# Supplementary material for: The Toxoplasma micropore mediates endocytosis for selective nutrient salvage from host cell compartments
Source: Nat Commun. 2023 Feb 22;14:977. doi: 10.1038/s41467-023-36571-4 (PMC9947163; doi:10.1038/s41467-023-36571-4)
Supplement: Supplementary file 6 — Supplementary Data 1 [file 41467_2023_36571_MOESM6_ESM.xlsx]

## Sheet: Sheet1
	Supplementary Data 1. Lines used in this study.
	No.	Name	GenoType	Aim
	1	EPS15-6Ty	RHΔku80Δhxgprt; EPS15-6Ty, DHFR-TS:HXGPRT	IFA
	2	EPS15-2-6Ty	RHΔku80Δhxgprt; EPS15-2-6Ty, DHFR-TS:HXGPRT	IFA
	3	BAR1-6Ty	RHΔku80Δhxgprt; BAR1-6Ty, DHFR-TS:HXGPRT	IFA
	4	BAR2-6Ty	RHΔku80Δhxgprt; BAR2-6Ty, DHFR-TS:HXGPRT	IFA
	5	AP2αn-6Ty	RHΔku80Δhxgprt; AP2αn-6Ty, DHFR-TS:HXGPRT	IFA
	6	6Ty-AP2αc	RHΔku80Δhxgprt; 6Ty-AP2αc, DHFR-TS:DHFR	IFA
	7	AP2β-6Ty	RHΔku80Δhxgprt; AP2β-6Ty, DHFR-TS:HXGPRT	IFA
	8	AP2μ-6Ty	RHΔku80Δhxgprt; AP2μ-6Ty, DHFR-TS:HXGPRT	IFA
	9	AP2σ-6Ty	RHΔku80Δhxgprt; AP2σ-6Ty, DHFR-TS:HXGPRT	IFA
	10	EPS15-Ty/ AP2αn-HA	RHΔku80Δhxgprt; EPS15-6Ty, DHFR-TS:HXGPRT; AP2αn-6HA, DHFR-TS:DHFR	IFA
	11	EPS15-Ty/	RHΔku80Δhxgprt; EPS15-6Ty, DHFR-TS:HXGPRT; 6HA-AP2αc, DHFR-TS:DHFR	IFA
		HA-AP2αc
	12	EPS15-Ty/ AP2μ-HA	RHΔku80Δhxgprt; EPS15-6Ty, DHFR-TS:HXGPRT; AP2μ-6HA, DHFR-TS:DHFR	IFA
	13	EPS15-Ty/	RHΔku80Δhxgprt; EPS15-6Ty, DHFR-TS:HXGPRT; AP2σ-6HA, DHFR-TS:DHFR	IFA
		AP2σ-HA
	14	EPS15-TurboID-4Ty	RHΔku80Δhxgprt; EPS15-TurboID-4Ty, DHFR-TS:DHFR	Biotinylation
	15	MPP1-TuboID-4Ty	RHΔku80Δhxgprt; MPP1-TurboID-4Ty, DHFR-TS:DHFR	Biotinylation
	16	MPP2-TuboID-4Ty	RHΔku80Δhxgprt; MPP2-TurboID-4Ty, DHFR-TS:DHFR	Biotinylation
	17	UBP1-TuboID-4Ty	RHΔku80Δhxgprt; UBP1-TurboID-4Ty, DHFR-TS:DHFR	Biotinylation
	18	TurboID-PPG1	RHΔku80Δhxgprt; Ty-TurboID-PPG1, DHFR-TS:DHFR	Biotinylation
	19	TurboID-K13	RHΔku80Δhxgprt; Ty-TurboID- K13, DHFR-TS:DHFR	Biotinylation
	20	TurboID-AP2μ	RHΔku80Δhxgprt; AP2μ-TurboID-4Ty, DHFR-TS:DHFR	Biotinylation
	21	P1-6Ty	RHΔku80Δhxgprt; P1-6Ty, DHFR-TS:HXGPRT	IFA
	22	P2-6Ty	RHΔku80Δhxgprt; P2-6Ty, DHFR-TS:HXGPRT	IFA
	23	P3-6Ty	RHΔku80Δhxgprt; P3-6Ty, DHFR-TS:HXGPRT	IFA
	24	P4-6Ty	RHΔku80Δhxgprt; P4-6Ty, DHFR-TS:HXGPRT	IFA
	25	P5-6Ty	RHΔku80Δhxgprt; P5-6Ty, DHFR-TS:HXGPRT	IFA
	26	P6-6Ty	RHΔku80Δhxgprt; P6-6Ty, DHFR-TS:HXGPRT	IFA
	27	P7-6Ty	RHΔku80Δhxgprt; P7-6Ty, DHFR-TS:HXGPRT	IFA
	28	P8-6Ty	RHΔku80Δhxgprt; P8-6Ty, DHFR-TS:HXGPRT	IFA
	29	MPP1-6Ty	RHΔku80Δhxgprt; MPP1-6Ty, DHFR-TS:HXGPRT	IFA
	30	MPP2-6Ty	RHΔku80Δhxgprt; MPP2-6Ty, DHFR-TS:HXGPRT	IFA
	31	UBP1-6Ty	RHΔku80Δhxgprt; UBP1-6Ty, DHFR-TS:HXGPRT	IFA
	32	Ty-K13	RHΔku80Δhxgprt; 6Ty-K13, DHFR-TS:DHFR	IFA
	33	Ty-PPG1	RHΔku80Δhxgprt; 6Ty-PPG1, DHFR-TS:DHFR	IFA
	34	TgKIC7-Ty	RHΔku80Δhxgprt; 6Ty-TgKIC7, DHFR-TS:DHFR	IFA
	35	EPS15-Ty	RHΔku80Δhxgprt; EPS15-6Ty, DHFR-TS:HXGPRT; 6HA-K13, DHFR-TS:DHFR	IFA
		/HA-K13
	36	EPS15-Ty	RHΔku80Δhxgprt; EPS15-6Ty, DHFR-TS:HXGPRT; 6HA-PPG1, DHFR-TS:DHFR	IFA
		/HA-PPG1
	37	EPS15-Ty/UBP1-HA	RHΔku80Δhxgprt; EPS15-6Ty, DHFR-TS:HXGPRT; UBP1-6HA, DHFR-TS:DHFR	IFA
	38	EPS15-Ty/MPP1-HA	RHΔku80Δhxgprt; EPS15-6Ty, DHFR-TS:HXGPRT; MPP1-6HA, DHFR-TS:DHFR	IFA
	39	EPS15-Ty/MPP2-HA	RHΔku80Δhxgprt; EPS15-6Ty, DHFR-TS:HXGPRT; MPP2-6HA, DHFR-TS:DHFR	IFA
	40	AP2μ-AID	RHΔku80Δhxgprt; TUB1:TIR1-3FLAG, SAG1:CAT; AP2μ-AID-6Ty, DHFR-TS:DHFR	Conditional knockdown
	41	AP2αc-AID	RHΔku80Δhxgprt; TUB1:TIR1-3FLAG, SAG1:CAT; AP2αc -AID-6Ty, DHFR-TS:DHFR	Conditional knockdown
	42	AP2αn-AID	RHΔku80Δhxgprt; TUB1:TIR1-3FLAG, SAG1:CAT; AP2αn-AID-6Ty, DHFR-TS:DHFR	Conditional knockdown
	43	AP2σ-AID	RHΔku80Δhxgprt; TUB1:TIR1-3FLAG, SAG1:CAT; AP2σ-AID-Ty, DHFR-TS:DHFR	Conditional knockdown
	44	MPP1-AID	RHΔku80Δhxgprt; TUB1:TIR1-3FLAG, SAG1:CAT; MPP1-AID-6Ty, DHFR-TS:DHFR	Conditional knockdown
	45	MPP2-AID	RHΔku80Δhxgprt; TUB1:TIR1-3FLAG, SAG1:CAT; MPP2-AID-6Ty, DHFR-TS:DHFR	Conditional knockdown
	46	UBP1-AID	RHΔku80Δhxgprt; TUB1:TIR1-3FLAG, SAG1:CAT; UBP1-AID-6Ty, DHFR-TS:DHFR	Conditional knockdown
	47	AID-PPG1	RHΔku80Δhxgprt; TUB1:TIR1-3FLAG, SAG1:CAT; Ty- AID- PPG1, DHFR-TS:DHFR	Conditional knockdown
	48	AID-K13	RHΔku80Δhxgprt; TUB1:TIR1-3FLAG, SAG1:CAT; Ty-AID- K13, DHFR-TS:DHFR	Conditional knockdown
	49	EPS15-AID	RHΔku80Δhxgprt; TUB1:TIR1-3FLAG, SAG1:CAT; EPS15-AID-3HA, DHFR-TS:DHFR	Conditional knockdown
	50	EPS15-AID/	RHΔku80Δhxgprt; TUB1:TIR1-3FLAG, SAG1:CAT; EPS15-AID-3HA, DHFR-TS:HXGPRT; Ty-AID-K13, DHFR-TS:DHFR	Conditional knockdown
		AID-K13 (dKD)
	51	EPS15-AID/	RHΔku80Δhxgprt; TUB1:TIR1-3FLAG, SAG1:CAT; EPS15-AID-3HA; Ty-AID-K13; myc-AID-PPG1-DHFR-TS:HXGPRT	Conditional knockdown
		AID-PPG1/
		AID-K13 (tKD)
	52	TIR1/Δcpl	RHΔku80Δhxgprt; TUB1:TIR1-3FLAG, SAG1:CAT; Δcpl::dhfr-ts:hxgprt	GFP uptake
	53	EPS15-AID	RHΔku80Δhxgprt; TUB1:TIR1-3FLAG, SAG1:CAT; EPS15-AID-3HA, DHFR-TS:HXGPRT; Δcpl::dhfr-ts:dhfr	GFP uptake
		/Δcpl
	54	MPP1-AID	RHΔku80Δhxgprt; TUB1:TIR1-3FLAG, SAG1:CAT; MPP1-AID-6Ty, DHFR-TS:DHFR; Δcpl::dhfr-ts:hxgprt	GFP uptake
		/Δcpl
	55	UBP1-AID	RHΔku80Δhxgprt; TUB1:TIR1-3FLAG, SAG1:CAT; UBP1-AID-6Ty, DHFR-TS:DHFR; Δcpl::dhfr-ts:hxgprt	GFP uptake
		/Δcpl
	56	AID-K13	RHΔku80Δhxgprt; TUB1:TIR1-3FLAG, SAG1:CAT; Ty-AID- K13, DHFR-TS:DHFR; Δcpl::dhfr-ts:hxgprt	GFP uptake
		/Δcpl
	57	AP2αc-AID	RHΔku80Δhxgprt; TUB1:TIR1-3FLAG, SAG1:CAT; AP2αc -AID-6Ty, DHFR-TS:DHFR; Δcpl::dhfr-ts:hxgprt	GFP uptake
		/Δcpl
	58	AP2αn-AID	RHΔku80Δhxgprt; TUB1:TIR1-3FLAG, SAG1:CAT; AP2αn-AID-6Ty, DHFR-TS:DHFR; Δcpl::dhfr-ts:hxgprt	GFP uptake
		/Δcpl
	59	AP2σ-AID	RHΔku80Δhxgprt; TUB1:TIR1-3FLAG, SAG1:CAT; AP2σ-AID-Ty, DHFR-TS:DHFR; Δcpl::dhfr-ts:hxgprt	GFP uptake
		/Δcpl
	60	EPS15/AID-K13/Δcpl	RHΔku80Δhxgprt; TUB1:TIR1-3FLAG, SAG1:CAT; EPS15-AID-3HA; Ty-AID-K13; Δcpl::dhfr-ts:hxgprt	GFP uptake
	61	EPS15-AID/AID-PPG1/AID-K13 (tKD)/Δcpl	RHΔku80Δhxgprt; TUB1:TIR1-3FLAG, SAG1:CAT; EPS15-AID-3HA; Ty-AID-K13; Myc-AID-PPG1, DHFR-TS:DHFR; Δcpl::dhfr-ts:dhfr	GFP uptake
	62	AID-K13/HA-TgK13wt	RHΔku80Δhxgprt; TUB1:TIR1-3FLAG, SAG1:CAT; Ty-AID-K13, DHFR-TS:DHFR; TgK13: HA-TgK13wt, DHFR-TS:HXGPRT	complementation
	63	AID-K13/SPT1-6HA	RHΔku80Δhxgprt; TUB1:TIR1-3FLAG, SAG1:CAT; Ty-AID- K13, DHFR-TS:DHFR; SPT1-6HA, DHFR-TS-HXGPRT	Western blot
	64	AID-K13/SPT2-6HA	RHΔku80Δhxgprt; TUB1:TIR1-3FLAG, SAG1:CAT; Ty-AID- K13, DHFR-TS:DHFR; SPT2-6HA, DHFR-TS-HXGPRT	Western blot
	65	AID-K13/ACC1-6HA	RHΔku80Δhxgprt; TUB1:TIR1-3FLAG, SAG1:CAT; Ty-AID- K13, DHFR-TS:DHFR; ACC1-6HA, DHFR-TS-HXGPRT	IFA
	66	AID-K13/PC-6HA	RHΔku80Δhxgprt; TUB1:TIR1-3FLAG, SAG1:CAT; Ty-AID- K13, DHFR-TS:DHFR; PC-6HA, DHFR-TS-HXGPRT	IFA
	67	Δcpl	RHΔku80Δhxgprt;Δcpl::dhfr-ts:hxgprt	GFP acquisition
	68	Δspt1Δcpl	RHΔku80Δhxgprt;Δcpl::dhfr-ts:hxgprt; Δspt1::dhfr-ts:dhfr	GFP acquisition
	69	Δspt1Δspt2Δcpl	RHΔku80Δhxgprt;Δcpl; Δspt1; Δspt2::dhfr-ts:dhfr	GFP acquisition
	70	ΔdesΔcpl	RHΔku80Δhxgprt;Δcpl::dhfr-ts:hxgprt	GFP acquisition
