# Supplementary material for: The Toxoplasma micropore mediates endocytosis for selective nutrient salvage from host cell compartments
Source: Nat Commun. 2023 Feb 22;14:977. doi: 10.1038/s41467-023-36571-4 (PMC9947163; doi:10.1038/s41467-023-36571-4)
Supplement: Supplementary file 7 — Supplementary Data 2 [file 41467_2023_36571_MOESM7_ESM.xlsx]

## Sheet: Sheet1
	Supplementary Data 2. Plasmids used in this study.
	No.	Plasmid Name	Genotype	Application
	1	pCas9-EPS15 sgRNA 3’	SAG1:Cas9, U6: EPS15 sgRNA 3’	C-terminal Tagging
	2	pCas9-AP2αn sgRNA 3’	SAG1:Cas9, U6: AP2αn sgRNA 3’	C-terminal Tagging
	3	pCas9-AP2αc sgRNA 5’	SAG1:Cas9, U6: AP2αc sgRNA 5’	N-terminal Tagging
	4	pCas9-AP2μ sgRNA 3’	SAG1:Cas9, U6: AP2μ sgRNA 3’	C-terminal Tagging
	5	pCas9-AP2σ sgRNA 3’	SAG1:Cas9, U6: AP2σ sgRNA 3’	C-terminal Tagging
	6	pCas9-MPP1 sgRNA 3’	SAG1:Cas9, U6: MPP1 sgRNA 3’	C-terminal Tagging
	7	pCas9-MPP2 sgRNA 3’	SAG1:Cas9, U6: MPP2 sgRNA 3’	C-terminal Tagging
	8	pCas9-UBP1 sgRNA 3’	SAG1:Cas9, U6: UBP1 sgRNA 3’	C-terminal Tagging
	9	pCas9-PPG1 sgRNA 5’	SAG1:Cas9, U6: PPG1 sgRNA 5’	N-terminal Tagging
	10	pCas9-K13 sgRNA 5’	SAG1:Cas9, U6: K13 sgRNA 5’	N-terminal Tagging
	11	pCas9-EPS15	SAG1:Cas9, U6: EPS15-2 sgRNA 3’	C-terminal Tagging
		-2 sgRNA 3’
	12	pCas9-BAR1 sgRNA 3’	SAG1:Cas9, U6: BAR1 sgRNA 3’	C-terminal Tagging
	13	pCas9-BAR2 sgRNA 3’	SAG1:Cas9, U6: BAR2 sgRNA 3’	C-terminal Tagging
	14	pCas9-AP2β sgRNA 3’	SAG1:Cas9, U6: AP2β sgRNA 3’	C-terminal Tagging
	15	pCas9-CPL sgRNA	SAG1:Cas9, U6: CPL sgRNA	Knockout
	16	pCas9-P1 sgRNA 3’	SAG1:Cas9, U6: P1 sgRNA 3’	C-terminal Tagging
	17	pCas9-P2 sgRNA 3’	SAG1:Cas9, U6: P2 sgRNA 3’	C-terminal Tagging
	18	pCas9-P3 sgRNA 3’	SAG1:Cas9, U6: P3 sgRNA 3’	C-terminal Tagging
	19	pCas9-P4 sgRNA 3’	SAG1:Cas9, U6: P4 sgRNA 3’	C-terminal Tagging
	20	pCas9-P5 sgRNA 3’	SAG1:Cas9, U6: P5 sgRNA 3’	C-terminal Tagging
	21	pCas9-P6 sgRNA 3’	SAG1:Cas9, U6: P6 sgRNA 3’	C-terminal Tagging
	22	pCas9-P7 sgRNA 3’	SAG1:Cas9, U6: P7 sgRNA 3’	C-terminal Tagging
	23	pCas9-P8 sgRNA 3’	SAG1:Cas9, U6: P8 sgRNA 3’	C-terminal Tagging
	24	pLinker-6Ty-HXGPRT-LoxP	Linker-6Ty, LoxP-DHFR-TS:HXGPRT-LoxP	C-terminal Tagging
	25	pLinker-6Ty-DHFR-LoxP	Linker-6Ty, LoxP-DHFR-TS:DHFR-LoxP	C-terminal Tagging
	26	pLinker-AID-6Ty-DHFR-LoxP	Linker-AID-6Ty, LoxP-DHFR-TS:DHFR-LoxP	C-terminal Tagging
	27	pLinker-AID-6HA-HXGPRT-LoxP	Linker-AID-6Ty, LoxP-DHFR-TS:HXGPRT-LoxP	C-terminal Tagging
	28	pLinker-TurboID-4Ty-DHFR-LoxP	Linker-TurboID-4Ty, LoxP-DHFR-TS:DHFR-LoxP	C-terminal Tagging
	29	pNL-Ty-TurboID-DHFR-LoxP	DHFR-TS:DHFR, RNG2:Ty-TurboID	N-terminal Tagging
	30	pNL-HA-AID-HXGPRT-LoxP	DHFR-TS:HXGPRT, RNG2:HA-AID	N-terminal Tagging
	31	pNL-Ty-AID-DHFR-LoxP	DHFR-TS: DHFR, RNG2:Ty-AID	N-terminal Tagging
	32	pNL-Myc-AID-HXGPRT-LoxP	DHFR-TS:HXGPRT, RNG2:Myc-AID	N-terminal Tagging
	33	pHA-TgK13wt-HXGPRT	DHFR-TS:HXGPRT, TgK13:HA-TgK13wt	Complementation
	34	pET28a-IMC1	T7-lac operator:6xhis-IMC1, AMP	Recombinant protein
	35	pET28a-GAP45	T7-lac operator:6xhis-GAP45, AMP	Recombinant protein
	36	pET28a-actin	T7-lac operator:6xhis-actin, AMP	Recombinant protein
	37	pET28a-ACP	T7-lac operator:6xhis-ACP, AMP	Recombinant protein
	38	pCas9-SPT1 sgRNA 3’	SAG1:Cas9, U6: SPT1 sgRNA 3’	C-terminal Tagging
	39	pCas9-SPT2 sgRNA 3’	SAG1:Cas9, U6: SPT2 sgRNA 3’	C-terminal Tagging
	40	pCas9-Des sgRNA 3’	SAG1:Cas9, U6: Des sgRNA 3’	C-terminal Tagging
	41	pCas9-ACC1 sgRNA 3’	SAG1:Cas9, U6:ACC1 sgRNA 3’	C-terminal Tagging
	42	pCas9-PC sgRNA 3’	SAG1:Cas9, U6: PC sgRNA 3’	C-terminal Tagging
