# Supplementary material for: The Toxoplasma micropore mediates endocytosis for selective nutrient salvage from host cell compartments
Source: Nat Commun. 2023 Feb 22;14:977. doi: 10.1038/s41467-023-36571-4 (PMC9947163; doi:10.1038/s41467-023-36571-4)
Supplement: Supplementary file 8 — Supplementary Data 3 [file 41467_2023_36571_MOESM8_ESM.xlsx]

## Sheet: Sheet1
	Supplementary Data 3. Primers used in this study.
		Templates	Primer pairs and sequence(5’→3‘)	Fragments
	pCas9-sgRNA	Addgene #54467	Cas9-F1：GAAACAGCAGATTCGCCTG
			Cas9-R1：AACTTGACATCCCCATTTACCAG
	pCas9-sgRNA	Addgene #54467	Cas9-sgRNA xx：GTAAATGGGGATGTCAAGTT xxxxxxxxxxxxxxxxxxxxGTTTTAGAGCTAGAAATAGC
			Cas9-R2：CAACGATCGGAGGACCGA
	pCas9-sgRNA	Addgene #54467	Cas9-F2：TCGGTCCTCCGATCGTTG
			Cas9-R3：CAGGCGAATCTGCTGTTTC
	pLinker-6Ty-DHFR-Loxp	pLinker-6Ty-HXGPRT-Loxp	P1: gctagcaagggctcgggc	F1
			P2: CACTTCTCGTACTATGGCCGG
		pLinker-AID-3HA-DHFR-Loxp	P3: CATAGTACGAGAAGTGGTGCCGG	F2
			P4: GCCCGAGCCCTTgctagc
	pLinker-AID-6Ty-HXGPRT-Loxp	pLinker-AID-3HA-DHFR-Loxp	P5: Gctagcaagggctcgggc	F1
			P6: CAGCTGGGTCGAGGCGCGCCcAGCTC
			TGCTCTTGCACTT
		pLinker-6Ty-HXGPRT-Loxp	P7: GCGCCTCGACCCAGCTGGAAGTG	F2
			CACACAAACCAGGA
			P8: GCGGCCGCTCTAGACTGCAGataact
			tcgtataatgtat
		pLinker-6Ty-HXGPRT-Loxp	P9: GCAGTCTAGAGCGGCCGCCACCGC	F3
			GGTGGAGCTCCAAT
			P10: GCCCGAGCCCTTgctagcgggcccga
			attcccgtcctc
	pLinker-AID-6Ty-DHFR-Loxp	pLinker-AID-6Ty-HXGPRT-Loxp	P11: Gctagcaagggctcgggc	F1
			P12: CACTTCTCGTACTATGGCCGG
		pLinker-AID-3HA-DHFR-Loxp	P13: CATAGTACGAGAAGTGGTGCCGG	F2
			P14: GCCCGAGCCCTTgctagc
	pLinker-TurboID-4Ty-DHFR-Loxp	pUAS-V5-TurboID-NES (addgene#116904)	P15: gctagcAAGGGCTCGGGCAAAGACAATACTGTGCCTCTGAAG	F1
			P16: ATGGACCTCGTCCAAGGCCTGCAGCTTTTCGGCAGACC
		pLinker-6Ty-DHFR-Loxp	P17: GCCTTGGACGAGGTCCATACAAACCAGGACCCGCTCGA	F2
			P18: CACTTCTCGTACTATGGCCGG
		pLinker-AID-3HA-DHFR-Loxp	P19: CATAGTACGAGAAGTGGTGCCGG	F3
			P20: GCCCGAGCCCTTgctagc
	pNL-Ty-TurboID-DHFR-Loxp	pLinker-TurboID-4Ty-DHFR-Loxp	P21: CAAAATGGAGGTCCACACGAACCAG	F1
			GACCCGCTCGATAAAGACAATACTGTGCCTCTG
			P22: CCCGAtCCCTTGATATCCTGCAGCTT
			TTCGGCAGAC
		pCPH1 complementation	P23: GATATCAAGGGaTCGGGCTCG	F2
			P24: GTGTGGACCTCCATTTTGTCgctag
			cCCTAGGGGTGGC
	pNL-HA-AID-HXGPRT-Loxp	pLinker-AID-6Ty-HXGPRT-Loxp	P25: GTAAAACGACGGCCAGTGGACGGT	F1
			ATCGATAAGCTTataac
			P26: GCCGCTCTAGACTGCAGa
		pCPH1 complementation	P27: CTGCAGTCTAGAGCGGCGGGGTAC	F2
			CGTTTTACAAC
			P28: GGCACGTCATACGGGTATTTGTCgc
			tagcCCTAGG
		pCPH1 complementation	P29: GATATCAAGGGaTCGGGCTCG	F3
			P30: CACTGGCCGTCGTTTTAC
	pNL-Ty-AID-DHFR-Loxp	pNL-HA-AID-HXGPRT-Loxp	P31: CACCCCTAGGgctagcGACAAAATGG	F1
			AGGTCCACACGAACCAGGACCCGCTCGATATGGGCAGTGTCGAGCTGA
			P32: tCCCTTGATATCAGCTCTGCTCTTGCA
			CTT
		pLinker-TurboID-4Ty-DHFR-Loxp	P33: GATATCAAGGGaTCGGGCT	F2
			P34: CAACGATCGGAGGACCGA
		pLinker-TurboID-4Ty-DHFR-Loxp	P35: TCGGTCCTCCGATCGTTG	F3
			P36: TTTGTCgctagcCCTAGG
	pNL-Myc-AID-HXGPRT-Loxp	pNL-HA-AID-HXGPRT-Loxp	P37: GTAAAACGACGGCCAGTGGACGGT	F1
			ATCGATAAGCTTataac
			P38: ATGAGCTTCTGCTCCATTTTGTCGCT
			AGCCCTAGG
		pNL-HA-AID-HXGPRT-Loxp	P39: ATGGAGCAGAAGCTCATCTCCGAG	F2
			GAGGACCTGATGGGCAGTGTCGAGCTG
			P40: CACTGGCCGTCGTTTTAC
	pCAS9-sgRNA	pCas9	Cas9-F: GAAACAGCAGATTCGCCTG	F1
			Cas9-R: CAGGCGAATCTGCTGTTTC
		pCas9	Amp-F: TCGGTCCTCCGATCGTTG	F2
			Amp-R: CAACGATCGGAGGACCGA
		sgRNA xx	sgRNA R: AACTTGACATCCCCATTTACCAG	For specific gene’s sgRNA
			sgRNA xx: GTAAATGGGGATGTCAAGTT xxxxxxxxxxxxxxxxxxxx GTTTTAGAGCTAGAAATAGC
	pHA-TgK13-HXGPRT	pLinker-AID-6Ty-HXGPRT-Loxp	P41: GTAAAACGACGGCCAGTGGACGG	F1
			TATCGATAAGCTTataac
			P42: GCCGCTCTAGACTGCAGa
		T.gondii DNA	P43: tCTGCAGTCTAGAGCGGCGGGGTACCCT	F2
			TGGTGTGTTGGGTCTG
			P44: TTTTGTCgctagcCCTAGGCGATGCA
			GATGGGCAGGA
		T.gondii cDNA	P45: ATGTACCCGTATGACGTGCCGGAT	F3
			TACGCGGGCAACAGCGAGGTGTGTTCG
			P46: TCACAAATTTGCCAAGAGAATGC
		pLinker-AID-6Ty-HXGPRT-Loxp	P47: CTCTTGGCAAATTTGTGAGATATCA	F4
			AGGGaTCGGGC
			P48: CACTGGCCGTCGTTTTAC
	TGGT1_227800	pCas9	TAAATGGGGATGTCAAGTTggaggagcagcctttgcagc GTTTTAGAGCTAGAAATAGC	Specific sgRNA
	(EPS15)	Generic tagging plasmids	L: cggcccgtcgcgggtttacgcggtcttgctgcagc	Endogenous Tagging fragments
			ttctctcAAGGGCTCGGGCTCGAC
			T: tcacaaacgctgctccccactatacacgccagcct
			tcccgct GACTCACTATAGGGC
		T. gondii DNA	Fc: TCTCGACACCCCATCCTT	Diagnostic PCR
			Rc2: CTGATACGAGACAATAGC
			Rc1: cagacgatgcgaccaaag
	TGGT1_ 221940	pCas9	TAAATGGGGATGTCAAGTTcgatggagacgagtttacgg GTTTTAGAGCTAGAAATAGC	Specific sgRNA
	(AP2αn)	Generic tagging plasmids	L: ccgacaggtttaacgccgcagaacttctaccgcatga	Endogenous Tagging fragments
			caacc GCTAGCAAGGGCTCGG
			T: agcttccctggacagaggaaacggcgcgcgcga
			tacaaagca ATACGACTCACTATAGGG
		T. gondii DNA	Fn1: TTCTGAGCCCTGCACAAG	Diagnostic PCR
			Rn: CTGATACGAGACAATAGC
			Fn2: TCCGAATTCTTTGGGTGAC
	TGGT1_272600	pCas9	TAAATGGGGATGTCAAGTTaacggcagacagacttgcct GTTTTAGAGCTAGAAATAGC	Specific sgRNA
	(AP2αc)	Generic tagging plasmids	M: tctgccccttgcgttttcggggcttcgagtcccaacg	Endogenous Tagging fragments
			gcaga GTAAAACGACGGCCAGT
			NL: ggcctgtgaggccttcctcgagtgttttttaaacat
			gcccat TTTGTCCGATGCCGAGCC
		T. gondii DNA	Rn: GGGAGGCGCAGTCTTTGT	Diagnostic PCR
			Fn1: TCGCAGCTAGCCATCATC
			Fn2： TCCGAATTCTTTGGGTGAC
	TGGT1_230920	pCas9	TAAATGGGGATGTCAAGTTatcggctagaggctgtgttg GTTTTAGAGCTAGAAATAGC	Specific sgRNA
	(AP2μ)	Generic tagging plasmids	L: attcgatacctcaccaaggctggcacatatcaac	Endogenous Tagging fragments
			acaggctt GCTAGCAAGGGCTCGG
			T: ggcagcgttgtcaacggggtgtcgcatcggcta
			gaggctgtg ATACGACTCACTATAGGG
		T. gondii DNA	Fc: AGAACTCTCTCTCTGGAAGCGT	Diagnostic PCR
			Rc1: CAGGTTTACCCGACAGTC
			Rc2： CGGCACCACTTCTCGTAC
	TGGT1_313450	pCas9	TAAATGGGGATGTCAAGTTgttcggtgaaagacttgcaa GTTTTAGAGCTAGAAATAGC	Specific sgRNA
	(AP2σ)	Generic tagging plasmids	L: aaattgatcgtctcccgcgcgaaacgcctagacg	Endogenous Tagging fragments
			gactcgac GCTAGCAAGGGCTCGG
			T: actgaaagcaaaacatggtgaagcggagagtg
			aaagtcttct ATACGACTCACTATAGGG
		T. gondii DNA	Fc: ACTTCCGCTCCTACCACCT	Diagnostic PCR
			Rc1: CTGATACGAGACAATAGC
			Rc2： CGGCACCACTTCTCGTAC
	TGGT1_202220	pCas9	TAAATGGGGATGTCAAGTTtctgagaagcatccgagaag GTTTTAGAGCTAGAAATAGC	Specific sgRNA
	(MPP1)	Generic tagging plasmids	L: Tatgcatggggagtgcctcgtgtggttaccgaag	Endogenous Tagging fragments
			caacgcgggctagc
			T: AAGGGCTCGGGgtcccgcactggccgag
			gcatctcacagagacacctccgctt GAATTGGAGCT
			CCACC
		T. gondii DNA	Fc: CGCATCTGACCTACTACTACCC	Diagnostic PCR
			Rc1：CTGATACGAGACAATAGC
			Rc2: CGGCACCACTTCTCGTAC
	TGGT1_286030	MPP2 sgRNA	TAAATGGGGATGTCAAGTTgagaacgacgctcacagtcc GTTTTAGAGCTAGAAATAGC	Specific sgRNA
	(MPP2)	Generic tagging plasmids	T. cccgcaattcaagctccacgcttcccgtcgccca	Endogenous Tagging fragments
			ccccccat GCTAGCAAGGGCTCGGG
			T: acgcagagcaaccggatgagtgaaaagaaacg
			agaacgacgc CGAATTGGAGCTCCACC
		MPP2-F	Fc: GGGAGATGGCTTGCACTG	Diagnostic PCR
			Rc1: CTGATACGAGACAATAGC
			Rc2: CGGCACCACTTCTCGTAC
	TGGT1_277895	pCas9	TAAATGGGGATGTCAAGTTacttgccttggagccgaaga GTTTTAGAGCTAGAAATAGC	Specific sgRNA
	(UBP1)	Generic tagging plasmids	L: cgcatcttgaagagcgcagagcggagacttca	Endogenous Tagging fragments
			ggaggaggac GCTAGCAAGGGCTCGGG
			T: caccggtccttcttcttctctccctccactgtttctccctct TACGACTCACTATAGGG
		T. gondii DNA	Fc: CGACGGAACGCTGACCAT	Diagnostic PCR
			Rc1: CTGATACGAGACAATAGC
			Rc2: CGGCACCACTTCTCGTAC
	TGGT1_297520	pCas9	TAAATGGGGATGTCAAGTTagggaggaagagactgacag GTTTTAGAGCTAGAAATAGC	5’ Specific sgRNA
	(PPG1)	Generic tagging plasmids	M: Tcctcttcgatcccctcgtcctccgccttccctcccctccc GTAAAACGACGGCCAGTG	Endogenous Tagging fragments
			NL: gtcggagagggagagagtagcgaaggcgaa
			ggcgccggcat TTTGTCCGATGCCGAGCC
		T. gondii DNA	Fc: CCTAGGgctagcGACAAAA	Diagnostic PCR
			Rc1: AAGAAACTCCCGTCGGA
			Rc2: CGGCACCACTTCTCGTAC
	TGGT1_257070	pCas9	TAAATGGGGATGTCAAGTTaacgacgcgctaaaagaggg GTTTTAGAGCTAGAAATAGC	5’ Specific sgRNA
	(K13)	Generic tagging plasmids	M: ttgttccgctgtctctgtttcttcctctctcccacccctcc GTAAAACGACGGCCAGT	Endogenous Tagging fragments
			NL: tgcggagaggggaaagaaaaccgcgaacacacctcgctgtt TTTGTCcgatgcCGAGCC
		T. gondii DNA	Fn1: CCTAGGgctagcGACAAAA	Diagnostic PCR
			Rn: AGAGAGCAGCGCAAGATG
			Rn2: TCCGAATTCTTTGGGTGAC
	TGGT1_231210	pCas9	TAAATGGGGATGTCAAGTTaaagaccgcgaatcggacct GTTTTAGAGCTAGAAATAGC	Specific sgRNA
	(EPS15-2)	Generic tagging plasmids	L: tgtttttacctttgcgttgcagactcaaacccactcagcgac GCTAGCAAGGGCTCGGG	Endogenous Tagging fragments
			T: ggagagaacctgcaaagtgcgaagaggcgac
			ggacgccaagg TAATACGACTCACTATA
	TGGT1_259720	pCas9	TAAATGGGGATGTCAAGTTatgaaacgaggagcgaagtg GTTTTAGAGCTAGAAATAGCAAG	Specific sgRNA
	(BAR1)	Generic tagging plasmids	L: acattgcaaaagagaaaagactcggagaggatcg	Endogenous Tagging fragments
			gctctttt GCTAGCAAGGGCTCGG
			T: cgtcttatccccttctctactcgctgtgtcttctctccacac TCCCAGTCACGACGTTG
	TGGT1_320760	pCas9	TAAATGGGGATGTCAAGTTccagcgctaaagaggggctg GTTTTAGAGCTAGAAATAGCAAG	Specific sgRNA
	(BAR2)	Generic tagging plasmids	L: gtgcagattgcagaattgcggaatcctttcgatcca	Endogenous Tagging fragments
			gaaata GCTAGCAAGGGCTCGG
			T: acaatccaggacgctcatcgtactcatagcgttac
			cgcag TCCCAGTCACGACGTTG
	TGGT1_240870	pCas9	TAAATGGGGATGTCAAGTTccgctgattacacaggtcgg GTTTTAGAGCTAGAAATAGC	Specific sgRNA
	(AP2β)	Generic tagging plasmids	L: acctcgaccgtttgtgcggcccttcggctgacgcca	Endogenous Tagging fragments
			cggtcg GCTAGCAAGGGCTCGG
			T: acaagatggaaaaaaacagaatgtcccgctgatta
			cacaggt ATACGACTCACTATAGGG
	TGGT1_321530	pCas9	TAAATGGGGATGTCAAGTTgctttcgggaagttcgtgga GTTTTAGAGCTAGAAATAGC	sgRNA CPL
	(CPL)	HXGPRT containing plasmids	CPL-HX:ttgtccctcttaccccgcggcctcgctctcgaaca	Knockout fragment
			ccatgg TGCTCGGATCCACTAG
			T: tcctccagccagagcctccgtcttccttctcacttccttcc TAATACGACTCACTATAG
		CPL-F	F: GGACGACGAGTGGAAGGAAAGG	Diagnostic PCR 1
			R: AATGAGGGCGTAGCTGACAATAA
		CPL-R	F-inner: CTCCTGTTTCCGACACCCTTGC	Diagnostic PCR 2
			R-inner: CGAGTCCACGCTTCCACTAACG
	TGGT1_311230	pCas9	GTAAATGGGGATGTCAAGTTtggtgagaaagaatcagctt GTTTTAGAGCTAGAAATAGC	sgRNA P1
	(P1)	Generic tagging plasmids	L: tctgcagcctcgtggttcccgccggaagaagagggct	Endogenous tagging
			gcgag GCTAGCAAGGGCTCGGG
			T: tacacctccgtgtccaaaagtaaccacacagtctttc
			ctaag CGAATTGGAGCTCCACC
	TGGT1_272000	pCas9	GTAAATGGGGATGTCAAGTTgaagcgaagatggactctct GTTTTAGAGCTAGAAATAGC	sgRNA P2
	(P2)	Generic tagging plasmids	L: ctttcttcactcgttcctgctctcgaggcgcctgtgaccttg GCTAGCAAGGGCTCGGG	Endogenous tagging
			T: gctctcttgcacactgtctctccacttgcgaagcgaa
			gatgg CGAATTGGAGCTCCACC
	TGGT1_290170	pCas9	GTAAATGGGGATGTCAAGTTcgaaggagagaaaagtttgc GTTTTAGAGCTAGAAATAGC	sgRNA P3
	(P3)	P3-L	L: gctgcaccgcgcatgcgagagacagactttggtgc	Endogenous tagging
			ggggggg GCTAGCAAGGGCTCGGG
			T: gaagattgcgatcgaacgcaagatgcgttccgca
			ttccagca CGAATTGGAGCTCCACC
	TGGT1_245560	pCas9	GTAAATGGGGATGTCAAGTTgaaggtagaccagatcgagc GTTTTAGAGCTAGAAATAGC	sgRNA P4
	(P4)	Generic tagging plasmids	L: ctgcgggcagtcattcaaaccagcaggcagcagc	Endogenous tagging
			cgagtgct GCTAGCAAGGGCTCGGG
			T: gatgtatacatgctatgtatctgtgagactccatgtga
			aggt CGAATTGGAGCTCCACC
	TGGT1_230940	pCas9	GTAAATGGGGATGTCAAGTTtggagacctggcgaagccca GTTTTAGAGCTAGAAATAGC	sgRNA P5
	(P5)	P5-L	L: ggacgaccgaactacggaggctacaacgcgaa	Endogenous tagging
			catgtggagt GCTAGCAAGGGCTCGGG
			T: ctctcgctttcgacgcatcttcctcgcccccttctcgtctct CGAATTGGAGCTCCACC
	TGGT1_237290	pCas9	GTAAATGGGGATGTCAAGTTgccgtcctcaaaaagaacac GTTTTAGAGCTAGAAATAGC	sgRNA P6
	(P6)	P6-L	L: gcaaacgaggtagcgcgaagcatgcactacttac	Endogenous tagging
			ctcagcag GCTAGCAAGGGCTCGGG
			T: atgcacggccatcactgcatgcgttccccgaagt
			ctcccgtg CGAATTGGAGCTCCACC
	TGGT1_313790	pCas9	GTAAATGGGGATGTCAAGTTcacctactgttgaacgttct GTTTTAGAGCTAGAAATAGC	sgRNA P7
	(P7)	Generic tagging plasmids	L: gctgccgcctcggcctggggcagcagtgcacac	Endogenous tagging
			gagaacata GCTAGCAAGGGCTCGGG
			T: tatatatatatatatgtaaagccgttgacaaaaatg
			ccaaga CGAATTGGAGCTCCACC
	TGGT1_313270	pCas9	GTAAATGGGGATGTCAAGTTgctggccctgtcgctgttga GTTTTAGAGCTAGAAATAGC	sgRNA P8
	(P8)	Generic tagging plasmids	L: cagcctggcgctggagccccgggaggcggcga	Endogenous tagging
			gttctacatg GCTAGCAAGGGCTCGGG
			T: ccgtcctctttcctggcgctgcgtctctcgctggccctgtcg CGAATTGGAGCTCCACC
	TGGT_221320	pCas9	TAAATGGGGATGTCAAGTT GCAGAGACACACCTCTCCCT GTTTTAGAGCTAGAAATAGC	sgRNA ACC1
	(ACC1)	Generic tagging plasmids	L: AACGCAGGGAAACGCTCGAAAGCGCTGCTACGCCAGCCTGT gctagcAAGGGC	Endogenous tagging
			TCGG
			T: AGTCAATGATTCCGGTTCATCTCTGCGCAGAGACACACCTC
			ATACGACTCACTATAGGG
	pET28a-TgIMC1	T. gondii cDNA	IMC1-F: caaatgggtcgcggatccGCAGCCCC	IMC1 fragment
			GATCA
			ACCCCG
			IMC1-R: tgcggccgcaagcttGCACTGGCATC
			GGC
			ACACA
		pET28a	V-F: ggatccgcgacccatttgct	Vector
			V-R: aagcttgcggccgcactcga
	pET28a-TgGAP45	T. gondii cDNA	GFP45-F: aatgggtcgcggatccGGAAACG	GAP45 fragment
			CGTGCAAGAAG
			GAP45-R: gtgcggccgcaagcttGTTCAACA
			AGGGTGCATCC
		pET28a	V-F: ggatccgcgacccatttgct	Vector
			V-R: aagcttgcggccgcactcga
	pET28a-TgACP	T. gondii cDNA	ACP-F: aatgggtcgcggatccGAGATGCATC	ACP fragment
			CCCGCAAC
			ACP-R: agtgcggccgcaagcttCGCTGTAGCG
			CTCTTGG
		pET28a	V-F: ggatccgcgacccatttgct	Vector
			V-R: aagcttgcggccgcactcga
	pET28a-Tgactin	T. gondii cDNA	actin-F: atgggtcgcggatccATGGCGGATGA	actin fragment
			AGAAGTG
			actin-R: tgcggccgcaagcttGAAGCACTTGCG
			GTGGAC
		pET28a	V-F: ggatccgcgacccatttgct	Vector
			V-R: aagcttgcggccgcactcga
	pET28a- pLVX-EF1a-GFP-IRES-puromycin	pGFP	GFP-BamHI-F: CGCGGATCCATGGTGAGC	GAP fragment
			AAGGGCGAGGA	BamHI-EcoRI cloning strategy
			GFP-EcoRI-R: CCGGAATTCCTACTTGTACA
			GCTCGTCCATGC
	TGGT1_237200	pCas9	TAAATGGGGATGTCAAGTTGGTGCAAGAGAATCCGACC GTTTTAGAGCTAGAAATAGC	Specific sgRNA
	(Des)
		HR primer	HR1: TGATTCGAATCACGAAAATGGCG	Endogenous Tagging fragments
			ATTGGCGACCAAGTGTGCCGTGCTCGGATCCACTAG
			HR22: TAAAGCGCTAGAGCTCACCAGT
			GTCACCGAGTGATCGTGGC AGGGCGAATTGGAGCTC
		T. gondii DNA	F: CGTTCAAGAGAAGCTGGC	Diagnostic PCR
			R: GGTGCAAGAGAATCCGACC
			eF: GCAACTTGCGTCACAGAT
			eR: GTATGGACACACGCAGTC
	TGGT_284190 (PC)	pCas9	TAAATGGGGATGTCAAGTT ACTGTGCCGTCAAATTGCCG GTTTTAGAGCTAGAAATAGC	sgRNA PC
	TGGT_284190 (PC)	Generic tagging plasmids	L: GAGACCCTGTTCAGCAGGGTGACTTGCTAGTCCGCATTCTAgctagcAAGGGC	Endogenous tagging
			TCGG
			T: TTTCGTTAGCGGAAGAGTGGTCTTCTCTAAACTGTGCCGTC
			ATACGACTCACTATAGGG
	TGGT1_290980	pCas9	TAAATGGGGATGTCAAGTTAGATGCTTCTGCCCCCAGTT TTTTAGAGCTAGAAATAGC	Specific sgRNA
	(SPT1)
		HR primer	HR1: GGAGCAGCCTCAACATGGCTTC	Endogenous Tagging
			GGGTGCAACGTACTTCACCCGTGCTCGGATCCACTAG	and knockout
			L：CGAAGTCACTGTTGAATGCCCACC
			CACTGACATGCTCCGA gctagcAAGGGCTCGG
			T: CGCCTCTACAAGTATTTTGAGAAGA
			CGACCAACACCTAAC
			AGGGCGAATTGGAGCTC
		T. gondii DNA	F: AGGCCTTCACTCCGAACA	Diagnostic PCR
			R: GAGTTTTCCCCAGCAATGC
			eF: CAAGACGGCACTGTCATG
			eR: TTGTTGTGGCGGAAGAGC
	TGGT1_290970	pCas9	TAAATGGGGATGTCAAGTTTGGCTGTGAAGCGTCTACAG GTTTTAGAGCTAGAAATAGC	Specific sgRNA
	(SPT2)	HR primer	HR1：GCAATGTTCGGAAGCGTCTTTGT	Endogenous Tagging
			CTTGGACAGTGACCCCATCGTGCTCGGATCCACTAG	and knockout
			L: TGCCCCTGACAACTGAAGTGGAA
			GACGGACCTATAACGCTG gctagcAAGGGCTCGG
			T: TGGTATATTTATGCATTGCCCTTTTC
			GTTTTCGTGCCTCTG AGGGCGAATTGGAGCTC
		T. gondii DNA	F: AGCCGTTGCCTTTCACTC	Diagnostic PCR
			R: AAGGGGGACCCTCATGT
			eF: GTCATGGAGCTCCTTCCT
			eR: CCTGGACCTGTTCACAAAC
	pHA-kelch13	pN-Ty-HXGPRT	Kelch13-F: ATGTACCCGTATGACGTGCCGGATTACGCGGGCAACAGCGAGGTGTGTTCG	complementation
			Kelch13-R: GCCCGAtCCCTTGATATCTCACAAATTTGCCAAGAGAATGC
