# Supplementary material for: The Toxoplasma micropore mediates endocytosis for selective nutrient salvage from host cell compartments
Source: Nat Commun. 2023 Feb 22;14:977. doi: 10.1038/s41467-023-36571-4 (PMC9947163; doi:10.1038/s41467-023-36571-4)
Supplement: Supplementary file 9 — Supplementary Data 4 [file 41467_2023_36571_MOESM9_ESM.csv]

Gene	RH¦¤ku80	RH¦¤ku80	EPS15-TurboID	EPS15-TurboID
TGME49_221320	296	465	328	307
TGME49_284190	171	209	194	147
TGME49_297520	0	0	109	73
TGME49_227800	0	0	78	87
TGME49_262150	0	0	65	40
TGME49_272600	0	0	66	32
TGME49_202220	0	0	49	28
TGME49_277895	0	0	44	18
TGME49_311230	0	0	31	23
TGME49_272000	0	0	33	23
TGME49_214180	0	0	18	32
TGME49_210430	0	0	29	19
TGME49_244380	0	0	27	18
TGME49_286420	3	7	14	10
TGME49_245560	0	0	26	12
TGME49_230940	0	0	28	10
TGME49_286030	0	0	26	6
TGME49_218560	6	0	24	0
TGME49_273760	0	4	23	2
TGME49_231630	0	1	11	10
TGME49_232340	0	0	17	9
TGME49_290170	0	0	18	2
TGME49_308090	0	5	2	5
TGME49_313270	0	0	17	4
TGME49_244470	0	0	15	5
TGME49_253440	0	0	9	10
TGME49_321620	0	0	15	1
TGME49_313790	0	0	15	4
TGME49_231640	0	1	12	2
TGME49_293180	0	0	14	2
TGME49_207440	1	1	3	1
TGME49_209030	0	3	6	5
TGME49_238170	0	0	0	11
TGME49_243200	0	0	13	3
TGME49_245460	2	4	6	4
TGME49_230340	0	0	12	0
TGME49_243298	0	0	12	0
TGME49_248340	2	2	5	2
TGME49_250770	2	4	4	2
TGME49_296010	0	0	11	1
TGME49_298610	0	0	11	2
TGME49_221940	0	0	9	12
TGME49_223420	0	0	9	3
TGME49_249900	3	1	9	0
TGME49_257070	0	0	7	2
TGME49_251870	1	1	2	5
TGME49_320080	0	0	10	1
TGME49_220270	0	0	8	2
TGME49_230920	0	0	10	14
TGME49_270690	0	0	9	0
TGME49_223790	0	0	11	0
TGME49_237290	0	0	7	3
TGME49_263700	1	0	7	1
TGME49_280370	0	0	6	0
TGME49_288720	0	1	3	2
TGME49_301410	0	0	10	0
TGME49_309885	0	0	5	0
TGME49_291850	1	2	0	2
TGME49_309590	1	1	3	2
TGME49_226970	1	1	5	2
TGME49_283850	0	0	7	0
TGME49_291180	0	0	8	0
TGME49_205470	0	3	2	1
TGME49_258090	0	0	6	0
TGME49_260540	0	0	5	0
TGME49_228470	0	1	1	2
TGME49_227600	0	2	2	2
TGME49_201700	0	0	7	0
TGME49_216810	0	0	7	0
TGME49_228150	0	0	6	0
TGME49_275350	0	0	5	1
TGME49_294730	0	0	6	1
TGME49_306190	0	0	4	1
TGME49_310220	0	0	7	0
TGME49_204400	0	0	2	1
TGME49_222380	0	0	5	0
TGME49_232300	0	0	4	0
TGME49_272475	0	0	4	0
TGME49_308010	0	0	2	0
TGME49_313670	0	0	5	0
TGME49_289690	0	0	3	0
TGME49_223050	1	0	3	0
TGME49_216000	0	0	4	1
TGME49_224850	0	0	3	0
TGME49_232440	0	0	3	0
TGME49_268200	0	0	3	0
TGME49_284620	0	0	5	0
TGME49_306660	0	0	3	0
TGME49_313010	0	0	5	0
TGME49_260600	0	0	3	2
TGME49_233460	0	3	0	1
TGME49_216880	0	2	1	2
TGME49_221620	0	2	2	1
TGME49_229670	1	1	2	1
TGME49_312090	3	0	1	0
TGME49_270510	0	1	2	1
TGME49_245680	0	0	2	1
TGME49_203390	0	0	3	0
TGME49_203540	0	0	4	0
TGME49_212260	0	0	4	0
TGME49_231070	0	0	4	0
TGME49_297880	0	3	0	0
TGME49_313230	0	0	4	0
TGME49_226250	0	0	3	0
TGME49_236040	0	0	3	1
TGME49_233720	0	0	3	0
TGME49_263040	0	0	3	0
TGME49_263300	0	1	2	0
TGME49_320050	1	0	2	0
TGME49_215460	0	0	2	2
TGME49_205380	0	0	3	0
TGME49_240870	0	0	3	0
TGME49_300120	0	0	3	0
TGME49_249710	0	0	3	0
TGME49_204160	0	0	3	0
TGME49_292950	0	0	3	0
TGME49_214970	0	0	3	0
TGME49_264900	0	0	2	0
TGME49_210690	0	0	2	0
TGME49_207060	0	0	2	0
TGME49_282070	0	0	2	0
TGME49_225080	0	0	2	0
TGME49_272290	0	0	2	0
TGME49_248880	1	0	2	0
TGME49_294610	0	0	2	0
TGME49_226960	0	0	2	1
TGME49_205130	0	0	2	0
TGME49_233680	0	0	2	0
TGME49_207370	0	0	2	0
TGME49_213392	0	0	2	0
TGME49_288800	0	0	2	0
TGME49_209420	0	0	2	0
TGME49_232250	0	0	2	0
TGME49_239410	0	0	2	0
TGME49_284560	0	0	2	0
TGME49_264090	0	0	2	0
TGME49_232350	0	0	0	2
TGME49_222400	0	0	2	0
TGME49_253430	0	0	2	0
TGME49_229650	0	0	2	0
TGME49_214440	0	0	2	0
