# Supplementary material for: The Toxoplasma micropore mediates endocytosis for selective nutrient salvage from host cell compartments
Source: Nat Commun. 2023 Feb 22;14:977. doi: 10.1038/s41467-023-36571-4 (PMC9947163; doi:10.1038/s41467-023-36571-4)
Supplement: Supplementary file 10 — Supplementary Data 5 [file 41467_2023_36571_MOESM10_ESM.xlsx]

## Sheet: Supplementary Data 5
Supplementary Data 5. Analysis of hits on the Mass-spectrometry results with EPS15-TurboID (Statistical analysis was performed based on two-sided student t test)
Numbers （p value-Significant)	Micropore Proteins identified	GeneID	Annotation inTOXODB	Experimental Verification (yes or no, temporary names)	RH_1_raw	RH_2_raw	EPS15_1_raw	EPS15_2_raw	RH_1	RH_2	EPS15_1	EPS15_2	mean1	sd1	se1	RH	mean2	sd2	se2	p_value	p_adjust	sign	log2foldchange	threshold	Pvalue
1	EPS15	TGME49_227800	EF-hand domain-containing protein	/	0	0	78	87	0.137504	0.137504	6.30561	6.46107	6.38334	0.10993	0.0777322	RH	0.137504	0	0	0.000154853	0.0154853	***	5.53677	Up	<0.001
2		TGME49_253440	Cell-cycle associated protein kinase SRPK， putative	/	0	0	9	10	0.137504	0.137504	3.33628	3.47249	3.40439	0.096311	0.0681022	RH	0.137504	0	0	0.000434282	0.0217141	***	4.62985	Up	<0.001
3		TGME49_311230	hypothetical protein	yes P1	0	0	31	23	0.137504	0.137504	5.0045	4.59096	4.79773	0.292417	0.20677	RH	0.137504	0	0	0.00196282	0.0419541	**	5.12481	Up	0.001-0.01
4	PPG1	TGME49_297520	proteophosphoglycan PPG1	yes	0	0	109	73	0.137504	0.137504	6.78267	6.2114	6.49704	0.403948	0.285635	RH	0.137504	0	0	0.00201122	0.0419541	**	5.56224	Up	0.001-0.01
5		TGME49_272000	hypothetical protein	yes P2	0	0	33	23	0.137504	0.137504	5.0917	4.59096	4.84133	0.354076	0.250369	RH	0.137504	0	0	0.0028211	0.0419541	**	5.13786	Up	0.001-0.01
6	AP2αn	TGME49_221940	adaptin n terminal region domain-containing protein	/	0	0	9	12	0.137504	0.137504	3.33628	3.71149	3.52389	0.265315	0.187606	RH	0.137504	0	0	0.0030551	0.0419541	**	4.67963	Up	0.001-0.01
7	K13	TGME49_262150	kelch repeat and K+ channel tetramerisation domain containing protein	yes	0	0	65	40	0.137504	0.137504	6.04658	5.36107	5.70382	0.48473	0.342756	RH	0.137504	0	0	0.00377027	0.0419541	**	5.37439	Up	0.001-0.01
8	AP2μ	TGME49_230920	adaptor complexes medium subunit family protein	/	0	0	10	14	0.137504	0.137504	3.47249	3.91648	3.69448	0.313948	0.221994	RH	0.137504	0	0	0.00387252	0.0419541	**	4.74783	Up	0.001-0.01
9		TGME49_244380	cactin	/	0	0	27	18	0.137504	0.137504	4.8125	4.2555	4.534	0.393857	0.278499	RH	0.137504	0	0	0.00398867	0.0419541	**	5.04324	Up	0.001-0.01
10		TGME49_210430	DnaJ domain-containing protein	/	0	0	29	19	0.137504	0.137504	4.91169	4.32912	4.62041	0.411938	0.291284	RH	0.137504	0	0	0.00419541	0.0419541	**	5.07048	Up	0.001-0.01
11	MPP1	TGME49_202220	hypothetical protein	yes	0	0	49	28	0.137504	0.137504	5.64674	4.86295	5.25484	0.554224	0.391896	RH	0.137504	0	0	0.0058137	0.0528518	**	5.25611	Up	0.001-0.01
12		TGME49_214180	ENTH domain-containing protein	/	0	0	18	32	0.137504	0.137504	4.2555	5.04876	4.65213	0.560919	0.396629	RH	0.137504	0	0	0.00763015	0.0635846	**	5.08035	Up	0.001-0.01
13	AP2αc	TGME49_272600	adaptin c-terminal domain-containing protein	/	0	0	66	32	0.137504	0.137504	6.06824	5.04876	5.5585	0.720882	0.509741	RH	0.137504	0	0	0.00872623	0.0671249	**	5.33716	Up	0.001-0.01
14		TGME49_232340	protein phosphatase 2C domain-containing protein	yes P3	0	0	17	9	0.137504	0.137504	4.17792	3.33628	3.7571	0.595125	0.420817	RH	0.137504	0	0	0.0132486	0.0922693	*	4.77208	Up	0.01-0.05
15		TGME49_260600	Pumilio-family RNA binding repeat-containing protein	/	0	0	3	2	0.137504	0.137504	2.03562	1.63227	1.83395	0.285216	0.201678	RH	0.137504	0	0	0.0138404	0.0922693	*	3.73741	Up	0.01-0.05
16		TGME49_245560	hypothetical protein	yes P4	0	0	26	12	0.137504	0.137504	4.76022	3.71149	4.23586	0.741561	0.524363	RH	0.137504	0	0	0.0159786	0.0981515	*	4.94511	Up	0.01-0.05
17	UBP1	TGME49_277895	ubiquitin carboxyl-terminal hydrolase	yes	0	0	44	18	0.137504	0.137504	5.49506	4.2555	4.87528	0.876498	0.619777	RH	0.137504	0	0	0.0166858	0.0981515	*	5.14794	Up	0.01-0.05
18		TGME49_231630	alveolin domain containing intermediate filament IMC4	/	0	1	11	10	0.137504	1.07039	3.59694	3.47249	3.53471	0.0879976	0.0622237	RH	0.603946	0.65965	0.466443	0.0248248	0.137915	*	2.5491	Up	0.01-0.05
19		TGME49_230940	hypothetical protein	yes P5	0	0	28	10	0.137504	0.137504	4.86295	3.47249	4.16772	0.983203	0.69523	RH	0.137504	0	0	0.0284921	0.149958	*	4.92172	Up	0.01-0.05
20		TGME49_237290	hypothetical protein	yes P6	0	0	7	3	0.137504	0.137504	3.01792	2.03562	2.52677	0.69459	0.491149	RH	0.137504	0	0	0.039754	0.19877	*	4.19976	Up	0.01-0.05
21		TGME49_244470	RNG2	/	0	0	15	5	0.137504	0.137504	4.00899	2.60881	3.3089	0.990076	0.70009	RH	0.137504	0	0	0.0454357	0.21636	*	4.58881	Up	0.01-0.05
22		TGME49_223420	DnaJ domain-containing protein	/	0	0	9	3	0.137504	0.137504	3.33628	2.03562	2.68595	0.919705	0.65033	RH	0.137504	0	0	0.0593791	0.26362	ns	4.28789	NoSignificance	>=0.05
23		TGME49_309590	rhoptry protein ROP1	/	1	1	3	2	1.07039	1.07039	2.03562	1.63227	1.83395	0.285216	0.201678	RH	1.07039	0	0	0.0632206	0.26362	ns	0.776816	NoSignificance	>=0.05
24	MPP2	TGME49_286030	hypothetical protein	yes	0	0	26	6	0.137504	0.137504	4.76022	2.82782	3.79402	1.36641	0.966201	RH	0.137504	0	0	0.0632689	0.26362	ns	4.78619	NoSignificance	>=0.05
25		TGME49_313790	hypothetical protein	yes P7	0	0	15	4	0.137504	0.137504	4.00899	2.3505	3.17974	1.17273	0.829246	RH	0.137504	0	0	0.0669258	0.267703	ns	4.53137	NoSignificance	>=0.05
26		TGME49_313270	hypothetical protein	yes P8	0	0	17	4	0.137504	0.137504	4.17792	2.3505	3.26421	1.29218	0.91371	RH	0.137504	0	0	0.0758133	0.29159	ns	4.56919	NoSignificance	>=0.05
		TGME49_257070			0	0	7	2	0.137504	0.137504	3.01792	1.63227	2.3251	0.979805	0.692827	RH	0.137504	0	0	0.08736	0.316735	ns	4.07975	NoSignificance	>=0.05
		TGME49_243200			0	0	13	3	0.137504	0.137504	3.81762	2.03562	2.92662	1.26006	0.891	RH	0.137504	0	0	0.0886859	0.316735	ns	4.4117	NoSignificance	>=0.05
		TGME49_236040			0	0	3	1	0.137504	0.137504	2.03562	1.07039	1.55301	0.682524	0.482617	RH	0.137504	0	0	0.0992436	0.3325	ns	3.49752	NoSignificance	>=0.05
		TGME49_220270			0	0	8	2	0.137504	0.137504	3.18587	1.63227	2.40907	1.09856	0.776799	RH	0.137504	0	0	0.09975	0.3325	ns	4.13093	NoSignificance	>=0.05
		TGME49_298610			0	0	11	2	0.137504	0.137504	3.59694	1.63227	2.6146	1.38923	0.982333	RH	0.137504	0	0	0.127803	0.401702	ns	4.24905	NoSignificance	>=0.05
		TGME49_306190			0	0	4	1	0.137504	0.137504	2.3505	1.07039	1.71044	0.905173	0.640054	RH	0.137504	0	0	0.133268	0.401702	ns	3.63683	NoSignificance	>=0.05
		TGME49_216000			0	0	4	1	0.137504	0.137504	2.3505	1.07039	1.71044	0.905173	0.640054	RH	0.137504	0	0	0.133268	0.401702	ns	3.63683	NoSignificance	>=0.05
		TGME49_288720			0	1	3	2	0.137504	1.07039	2.03562	1.63227	1.83395	0.285216	0.201678	RH	0.603946	0.65965	0.466443	0.136579	0.401702	ns	1.60246	NoSignificance	>=0.05
		TGME49_293180			0	0	14	2	0.137504	0.137504	3.91648	1.63227	2.77437	1.61518	1.1421	RH	0.137504	0	0	0.14726	0.414397	ns	4.33462	NoSignificance	>=0.05
		TGME49_275350			0	0	5	1	0.137504	0.137504	2.60881	1.07039	1.8396	1.08783	0.76921	RH	0.137504	0	0	0.157388	0.414397	ns	3.74185	NoSignificance	>=0.05
		TGME49_286420			3	7	14	10	2.03562	3.01792	3.91648	3.47249	3.69448	0.313948	0.221994	RH	2.52677	0.69459	0.491149	0.162618	0.414397	ns	0.548076	NoSignificance	>=0.05
		TGME49_251870			1	1	2	5	1.07039	1.07039	1.63227	2.60881	2.12054	0.690519	0.488271	RH	1.07039	0	0	0.164448	0.414397	ns	0.986295	NoSignificance	>=0.05
		TGME49_226970			1	1	5	2	1.07039	1.07039	2.60881	1.63227	2.12054	0.690519	0.488271	RH	1.07039	0	0	0.164448	0.414397	ns	0.986295	NoSignificance	>=0.05
		TGME49_290170			0	0	18	2	0.137504	0.137504	4.2555	1.63227	2.94388	1.85491	1.31162	RH	0.137504	0	0	0.165759	0.414397	ns	4.42018	NoSignificance	>=0.05
		TGME49_294730			0	0	6	1	0.137504	0.137504	2.82782	1.07039	1.9491	1.24269	0.878715	RH	0.137504	0	0	0.175367	0.427724	ns	3.82527	NoSignificance	>=0.05
		TGME49_231640			0	1	12	2	0.137504	1.07039	3.71149	1.63227	2.67188	1.47024	1.03961	RH	0.603946	0.65965	0.466443	0.211211	0.454462	ns	2.14536	NoSignificance	>=0.05
		TGME49_320080			0	0	10	1	0.137504	0.137504	3.47249	1.07039	2.27144	1.69854	1.20105	RH	0.137504	0	0	0.217594	0.454462	ns	4.04607	NoSignificance	>=0.05
		TGME49_296010			0	0	11	1	0.137504	0.137504	3.59694	1.07039	2.33366	1.78654	1.26327	RH	0.137504	0	0	0.224259	0.454462	ns	4.08506	NoSignificance	>=0.05
		TGME49_209030			0	3	6	5	0.137504	2.03562	2.82782	2.60881	2.71831	0.154863	0.109505	RH	1.08656	1.34217	0.94906	0.22976	0.454462	ns	1.32294	NoSignificance	>=0.05
		TGME49_321620			0	0	15	1	0.137504	0.137504	4.00899	1.07039	2.53969	2.0779	1.4693	RH	0.137504	0	0	0.243689	0.454462	ns	4.20711	NoSignificance	>=0.05
		TGME49_245460			2	4	6	4	1.63227	2.3505	2.82782	2.3505	2.58916	0.337517	0.238661	RH	1.99138	0.507865	0.359115	0.299964	0.454462	ns	0.378713	NoSignificance	>=0.05
		TGME49_263700			1	0	7	1	1.07039	0.137504	3.01792	1.07039	2.04416	1.37711	0.973766	RH	0.603946	0.65965	0.466443	0.313858	0.454462	ns	1.75901	NoSignificance	>=0.05
		TGME49_273760			0	4	23	2	0.137504	2.3505	4.59096	1.63227	3.11161	2.09211	1.47935	RH	1.244	1.56482	1.1065	0.418456	0.454462	ns	1.32268	NoSignificance	>=0.05
		TGME49_207440			1	1	3	1	1.07039	1.07039	2.03562	1.07039	1.55301	0.682524	0.482617	RH	1.07039	0	0	0.42265	0.454462	ns	0.536928	NoSignificance	>=0.05
		TGME49_238170			0	0	0	11	0.137504	0.137504	0.137504	3.59694	1.86722	2.44619	1.72972	RH	0.137504	0	0	0.42265	0.454462	ns	3.76335	NoSignificance	>=0.05
		TGME49_230340			0	0	12	0	0.137504	0.137504	3.71149	0.137504	1.9245	2.52719	1.787	RH	0.137504	0	0	0.42265	0.454462	ns	3.80694	NoSignificance	>=0.05
		TGME49_243298			0	0	12	0	0.137504	0.137504	3.71149	0.137504	1.9245	2.52719	1.787	RH	0.137504	0	0	0.42265	0.454462	ns	3.80694	NoSignificance	>=0.05
		TGME49_248340			2	2	5	2	1.63227	1.63227	2.60881	1.63227	2.12054	0.690519	0.488271	RH	1.63227	0	0	0.42265	0.454462	ns	0.377553	NoSignificance	>=0.05
		TGME49_270690			0	0	9	0	0.137504	0.137504	3.33628	0.137504	1.73689	2.26188	1.59939	RH	0.137504	0	0	0.42265	0.454462	ns	3.65897	NoSignificance	>=0.05
		TGME49_223790			0	0	11	0	0.137504	0.137504	3.59694	0.137504	1.86722	2.44619	1.72972	RH	0.137504	0	0	0.42265	0.454462	ns	3.76335	NoSignificance	>=0.05
		TGME49_280370			0	0	6	0	0.137504	0.137504	2.82782	0.137504	1.48266	1.90234	1.34516	RH	0.137504	0	0	0.42265	0.454462	ns	3.43065	NoSignificance	>=0.05
		TGME49_301410			0	0	10	0	0.137504	0.137504	3.47249	0.137504	1.805	2.35819	1.66749	RH	0.137504	0	0	0.42265	0.454462	ns	3.71445	NoSignificance	>=0.05
		TGME49_309885			0	0	5	0	0.137504	0.137504	2.60881	0.137504	1.37316	1.74748	1.23565	RH	0.137504	0	0	0.42265	0.454462	ns	3.31996	NoSignificance	>=0.05
		TGME49_283850			0	0	7	0	0.137504	0.137504	3.01792	0.137504	1.57771	2.03676	1.44021	RH	0.137504	0	0	0.42265	0.454462	ns	3.52029	NoSignificance	>=0.05
		TGME49_291180			0	0	8	0	0.137504	0.137504	3.18587	0.137504	1.66169	2.15552	1.52418	RH	0.137504	0	0	0.42265	0.454462	ns	3.59511	NoSignificance	>=0.05
		TGME49_258090			0	0	6	0	0.137504	0.137504	2.82782	0.137504	1.48266	1.90234	1.34516	RH	0.137504	0	0	0.42265	0.454462	ns	3.43065	NoSignificance	>=0.05
		TGME49_260540			0	0	5	0	0.137504	0.137504	2.60881	0.137504	1.37316	1.74748	1.23565	RH	0.137504	0	0	0.42265	0.454462	ns	3.31996	NoSignificance	>=0.05
		TGME49_201700			0	0	7	0	0.137504	0.137504	3.01792	0.137504	1.57771	2.03676	1.44021	RH	0.137504	0	0	0.42265	0.454462	ns	3.52029	NoSignificance	>=0.05
		TGME49_216810			0	0	7	0	0.137504	0.137504	3.01792	0.137504	1.57771	2.03676	1.44021	RH	0.137504	0	0	0.42265	0.454462	ns	3.52029	NoSignificance	>=0.05
		TGME49_228150			0	0	6	0	0.137504	0.137504	2.82782	0.137504	1.48266	1.90234	1.34516	RH	0.137504	0	0	0.42265	0.454462	ns	3.43065	NoSignificance	>=0.05
		TGME49_310220			0	0	7	0	0.137504	0.137504	3.01792	0.137504	1.57771	2.03676	1.44021	RH	0.137504	0	0	0.42265	0.454462	ns	3.52029	NoSignificance	>=0.05
		TGME49_222380			0	0	5	0	0.137504	0.137504	2.60881	0.137504	1.37316	1.74748	1.23565	RH	0.137504	0	0	0.42265	0.454462	ns	3.31996	NoSignificance	>=0.05
		TGME49_232300			0	0	4	0	0.137504	0.137504	2.3505	0.137504	1.244	1.56482	1.1065	RH	0.137504	0	0	0.42265	0.454462	ns	3.17745	NoSignificance	>=0.05
		TGME49_272475			0	0	4	0	0.137504	0.137504	2.3505	0.137504	1.244	1.56482	1.1065	RH	0.137504	0	0	0.42265	0.454462	ns	3.17745	NoSignificance	>=0.05
		TGME49_313670			0	0	5	0	0.137504	0.137504	2.60881	0.137504	1.37316	1.74748	1.23565	RH	0.137504	0	0	0.42265	0.454462	ns	3.31996	NoSignificance	>=0.05
		TGME49_289690			0	0	3	0	0.137504	0.137504	2.03562	0.137504	1.08656	1.34217	0.94906	RH	0.137504	0	0	0.42265	0.454462	ns	2.98223	NoSignificance	>=0.05
		TGME49_224850			0	0	3	0	0.137504	0.137504	2.03562	0.137504	1.08656	1.34217	0.94906	RH	0.137504	0	0	0.42265	0.454462	ns	2.98223	NoSignificance	>=0.05
		TGME49_232440			0	0	3	0	0.137504	0.137504	2.03562	0.137504	1.08656	1.34217	0.94906	RH	0.137504	0	0	0.42265	0.454462	ns	2.98223	NoSignificance	>=0.05
		TGME49_268200			0	0	3	0	0.137504	0.137504	2.03562	0.137504	1.08656	1.34217	0.94906	RH	0.137504	0	0	0.42265	0.454462	ns	2.98223	NoSignificance	>=0.05
		TGME49_284620			0	0	5	0	0.137504	0.137504	2.60881	0.137504	1.37316	1.74748	1.23565	RH	0.137504	0	0	0.42265	0.454462	ns	3.31996	NoSignificance	>=0.05
		TGME49_306660			0	0	3	0	0.137504	0.137504	2.03562	0.137504	1.08656	1.34217	0.94906	RH	0.137504	0	0	0.42265	0.454462	ns	2.98223	NoSignificance	>=0.05
		TGME49_313010			0	0	5	0	0.137504	0.137504	2.60881	0.137504	1.37316	1.74748	1.23565	RH	0.137504	0	0	0.42265	0.454462	ns	3.31996	NoSignificance	>=0.05
		TGME49_203390			0	0	3	0	0.137504	0.137504	2.03562	0.137504	1.08656	1.34217	0.94906	RH	0.137504	0	0	0.42265	0.454462	ns	2.98223	NoSignificance	>=0.05
		TGME49_203540			0	0	4	0	0.137504	0.137504	2.3505	0.137504	1.244	1.56482	1.1065	RH	0.137504	0	0	0.42265	0.454462	ns	3.17745	NoSignificance	>=0.05
		TGME49_212260			0	0	4	0	0.137504	0.137504	2.3505	0.137504	1.244	1.56482	1.1065	RH	0.137504	0	0	0.42265	0.454462	ns	3.17745	NoSignificance	>=0.05
		TGME49_231070			0	0	4	0	0.137504	0.137504	2.3505	0.137504	1.244	1.56482	1.1065	RH	0.137504	0	0	0.42265	0.454462	ns	3.17745	NoSignificance	>=0.05
		TGME49_313230			0	0	4	0	0.137504	0.137504	2.3505	0.137504	1.244	1.56482	1.1065	RH	0.137504	0	0	0.42265	0.454462	ns	3.17745	NoSignificance	>=0.05
		TGME49_226250			0	0	3	0	0.137504	0.137504	2.03562	0.137504	1.08656	1.34217	0.94906	RH	0.137504	0	0	0.42265	0.454462	ns	2.98223	NoSignificance	>=0.05
		TGME49_233720			0	0	3	0	0.137504	0.137504	2.03562	0.137504	1.08656	1.34217	0.94906	RH	0.137504	0	0	0.42265	0.454462	ns	2.98223	NoSignificance	>=0.05
		TGME49_263040			0	0	3	0	0.137504	0.137504	2.03562	0.137504	1.08656	1.34217	0.94906	RH	0.137504	0	0	0.42265	0.454462	ns	2.98223	NoSignificance	>=0.05
		TGME49_205380			0	0	3	0	0.137504	0.137504	2.03562	0.137504	1.08656	1.34217	0.94906	RH	0.137504	0	0	0.42265	0.454462	ns	2.98223	NoSignificance	>=0.05
		TGME49_240870			0	0	3	0	0.137504	0.137504	2.03562	0.137504	1.08656	1.34217	0.94906	RH	0.137504	0	0	0.42265	0.454462	ns	2.98223	NoSignificance	>=0.05
		TGME49_300120			0	0	3	0	0.137504	0.137504	2.03562	0.137504	1.08656	1.34217	0.94906	RH	0.137504	0	0	0.42265	0.454462	ns	2.98223	NoSignificance	>=0.05
		TGME49_249710			0	0	3	0	0.137504	0.137504	2.03562	0.137504	1.08656	1.34217	0.94906	RH	0.137504	0	0	0.42265	0.454462	ns	2.98223	NoSignificance	>=0.05
		TGME49_204160			0	0	3	0	0.137504	0.137504	2.03562	0.137504	1.08656	1.34217	0.94906	RH	0.137504	0	0	0.42265	0.454462	ns	2.98223	NoSignificance	>=0.05
		TGME49_292950			0	0	3	0	0.137504	0.137504	2.03562	0.137504	1.08656	1.34217	0.94906	RH	0.137504	0	0	0.42265	0.454462	ns	2.98223	NoSignificance	>=0.05
		TGME49_214970			0	0	3	0	0.137504	0.137504	2.03562	0.137504	1.08656	1.34217	0.94906	RH	0.137504	0	0	0.42265	0.454462	ns	2.98223	NoSignificance	>=0.05
		TGME49_221320			296	465	328	307	8.2148	8.8645	8.36238	8.26725	8.31482	0.0672652	0.0475637	RH	8.53965	0.459401	0.324845	0.564171	0.600182	ns	-0.0384922	NoSignificance	>=0.05
		TGME49_284190			171	209	194	147	7.4271	7.71493	7.60807	7.21043	7.40925	0.281175	0.198821	RH	7.57102	0.203526	0.143915	0.577573	0.607972	ns	-0.03116	NoSignificance	>=0.05
		TGME49_308090			0	5	2	5	0.137504	2.60881	1.63227	2.60881	2.12054	0.690519	0.488271	RH	1.37316	1.74748	1.23565	0.630401	0.656668	ns	0.626935	NoSignificance	>=0.05
		TGME49_223050			1	0	3	0	1.07039	0.137504	2.03562	0.137504	1.08656	1.34217	0.94906	RH	0.603946	0.65965	0.466443	0.692886	0.714316	ns	0.84728	NoSignificance	>=0.05
		TGME49_218560			6	0	24	0	2.82782	0.137504	4.64962	0.137504	2.39356	3.19054	2.25606	RH	1.48266	1.90234	1.34516	0.761837	0.777385	ns	0.690969	NoSignificance	>=0.05
		TGME49_249900			3	1	9	0	2.03562	1.07039	3.33628	0.137504	1.73689	2.26188	1.59939	RH	1.55301	0.682524	0.482617	0.922403	0.93172	ns	0.161445	NoSignificance	>=0.05
		TGME49_250770			2	4	4	2	1.63227	2.3505	2.3505	1.63227	1.99138	0.507865	0.359115	RH	1.99138	0.507865	0.359115	1	1	ns	0	NoSignificance	>=0.05
