# Supplementary material for: The Toxoplasma micropore mediates endocytosis for selective nutrient salvage from host cell compartments
Source: Nat Commun. 2023 Feb 22;14:977. doi: 10.1038/s41467-023-36571-4 (PMC9947163; doi:10.1038/s41467-023-36571-4)
Supplement: Supplementary file 11 — Supplementary Data 6 [file 41467_2023_36571_MOESM11_ESM.xlsx]

## Sheet: Sheet1
Supplementary Table 6. Conservation of micropore proteins across the Apicomplexan parasites (E values listed in the brackets)
Gene	Cryptosporidium	Toxoplasma	Hammondia	Neospora	Sarcocystis	Eimeria	Cyclospora	Plasmodium	Babesia	Theileria	Gregarina
EPS15	cgd2_1240 (2e-06)	TGGT1_227800 (0)	HHA_227800 (0)	NCLIV_045590 (0)	SN3_03200220 (1e-34)	EAH_00031500 (7e-35)	LOC_34622335 (2e-42)	PF3D7_1025000 (1e-29)	BBBOND_0403780 (3e-22)	TA15925 (2e-15)	NA
K13	cgd7_2610 (1E-80)	TGGT1_262150 (0)	HHA_262150 (0)	NCLIV_025480 (0)	SN3_01300125 (0)	EAH_00040910 (0)	LOC_34618774 (0)	PF3D7_1343700 (0)	BBBOND_0207840 (2e-165)	TA20610 (0)	GNI_002750 (3e-26)
UBP1	cgd7_4900 (9e-15)	TGGT1_277895 (0)	HHA_277895 (0)	NCLIV_068110 (0)	SN3_02300610 (8e-66)	EBH_0064620 (2e-24)	NA	PF3D7_0104300 (2e-48)	BBBOND_0303000 (9e-37)	TA17680 (2e-32)	GNI_129560 (1e-25)
PPG1	NA	TGGT1_297520 (0)	HHA_297520 (0)	NCLIV_006530 (0)	SN3_04700065 (1e-118)	EAH_00064780 (5e-13)	NA	PF3D7_1227700 (9e-10)	BBBOND_0102630 (2e-06)	TA14620 (8e-20)	NA
AP2αC	cgd8_3060 (2e-17)	TGGT1_272600 (0)	HHA_272600 (0)	NCLIV_034700 (0)	SN3_00202530 (5e-27)	ETH_00000175 (1e-43)	cyc_02676 (2e-24)	PF3D7_1246300 (5e-16)	NA	NA	GNI_142940 (8e-16)
AP2μ	cgd8_950 (4e-41)	TGGT1_230920 (0)	HHA_230920 (0)	NCLIV_031310 (0)	SN3_00102345 (3e-100)	EAH_00032510 (9e-41)	LOC_34623865 (2e-63)	PF3D7_1218300 (9e-58)	BBBOND_0107710 (5e-26)	TA06310 (1e-55)	GNI_054330 (1e-55)
AP2an	cgd4_2210 (8e-06)	TGGT1_221940 (0)	HHA_221940 (0)	NCLIV_005350 (0)	SN3_00300365 (1e-172)	ETH_00008630 (4e-07)	cyc_06232 (8e-09)	PF3D7_0617100 (4e-28)	BBBOND_0207160 (3e-36)	TA05365 (5e-22)	GNI_101770 (4e-09)
AP2σ	cgd8_4900 (2e-27)	TGGT1_313450 (0)	HHA_313450 (8e-100)	NCLIV_056750 (8e-99)	SN3_01000125 (1e-82)	EAH_00061230 (6e-32)	LOC_34620961 (3e-33)	PF3D7_0217300 (8e-33)	BBBOND_0108630 (4e-33)	TA06850 (1e-30)	GNI_086180 (1e-24)
MPP1	NA	TGGT1_202220 (0)	HHA_202220 (0)	NCLIV_022670 (0)	NA	NA	NA	NA	NA	NA	NA
MPP2	NA	TGGT1_286030 (0)	HHA_286030 (0)	NCLIV_014400 (4e-158)	NA	NA	NA	NA	NA	NA	NA
