# Supplementary material for: The Toxoplasma micropore mediates endocytosis for selective nutrient salvage from host cell compartments
Source: Nat Commun. 2023 Feb 22;14:977. doi: 10.1038/s41467-023-36571-4 (PMC9947163; doi:10.1038/s41467-023-36571-4)
Supplement: Supplementary file 12 — Supplementary Data 7 [file 41467_2023_36571_MOESM12_ESM.xlsx]

## Sheet: Supplementary Data 7
Supplemental Data 7. Peptide numbers of IMC and Tubulin identified on the mass-spectometry datasets with TurboID lines
Accession Number		RH	RH	K13	K13	PPG1	PPG1	AP2µ	AP2µ	MPP1	MPP1	MPP2	MPP2	EPS15	EPS15	UBP1	UBP1
TGME49_231640	IMC1	0	0	31	10	30	53	25	10	24	43	6	5	11	2	24	6
TGME49_260540	IMC14	0	0	13	6	20	37	40	9	24	42	0	0	5	0	19	7
TGME49_231630	IMC4	0	0	12	6	14	22	13	11	16	16	7	5	10	8	11	5
TGME49_220270	IMC6	0	0	17	6	17	29	14	3	5	18	4	4	8	2	7	2
TGME49_216000	IMC3	0	0	8	2	8	19	6	3	3	8	1	1	4	1	3	2
TGME49_226220	IMC9	0	0	8	1	14	13	19	7	1	3	0	0	0	0	3	0
TGME49_222220	IMC7	0	0	6	3	7	20	5	3	7	18	0	0	0	0	1	1
TGME49_224530	IMC5	0	0	5	0	6	13	11	3	0	2	0	0	0	0	4	0
TGME49_230210	IMC10	0	0	5	3	6	18	5	2	5	8	0	0	0	0	0	0
TGME49_248700	IMC12	0	0	1	0	5	6	6	1	4	9	0	0	0	0	0	0
TGME49_253470	IMC13	0	0	3	1	4	8	8	0	0	6	0	0	0	0	2	0
TGME49_275670	IMC15	0	0	2	2	7	4	5	4	2	2	0	0	0	0	1	0
TGME49_224520	IMC8	0	0	2	0	5	4	6	3	0	0	0	0	0	0	1	0
TGME49_237820	ISP2	0	0	0	0	2	3	2	0	1	1	0	0	0	0	0	0
TGME49_239770	IMC11	0	0	1	0	1	2	2	0	0	1	0	0	0	0	0	0
Total peptide numbers for each TurboID line	/	0		154		397		226		269		33		51		99
Supplemental Data 7. Peptide numbers of IMC and Tubulin identified on the mass-spectometry datasets with TurboID lines
Accession Number	Annotations	RH	RH	EPS15	EPS15	K13	K13	UBP1	UBP1	PPG1	PPG1	AP2µ	AP2µ	MPP1	MPP1	MPP2	MPP2
TGME49_266960	beta tubulin	2	0	2	1	5	2	2	2	19	13	3	22	1	2	1	0
TGME49_221620	beta tubulin	2	0	0	0	4	0	2	2	12	10	3	15	0	0	0	0
TGME49_212240	beta-1 tubulin	0	0	0	0	0	0	0	0	0	0	0	0	0	0	0	0
TGME49_316400	alpha tubulin TUBA1 (TUBA1)	0	0	1	0	2	1	2	1	6	5	1	11	1	2	0	0
TGME49_297420	beta-tubulin cofactor D	0	0	0	0	0	0	0	0	5	14	0	1	0	0	0	0
TGME49_244500	Tubulin-tyrosine ligase family protein	0	0	0	0	0	0	0	0	1	11	0	1	0	0	0	0
TGME49_226870	tubulin gamma chain	0	0	0	0	1	0	0	0	2	1	1	0	0	0	0	0
TGME49_307760	Tubulin-tyrosine ligase family protein	0	0	0	0	0	0	0	0	0	1	2	1	0	0	0	0
Total peptides for each TurboID line	/	4		4		15		11		100		61		6		1
