# Supplementary material for: The Toxoplasma micropore mediates endocytosis for selective nutrient salvage from host cell compartments
Source: Nat Commun. 2023 Feb 22;14:977. doi: 10.1038/s41467-023-36571-4 (PMC9947163; doi:10.1038/s41467-023-36571-4)
Supplement: Supplementary file 13 — Supplementary Data 8 [file 41467_2023_36571_MOESM13_ESM.csv]

rownames	RH	RH	K13	EPS15	PPG1	MPP1	AP2u	MPP1	MPP2	UBP1	NPP2	AP2u	EPS15	MPP2	K13	PPG1	RH	RH
TGME49_221320	256	216	207	188	328	171	389	242	192	342	154	132	169	123	79	219	216	42
TGME49_284190	85	121	84	91	120	67	169	119	76	146	64	52	70	46	30	89	91	14
TGME49_218560	81	6	51	24	114	18	102	55	42	76	15	37	0	43	14	58	0	2
TGME49_286420	7	3	9	12	25	9	34	13	9	21	6	7	7	7	5	22	5	3
TGME49_249900	2	3	2	9	12	3	17	7	1	10	0	3	0	2	0	8	1	0
TGME49_312090	1	3	1	1	3	1	8	4	1	3	1	3	0	2	1	6	0	1
TGME49_248340	3	2	3	5	13	2	20	10	2	10	0	4	2	5	1	11	2	0
TGME49_250770	2	2	4	4	13	2	26	4	2	12	0	4	2	5	0	9	4	0
TGME49_245460	0	2	2	6	8	10	8	7	9	3	3	2	4	0	0	6	4	0
TGME49_309590	1	1	1	2	1	2	2	2	2	1	1	0	2	0	0	0	1	1
TGME49_244320	1	1	3	1	2	3	1	2	4	1	1	0	1	0	0	4	1	0
TGME49_207440	3	1	4	3	12	3	14	3	1	6	1	7	1	5	0	8	1	1
TGME49_263700	4	1	7	7	13	6	11	6	5	6	0	5	1	6	3	9	0	3
TGME49_226970	4	1	6	5	10	5	13	7	4	6	1	6	2	4	1	8	1	1
TGME49_289750	3	1	4	3	6	2	7	6	3	6	2	3	2	2	3	7	2	0
TGME49_229670	2	1	3	2	4	2	6	2	2	4	0	1	1	0	1	5	1	0
TGME49_217740	5	1	2	1	3	0	7	1	1	2	1	2	0	2	1	5	0	0
TGME49_295110	0	1	0	0	0	2	2	3	1	2	0	0	1	0	0	0	0	0
TGME49_295125	0	0	0	0	0	0	0	0	0	1	0	0	0	0	0	0	0	0
TGME49_309820	2	1	2	1	4	1	4	2	0	2	0	2	0	2	0	4	0	0
TGME49_305160	2	1	1	2	5	4	1	2	4	2	2	2	4	2	0	2	1	0
TGME49_251870	0	0	0	0	0	0	0	0	0	0	0	0	0	0	0	0	0	0
TGME49_223050	3	1	3	3	8	1	10	3	1	5	0	3	0	2	2	6	0	0
TGME49_248880	1	1	1	2	4	2	8	3	4	2	1	1	0	1	0	2	0	0
TGME49_315610	1	1	2	1	0	0	0	0	1	0	0	1	0	0	0	0	0	0
TGME49_291850	3	1	6	0	5	1	1	1	1	3	0	0	2	0	0	0	2	0
TGME49_261570	1	1	1	1	2	3	0	1	2	0	0	0	0	1	1	2	0	0
TGME49_320050	0	1	0	2	1	1	0	2	1	0	0	0	0	0	0	1	0	0
TGME49_258970	0	1	2	0	12	0	1	0	0	0	0	0	0	0	0	2	0	0
TGME49_300200	1	1	1	1	3	0	1	1	1	1	0	1	1	1	1	1	1	0
TGME49_237160	0	0	0	1	0	0	0	2	0	0	0	0	0	0	0	0	0	0
TGME49_204400	3	0	1	2	2	1	7	1	1	4	1	1	1	1	2	4	0	0
TGME49_218260	1	0	1	0	1	1	1	1	1	2	0	0	0	0	0	1	0	0
TGME49_308090	0	0	1	2	4	7	3	3	7	0	0	2	5	0	0	2	5	0
TGME49_203630	1	0	3	0	1	1	1	0	1	0	0	1	1	0	0	2	0	0
TGME49_254570	0	0	7	0	48	0	0	0	0	0	0	0	0	0	3	24	0	0
TGME49_222860	0	0	1	0	5	0	3	0	0	0	0	0	0	0	0	2	0	0
TGME49_264640	0	0	0	0	3	0	0	0	0	0	0	0	0	0	0	1	0	0
TGME49_265180	0	0	0	0	0	1	3	0	0	0	0	1	0	0	0	0	0	0
TGME49_292140	0	0	0	1	1	0	2	0	0	0	0	3	0	0	0	3	0	0
TGME49_239440	0	0	0	0	0	0	0	0	0	0	0	0	0	0	0	0	0	0
TGME49_315190	0	0	0	0	0	0	4	0	0	0	0	0	0	0	0	1	0	0
TGME49_227320	0	0	0	0	3	0	2	0	0	0	0	1	0	0	0	8	0	0
TGME49_306660	0	0	3	3	42	0	26	0	0	0	0	1	0	1	4	12	0	0
TGME49_210360	0	0	4	0	16	0	1	0	0	0	0	0	0	0	0	0	0	0
TGME49_297520	0	0	58	79	102	60	96	88	7	81	2	37	55	36	21	73	0	0
TGME49_311230	0	0	53	29	118	7	178	22	19	59	7	55	19	13	18	85	0	0
TGME49_286030	0	0	2	25	7	0	96	0	43	57	30	23	5	14	1	29	0	0
TGME49_262150	0	0	42	44	67	25	60	44	11	55	3	22	29	19	11	47	0	0
TGME49_277895	1	0	25	41	23	1	43	1	15	51	10	9	16	23	7	21	0	0
TGME49_202220	0	0	24	41	52	38	46	65	1	43	0	19	24	20	14	37	0	0
TGME49_205440	0	0	1	0	11	0	2	0	0	37	0	0	0	18	0	4	0	0
TGME49_230340	0	0	53	12	58	30	40	57	0	32	0	20	0	14	15	48	0	0
TGME49_214180	0	0	10	16	14	0	36	1	8	31	7	5	23	6	2	16	0	0
TGME49_272600	0	0	22	52	55	22	77	46	1	30	0	29	25	20	14	41	0	1
TGME49_227800	0	0	47	46	37	15	50	25	19	30	12	12	56	11	8	26	0	0
TGME49_272000	0	0	15	31	31	11	40	24	7	29	2	21	21	14	9	29	0	0
TGME49_273760	4	0	34	23	57	8	59	21	20	27	3	18	2	6	8	37	3	0
TGME49_270690	0	0	27	9	49	0	52	0	33	26	18	19	0	11	6	31	0	0
TGME49_272910	0	0	5	0	15	0	10	0	1	25	0	0	0	10	1	11	0	0
TGME49_231070	0	0	25	4	55	6	54	22	1	24	1	26	0	8	12	40	0	0
TGME49_231640	0	0	31	11	53	24	25	43	6	24	5	10	2	6	10	30	1	0
TGME49_245560	0	0	31	26	52	3	63	13	5	21	3	20	12	11	14	38	0	0
TGME49_269190	19	0	13	0	18	0	19	2	0	20	0	8	0	9	5	12	0	1
TGME49_260540	0	0	13	5	37	24	40	42	0	19	0	9	0	7	6	20	0	0
TGME49_232340	0	0	33	15	56	3	32	6	11	19	7	11	7	10	16	29	0	0
TGME49_253440	0	0	10	9	34	5	31	11	6	18	5	9	10	6	2	17	0	0
TGME49_238170	0	0	19	0	36	0	20	2	1	18	1	15	11	16	10	27	0	0
TGME49_244380	0	0	71	25	91	7	42	12	18	16	12	11	16	6	16	46	0	0
TGME49_313270	0	0	29	17	89	0	55	0	1	15	1	13	4	8	8	48	0	0
TGME49_230940	5	0	35	26	53	7	34	6	5	15	2	18	10	12	21	28	0	0
TGME49_310440	0	0	5	0	26	0	28	0	8	15	6	10	0	5	2	15	0	0
TGME49_221940	0	0	0	9	15	0	39	1	0	15	0	10	0	6	3	17	0	0
TGME49_313790	0	0	20	15	43	0	64	0	3	12	1	22	4	6	7	35	0	0
TGME49_257070	0	0	1	6	0	0	14	0	4	12	1	4	2	5	1	10	0	0
TGME49_230410	3	0	0	1	2	3	10	4	2	11	0	1	0	2	0	4	0	0
TGME49_240870	0	0	0	3	5	0	55	0	0	11	0	20	0	4	0	20	0	0
TGME49_210690	8	0	6	2	17	5	9	2	2	11	0	3	0	1	0	11	0	0
TGME49_224850	0	0	2	3	6	0	11	0	3	11	0	0	0	1	2	9	0	0
TGME49_231630	0	0	12	10	22	16	13	16	7	11	5	11	8	5	6	14	1	0
TGME49_209030	5	0	6	5	10	4	18	6	2	9	1	6	3	2	2	13	2	1
TGME49_230920	0	0	1	10	9	0	59	2	1	9	0	26	0	2	1	37	0	0
TGME49_258090	0	0	21	6	27	13	14	0	0	9	0	10	0	3	7	47	0	0
TGME49_310220	0	0	15	7	29	0	32	5	1	9	0	21	0	11	12	31	0	0
TGME49_293180	0	0	16	13	29	1	16	7	9	9	7	5	2	3	8	25	0	0
TGME49_293590	3	0	4	0	5	0	7	0	0	8	0	2	0	2	2	4	0	1
TGME49_283850	0	0	7	7	16	0	29	1	3	8	0	7	0	4	0	12	0	0
TGME49_251780	5	0	1	3	6	1	24	2	1	8	1	5	0	1	0	12	0	0
TGME49_320100	0	0	3	1	11	0	14	0	0	8	0	8	0	3	6	12	0	0
TGME49_247550	6	0	5	0	6	0	12	0	0	7	0	2	0	4	0	8	0	1
TGME49_220270	0	0	17	8	29	5	14	18	4	7	4	3	2	2	6	17	0	0
TGME49_264900	0	0	0	2	3	0	26	0	10	7	3	5	0	2	0	7	0	0
TGME49_291140	0	0	1	0	11	0	10	0	0	7	0	0	0	0	0	6	0	0
TGME49_231440	0	0	0	0	11	0	8	0	1	7	0	0	0	3	0	1	0	0
TGME49_309120	3	0	2	0	10	1	16	0	0	6	0	2	0	2	2	12	0	1
TGME49_288720	1	0	5	3	10	3	10	5	1	6	0	2	1	1	0	8	1	0
TGME49_202550	0	0	9	0	40	0	46	6	0	6	0	15	0	2	3	26	0	0
TGME49_230850	0	0	16	0	23	14	17	20	0	6	0	10	0	6	8	18	0	0
TGME49_313480	0	0	16	0	39	2	14	7	0	6	0	9	0	1	5	23	0	0
TGME49_313670	1	0	1	5	10	1	28	0	7	6	2	3	0	1	0	13	0	0
TGME49_267500	0	0	6	0	10	4	8	7	0	6	0	2	0	1	3	6	0	0
TGME49_212260	0	0	6	4	15	0	13	0	0	6	0	2	0	3	2	12	0	0
TGME49_276140	1	0	2	1	6	0	9	2	1	6	0	0	0	0	0	1	0	0
TGME49_204020	10	0	5	1	10	2	9	3	1	6	1	5	0	5	4	11	0	0
TGME49_232300	3	0	5	4	14	1	19	5	0	5	0	7	0	4	2	9	0	2
TGME49_263050	3	0	2	1	5	1	9	1	1	5	0	4	1	3	2	7	1	1
TGME49_231140	1	0	1	0	5	0	6	0	0	5	0	1	0	1	1	3	0	1
TGME49_215460	4	0	6	2	6	5	5	3	3	5	0	3	2	1	1	7	0	0
TGME49_300000	3	0	3	0	7	2	7	1	1	5	0	1	1	2	0	3	1	0
TGME49_321620	0	0	10	13	36	0	29	0	5	5	1	7	1	4	3	24	0	0
TGME49_298610	0	0	12	10	46	0	47	0	0	5	0	11	2	1	6	28	0	0
TGME49_223790	0	0	15	11	22	8	22	15	0	5	0	4	0	0	2	35	0	0
TGME49_243298	0	0	3	12	10	7	14	20	0	5	0	7	0	2	2	17	0	0
TGME49_263040	2	0	3	3	9	1	11	4	1	5	0	2	0	2	0	6	0	0
TGME49_241170	0	0	2	0	24	0	9	0	0	5	0	0	0	0	0	0	0	0
TGME49_309752	7	0	0	0	0	1	9	0	0	5	0	1	0	0	1	2	0	0
TGME49_288500	0	0	0	0	0	0	12	0	0	5	0	0	0	0	0	2	0	0
TGME49_244470	0	0	21	15	96	1	41	0	0	4	0	17	5	6	9	79	0	0
TGME49_296010	0	0	19	11	39	0	26	0	2	4	0	6	1	0	5	24	0	0
TGME49_269180	0	0	12	1	53	0	31	0	0	4	0	8	0	1	8	33	0	0
TGME49_250820	1	0	8	0	33	8	21	16	0	4	0	5	0	0	4	15	0	0
TGME49_260600	0	0	10	3	34	0	35	0	0	4	0	8	2	3	4	15	0	0
TGME49_280370	0	0	9	6	14	1	17	2	0	4	0	6	0	2	4	13	0	0
TGME49_216810	0	0	9	7	22	0	15	1	4	4	0	3	0	1	4	15	0	0
TGME49_239100	1	0	1	1	13	2	15	3	0	4	0	1	0	0	0	7	0	0
TGME49_290950	0	0	0	0	7	0	29	0	0	4	0	1	0	1	0	7	0	0
TGME49_268200	0	0	4	3	8	0	7	1	1	4	1	2	0	1	2	4	0	0
TGME49_292920	0	0	1	0	3	0	10	0	0	4	0	1	0	0	0	6	0	0
TGME49_288380	1	0	5	0	12	1	23	1	1	4	0	5	0	2	0	10	1	0
TGME49_224530	0	0	5	0	13	0	11	2	0	4	0	3	0	0	0	6	0	0
TGME49_310490	6	0	4	1	7	1	5	1	1	3	1	1	0	1	1	2	0	1
TGME49_243570	3	0	4	1	5	1	3	1	1	3	1	2	0	2	2	5	0	0
TGME49_275690	5	0	3	0	8	0	7	1	1	3	1	5	0	1	1	6	0	0
TGME49_210430	0	0	5	29	29	2	30	6	0	3	0	19	19	5	7	24	0	0
TGME49_226220	0	0	8	0	13	1	19	3	0	3	0	7	0	0	1	14	0	0
TGME49_244560	1	0	0	0	6	1	16	1	1	3	0	3	0	3	0	9	0	0
TGME49_262380	3	0	1	0	3	1	12	0	1	3	1	4	0	1	1	3	0	0
TGME49_309885	0	0	0	5	1	3	5	6	0	3	0	3	0	2	1	5	0	0
TGME49_305850	2	0	2	0	15	0	6	0	0	3	0	0	0	0	0	8	0	0
TGME49_236650	0	0	3	0	5	2	13	1	0	3	0	1	0	0	0	7	0	0
TGME49_289760	7	0	1	1	0	0	8	1	0	3	0	1	0	3	0	1	0	0
TGME49_225080	1	0	2	2	3	3	2	3	1	3	0	3	0	3	0	4	0	1
TGME49_268630	0	0	9	1	17	0	17	0	0	3	0	7	0	0	4	10	0	0
TGME49_243710	0	0	5	1	23	0	7	0	2	3	0	0	0	1	1	12	0	0
TGME49_312110	0	0	1	0	11	0	12	0	0	3	0	2	0	1	1	4	0	0
TGME49_261950	3	0	1	0	3	0	3	1	2	3	1	0	0	1	2	2	0	0
TGME49_254940	0	0	0	0	5	0	5	0	0	3	0	0	0	0	0	4	0	0
TGME49_278780	0	0	7	0	10	2	10	1	0	3	0	2	0	1	1	23	0	0
TGME49_216000	0	0	8	4	19	3	6	8	1	3	1	3	1	2	2	8	0	0
TGME49_202900	0	0	0	0	5	0	2	0	0	3	0	1	0	0	0	2	0	0
TGME49_235340	0	0	9	0	23	29	10	42	0	3	0	6	0	0	4	13	0	0
TGME49_228150	0	0	7	6	31	0	34	0	0	3	0	10	0	3	6	19	0	0
TGME49_266760	3	0	2	0	7	0	7	0	0	3	0	2	0	0	0	3	0	0
TGME49_289530	2	0	0	1	4	2	3	2	1	3	0	4	0	1	1	5	0	1
TGME49_311720	1	0	5	3	13	2	23	4	2	3	0	3	0	1	0	9	2	0
TGME49_263300	0	0	0	2	4	2	5	2	0	3	0	2	0	0	0	3	1	0
TGME49_201680	0	0	7	1	25	0	22	0	1	2	0	2	0	1	2	10	0	0
TGME49_266960	2	0	5	2	13	1	19	2	1	2	0	3	1	2	2	19	2	0
TGME49_221620	2	0	4	0	10	0	15	0	0	2	0	3	0	2	0	12	2	0
TGME49_212240	0	0	0	0	0	0	0	0	0	0	0	0	0	0	0	0	0	0
TGME49_263070	0	0	1	0	12	0	17	0	0	2	0	3	0	0	0	8	0	0
TGME49_233680	0	0	2	2	7	0	8	0	0	2	0	2	0	0	1	6	0	0
TGME49_324500	0	0	0	0	0	0	0	0	0	0	0	0	0	0	0	0	0	0
TGME49_229250	3	0	0	0	4	0	7	0	0	2	0	0	0	0	0	3	0	0
TGME49_237290	0	0	8	7	18	0	27	0	0	2	0	10	3	0	5	13	0	0
TGME49_235380	0	0	7	0	17	0	12	1	0	2	0	3	0	1	3	20	0	0
TGME49_203010	0	0	5	0	21	0	6	0	0	2	0	2	0	3	1	9	0	0
TGME49_253650	0	0	0	0	2	0	9	0	0	2	0	0	0	0	0	2	0	0
TGME49_313380	0	0	4	0	15	4	8	10	0	2	0	1	0	1	2	5	0	0
TGME49_214990	0	0	3	0	34	0	22	0	0	2	0	3	0	1	3	13	0	0
TGME49_313230	0	0	2	4	8	0	16	0	1	2	0	2	0	1	0	5	0	0
TGME49_205470	0	0	6	2	22	1	21	3	3	2	0	2	1	4	4	12	3	0
TGME49_253470	0	0	3	0	8	0	8	6	0	2	0	0	0	0	1	4	0	0
TGME49_297500	0	0	1	0	3	0	1	0	0	2	0	0	0	0	0	0	0	0
TGME49_243960	1	0	7	1	10	0	7	0	0	2	0	2	0	1	2	10	0	0
TGME49_223420	0	0	13	8	14	1	13	2	3	2	2	6	3	4	1	11	0	0
TGME49_268890	0	0	0	0	0	0	5	0	0	2	0	2	0	1	0	3	0	0
TGME49_301420	0	0	2	0	4	3	1	0	0	2	0	2	0	2	2	7	0	0
TGME49_213350	0	0	1	0	7	0	11	0	0	2	0	0	0	0	0	1	0	0
TGME49_290600	0	0	0	0	0	0	3	0	0	2	0	0	0	0	0	0	0	0
TGME49_269460	0	0	8	0	21	0	33	0	0	2	0	11	0	1	6	24	0	0
TGME49_313910	0	0	5	1	20	0	31	0	0	2	0	3	0	0	0	13	0	0
TGME49_227000	0	0	5	0	18	1	14	0	0	2	0	7	0	0	2	49	0	0
TGME49_305520	0	0	0	0	7	0	7	0	0	2	0	0	0	0	0	3	0	0
TGME49_312050	0	0	0	0	6	0	10	0	0	2	0	0	0	0	0	1	0	0
TGME49_275350	0	0	4	5	13	0	16	0	2	2	0	4	1	1	1	7	0	0
TGME49_287500	0	0	3	0	10	0	8	0	0	2	0	3	0	5	5	6	0	0
TGME49_289330	0	0	1	0	15	0	13	0	0	2	0	2	0	0	0	8	0	0
TGME49_308920	0	0	0	0	2	0	5	0	0	2	0	0	0	0	0	1	1	0
TGME49_270510	1	0	2	2	4	0	4	2	1	2	0	2	1	2	1	7	1	0
TGME49_201700	0	0	5	7	6	0	4	0	0	2	1	1	0	1	2	6	0	0
TGME49_284620	0	0	7	5	9	0	17	1	0	2	0	7	0	0	2	8	0	0
TGME49_204160	1	0	9	3	27	0	19	0	0	2	0	11	0	6	9	11	0	0
TGME49_239410	0	0	3	2	5	0	8	0	0	2	0	2	0	0	1	5	0	0
TGME49_302050	1	0	0	0	1	0	6	0	0	2	0	0	0	0	0	0	0	0
TGME49_286630	0	0	1	0	3	0	7	0	0	1	0	0	0	0	0	0	0	0
TGME49_299050	2	0	0	0	4	0	4	0	0	1	0	0	0	0	0	3	0	0
TGME49_226250	0	0	2	3	5	0	16	1	0	1	0	3	0	0	1	8	0	0
TGME49_232780	0	0	10	0	19	0	27	0	1	1	0	8	0	4	3	14	0	0
TGME49_227360	0	0	4	1	8	1	3	1	1	1	0	2	1	3	1	8	0	0
TGME49_294610	0	0	33	2	78	8	22	27	0	1	0	9	0	7	17	35	0	0
TGME49_310430	1	0	0	0	1	0	3	0	0	1	0	1	0	0	0	1	0	0
TGME49_313010	0	0	0	5	7	0	12	2	0	1	0	0	0	0	0	4	0	0
TGME49_253140	0	0	4	0	18	0	39	0	0	1	0	18	0	0	3	20	0	0
TGME49_286750	0	0	1	0	3	0	2	0	0	1	0	0	0	0	0	2	0	0
TGME49_246590	0	0	1	0	4	0	11	0	0	1	0	2	0	0	1	8	0	0
TGME49_221380	0	0	1	0	4	0	3	0	0	1	0	2	0	2	0	3	0	0
TGME49_239760	1	0	2	0	3	0	3	0	0	1	0	0	0	0	0	3	0	0
TGME49_291180	0	0	17	8	102	0	99	0	0	1	0	10	0	1	8	24	0	0
TGME49_232710	2	0	3	1	10	1	9	1	1	1	0	3	0	1	1	7	0	0
TGME49_214970	0	0	28	3	57	0	27	0	0	1	0	12	0	3	13	28	0	0
TGME49_275670	0	0	2	0	4	2	5	2	0	1	0	4	0	0	2	7	0	0
TGME49_235160	0	0	1	0	21	0	4	0	0	1	0	0	0	1	1	3	0	0
TGME49_316400	0	0	2	1	5	1	11	2	0	1	0	1	0	2	1	6	0	1
TGME49_231770	0	0	0	0	0	0	0	0	0	0	0	0	0	0	0	0	0	0
TGME49_268330	0	0	3	0	38	0	39	0	0	1	0	6	0	0	1	16	0	0
TGME49_238010	1	0	0	1	2	3	1	1	2	1	1	2	0	2	2	4	0	0
TGME49_320020	0	0	0	1	3	0	4	2	0	1	0	0	0	0	0	3	0	0
TGME49_238190	0	0	2	0	5	0	5	0	0	1	0	0	0	0	0	4	0	0
TGME49_268570	0	0	4	0	7	0	0	0	0	1	0	0	0	1	1	4	0	0
TGME49_280660	0	0	0	0	3	0	11	0	0	1	0	0	1	0	0	0	0	0
TGME49_263090	0	0	0	1	3	0	3	0	0	1	0	1	0	1	0	1	0	0
TGME49_280600	0	0	1	0	0	0	0	0	0	0	0	0	0	0	0	0	0	0
TGME49_247510	0	0	0	0	3	0	10	2	0	1	0	2	0	3	0	2	0	0
TGME49_248390	0	0	3	1	6	6	2	2	1	1	0	4	0	3	1	9	0	0
TGME49_285210	0	0	2	0	11	0	11	0	0	1	0	6	0	0	0	8	0	0
TGME49_215980	0	0	0	0	2	0	2	0	0	1	0	0	0	0	0	0	0	0
TGME49_253430	0	0	3	2	7	1	4	1	1	1	0	1	0	0	1	5	0	0
TGME49_250700	0	0	3	1	20	0	17	0	0	1	0	3	0	1	1	9	0	0
TGME49_209420	0	0	3	2	3	0	4	0	0	1	0	2	0	1	1	3	0	0
TGME49_266070	0	0	0	0	3	1	5	0	0	1	0	0	0	0	0	0	0	0
TGME49_294360	0	0	18	1	36	0	10	0	2	1	0	3	0	3	9	22	0	0
TGME49_213930	1	0	1	1	3	0	1	0	1	1	0	1	1	1	1	1	0	1
TGME49_269600	9	0	0	0	0	1	2	0	0	1	0	0	0	2	0	0	0	0
TGME49_224070	0	0	1	0	10	0	40	0	0	1	0	18	0	0	0	15	0	0
TGME49_268950	0	0	11	0	35	0	4	0	0	1	0	2	0	1	2	21	0	0
TGME49_222220	0	0	6	0	20	7	5	18	0	1	0	3	0	1	3	7	0	0
TGME49_203390	0	0	4	3	14	0	7	0	0	1	1	0	0	1	1	5	0	0
TGME49_218720	0	0	0	0	4	0	15	0	0	1	0	2	0	0	0	11	0	0
TGME49_232940	1	0	3	1	8	1	3	3	0	1	0	2	1	2	2	3	0	0
TGME49_290670	0	0	0	0	6	0	11	0	0	1	0	2	0	1	0	4	0	0
TGME49_224520	0	0	2	0	4	0	6	0	0	1	0	3	0	0	0	5	0	0
TGME49_315510	0	0	1	0	4	2	2	0	0	1	0	3	0	0	0	7	0	0
TGME49_220860	0	0	1	0	4	0	5	0	0	1	0	2	0	1	2	3	0	0
TGME49_267400	1	0	0	1	2	1	5	2	1	1	0	0	1	0	0	1	0	0
TGME49_235970	0	0	1	1	4	1	6	0	1	1	0	1	1	1	0	2	0	0
TGME49_269940	1	0	1	1	3	1	5	1	1	1	0	0	0	0	0	2	0	0
TGME49_238040	0	0	0	0	6	0	4	0	0	1	0	0	0	0	0	2	0	0
TGME49_262620	0	0	0	0	2	1	4	0	0	1	0	1	1	0	1	4	0	0
TGME49_284560	0	0	0	2	2	0	2	1	1	1	1	1	0	0	0	3	0	0
TGME49_254620	1	0	0	0	2	1	1	0	0	1	0	0	0	0	0	1	0	0
TGME49_239260	0	0	1	1	1	1	0	1	2	1	1	1	0	1	0	1	0	0
TGME49_231080	0	0	1	0	3	0	3	0	0	1	0	0	0	0	0	1	0	0
TGME49_264080	2	0	1	0	3	0	1	0	0	1	0	1	0	0	0	1	0	0
TGME49_243950	1	0	0	0	1	0	2	0	0	1	0	1	0	0	0	2	0	0
TGME49_247520	1	0	0	0	0	0	3	0	0	1	0	0	0	0	0	0	0	0
TGME49_245670	1	0	0	0	2	0	4	0	0	1	0	1	0	0	0	3	0	0
TGME49_300120	0	0	3	3	14	0	9	0	0	1	0	1	0	1	2	7	0	0
TGME49_205380	0	0	5	3	14	0	6	0	1	1	0	1	0	1	0	9	0	0
TGME49_272475	0	0	5	4	3	1	15	1	0	1	0	3	0	1	2	3	0	0
TGME49_240600	0	0	1	0	1	0	7	0	0	1	0	0	0	0	0	0	0	0
TGME49_259640	1	0	2	0	13	0	1	0	0	1	0	0	0	1	1	6	0	0
TGME49_244200	3	0	0	0	0	0	2	0	0	1	0	0	0	0	0	0	0	0
TGME49_215380	0	0	2	0	14	0	5	0	0	1	0	0	0	0	1	6	0	0
TGME49_289690	0	0	0	3	4	2	2	4	2	1	0	0	0	0	2	3	0	0
TGME49_226400	1	0	0	0	0	0	2	0	0	1	0	0	0	0	0	1	0	0
TGME49_291050	1	0	1	0	1	0	1	0	0	1	0	0	1	1	1	2	0	0
TGME49_314100	0	0	1	0	3	0	9	0	0	1	0	2	0	0	0	2	0	0
TGME49_217570	1	0	1	1	3	0	2	1	0	1	0	0	0	0	0	1	0	0
TGME49_258580	0	0	0	0	2	0	3	0	0	1	0	0	0	0	0	0	0	0
TGME49_207060	0	0	2	2	10	0	3	0	0	1	0	0	0	0	0	2	0	0
TGME49_272400	0	0	0	0	2	0	3	0	0	1	0	1	0	0	0	2	0	0
TGME49_234420	0	0	0	0	0	0	2	0	0	1	0	0	0	0	0	0	0	0
TGME49_237560	1	0	0	0	0	0	2	0	0	1	0	0	0	0	0	0	0	0
TGME49_253900	5	0	1	0	3	0	1	0	0	1	0	0	0	1	0	3	0	0
TGME49_290620	0	0	0	0	15	0	17	0	0	1	0	5	0	0	0	20	0	0
TGME49_214270	0	0	0	0	16	0	16	0	0	0	0	0	0	0	0	3	0	0
TGME49_217890	0	0	3	0	7	0	5	0	0	0	0	0	0	0	0	4	0	0
TGME49_243200	0	0	51	13	47	8	10	17	4	0	0	5	3	1	22	22	0	0
TGME49_226960	0	0	3	2	27	2	15	2	2	0	1	0	1	0	1	14	0	0
TGME49_306430	0	0	3	0	18	0	30	0	0	0	0	8	0	0	1	12	0	0
TGME49_260000	0	0	1	0	0	0	0	0	0	0	0	0	0	0	0	2	0	0
TGME49_215590	1	0	0	0	0	0	3	0	0	0	0	0	0	0	0	0	0	0
TGME49_311860	0	0	0	0	6	0	2	0	0	0	0	0	0	0	0	1	0	0
TGME49_316650	0	0	0	0	1	0	0	0	0	0	0	0	0	0	0	2	0	0
TGME49_209000	0	0	0	0	3	0	3	0	0	0	0	0	0	0	0	0	0	0
TGME49_258540	0	0	4	0	41	0	79	0	0	0	0	29	0	0	1	28	0	0
TGME49_225340	0	0	0	0	0	0	0	0	0	0	0	0	0	0	0	7	0	0
TGME49_220470	0	0	0	0	0	0	30	0	0	0	0	8	0	0	0	6	0	0
TGME49_243210	0	0	0	0	0	0	12	0	0	0	0	4	0	0	0	4	0	0
TGME49_304630	0	0	0	0	11	0	44	0	0	0	1	2	0	0	0	2	0	0
TGME49_318440	0	0	1	0	38	0	38	0	0	0	0	8	0	0	1	20	0	0
TGME49_233220	0	0	0	0	1	0	51	0	0	0	0	19	0	2	0	23	0	0
TGME49_293190	0	0	1	0	3	0	1	0	0	0	0	1	0	1	1	1	0	0
TGME49_290920	0	0	2	0	3	3	6	5	0	0	0	2	0	0	1	5	0	0
TGME49_210700	0	0	0	0	12	0	33	0	0	0	0	0	0	0	0	0	0	0
TGME49_236210	1	0	0	0	1	0	8	0	0	0	0	0	0	0	0	0	0	0
TGME49_285230	0	0	0	0	3	0	1	0	0	0	0	0	0	0	0	1	0	0
TGME49_230160	0	0	0	0	1	0	6	2	0	0	0	0	0	0	0	0	0	0
TGME49_305980	1	0	0	0	4	0	2	0	0	0	0	0	0	0	0	3	0	0
TGME49_206380	0	0	0	0	5	0	9	0	0	0	0	1	0	0	0	4	0	0
TGME49_253170	0	0	0	0	0	0	6	0	0	0	0	2	0	0	0	0	0	0
TGME49_222070	0	0	1	0	5	0	2	0	0	0	0	0	0	0	1	0	0	0
TGME49_202120	0	0	1	0	3	0	5	0	0	0	0	1	0	0	0	4	0	0
TGME49_267050	0	0	0	0	3	0	2	0	0	0	0	0	0	0	0	1	0	0
TGME49_212840	0	0	0	0	5	0	4	0	0	0	0	0	0	0	0	1	0	0
TGME49_249390	0	0	7	1	18	0	16	0	0	0	0	3	0	1	4	15	0	0
TGME49_313240	0	0	0	0	0	0	3	0	0	0	0	0	0	0	0	1	0	0
TGME49_209600	0	0	0	0	4	0	8	0	0	0	0	0	0	0	0	2	0	0
TGME49_289600	0	0	2	0	4	0	3	0	0	0	0	1	0	0	0	3	0	0
TGME49_248700	0	0	1	0	6	4	6	9	0	0	0	1	0	0	0	5	0	0
TGME49_226910	0	0	0	0	8	0	0	0	0	0	0	0	0	0	0	0	0	0
TGME49_294670	0	0	2	0	10	0	7	0	0	0	0	0	0	0	0	8	0	0
TGME49_311430	0	0	1	0	3	0	3	0	0	0	0	0	0	0	0	1	0	0
TGME49_266060	0	0	1	1	5	0	5	1	0	0	0	1	0	1	1	4	0	0
TGME49_244120	0	0	3	0	32	0	2	0	0	0	0	0	0	0	0	8	0	0
TGME49_262960	0	0	1	0	7	1	2	1	1	0	0	0	1	0	0	2	1	0
TGME49_200280	0	0	2	0	4	0	6	0	0	0	0	3	0	0	0	3	0	0
TGME49_288800	0	0	0	2	3	0	6	0	1	0	0	2	0	0	0	3	0	0
TGME49_228120	0	0	0	0	8	0	0	0	0	0	0	0	0	0	0	2	0	0
TGME49_317705	0	0	1	0	0	0	3	0	0	0	0	0	0	0	0	0	0	0
TGME49_243780	0	0	1	0	3	0	0	0	0	0	0	0	0	0	0	2	0	0
TGME49_263520	0	0	8	1	15	2	6	1	0	0	0	3	0	1	4	8	0	0
TGME49_232250	0	0	3	2	6	0	4	0	0	0	0	0	0	0	0	2	0	0
TGME49_257470	0	0	0	0	27	0	42	0	0	0	0	8	0	0	1	23	0	0
TGME49_236970	0	0	0	0	9	0	0	0	0	0	0	0	0	0	0	2	0	0
TGME49_216260	0	0	2	0	10	0	7	0	0	0	0	0	0	0	0	2	0	0
TGME49_218300	0	0	0	0	3	0	5	0	0	0	0	0	0	0	0	3	0	0
TGME49_289910	0	0	0	0	4	0	0	0	0	0	0	0	0	0	0	0	0	0
TGME49_314780	0	0	5	0	27	0	28	0	0	0	0	5	0	0	2	15	0	0
TGME49_208050	0	0	4	0	19	0	2	0	0	0	0	0	0	0	1	4	0	0
TGME49_313780	0	0	0	0	1	0	0	0	0	0	0	1	0	0	0	3	0	0
TGME49_315760	0	0	0	0	4	0	0	0	0	0	0	0	0	0	0	0	0	0
TGME49_225260	0	0	0	0	5	0	3	0	0	0	0	0	0	0	0	3	0	0
TGME49_219710	0	0	7	0	33	0	19	0	0	0	0	4	0	0	4	16	0	0
TGME49_204380	1	0	0	0	1	0	1	0	0	0	0	1	0	0	0	4	0	0
TGME49_219860	0	0	1	0	7	0	6	0	0	0	0	2	0	0	0	8	0	0
TGME49_290640	0	0	0	0	6	0	0	0	0	0	0	0	0	0	0	2	0	0
TGME49_312530	0	0	1	0	4	0	0	0	0	0	0	0	0	0	0	3	0	0
TGME49_266630	0	0	0	0	5	2	1	0	0	0	0	2	0	0	0	20	0	0
TGME49_288830	0	0	0	0	2	0	6	0	0	0	0	2	0	1	0	1	0	0
TGME49_257560	0	0	0	0	2	0	0	0	0	0	0	0	0	0	0	0	0	0
TGME49_311770	0	0	10	0	39	0	20	3	0	0	0	10	0	0	7	26	0	0
TGME49_286580	0	0	6	0	40	2	9	7	0	0	0	1	0	0	2	11	0	0
TGME49_272290	0	0	3	2	2	0	5	0	1	0	0	2	0	0	0	2	0	0
TGME49_260825	0	0	2	0	2	1	1	0	0	0	0	1	0	0	0	2	0	0
TGME49_304710	0	0	1	0	1	0	2	0	0	0	0	1	0	0	0	2	0	0
TGME49_215260	0	0	0	0	5	0	3	0	0	0	0	0	0	0	0	1	0	0
TGME49_258470	0	0	0	0	4	6	3	4	0	0	0	1	0	0	0	2	0	0
TGME49_251690	0	0	0	0	4	0	2	0	0	0	0	0	0	0	0	1	0	0
TGME49_274130	0	0	1	0	14	0	20	0	0	0	0	1	0	0	2	6	0	0
TGME49_271250	0	0	0	0	3	0	5	0	0	0	0	1	0	0	0	1	0	0
TGME49_308890	0	0	0	0	2	0	0	0	0	0	0	0	0	0	0	0	0	0
TGME49_214600	0	0	0	0	4	0	0	0	0	0	0	0	0	0	0	0	0	0
TGME49_233460	0	0	2	0	2	0	3	3	0	0	0	0	1	0	0	7	2	2
TGME49_254470	0	0	0	0	0	0	0	0	0	0	0	0	0	0	0	0	0	2
TGME49_214610	1	0	0	0	7	0	1	0	0	0	0	0	0	1	0	3	0	1
TGME49_227600	1	0	3	1	2	1	1	0	1	0	0	1	1	1	1	4	2	0
TGME49_298630	0	0	0	0	2	0	2	0	0	0	0	0	0	0	0	1	0	0
TGME49_280410	0	0	0	0	3	0	1	0	0	0	0	0	0	0	0	2	0	0
TGME49_236840	0	0	0	0	4	0	1	0	0	0	0	0	0	0	1	2	0	0
TGME49_292950	0	0	17	3	58	8	38	18	0	0	0	15	0	1	11	28	0	0
TGME49_227610	0	0	6	0	58	0	61	0	0	0	0	13	0	0	2	25	0	0
TGME49_226660	0	0	30	0	94	0	4	0	0	0	0	1	1	1	12	8	0	0
TGME49_225270	0	0	0	0	0	0	81	0	0	0	0	26	0	0	0	31	0	0
TGME49_213392	0	0	7	2	32	0	58	0	0	0	0	15	0	0	6	22	0	0
TGME49_207370	0	0	6	2	23	0	46	0	0	0	0	14	0	0	3	22	0	0
TGME49_278870	0	0	3	1	31	3	47	5	0	0	0	13	0	0	3	25	0	0
TGME49_227450	0	0	2	0	32	0	41	0	0	0	0	8	0	0	4	20	0	0
TGME49_306190	0	0	8	4	14	14	8	21	0	0	0	3	1	0	5	11	0	0
TGME49_305340	0	0	11	0	51	0	5	0	0	0	0	1	0	0	4	20	0	0
TGME49_203150	0	0	0	0	7	0	46	0	0	0	0	16	0	0	0	16	0	0
TGME49_225745	0	0	0	0	22	0	61	0	0	0	0	0	0	0	0	0	0	0
TGME49_278130	0	0	3	0	5	0	21	0	0	0	0	17	0	0	1	14	0	0
TGME49_221660	0	0	10	0	47	0	0	0	0	0	0	0	0	0	3	16	0	0
TGME49_295850	0	0	0	0	31	0	29	0	0	0	0	5	0	0	1	12	0	0
TGME49_253750	0	0	4	0	46	0	1	0	0	0	0	0	0	0	4	19	0	0
TGME49_214090	0	0	5	0	36	0	24	0	0	0	0	5	0	0	0	11	0	0
TGME49_308860	0	0	7	0	18	4	9	7	0	0	0	5	0	0	2	12	0	0
TGME49_213388	0	0	1	0	13	0	29	0	0	0	0	12	0	0	1	15	0	0
TGME49_238400	0	0	0	0	8	0	38	0	0	0	0	7	0	0	0	12	0	0
TGME49_214880	0	0	5	0	13	4	9	11	0	0	0	6	0	1	6	11	0	0
TGME49_225020	0	0	9	0	5	3	1	0	0	0	0	2	0	0	2	37	0	0
TGME49_247050	0	0	0	0	7	0	25	0	0	0	0	5	0	0	0	6	0	0
TGME49_235470	0	0	5	1	13	0	10	1	0	0	0	7	0	4	5	12	0	0
TGME49_293730	0	0	3	0	9	8	8	24	0	0	1	1	1	0	2	3	0	0
TGME49_242830	0	0	1	1	18	0	25	0	0	0	0	5	0	0	1	14	0	0
TGME49_301410	0	0	4	10	14	0	18	0	0	0	0	4	0	0	0	8	0	0
TGME49_223390	0	0	5	0	42	0	3	0	0	0	0	0	0	0	0	8	0	0
TGME49_206450	0	0	2	0	16	0	30	0	0	0	0	11	0	0	0	8	0	0
TGME49_234270	0	0	2	0	8	0	9	0	0	0	0	4	0	0	3	30	0	0
TGME49_203780	0	0	7	0	31	0	1	0	0	0	0	0	0	0	4	19	0	0
TGME49_218960	0	0	3	0	28	0	7	0	0	0	0	3	0	0	3	14	0	0
TGME49_230000	0	0	0	0	17	0	33	0	0	0	0	1	0	0	0	2	0	0
TGME49_285500	0	0	1	0	15	0	27	0	0	0	0	6	0	0	2	6	0	0
TGME49_214840	0	0	4	0	34	0	1	0	0	0	0	0	0	0	2	12	0	0
TGME49_298020	0	0	2	0	30	0	1	0	0	0	0	1	0	0	4	13	0	0
TGME49_232080	0	0	0	0	12	0	31	0	0	0	0	2	0	0	0	2	0	0
TGME49_243920	0	0	2	0	13	0	15	0	0	0	0	3	0	0	1	8	0	0
TGME49_225690	0	0	1	0	17	0	9	0	0	0	0	6	0	0	3	15	0	0
TGME49_228750	0	0	3	0	17	0	14	0	0	0	0	2	0	0	1	11	0	0
TGME49_310950	0	0	9	0	25	0	1	0	0	0	0	0	0	0	2	13	0	0
TGME49_249440	0	0	6	0	22	0	6	0	0	0	0	1	0	0	3	10	0	0
TGME49_249425	0	0	0	0	0	0	0	0	0	0	0	0	0	0	0	0	0	0
TGME49_282070	0	0	9	2	14	1	3	2	0	0	0	4	0	0	5	6	0	0
TGME49_294730	0	0	4	6	18	0	9	0	0	0	0	2	1	0	0	14	0	0
TGME49_311400	0	0	3	1	21	0	5	0	0	0	0	0	0	0	0	12	0	0
TGME49_243250	0	0	0	0	7	4	0	0	0	0	0	0	0	0	0	32	0	0
TGME49_293220	0	0	0	0	0	0	22	0	0	0	0	10	0	0	0	9	0	0
TGME49_208400	0	0	0	0	12	0	29	0	0	0	0	2	0	0	0	7	0	0
TGME49_263540	0	0	0	0	5	0	16	0	0	0	0	5	0	0	0	9	0	0
TGME49_320030	0	0	2	0	4	3	2	0	0	0	0	3	0	0	1	23	0	0
TGME49_230210	0	0	5	0	18	5	5	8	0	0	0	2	0	0	3	6	0	0
TGME49_269010	0	0	10	0	16	0	4	0	0	0	0	3	0	1	2	12	0	0
TGME49_286920	0	0	8	0	23	0	0	0	0	0	0	0	0	0	0	9	0	0
TGME49_273560	0	0	1	0	25	0	10	0	0	0	0	1	0	0	2	10	0	0
TGME49_291950	0	0	10	0	13	0	2	0	0	0	0	0	0	0	2	13	0	0
TGME49_301250	0	0	0	0	2	0	20	0	0	0	0	8	0	0	1	12	0	0
TGME49_216470	0	0	0	0	0	0	18	0	0	0	0	8	0	0	0	8	0	0
TGME49_217510	0	0	1	0	6	6	12	9	0	0	0	0	0	0	0	4	0	0
TGME49_232550	0	0	4	1	18	0	0	0	0	0	0	1	0	0	4	10	0	0
TGME49_256030	0	0	4	0	8	3	4	0	0	0	0	1	0	0	0	15	0	0
TGME49_312300	0	0	0	0	0	0	33	0	0	0	0	5	0	0	1	8	0	0
TGME49_262390	0	0	3	0	9	0	14	0	0	0	0	4	0	0	0	10	0	0
TGME49_308060	0	0	0	0	0	0	25	0	0	0	0	5	0	0	0	7	0	0
TGME49_231970	0	0	2	0	31	0	2	0	0	0	0	0	0	0	0	5	0	0
TGME49_310190	0	0	0	0	15	0	20	0	0	0	0	2	0	0	0	6	0	0
TGME49_314265	0	0	1	0	5	0	13	0	0	0	0	4	0	0	1	8	0	0
TGME49_236040	0	0	4	3	13	0	7	0	1	0	0	1	1	0	1	9	0	0
TGME49_321900	0	0	0	0	0	0	0	0	0	0	0	0	0	0	0	0	0	0
TGME49_221280	0	0	0	0	10	0	9	0	0	0	0	6	0	0	0	10	0	0
TGME49_307040	0	0	0	0	29	0	7	0	0	0	0	0	0	0	0	7	0	0
TGME49_214140	0	0	3	0	29	0	0	0	0	0	0	0	0	0	0	9	0	0
TGME49_272520	0	0	2	0	10	2	9	9	0	0	0	2	0	0	1	7	0	0
TGME49_289650	0	0	2	1	11	0	9	0	0	0	0	2	0	0	1	6	0	0
TGME49_213610	0	0	0	0	3	0	22	0	0	0	0	8	0	0	0	7	0	0
TGME49_234280	0	0	2	0	10	0	9	0	0	0	0	2	0	0	2	6	0	0
TGME49_249710	0	0	1	3	2	0	19	0	1	0	0	7	0	0	1	8	0	0
TGME49_318710	0	0	5	1	9	0	9	0	0	0	0	3	0	0	2	7	0	0
TGME49_325700	0	0	0	0	0	0	0	0	0	0	0	0	0	0	0	0	0	0
TGME49_239400	0	0	1	0	9	0	11	6	0	0	0	1	0	0	2	9	0	0
TGME49_246720	0	0	1	0	9	1	4	0	0	0	0	2	0	0	1	16	0	0
TGME49_273050	0	0	3	0	8	0	9	0	0	0	0	5	0	0	0	10	0	0
TGME49_295680	0	0	3	0	22	0	0	0	0	0	0	0	0	0	3	5	0	0
TGME49_312140	0	0	1	0	10	0	15	0	0	0	0	5	0	0	0	9	0	0
TGME49_232440	0	0	2	3	6	0	12	0	0	0	0	3	0	2	1	6	0	0
TGME49_236560	0	0	1	0	7	0	19	0	0	0	0	1	0	0	2	6	0	0
TGME49_245640	0	0	0	0	2	5	2	0	0	0	0	2	0	1	2	11	0	0
TGME49_258710	0	0	0	0	3	0	10	0	0	0	0	9	0	0	0	9	0	0
TGME49_205130	0	0	3	2	14	0	10	0	0	0	0	1	0	0	0	9	0	0
TGME49_252210	0	0	0	0	8	0	13	0	0	0	0	3	0	0	2	6	0	0
TGME49_266830	0	0	0	0	12	0	15	0	0	0	0	0	0	0	0	8	0	0
TGME49_280560	0	0	0	0	1	0	24	0	0	0	0	3	0	0	0	2	0	0
TGME49_216030	0	0	0	0	3	0	26	0	0	0	0	4	0	0	0	4	0	0
TGME49_246010	0	0	0	0	0	0	22	0	0	0	0	4	0	0	0	6	0	0
TGME49_307860	0	0	0	0	3	0	25	0	0	0	0	2	0	0	0	3	0	0
TGME49_201120	0	0	0	0	0	0	17	0	0	0	0	9	0	0	0	7	0	0
TGME49_212780	0	0	0	0	3	0	20	0	0	0	0	6	0	0	0	6	0	0
TGME49_260580	0	0	3	0	15	0	1	2	0	0	0	2	0	0	2	6	0	0
TGME49_263200	0	0	2	0	1	0	0	0	0	0	0	1	0	0	0	19	0	0
TGME49_294630	0	0	0	0	6	0	10	0	0	0	0	1	0	0	0	9	0	0
TGME49_313100	0	0	1	0	5	0	13	0	0	0	0	6	0	0	1	7	0	0
TGME49_319640	0	0	0	0	2	0	20	0	0	0	0	2	0	0	0	4	0	0
TGME49_246690	0	0	6	0	11	0	3	0	0	0	0	0	0	0	1	8	0	0
TGME49_273460	0	0	0	0	11	0	7	0	0	0	0	5	0	2	0	8	0	0
TGME49_220360	0	0	0	0	2	0	21	0	0	0	0	6	0	0	0	5	0	0
TGME49_232150	0	0	0	0	6	0	8	0	0	0	0	1	0	1	1	3	0	0
TGME49_236240	0	0	0	0	0	0	15	0	0	0	0	7	0	0	0	7	0	0
TGME49_255190	0	0	0	0	6	0	7	0	0	0	0	2	0	0	1	7	0	0
TGME49_208340	0	0	0	0	6	0	7	0	0	0	0	1	0	0	0	17	0	0
TGME49_219260	0	0	0	0	0	0	22	0	0	0	0	4	0	0	0	2	0	0
TGME49_230140	0	0	0	0	7	0	22	0	0	0	0	0	0	0	0	3	0	0
TGME49_230690	0	0	3	0	7	0	9	0	0	0	0	2	0	0	1	8	0	0
TGME49_265850	0	0	1	0	4	0	16	0	0	0	0	2	0	0	0	5	0	0
TGME49_269260	0	0	0	0	0	0	16	0	0	0	0	7	0	0	0	5	0	0
TGME49_270770	0	0	4	0	14	0	0	0	0	0	0	0	0	0	2	6	0	0
TGME49_273800	0	0	0	0	9	0	12	0	0	0	0	2	0	0	0	4	0	0
TGME49_297180	0	0	2	0	4	1	7	0	0	0	0	3	0	0	1	15	0	0
TGME49_205150	0	0	0	0	2	0	12	0	0	0	0	2	0	0	0	2	0	0
TGME49_287970	0	0	2	0	13	0	1	0	0	0	0	4	0	0	0	5	0	0
TGME49_225560	0	0	0	0	10	0	7	0	0	0	0	4	0	0	0	7	0	0
TGME49_229640	0	0	2	0	12	0	7	1	0	0	0	1	0	0	0	6	0	0
TGME49_251500	0	0	3	0	7	0	11	0	0	0	0	2	0	1	0	4	0	0
TGME49_272640	0	0	1	0	10	0	14	0	0	0	0	2	0	0	0	6	0	0
TGME49_289050	0	0	0	0	7	0	18	0	0	0	0	0	0	0	0	4	0	0
TGME49_267370	0	0	0	0	0	0	1	0	0	0	0	1	0	0	1	19	0	0
TGME49_203980	1	0	1	0	14	0	1	0	0	0	0	0	0	0	1	5	0	0
TGME49_215150	0	0	0	0	23	0	0	0	0	0	0	0	0	1	0	5	0	0
TGME49_215700	0	0	0	0	11	0	16	0	0	0	0	0	0	0	0	1	0	0
TGME49_240410	0	0	0	0	2	0	15	0	0	0	0	8	0	0	0	2	0	0
TGME49_269770	0	0	2	0	15	0	1	0	0	0	0	1	0	0	0	5	0	0
TGME49_313370	0	0	0	0	8	0	8	0	0	0	0	4	0	0	1	7	0	0
TGME49_315700	0	0	3	0	7	0	2	0	0	0	0	3	0	0	2	4	0	0
TGME49_315860	0	0	0	0	6	0	18	0	0	0	0	0	0	0	1	0	0	0
TGME49_213660	0	0	1	0	9	0	8	0	0	0	0	4	0	0	0	2	0	0
TGME49_216670	0	0	0	0	10	0	6	0	0	0	0	0	0	0	0	4	0	0
TGME49_222400	0	0	2	2	5	1	9	6	0	0	0	1	0	0	0	4	0	0
TGME49_263320	0	0	1	0	5	7	0	0	5	0	0	2	0	0	3	6	0	0
TGME49_264090	0	0	0	2	12	0	6	0	0	0	0	0	0	0	0	5	0	0
TGME49_270865	0	0	0	0	10	0	8	0	0	0	0	0	0	0	0	3	0	0
TGME49_278205	0	0	0	0	0	0	17	0	0	0	0	3	0	0	0	2	0	0
TGME49_285650	0	0	1	0	11	0	3	0	0	0	0	2	0	0	4	5	0	0
TGME49_229180	0	0	0	0	0	0	20	0	0	0	0	3	0	0	0	1	0	0
TGME49_248680	0	0	1	0	18	0	0	0	0	0	0	0	0	0	2	6	0	0
TGME49_290170	0	0	2	15	0	0	2	0	0	0	0	0	2	0	1	0	0	0
TGME49_304670	0	0	2	0	5	0	9	0	0	0	0	2	0	0	1	4	0	0
TGME49_205320	0	0	1	1	6	0	5	1	0	0	0	1	0	1	1	6	0	0
TGME49_242790	0	0	3	0	11	0	5	0	0	0	0	0	0	0	0	6	0	0
TGME49_264890	0	0	0	0	13	0	0	0	0	0	0	0	0	0	2	7	0	0
TGME49_306220	0	0	2	0	10	0	1	0	0	0	0	0	0	0	2	4	0	0
TGME49_320160	0	0	1	0	15	0	0	0	0	0	0	0	0	0	1	3	0	0
TGME49_248290	0	0	0	0	3	0	0	0	0	0	0	0	0	0	0	0	0	0
TGME49_216580	0	0	1	0	16	0	0	0	0	0	0	0	0	0	1	7	0	0
TGME49_230400	0	0	0	0	9	0	4	0	0	0	0	0	0	0	0	5	0	0
TGME49_255895	0	0	1	0	1	1	0	0	0	0	0	2	0	0	1	13	0	0
TGME49_262950	0	0	0	0	0	0	14	0	0	0	0	4	0	0	0	5	0	0
TGME49_286590	0	0	2	0	8	0	1	0	0	0	0	5	0	0	1	5	0	0
TGME49_293540	0	0	2	0	2	0	3	0	0	0	0	1	0	0	0	13	0	0
TGME49_294860	0	0	0	0	10	0	3	2	0	0	0	0	0	0	1	4	0	0
TGME49_301010	0	0	0	0	0	0	16	0	0	0	0	3	0	0	0	5	0	0
TGME49_312280	0	0	4	0	17	0	0	0	0	0	0	0	0	0	0	5	0	0
TGME49_319900	0	0	0	0	12	2	0	4	0	0	0	0	0	0	0	2	0	0
TGME49_233720	0	0	0	3	6	0	5	1	0	0	0	2	0	0	1	2	0	0
TGME49_240650	0	0	0	0	7	0	11	0	0	0	0	1	0	0	0	1	0	0
TGME49_246170	0	0	0	0	17	0	0	0	0	0	0	0	0	0	0	2	0	0
TGME49_300260	0	0	2	0	6	0	4	0	0	0	0	2	0	1	1	3	0	0
TGME49_321450	0	0	1	0	16	0	0	0	0	0	0	0	0	0	0	3	0	0
TGME49_212770	0	0	3	0	13	0	1	1	0	0	0	0	0	0	1	3	0	0
TGME49_216620	0	0	0	0	7	0	17	0	0	0	0	0	0	0	0	1	0	0
TGME49_244460	0	0	1	0	8	0	7	0	0	0	0	1	0	0	0	6	0	0
TGME49_247700	0	0	0	0	17	0	0	0	0	0	0	0	0	0	0	3	0	0
TGME49_249180	0	0	0	0	12	0	3	0	0	0	0	0	0	0	0	3	0	0
TGME49_258210	0	0	1	0	7	0	6	0	0	0	0	2	0	0	0	5	0	0
TGME49_310900	0	0	0	0	12	0	6	0	0	0	0	1	0	0	0	4	0	0
TGME49_319930	0	0	0	0	0	0	13	0	0	0	0	5	0	0	0	8	0	0
TGME49_203540	0	0	2	3	3	0	6	0	0	0	0	1	0	0	1	2	0	0
TGME49_229650	0	0	0	2	5	0	6	0	0	0	0	1	0	0	0	2	0	0
TGME49_237210	0	0	1	0	4	0	3	0	0	0	0	2	0	0	2	1	0	0
TGME49_249810	0	0	0	0	7	0	9	0	0	0	0	3	0	0	0	3	0	0
TGME49_275310	0	0	3	0	12	0	0	0	0	0	0	0	0	0	2	6	0	0
TGME49_278530	0	0	1	1	2	0	5	0	0	0	0	0	0	0	0	5	0	0
TGME49_289080	0	0	0	1	5	0	8	0	0	0	0	0	0	0	1	4	0	0
TGME49_308870	0	0	3	0	8	0	2	0	0	0	0	0	0	0	1	6	0	0
TGME49_203820	0	0	0	0	3	0	7	0	0	0	0	2	0	0	0	2	0	0
TGME49_206300	0	0	1	0	5	0	11	0	0	0	0	1	0	0	0	5	0	0
TGME49_221390	0	0	0	0	3	0	8	0	0	0	0	1	0	0	0	6	0	0
TGME49_224700	0	0	0	0	0	0	1	0	0	0	0	3	0	0	0	17	0	0
TGME49_232350	0	0	1	0	7	0	4	0	0	0	0	0	2	0	0	2	0	0
TGME49_234470	0	0	1	0	4	0	4	0	0	0	0	2	0	0	2	4	0	0
TGME49_294220	0	0	0	0	3	0	9	0	0	0	0	4	0	0	0	4	0	0
TGME49_304650	0	0	1	0	7	0	3	0	0	0	0	0	0	0	0	2	0	0
TGME49_312200	0	0	1	0	3	0	11	0	0	0	0	4	0	0	0	3	0	0
TGME49_315080	0	0	0	0	0	0	9	0	0	0	0	4	0	0	0	6	0	0
TGME49_226990	0	0	0	0	2	0	0	0	0	0	0	0	0	0	0	15	0	0
TGME49_237280	0	0	0	0	0	0	12	0	0	0	0	2	0	0	0	2	0	0
TGME49_258410	0	0	2	0	9	0	5	0	0	0	0	1	0	0	0	2	0	0
TGME49_310270	0	0	3	0	12	0	0	0	0	0	0	0	0	0	1	0	0	0
TGME49_312230	0	0	1	0	12	0	0	0	0	0	0	0	0	0	0	3	0	0
TGME49_312622	0	0	1	0	8	0	5	4	0	0	0	1	0	0	1	1	0	0
TGME49_318140	0	0	2	0	10	0	0	0	0	0	0	0	0	0	2	3	0	0
TGME49_242260	0	0	0	0	2	0	4	0	0	0	0	5	0	0	0	6	0	0
TGME49_322030	0	0	0	0	0	0	0	0	0	0	0	0	0	0	0	0	0	0
TGME49_212880	0	0	0	0	2	0	6	0	0	0	0	0	0	0	0	4	0	0
TGME49_257520	0	0	0	0	0	0	10	0	0	0	0	2	0	0	0	2	0	0
TGME49_259200	0	0	0	0	6	0	3	0	0	0	0	1	0	0	0	2	0	0
TGME49_293170	0	0	0	0	3	0	6	0	0	0	0	1	0	0	0	4	0	0
TGME49_222380	0	0	0	5	7	0	10	0	0	0	0	0	0	0	0	0	0	0
TGME49_236850	0	0	0	0	12	0	1	0	0	0	0	1	0	0	1	5	0	0
TGME49_245680	0	0	0	2	2	1	1	2	1	0	0	1	1	0	0	3	0	0
TGME49_252880	0	0	0	0	0	0	0	0	0	0	0	0	0	0	0	16	0	0
TGME49_255880	0	0	1	0	6	0	8	0	0	0	0	2	0	0	1	4	0	0
TGME49_266990	0	0	0	0	3	0	8	0	0	0	0	2	0	0	0	3	0	0
TGME49_279320	0	0	0	0	4	0	6	0	0	0	0	0	0	0	0	2	0	0
TGME49_289510	0	0	0	0	6	0	5	0	0	0	0	0	0	0	1	3	0	0
TGME49_289770	0	0	0	0	0	0	15	0	0	0	0	3	0	0	0	0	0	0
TGME49_289990	0	0	1	0	0	0	4	0	0	0	0	1	0	0	0	5	0	0
TGME49_294620	0	0	0	0	8	0	9	0	0	0	0	1	0	0	0	3	0	0
TGME49_297340	0	0	0	0	16	0	0	0	0	0	0	0	0	0	0	5	0	0
TGME49_297420	0	0	0	0	14	0	1	0	0	0	0	0	0	0	0	5	0	0
TGME49_215890	0	0	0	0	1	0	17	0	0	0	0	0	0	0	0	1	0	0
TGME49_244840	0	0	4	0	7	0	0	0	0	0	0	0	0	0	1	5	0	0
TGME49_257680	0	0	1	0	6	0	4	0	0	0	0	3	0	0	3	3	0	0
TGME49_266030	0	0	1	0	8	0	0	0	0	0	0	0	0	0	0	7	0	0
TGME49_266080	0	0	1	0	4	0	9	0	0	0	0	3	0	0	1	4	0	0
TGME49_273370	0	0	0	0	5	0	7	0	0	0	0	2	0	0	0	2	0	0
TGME49_293320	0	0	1	0	13	0	1	0	0	0	0	0	0	0	1	3	0	0
TGME49_235690	0	0	2	0	4	2	2	3	0	0	0	1	0	0	1	3	0	0
TGME49_219700	0	0	0	0	6	0	4	0	0	0	0	0	0	0	0	2	0	0
TGME49_243440	0	0	1	0	9	0	0	0	0	0	0	0	0	0	1	4	0	0
TGME49_270530	0	0	0	1	6	0	5	1	0	0	0	1	0	0	0	6	0	0
TGME49_285250	0	0	2	0	8	0	2	0	0	0	0	0	0	0	0	4	0	0
TGME49_291020	0	0	0	0	0	0	12	0	0	0	0	2	0	0	0	1	0	0
TGME49_205650	0	0	3	0	11	0	0	0	0	0	0	0	0	0	0	3	0	0
TGME49_221522	0	0	0	0	4	0	8	0	0	0	0	0	0	0	0	1	0	0
TGME49_226680	0	0	2	0	3	0	7	0	0	0	0	0	0	0	0	3	0	0
TGME49_233190	0	0	1	0	7	0	1	0	0	0	0	0	0	0	1	6	0	0
TGME49_243460	0	0	0	0	11	0	0	0	0	0	0	0	0	0	0	6	0	0
TGME49_276170	0	0	0	0	6	0	5	0	0	0	0	1	0	0	0	1	0	0
TGME49_280770	0	0	0	0	9	0	0	0	0	0	0	0	0	0	0	7	0	0
TGME49_281440	0	0	0	0	0	0	6	0	0	0	0	3	0	0	0	2	0	0
TGME49_286600	0	0	1	0	9	0	3	0	0	0	0	0	0	0	0	4	0	0
TGME49_314530	0	0	0	0	8	0	4	0	0	0	0	0	0	0	0	4	0	0
TGME49_201380	0	0	1	0	1	0	4	0	0	0	0	1	0	0	0	6	0	0
TGME49_203120	0	0	0	0	5	0	5	0	0	0	0	2	0	0	1	2	0	0
TGME49_219790	0	0	1	0	8	0	0	0	0	0	0	0	0	0	2	5	0	0
TGME49_229490	0	0	0	0	3	0	7	0	0	0	0	2	0	0	0	3	0	0
TGME49_232280	0	0	0	0	2	0	6	0	0	0	0	1	0	0	0	4	0	0
TGME49_244500	0	0	0	0	11	0	1	0	0	0	0	0	0	0	0	1	0	0
TGME49_266640	0	0	0	0	7	0	7	0	0	0	0	1	0	0	0	3	0	0
TGME49_290660	0	0	0	0	2	0	3	0	0	0	0	0	0	0	0	5	0	0
TGME49_310130	0	0	0	0	1	0	6	0	0	0	0	1	0	0	0	4	0	0
TGME49_313360	0	0	0	0	3	0	5	0	0	0	0	1	0	0	0	1	0	0
TGME49_315270	0	0	1	0	4	0	7	0	0	0	0	0	0	0	0	5	0	0
TGME49_319710	0	0	0	0	7	0	7	0	0	0	0	1	0	0	0	1	0	0
TGME49_203240	0	0	2	0	5	0	3	0	0	0	0	0	0	0	0	4	0	0
TGME49_220900	0	0	1	0	5	0	3	0	0	0	0	2	0	0	1	4	0	0
TGME49_224260	0	0	0	0	10	0	0	0	0	0	0	0	0	0	0	1	0	0
TGME49_236910	0	0	4	0	3	0	0	0	0	0	0	0	0	0	2	4	0	0
TGME49_237220	0	0	0	0	6	0	2	0	0	0	0	0	0	0	0	3	0	0
TGME49_240980	0	0	0	0	5	0	12	0	0	0	0	0	0	0	0	1	0	0
TGME49_246100	0	0	1	1	4	0	4	0	0	0	0	1	0	0	1	3	0	0
TGME49_257350	0	0	0	0	6	0	4	0	0	0	0	0	0	0	0	4	0	0
TGME49_257530	1	0	0	0	4	0	6	0	0	0	0	0	0	0	0	3	0	0
TGME49_258240	0	0	0	0	11	0	0	0	0	0	0	0	0	0	0	2	0	0
TGME49_269730	0	0	4	0	1	0	3	0	0	0	0	0	0	0	0	1	0	0
TGME49_283550	0	0	0	0	5	0	3	0	0	0	0	0	0	0	0	2	0	0
TGME49_289680	0	0	1	1	1	1	5	0	0	0	1	1	0	1	0	1	0	0
TGME49_311140	0	0	0	0	3	0	5	0	0	0	0	1	0	0	0	0	0	0
TGME49_216790	0	0	0	0	2	0	6	0	0	0	0	1	0	0	0	3	0	0
TGME49_219460	0	0	0	0	6	0	3	0	0	0	0	0	0	0	1	2	0	0
TGME49_222960	0	0	0	1	2	0	6	0	0	0	0	2	0	0	0	2	0	0
TGME49_223840	0	0	1	0	9	0	0	0	0	0	0	0	0	0	0	2	0	0
TGME49_224060	0	0	0	0	2	0	9	0	0	0	0	0	0	0	0	1	0	0
TGME49_224190	0	0	0	0	0	0	9	0	0	0	0	2	0	0	0	0	0	0
TGME49_239800	0	0	0	0	2	3	0	5	0	0	0	0	0	0	0	2	0	0
TGME49_250790	0	0	0	0	1	0	11	0	0	0	0	1	0	0	0	3	0	0
TGME49_255450	0	0	3	0	5	0	0	0	0	0	0	1	0	0	1	1	0	0
TGME49_258070	0	0	0	0	1	0	3	0	0	0	0	1	0	0	0	0	0	0
TGME49_267510	0	0	1	0	5	0	2	0	0	0	0	0	0	0	0	5	0	0
TGME49_275490	0	0	0	0	11	0	0	0	0	0	0	0	0	0	0	2	0	0
TGME49_288600	0	0	1	0	4	0	4	0	0	0	0	1	0	0	1	3	0	0
TGME49_297120	0	0	0	0	5	0	0	0	0	0	0	3	0	0	1	8	0	0
TGME49_311880	0	0	0	0	0	0	8	0	0	0	0	1	0	0	0	2	0	0
TGME49_200330	0	0	1	0	0	0	4	0	0	0	0	0	0	0	1	3	0	0
TGME49_205500	0	0	0	0	8	0	0	0	0	0	0	0	0	0	0	3	0	0
TGME49_206580	0	0	0	0	0	0	8	0	0	0	0	0	0	0	0	3	0	0
TGME49_211350	0	0	0	0	2	0	10	0	0	0	0	2	0	0	0	3	0	0
TGME49_225960	0	0	0	0	1	0	6	0	0	0	0	1	0	0	0	2	0	0
TGME49_248120	0	0	0	0	8	0	0	0	0	0	0	0	0	0	0	2	0	0
TGME49_250840	0	0	0	0	1	0	1	0	0	0	0	0	0	0	0	10	0	0
TGME49_257550	0	0	4	0	8	0	0	0	0	0	0	0	0	0	0	3	0	0
TGME49_267580	0	0	0	0	7	0	3	0	0	0	0	1	0	0	0	4	0	0
TGME49_292200	0	0	0	0	8	0	0	0	0	0	0	0	0	0	0	3	0	0
TGME49_314430	0	0	1	1	1	0	5	0	0	0	0	1	1	0	0	1	0	0
TGME49_211630	0	0	0	0	2	0	7	0	0	0	0	1	0	0	0	1	0	0
TGME49_216730	0	0	0	0	4	0	6	0	0	0	0	0	0	0	0	1	0	0
TGME49_220370	0	0	0	0	0	0	0	0	0	0	0	0	0	1	0	10	0	0
TGME49_222050	0	0	0	0	0	0	9	0	0	0	0	2	0	0	0	1	0	0
TGME49_229260	0	0	1	0	11	0	0	0	0	0	0	0	0	0	0	1	0	0
TGME49_260240	0	0	0	1	3	0	4	0	0	0	0	1	0	1	0	2	0	0
TGME49_295360	0	0	2	0	3	2	2	1	0	0	0	2	0	0	1	2	0	0
TGME49_297690	0	0	0	0	9	0	0	0	0	0	0	0	0	0	0	3	0	0
TGME49_313340	0	0	0	0	0	0	10	0	0	0	0	1	0	0	0	0	0	0
TGME49_316680	0	0	0	0	4	0	3	0	0	0	0	0	0	0	0	2	0	0
TGME49_320300	0	0	1	0	9	0	0	0	0	0	0	0	0	0	0	2	0	0
TGME49_201760	0	0	1	0	4	0	3	0	0	0	0	1	0	0	0	5	0	0
TGME49_202070	0	0	0	0	2	0	5	0	0	0	0	0	0	0	0	0	0	0
TGME49_203910	0	0	0	0	0	0	9	0	0	0	0	3	0	0	0	0	0	0
TGME49_209200	0	0	0	0	1	0	1	0	0	0	0	0	0	0	0	4	0	0
TGME49_212800	0	0	0	0	1	0	0	0	0	0	0	0	0	0	0	5	0	0
TGME49_229930	0	0	1	1	3	0	3	0	0	0	0	0	0	0	0	5	0	0
TGME49_230860	0	0	0	0	2	0	6	0	0	0	0	0	0	0	0	2	0	0
TGME49_233010	0	0	1	0	4	0	2	0	0	0	0	1	0	0	0	4	0	0
TGME49_235020	0	0	0	0	0	0	8	0	0	0	0	0	0	0	0	0	0	0
TGME49_240220	0	0	0	0	6	0	1	0	0	0	0	0	0	0	0	2	0	0
TGME49_247000	0	0	1	0	4	0	3	0	0	0	0	1	0	0	0	2	0	0
TGME49_254650	0	0	0	0	0	0	8	0	0	0	0	2	0	0	0	1	0	0
TGME49_269990	0	0	0	0	5	0	7	0	0	0	0	0	0	0	0	3	0	0
TGME49_306020	0	0	0	0	0	0	8	0	0	0	0	1	0	0	0	0	0	0
TGME49_314970	0	0	0	0	2	0	8	0	0	0	0	0	0	0	0	1	0	0
TGME49_269980	0	0	1	0	2	0	1	0	0	0	0	0	0	0	0	2	0	0
TGME49_211730	0	0	0	0	7	0	0	0	0	0	0	0	0	0	0	2	0	0
TGME49_214820	0	0	2	0	7	0	0	0	0	0	0	0	0	0	1	4	0	0
TGME49_224870	0	0	0	0	3	0	6	0	0	0	0	0	0	0	0	0	0	0
TGME49_242415	0	0	0	0	8	0	0	0	0	0	0	0	0	0	0	0	0	0
TGME49_261500	0	0	1	1	5	0	1	0	0	0	0	0	0	0	1	4	0	0
TGME49_271380	0	0	0	0	2	0	6	0	0	0	0	2	0	0	0	3	0	0
TGME49_291680	0	0	0	0	1	0	5	0	0	0	0	0	0	0	0	5	0	0
TGME49_295620	0	0	2	0	3	0	3	0	0	0	0	1	0	0	2	3	0	0
TGME49_314700	0	0	0	0	11	0	0	0	0	0	0	0	0	0	0	3	0	0
TGME49_266690	0	0	0	0	0	0	0	0	0	0	0	0	0	0	0	2	0	0
TGME49_292130	0	0	0	1	0	2	0	2	1	0	0	0	1	0	0	1	0	0
TGME49_205220	0	0	0	0	6	0	0	0	0	0	0	0	0	0	0	2	0	0
TGME49_209500	0	0	0	0	8	0	0	0	0	0	0	0	0	0	0	4	0	0
TGME49_212140	0	0	1	0	8	0	0	0	0	0	0	0	0	0	0	1	0	0
TGME49_214320	0	0	0	0	1	0	6	0	0	0	0	2	0	0	0	2	0	0
TGME49_217050	0	0	1	0	5	0	0	0	0	0	0	0	0	0	1	3	0	0
TGME49_219250	0	0	0	0	0	0	6	0	0	0	0	1	0	0	0	1	0	0
TGME49_219440	0	0	0	0	6	0	0	0	0	0	0	0	0	0	0	2	0	0
TGME49_222240	0	0	1	0	1	0	6	0	0	0	0	1	0	0	0	1	0	0
TGME49_229280	0	0	0	0	1	0	4	0	0	0	0	0	0	0	0	6	0	0
TGME49_230960	0	0	0	0	3	0	2	0	0	0	0	1	0	0	1	4	0	0
TGME49_233500	2	0	1	0	4	0	0	0	0	0	0	0	0	0	0	2	0	0
TGME49_234230	0	0	0	0	5	0	0	0	0	0	0	0	0	0	0	4	0	0
TGME49_239820	0	0	0	0	3	0	4	0	0	0	0	0	0	0	0	4	0	0
TGME49_242330	0	0	0	0	2	0	4	0	0	0	0	0	0	1	0	2	0	0
TGME49_244110	0	0	0	0	2	0	3	0	0	0	0	3	0	0	0	2	0	0
TGME49_248740	0	0	0	0	4	0	0	4	0	0	0	0	0	0	0	3	0	0
TGME49_251630	0	0	0	0	1	0	4	0	0	0	0	3	0	0	0	3	0	0
TGME49_253700	0	0	0	0	0	0	9	0	0	0	0	1	0	0	0	2	0	0
TGME49_262040	0	0	0	0	5	0	4	0	0	0	0	0	0	0	0	3	0	0
TGME49_263510	0	0	0	0	2	0	5	0	0	0	0	1	0	0	0	2	0	0
TGME49_274120	0	0	0	0	1	0	1	0	0	0	0	0	0	0	0	8	0	0
TGME49_278975	0	0	1	0	2	0	1	5	0	0	0	0	0	0	1	1	0	0
TGME49_297650	0	0	0	0	0	0	9	0	0	0	0	1	0	0	0	1	0	0
TGME49_321440	0	0	0	0	7	0	0	0	0	0	0	0	0	0	0	1	0	0
TGME49_200460	0	0	0	1	1	0	5	0	0	0	0	0	0	0	0	1	0	0
TGME49_212090	0	0	0	0	3	0	5	0	0	0	0	1	0	0	0	0	0	0
TGME49_214300	0	0	0	0	0	0	8	0	0	0	0	1	0	0	0	1	0	0
TGME49_216860	0	0	0	0	3	0	6	0	0	0	0	0	0	0	0	2	0	0
TGME49_226340	0	0	0	0	4	0	6	0	0	0	0	0	0	0	0	1	0	0
TGME49_242290	0	0	3	1	3	0	4	0	0	0	0	0	0	0	1	0	0	0
TGME49_242670	0	0	0	0	0	0	7	0	0	0	0	2	0	0	0	2	0	0
TGME49_244100	0	0	0	0	7	0	1	0	0	0	0	0	0	0	0	0	0	0
TGME49_244700	0	0	0	0	1	0	4	0	0	0	0	2	0	0	0	2	0	0
TGME49_267710	0	0	0	0	9	0	4	0	0	0	0	0	0	0	0	0	0	0
TGME49_271930	0	0	1	0	4	0	2	1	0	0	0	0	0	0	0	0	0	0
TGME49_278830	0	0	0	0	2	0	3	0	0	0	0	0	0	0	0	0	0	0
TGME49_287480	0	0	0	0	7	0	0	0	0	0	0	0	0	0	0	0	0	0
TGME49_288360	0	0	1	0	6	0	1	0	0	0	0	0	1	0	0	2	0	0
TGME49_289980	0	0	0	0	5	0	0	0	0	0	0	0	0	0	0	3	0	0
TGME49_297530	0	0	0	0	3	0	1	0	0	0	0	0	0	0	0	2	0	0
TGME49_315720	0	0	0	0	0	0	6	0	0	0	0	2	0	0	0	2	0	0
TGME49_316730	0	0	0	0	2	0	4	0	0	0	0	0	0	0	0	1	0	0
TGME49_321600	0	0	0	0	5	0	0	0	0	0	0	0	0	0	0	1	0	0
TGME49_321680	0	0	0	0	3	0	2	0	0	0	0	0	0	0	0	2	0	0
TGME49_311920	0	0	0	0	1	0	2	0	0	0	0	0	0	0	0	2	0	0
TGME49_212220	0	0	0	0	3	0	0	0	0	0	0	0	0	0	0	2	0	0
TGME49_231790	0	0	0	0	4	0	5	0	0	0	0	0	0	0	0	2	0	0
TGME49_238050	0	0	0	0	1	0	5	0	0	0	0	0	0	0	0	2	0	0
TGME49_240380	0	0	0	0	0	0	4	0	0	0	0	0	0	0	0	2	0	0
TGME49_242090	0	0	0	0	0	0	3	0	0	0	0	2	0	0	0	3	0	0
TGME49_242700	0	0	0	0	0	0	5	0	0	0	0	1	0	0	0	0	0	0
TGME49_243540	0	0	1	0	5	0	0	0	0	0	0	0	0	0	0	1	0	0
TGME49_248270	0	0	0	0	1	0	4	0	0	0	0	1	0	0	0	2	0	0
TGME49_249250	0	0	0	1	0	0	0	3	0	0	0	0	0	0	0	0	0	0
TGME49_255300	0	0	1	0	4	0	0	0	0	0	0	0	0	0	0	0	0	0
TGME49_255870	0	0	1	0	4	0	0	0	0	0	0	0	0	0	0	3	0	0
TGME49_274190	0	0	1	0	4	0	3	0	0	0	0	0	0	0	0	1	0	0
TGME49_275802	0	0	0	0	4	0	4	0	0	0	0	0	0	0	0	0	0	0
TGME49_283860	0	0	0	0	0	0	0	0	0	0	0	0	0	0	0	5	0	0
TGME49_288540	0	0	0	0	0	0	6	0	0	0	0	3	0	0	0	2	0	0
TGME49_293360	0	0	0	0	6	0	1	1	0	0	0	0	0	0	0	1	0	0
TGME49_294640	0	0	1	0	5	0	0	0	0	0	0	0	0	0	0	4	0	0
TGME49_309220	0	0	0	0	3	0	4	0	0	0	0	0	0	0	0	3	0	0
TGME49_311310	0	0	0	0	4	0	4	0	0	0	0	0	0	0	0	2	0	0
TGME49_317720	0	0	0	0	3	0	3	0	0	0	0	0	0	0	0	1	0	0
TGME49_246950	0	0	0	0	3	0	2	0	0	0	0	1	0	0	0	3	0	0
TGME49_257090	0	0	0	0	3	0	1	0	0	0	0	1	0	0	0	2	0	0
TGME49_285660	0	0	0	0	3	0	2	0	0	0	0	0	0	0	0	2	0	0
TGME49_315280	0	0	1	0	1	0	0	0	0	0	0	2	0	0	0	3	0	0
TGME49_222020	1	0	0	0	2	0	0	0	0	0	0	0	0	0	0	2	0	0
TGME49_207390	0	0	0	0	0	0	5	0	0	0	0	1	0	0	0	1	0	0
TGME49_215440	0	0	0	0	0	0	6	0	0	0	0	1	0	0	0	0	0	0
TGME49_222350	0	0	1	0	0	0	0	0	0	0	0	0	0	0	0	3	0	0
TGME49_226390	0	0	0	0	2	0	3	0	0	0	0	1	0	0	0	1	0	0
TGME49_227900	0	0	0	0	5	0	0	0	0	0	0	0	0	0	0	3	0	0
TGME49_230220	0	0	0	0	4	0	1	0	0	0	0	0	0	0	0	0	0	0
TGME49_232830	0	0	0	0	0	0	2	0	0	0	8	0	0	0	0	0	0	0
TGME49_234250	0	0	0	0	0	0	0	0	0	0	0	0	0	0	0	7	0	0
TGME49_240710	0	0	1	0	5	0	1	0	0	0	0	0	0	0	0	2	0	0
TGME49_246340	0	0	0	0	2	0	5	0	0	0	0	0	0	0	0	2	0	0
TGME49_254420	0	0	0	0	1	0	6	0	0	0	0	0	0	0	0	0	0	0
TGME49_263000	0	0	0	0	1	0	5	0	0	0	0	0	0	0	0	1	0	0
TGME49_271090	0	0	0	0	1	0	0	0	0	0	0	1	0	0	0	7	0	0
TGME49_272350	0	0	0	1	1	0	5	0	0	0	0	1	0	1	0	2	0	0
TGME49_288740	0	0	1	0	5	0	1	0	0	0	0	0	0	0	0	3	0	0
TGME49_290200	0	0	0	0	3	0	3	0	0	0	0	0	0	0	0	2	0	0
TGME49_290605	0	0	0	0	3	0	3	0	0	0	0	0	0	0	0	0	0	0
TGME49_305180	0	0	0	0	0	0	5	0	0	0	0	1	0	0	0	0	0	0
TGME49_313410	0	0	0	0	7	0	1	0	0	0	0	0	0	0	0	1	0	0
TGME49_316340	0	0	0	0	2	2	2	4	0	0	0	0	0	0	0	0	0	0
TGME49_202690	0	0	0	0	1	0	2	0	0	0	0	1	0	0	0	0	0	0
TGME49_237820	0	0	0	0	3	1	2	1	0	0	0	0	0	0	0	2	0	0
TGME49_265250	0	0	0	0	0	0	1	0	0	0	0	0	0	0	0	2	0	0
TGME49_224160	0	0	0	0	1	0	3	0	0	0	0	1	0	0	0	0	0	0
TGME49_237110	0	0	0	0	2	0	0	0	0	0	0	0	0	0	0	2	0	0
TGME49_297870	0	0	3	0	1	0	0	0	0	0	0	0	0	0	1	1	0	0
TGME49_295710	0	0	1	0	2	0	2	0	0	0	0	0	0	0	0	2	0	0
TGME49_310450	0	0	0	0	2	0	0	0	0	0	0	0	0	0	0	0	0	0
TGME49_229630	0	0	1	0	1	0	3	0	0	0	0	0	0	0	0	1	0	0
TGME49_230230	0	0	2	0	2	0	3	0	0	0	0	1	0	0	0	2	0	0
TGME49_207460	0	0	0	0	0	0	2	0	0	0	0	1	0	0	0	0	0	0
TGME49_200450	0	0	0	0	1	0	3	0	0	0	0	2	0	0	0	2	0	0
TGME49_202680	0	0	0	0	0	0	7	0	0	0	0	0	0	0	0	0	0	0
TGME49_219500	0	0	0	0	1	0	0	0	0	0	0	0	0	0	0	7	0	0
TGME49_219590	0	0	0	0	6	0	3	0	0	0	0	0	0	0	0	1	0	0
TGME49_219850	0	0	0	0	1	0	6	0	0	0	0	0	0	0	0	0	0	0
TGME49_229000	0	0	0	0	3	0	3	0	0	0	0	1	0	0	0	0	0	0
TGME49_234200	0	0	0	0	1	0	2	0	0	0	0	1	0	0	0	3	0	0
TGME49_235620	0	0	1	0	3	0	0	0	0	0	0	0	0	0	1	2	0	0
TGME49_254690	0	0	0	0	4	0	0	0	0	0	0	0	0	0	0	2	0	0
TGME49_255740	0	0	0	0	1	0	4	0	0	0	0	0	0	0	0	0	0	0
TGME49_257330	0	0	0	0	1	0	4	0	0	0	0	1	0	0	0	2	0	0
TGME49_259070	0	0	0	0	3	0	4	0	0	0	0	1	0	0	0	0	0	0
TGME49_261050	0	0	0	1	2	0	0	0	0	0	0	1	0	0	0	5	0	0
TGME49_262610	0	0	0	0	0	0	6	0	0	0	0	1	0	0	0	1	0	0
TGME49_271880	0	0	0	0	0	0	1	0	0	0	0	0	0	0	0	3	0	0
TGME49_275990	0	0	2	0	4	0	0	0	0	0	0	0	0	0	0	0	0	0
TGME49_280590	0	0	0	0	5	0	1	0	0	0	0	0	0	0	1	1	0	0
TGME49_281650	0	0	0	0	0	0	0	0	0	0	0	0	0	0	0	4	0	0
TGME49_290630	0	0	0	0	6	0	0	0	0	0	0	0	0	0	0	0	0	0
TGME49_291880	0	0	0	0	0	0	0	0	0	0	0	0	0	0	0	5	0	0
TGME49_305610	0	0	0	0	4	0	0	0	0	0	0	0	0	0	0	5	0	0
TGME49_309370	0	0	0	0	4	0	1	0	0	0	0	0	0	0	0	0	0	0
TGME49_310670	0	0	0	0	1	0	3	0	0	0	0	0	0	0	0	1	0	0
TGME49_313400	0	0	0	0	1	0	4	0	0	0	0	0	0	0	0	2	0	0
TGME49_316770	0	0	0	0	0	0	0	0	0	0	0	1	0	0	2	3	0	0
TGME49_230420	0	0	0	0	3	0	1	0	0	0	0	0	0	0	0	2	0	0
TGME49_259550	0	0	0	0	2	0	3	0	0	0	0	1	0	0	0	1	0	0
TGME49_259630	0	0	0	0	3	0	1	3	0	0	0	0	0	0	0	0	0	0
TGME49_278660	0	0	0	0	4	0	2	0	0	0	0	0	0	0	0	1	0	0
TGME49_304760	0	0	0	0	1	0	1	0	0	0	0	0	0	0	1	2	0	0
TGME49_318510	0	0	0	0	4	0	1	0	0	0	0	0	0	0	0	3	0	0
TGME49_321560	0	0	3	0	2	0	2	0	0	0	0	0	0	0	0	3	0	0
TGME49_273960	2	0	1	0	1	0	0	0	0	0	0	0	0	0	0	0	0	0
TGME49_214440	0	0	0	2	2	0	2	0	0	0	0	0	0	0	0	1	0	0
TGME49_314540	0	0	0	0	1	0	1	0	0	0	0	0	0	1	0	2	0	0
TGME49_285220	0	0	0	0	1	0	0	0	0	0	0	0	0	0	0	3	0	0
TGME49_239050	0	0	0	0	2	0	1	0	0	0	0	0	0	0	0	1	0	0
TGME49_262670	0	0	0	1	1	1	1	2	1	0	0	0	0	0	0	1	0	0
TGME49_208540	0	0	0	0	2	0	0	0	0	0	0	1	0	0	0	1	0	0
TGME49_202770	0	0	0	0	6	0	0	0	0	0	0	0	0	0	0	1	0	0
TGME49_216900	0	0	0	0	5	0	0	0	0	0	0	0	0	0	0	2	0	0
TGME49_217540	0	0	0	0	3	0	2	0	0	0	0	0	0	0	0	3	0	0
TGME49_217600	0	0	0	0	3	0	4	0	0	0	0	0	0	0	0	0	0	0
TGME49_231210	0	0	0	0	3	0	4	0	0	0	0	1	0	0	0	1	0	0
TGME49_233520	0	0	0	0	3	0	0	0	0	0	0	0	0	0	0	1	0	0
TGME49_237520	0	0	1	0	5	0	0	0	0	0	0	0	0	0	0	2	0	0
TGME49_242070	0	0	0	0	1	0	5	0	0	0	0	0	0	0	0	0	0	0
TGME49_254300	0	0	0	0	4	0	0	0	0	0	0	0	0	0	0	1	0	0
TGME49_258050	0	0	0	0	4	0	0	0	0	0	0	0	0	0	0	0	0	0
TGME49_260420	0	0	0	0	1	0	0	0	0	0	0	0	0	0	0	6	0	0
TGME49_269330	0	0	0	0	1	0	0	0	0	0	0	0	0	0	0	5	0	0
TGME49_273870	0	0	0	0	6	0	0	0	0	0	0	0	0	0	0	0	0	0
TGME49_285200	0	0	0	0	3	0	0	0	0	0	0	0	0	0	0	2	0	0
TGME49_289710	0	0	0	0	7	0	0	0	0	0	0	0	0	0	0	2	0	0
TGME49_299210	0	0	0	0	5	0	0	0	0	0	0	0	0	0	0	1	0	0
TGME49_301120	0	0	0	0	0	0	8	0	0	0	0	0	0	0	0	0	0	0
TGME49_313020	0	0	0	0	0	0	3	0	0	0	0	1	0	0	0	1	0	0
TGME49_315950	0	0	0	0	3	0	0	0	0	0	0	0	0	0	1	3	0	0
TGME49_321340	0	0	0	0	0	0	4	0	0	0	0	1	0	0	0	1	0	0
TGME49_292080	0	0	0	0	3	0	2	0	0	0	0	0	0	0	0	0	0	0
TGME49_305450	0	0	0	0	3	0	4	0	0	0	0	0	0	0	0	0	0	0
TGME49_315150	0	0	0	0	1	0	3	0	0	0	0	0	0	0	0	1	0	0
TGME49_315770	0	0	0	0	0	0	2	0	0	0	0	0	0	0	0	1	0	0
TGME49_211690	0	0	0	0	0	0	3	0	0	0	0	0	0	0	0	0	0	0
TGME49_305240	0	0	0	0	2	0	0	0	0	0	0	0	0	0	0	1	0	0
TGME49_286160	0	0	0	0	3	0	2	0	0	0	0	0	0	0	0	1	0	0
TGME49_218730	0	0	0	0	0	0	2	0	0	0	0	1	0	0	0	0	0	0
TGME49_268182	0	0	0	0	0	0	2	0	0	0	0	1	0	0	0	0	0	0
TGME49_297720	0	0	0	0	1	0	2	0	0	0	0	0	0	0	0	2	0	0
TGME49_231000	0	0	0	0	2	0	2	0	0	0	0	0	0	0	0	1	0	0
TGME49_214350	0	0	1	0	0	0	2	0	0	0	0	1	0	1	1	2	0	0
TGME49_205550	0	0	0	0	0	0	2	0	0	0	0	0	0	0	0	1	0	0
TGME49_273500	0	0	1	0	2	0	0	0	0	0	0	1	0	0	0	2	0	0
TGME49_267080	0	0	0	0	0	0	2	0	0	0	0	0	0	1	0	2	0	0
TGME49_203710	0	0	0	0	3	0	0	0	0	0	0	0	0	0	0	0	0	0
TGME49_211600	0	0	0	0	0	0	4	0	0	0	0	0	0	0	0	0	0	0
TGME49_211680	0	0	0	0	1	0	5	0	0	0	0	0	0	0	0	0	0	0
TGME49_212250	0	0	0	0	0	0	4	0	0	0	0	0	0	0	0	0	0	0
TGME49_225310	0	0	0	0	3	0	3	0	0	0	0	0	0	0	0	0	0	0
TGME49_225500	0	0	0	0	0	0	5	0	0	0	0	0	0	0	0	0	0	0
TGME49_240050	0	0	0	0	5	0	2	0	0	0	0	0	0	0	0	1	0	0
TGME49_249360	0	0	0	0	4	0	0	0	0	0	0	0	0	0	0	1	0	0
TGME49_258080	0	0	0	0	1	0	5	0	0	0	0	0	0	0	0	0	0	0
TGME49_258832	0	0	0	0	1	0	4	0	0	0	0	0	0	0	0	0	0	0
TGME49_260670	0	0	0	0	1	0	3	0	0	0	0	1	0	0	0	2	0	0
TGME49_267800	0	0	0	0	4	0	2	0	0	0	0	0	0	0	0	0	0	0
TGME49_272710	0	0	0	0	3	0	0	0	0	0	0	0	0	0	0	0	0	0
TGME49_278490	0	0	0	0	3	0	0	0	0	0	0	0	0	0	0	0	0	0
TGME49_305940	0	0	1	0	3	0	0	0	0	0	0	0	0	0	0	1	0	0
TGME49_306060	0	0	0	0	1	0	3	0	0	0	0	0	0	0	0	0	0	0
TGME49_205010	0	0	0	0	2	0	0	0	0	0	0	0	0	0	0	3	0	0
TGME49_226730	0	0	0	0	0	0	3	0	0	0	0	0	0	0	0	0	0	0
TGME49_248510	0	0	0	0	0	0	3	0	0	0	0	0	0	0	0	0	0	0
TGME49_252220	0	0	1	0	0	0	2	0	0	0	0	0	0	0	0	1	0	0
TGME49_294840	0	0	0	0	0	0	2	0	0	0	0	0	0	0	0	1	0	0
TGME49_312600	0	0	0	0	2	0	3	0	0	0	0	0	0	0	0	1	0	0
TGME49_292170	0	0	0	0	0	0	1	0	0	0	0	3	0	0	0	2	0	0
TGME49_235740	0	0	0	0	2	0	0	0	0	0	0	0	0	0	1	1	0	0
TGME49_240630	0	0	2	0	2	0	0	0	0	0	0	0	0	0	0	2	0	0
TGME49_215220	1	0	0	0	2	0	2	0	0	0	0	1	0	0	0	1	0	0
TGME49_226470	0	0	0	0	1	0	1	0	0	0	0	0	0	0	0	2	0	0
TGME49_239770	0	0	1	0	2	0	2	1	0	0	0	0	0	0	0	1	0	0
TGME49_313210	0	0	0	0	0	0	0	0	0	0	0	0	0	0	0	2	0	0
TGME49_203690	0	0	0	0	5	0	0	0	0	0	0	0	0	0	0	1	0	0
TGME49_206590	0	0	0	0	0	0	3	0	0	0	0	0	0	0	0	1	0	0
TGME49_210781	0	0	0	0	6	0	0	0	0	0	0	0	0	0	0	0	0	0
TGME49_216960	0	0	0	0	1	0	4	0	0	0	0	0	0	0	0	1	0	0
TGME49_224540	0	0	0	0	0	0	0	0	0	0	0	0	0	0	0	4	0	0
TGME49_229790	0	0	0	0	6	0	0	0	0	0	0	0	0	0	0	1	0	0
TGME49_235170	0	0	0	0	3	0	0	0	0	0	0	0	0	0	0	2	0	0
TGME49_246460	0	0	0	0	0	0	6	0	0	0	0	0	0	0	0	0	0	0
TGME49_251840	0	0	0	0	0	0	3	0	0	0	0	0	0	0	0	0	0	0
TGME49_256900	0	0	0	0	3	0	0	0	0	0	0	0	0	0	0	0	0	0
TGME49_258170	0	0	1	0	5	0	0	0	0	0	0	0	0	0	0	0	0	0
TGME49_263500	0	0	0	0	2	0	4	0	0	0	0	0	0	0	0	0	0	0
TGME49_264870	0	0	0	0	0	0	6	0	0	0	0	0	0	0	0	1	0	0
TGME49_294200	0	0	0	0	0	0	4	0	0	0	0	0	0	0	0	0	0	0
TGME49_294350	0	0	0	0	3	0	1	0	0	0	0	0	0	0	0	1	0	0
TGME49_297745	0	0	0	0	5	0	0	0	0	0	0	0	0	0	0	0	0	0
TGME49_299190	0	0	0	0	0	0	0	0	0	0	0	0	0	0	0	4	0	0
TGME49_299250	0	0	0	0	3	0	0	0	0	0	0	0	0	0	0	2	0	0
TGME49_306000	0	0	0	0	3	0	0	0	0	0	0	0	0	0	0	1	0	0
TGME49_308010	0	0	0	2	0	0	0	0	0	0	0	0	0	0	0	0	0	0
TGME49_238250	0	0	0	0	0	2	0	0	2	0	0	0	0	0	0	0	0	0
TGME49_250690	0	0	0	0	2	0	3	0	0	0	0	0	0	0	0	1	0	0
TGME49_255220	0	0	0	0	2	0	0	0	0	0	0	0	0	0	0	0	0	0
TGME49_260500	0	0	0	0	0	1	0	3	0	0	0	0	0	0	0	0	0	0
TGME49_271290	0	0	2	0	4	0	0	0	0	0	0	0	0	0	0	1	0	0
TGME49_226870	0	0	1	0	1	0	0	0	0	0	0	1	0	0	0	2	0	0
TGME49_244880	0	0	0	0	2	0	1	0	0	0	0	0	0	0	0	0	0	0
TGME49_277000	0	0	0	0	1	0	3	0	0	0	0	0	0	0	0	3	0	0
TGME49_321410	0	0	0	0	2	0	0	0	0	0	0	0	0	0	0	0	0	0
TGME49_321640	2	0	0	0	0	0	0	0	0	0	0	0	0	0	0	0	0	0
TGME49_234450	0	0	0	0	3	0	2	0	0	0	0	0	0	0	0	1	0	0
TGME49_249270	0	0	0	0	1	0	2	0	0	0	0	1	0	0	0	0	0	0
TGME49_250060	0	0	0	0	2	0	0	0	0	0	0	0	0	0	0	0	0	0
TGME49_211340	0	0	0	0	2	0	2	0	0	0	0	0	0	0	0	0	0	0
TGME49_310170	0	0	0	0	1	0	0	0	0	0	0	0	0	0	0	2	0	0
TGME49_238895	0	0	0	0	1	0	0	0	0	0	0	0	0	0	0	3	0	0
TGME49_207640	0	0	0	0	2	0	1	0	0	0	0	0	0	0	0	2	0	0
TGME49_209250	0	0	0	0	2	0	1	0	0	0	0	0	0	0	0	2	0	0
TGME49_202190	0	0	0	0	2	0	1	0	0	0	0	0	0	0	0	0	0	0
TGME49_307760	0	0	0	0	1	0	1	0	0	0	0	2	0	0	0	0	0	0
TGME49_271350	0	0	0	0	2	0	1	0	0	0	0	0	0	0	0	1	0	0
TGME49_206690	0	0	0	0	2	0	1	0	0	0	0	0	0	0	0	2	0	0
TGME49_264430	0	0	0	0	2	0	0	0	0	0	0	0	0	0	0	2	0	0
TGME49_264420	0	0	0	0	1	0	0	0	0	0	0	0	0	0	0	1	0	0
TGME49_213040	0	0	0	0	0	0	0	0	0	0	0	0	0	0	0	5	0	0
TGME49_214560	0	0	0	0	4	0	0	0	0	0	0	0	0	0	0	0	0	0
TGME49_215420	0	0	0	0	0	0	5	0	0	0	0	0	0	0	0	0	0	0
TGME49_219120	0	0	0	0	0	0	4	0	0	0	0	0	0	0	0	0	0	0
TGME49_220090	0	0	0	0	0	0	4	0	0	0	0	0	0	0	0	1	0	0
TGME49_229140	0	0	0	0	3	0	1	0	0	0	0	0	0	0	0	1	0	0
TGME49_235420	0	0	0	0	4	0	0	0	0	0	0	0	0	0	0	1	0	0
TGME49_247470	0	0	0	0	1	0	0	0	0	0	0	0	0	0	0	3	0	0
TGME49_265520	0	0	0	0	0	0	4	0	0	0	0	0	0	0	0	0	0	0
TGME49_289190	0	0	0	0	5	0	0	0	0	0	0	0	0	0	0	0	0	0
TGME49_313930	0	0	0	0	0	0	3	0	0	0	0	0	0	0	0	0	0	0
TGME49_318260	0	0	0	0	4	0	0	0	0	0	0	0	0	0	0	1	0	0
TGME49_321500	0	0	0	0	0	1	1	0	0	0	0	0	0	0	0	4	0	0
TGME49_208842	0	0	0	0	0	0	3	0	0	0	0	0	0	0	0	0	0	0
TGME49_214210	0	0	0	0	3	0	0	0	0	0	0	0	0	0	0	1	0	0
TGME49_230880	0	0	0	0	3	0	0	0	0	0	0	0	0	0	0	0	0	0
TGME49_257300	0	0	0	0	0	0	0	0	0	0	0	0	0	0	0	3	0	0
TGME49_318310	0	0	0	0	3	0	0	0	0	0	0	0	0	0	0	0	0	0
TGME49_226350	0	0	0	0	3	0	0	0	0	0	0	0	0	0	0	1	0	0
TGME49_226460	0	0	0	0	0	0	2	0	0	0	0	0	0	0	0	0	0	0
TGME49_244690	0	0	0	0	2	0	0	0	0	0	0	0	0	0	0	0	0	0
TGME49_255340	0	0	0	0	2	0	0	0	0	0	0	0	0	0	0	0	0	0
TGME49_200400	0	0	0	0	1	0	0	0	0	0	0	0	0	0	0	2	0	0
TGME49_224240	0	0	0	0	2	0	1	0	0	0	0	0	0	0	0	2	0	0
TGME49_239870	0	0	0	0	3	0	1	0	0	0	0	0	0	0	0	1	0	0
TGME49_270940	0	0	0	0	1	0	2	0	0	0	0	1	0	0	0	0	0	0
TGME49_293000	0	0	0	0	2	0	0	0	0	0	0	0	0	0	0	0	0	0
TGME49_233905	0	0	0	0	2	0	0	0	0	0	0	0	0	0	0	0	0	0
TGME49_265090	0	0	0	0	2	0	0	0	0	0	0	0	0	0	0	0	0	0
TGME49_268870	0	0	0	0	2	0	1	0	0	0	0	0	0	0	0	1	0	0
TGME49_257430	0	0	0	0	1	0	0	0	0	0	0	0	0	0	0	2	0	0
TGME49_232560	0	0	0	0	0	0	0	0	0	0	0	0	0	0	0	3	0	0
TGME49_239620	0	0	0	0	0	0	2	0	0	0	0	0	0	0	0	0	0	0
TGME49_272770	0	0	0	0	0	0	2	0	0	0	0	1	0	0	0	2	0	0
TGME49_242660	0	0	0	0	0	0	2	0	0	0	0	0	0	0	0	1	0	0
TGME49_274060	0	0	0	0	1	0	2	0	0	0	0	1	0	0	0	1	0	0
TGME49_215170	0	0	1	0	2	0	0	0	0	0	0	1	0	0	0	1	0	0
TGME49_259260	0	0	1	0	2	0	1	0	0	0	0	0	0	0	0	1	0	0
TGME49_313640	2	0	1	0	2	0	0	0	0	0	0	0	0	0	0	1	0	0
TGME49_313430	0	0	0	0	2	0	0	0	0	0	0	0	0	0	0	1	0	0
TGME49_284050	0	0	0	0	2	0	0	0	0	0	0	0	0	0	0	1	0	0
TGME49_227420	0	0	0	0	1	0	2	0	0	0	0	0	0	0	0	0	0	0
TGME49_225990	0	0	0	0	0	0	2	0	0	0	0	0	0	0	0	0	0	0
TGME49_230890	0	0	0	0	1	0	0	0	0	0	0	0	0	0	0	2	0	0
TGME49_307810	0	0	0	0	1	0	2	0	0	0	0	1	0	0	1	1	0	0
TGME49_232230	0	0	0	0	2	0	1	1	0	0	0	0	0	0	0	2	0	0
TGME49_301440	0	0	0	0	0	0	2	0	0	0	0	0	0	0	0	3	0	0
TGME49_318570	0	0	0	0	1	0	1	0	0	0	0	1	0	0	0	2	0	0
TGME49_202840	0	0	0	0	0	0	3	0	0	0	0	0	0	0	0	0	0	0
TGME49_219170	0	0	0	0	0	1	0	3	0	0	0	0	0	0	0	1	0	0
TGME49_219630	0	0	0	0	0	0	3	0	0	0	0	0	0	0	0	0	0	0
TGME49_220390	0	0	0	0	0	0	3	0	0	0	0	1	0	0	0	1	0	0
TGME49_222900	0	0	0	0	3	0	1	0	0	0	0	0	0	0	0	0	0	0
TGME49_224620	0	0	0	0	0	0	3	0	0	0	0	0	0	0	0	0	0	0
TGME49_226950	0	0	0	0	0	0	5	0	0	0	0	0	0	0	0	0	0	0
TGME49_233160	0	0	0	0	4	0	0	0	0	0	0	0	0	0	0	0	0	0
TGME49_252990	0	0	0	0	0	0	0	0	0	0	0	0	0	0	0	4	0	0
TGME49_267660	0	0	0	0	4	0	0	0	0	0	0	0	0	0	0	0	0	0
TGME49_275650	0	0	0	0	3	0	0	0	0	0	0	0	0	0	0	1	0	0
TGME49_278450	0	0	0	0	0	0	0	0	0	0	0	0	0	0	0	3	0	0
TGME49_309380	0	0	0	0	0	0	0	0	0	0	0	0	0	0	0	4	0	0
TGME49_312830	0	0	0	0	3	0	0	0	0	0	0	0	0	0	0	1	0	0
TGME49_318470	0	0	0	0	3	0	0	0	0	0	0	0	0	0	0	0	0	0
TGME49_320550	0	0	0	0	0	0	4	0	0	0	0	0	0	0	0	0	0	0
TGME49_218230	0	0	0	0	3	0	0	0	0	0	0	0	0	0	0	1	0	0
TGME49_223410	0	0	0	0	0	0	3	0	0	0	0	0	0	0	0	0	0	0
TGME49_243430	0	0	0	0	2	0	3	0	0	0	0	0	0	0	0	0	0	0
TGME49_246120	0	0	0	0	0	0	4	0	0	0	0	0	0	0	0	0	0	0
TGME49_251620	0	0	0	0	2	0	0	0	0	0	0	0	0	0	0	0	0	0
TGME49_255250	0	0	0	0	3	0	0	0	0	0	0	0	0	0	0	0	0	0
TGME49_265360	0	0	0	0	0	0	3	0	0	0	0	0	0	0	0	0	0	0
TGME49_286790	0	0	0	0	3	0	0	0	0	0	0	0	0	0	0	0	0	0
TGME49_314810	0	0	0	0	0	1	0	0	0	0	0	0	0	0	0	2	0	0
TGME49_227650	0	0	0	0	3	0	0	0	0	0	0	0	0	0	0	0	0	0
TGME49_209108	0	0	0	0	0	0	2	0	0	0	0	0	0	0	0	0	0	0
TGME49_204060	0	0	0	0	0	0	2	0	0	0	0	0	0	0	0	0	0	0
TGME49_202980	0	0	0	0	2	0	0	0	0	0	0	0	0	0	0	0	0	0
TGME49_233020	0	0	0	0	0	0	3	0	0	0	0	0	0	0	0	0	0	0
TGME49_233080	0	0	0	0	2	0	0	0	0	0	0	0	0	0	0	0	0	0
TGME49_280610	0	0	0	0	0	0	2	0	0	0	0	0	0	0	0	0	0	0
TGME49_309210	0	0	0	0	0	0	2	0	0	0	0	0	0	0	0	0	0	0
TGME49_212960	0	0	1	0	2	0	0	0	0	0	0	0	0	0	1	0	0	0
TGME49_314070	0	0	0	0	2	0	1	0	0	0	0	0	0	0	0	0	0	0
TGME49_205558	0	0	1	0	1	0	2	0	0	0	0	0	0	0	0	1	0	0
TGME49_289970	0	0	0	0	0	3	0	0	1	0	0	0	0	0	0	1	0	0
TGME49_248640	0	0	0	0	0	0	2	0	0	0	0	0	0	0	0	0	0	0
TGME49_254370	0	0	0	0	0	0	2	0	0	0	0	0	0	0	0	0	0	0
TGME49_306300	0	0	0	0	2	0	0	0	0	0	0	0	0	0	0	0	0	0
TGME49_233120	0	0	0	0	2	0	0	0	0	0	0	0	0	0	0	1	0	0
TGME49_214240	0	0	0	0	2	0	0	0	1	0	0	0	0	0	0	0	0	0
TGME49_262410	0	0	0	0	0	0	2	0	0	0	0	0	0	0	0	0	0	0
TGME49_286190	0	0	0	0	0	0	0	0	0	0	0	1	0	0	0	2	0	0
TGME49_216080	0	0	0	0	1	0	1	0	0	0	0	0	0	0	0	2	0	0
TGME49_215100	0	0	0	0	0	0	2	0	0	0	0	1	0	0	0	1	0	0
TGME49_234640	0	0	0	0	0	0	2	0	0	0	0	0	0	0	0	0	0	0
TGME49_320000	0	0	0	0	1	0	2	0	0	0	0	0	0	0	0	1	0	0
TGME49_201230	0	0	0	0	0	0	0	0	0	0	0	0	0	0	0	4	0	0
TGME49_213790	0	0	0	0	1	0	3	0	0	0	0	0	0	0	0	0	0	0
TGME49_224880	0	0	0	0	3	0	0	0	0	0	0	0	0	0	0	1	0	0
TGME49_267330	0	0	0	0	0	0	4	0	0	0	0	0	0	0	0	0	0	0
TGME49_289880	0	0	0	0	0	0	3	0	0	0	0	0	0	0	0	0	0	0
TGME49_305820	0	0	0	0	0	0	4	0	0	0	0	0	0	0	0	0	0	0
TGME49_306400	0	0	0	0	3	0	0	0	0	0	0	0	0	0	0	1	0	0
TGME49_306490	0	0	0	0	0	0	3	0	0	0	0	0	0	0	0	0	0	0
TGME49_310000	0	0	0	0	0	0	4	0	0	0	0	0	0	0	0	0	0	0
TGME49_313570	0	0	0	0	0	0	4	0	0	0	0	0	0	0	0	0	0	0
TGME49_205750	0	0	0	0	3	0	0	0	0	0	0	0	0	0	0	0	0	0
TGME49_214575	0	0	0	0	1	0	3	0	0	0	0	0	0	0	0	0	0	0
TGME49_214750	0	0	0	0	0	0	2	0	0	0	0	0	0	0	0	0	0	0
TGME49_217700	0	0	0	0	3	0	0	0	0	0	0	0	0	0	0	0	0	0
TGME49_221460	0	0	0	0	0	0	3	0	0	0	0	0	0	0	0	0	0	0
TGME49_227850	0	0	0	0	3	0	0	0	0	0	0	0	0	0	0	0	0	0
TGME49_257020	0	0	0	0	3	0	0	0	0	0	0	0	0	0	0	0	0	0
TGME49_264440	0	0	0	0	0	0	3	0	0	0	0	0	0	0	0	0	0	0
TGME49_265330	0	0	0	0	1	0	3	0	0	0	0	0	0	0	0	0	0	0
TGME49_293550	0	0	0	0	0	0	0	0	0	0	0	0	0	0	0	3	0	0
TGME49_305190	0	0	0	0	0	0	3	0	0	0	0	0	0	0	0	0	0	0
TGME49_306960	0	0	0	0	3	0	0	0	0	0	0	0	0	0	0	0	0	0
TGME49_310640	0	0	0	0	3	0	1	0	0	0	0	0	0	0	0	0	0	0
TGME49_206670	0	0	0	0	3	0	0	0	0	0	0	0	0	0	0	1	0	0
TGME49_247330	0	0	0	0	2	0	0	0	0	0	0	0	0	0	0	0	0	0
TGME49_262933	0	0	0	0	0	0	0	0	0	0	0	0	0	0	0	2	0	0
TGME49_297210	0	0	0	0	0	0	2	0	0	0	0	0	0	0	0	0	0	0
TGME49_259660	0	0	0	0	2	0	2	0	0	0	0	0	0	0	0	0	0	0
TGME49_221870	0	0	0	0	0	0	2	0	0	0	0	0	0	0	0	1	0	0
TGME49_236570	0	0	0	0	2	0	0	0	0	0	0	0	0	0	0	2	0	0
TGME49_227030	0	0	0	0	0	0	2	1	0	0	0	0	0	0	0	0	0	0
TGME49_253600	0	0	0	0	0	0	0	0	0	0	0	0	0	0	0	2	0	0
TGME49_267540	0	0	0	0	0	0	2	0	0	0	0	1	0	0	0	0	0	0
TGME49_277760	0	0	0	0	0	0	2	0	0	0	0	0	0	0	0	0	0	0
TGME49_214620	0	0	0	0	0	0	2	0	0	0	0	0	0	0	0	0	0	0
TGME49_223920	0	0	0	0	0	0	2	0	0	0	0	0	0	0	0	1	0	0
TGME49_289820	0	0	0	0	1	0	0	0	0	0	0	0	0	0	0	2	0	0
TGME49_293050	0	0	0	0	2	0	2	0	0	0	0	0	0	0	0	0	0	0
TGME49_265450	0	0	0	0	0	0	2	0	0	0	0	0	0	0	0	0	0	0
TGME49_216240	0	0	0	0	2	0	1	0	0	0	0	0	0	0	0	1	0	0
TGME49_310820	0	0	0	0	2	0	0	0	0	0	0	0	0	0	0	1	0	0
TGME49_294770	0	0	0	0	0	0	2	0	0	0	0	0	0	0	0	0	0	0
TGME49_257080	0	0	0	0	0	0	2	0	0	0	0	0	0	0	0	0	0	0
TGME49_265110	0	0	0	0	2	0	0	0	0	0	0	0	0	0	0	0	0	0
TGME49_246800	0	0	1	0	2	0	0	0	0	0	0	0	0	0	0	1	0	0
TGME49_232430	0	0	0	0	0	0	0	0	0	0	0	0	0	0	0	2	0	0
TGME49_226430	0	0	0	1	1	0	2	0	0	0	0	0	0	0	0	0	0	0
TGME49_314740	0	0	0	0	2	0	0	0	0	0	0	0	0	0	0	1	0	0
TGME49_299810	0	0	0	0	2	0	0	0	0	0	0	0	0	0	0	1	0	0
TGME49_238510	0	0	0	0	1	0	0	0	0	0	0	0	0	0	0	2	0	0
TGME49_222230	0	0	0	0	0	0	2	0	0	0	0	0	0	0	0	0	0	0
TGME49_201790	0	0	0	0	2	0	0	0	0	0	0	0	0	0	0	0	0	0
TGME49_313140	0	0	0	0	1	0	2	0	0	0	0	0	0	0	0	0	0	0
TGME49_246740	0	0	0	0	3	0	0	0	0	0	0	0	0	0	0	0	0	0
TGME49_211040	0	0	0	0	0	0	2	0	0	0	0	0	0	0	0	0	0	0
TGME49_241840	0	0	0	0	0	0	2	0	0	0	0	0	0	0	0	0	0	0
TGME49_284645	0	0	0	0	0	0	2	0	0	0	0	0	0	0	0	0	0	0
TGME49_235490	0	0	0	0	0	0	2	0	0	0	0	0	0	0	0	0	0	0
TGME49_234505	0	0	0	0	2	0	0	0	0	0	0	0	0	0	0	0	0	0
TGME49_216650	0	0	0	0	0	0	2	0	0	0	0	0	0	0	0	0	0	0
TGME49_234900	0	0	0	0	2	0	0	0	0	0	0	0	0	0	0	0	0	0
TGME49_245580	0	0	0	0	2	0	0	0	0	0	0	0	0	0	0	0	0	0
TGME49_211020	0	0	0	0	2	0	0	0	0	0	0	0	0	0	0	0	0	0
TGME49_264030	0	0	0	0	2	0	0	0	0	0	0	0	0	0	0	0	0	0
TGME49_205670	0	0	0	0	2	0	0	0	0	0	0	0	0	0	0	0	0	0
TGME49_219190	0	0	0	0	1	0	2	0	0	0	0	0	0	0	0	0	0	0
TGME49_291930	0	0	2	0	1	0	0	0	0	0	0	0	0	0	0	0	0	0
TGME49_228230	0	0	0	0	2	0	0	0	0	0	0	0	0	0	0	0	0	0
TGME49_310070	0	0	0	0	0	0	2	0	0	0	0	0	0	0	0	0	0	0
TGME49_314410	0	0	0	0	2	0	0	0	0	0	0	0	0	0	0	0	0	0
TGME49_214110	0	0	0	0	0	0	2	0	0	0	0	0	0	0	0	0	0	0
TGME49_299970	0	0	0	0	0	1	0	2	0	0	0	0	0	0	0	0	0	0
TGME49_250800	0	0	0	0	2	0	0	0	0	0	0	0	0	0	0	1	0	0
TGME49_265010	0	0	0	0	2	0	0	0	0	0	0	0	0	0	0	0	0	0
TGME49_249620	0	0	0	0	2	0	0	0	0	0	0	0	0	0	0	0	0	0
TGME49_283510	0	0	0	0	2	0	0	0	0	0	0	0	0	0	0	0	0	0
TGME49_217870	0	0	0	0	1	0	2	0	0	0	0	0	0	0	0	0	0	0
TGME49_313290	0	0	0	0	0	0	3	0	0	0	0	0	0	0	0	0	0	0
TGME49_209190	0	0	0	0	2	0	0	0	0	0	0	0	0	0	0	0	0	0
TGME49_215230	0	0	0	0	2	0	0	0	0	0	0	0	0	0	1	0	0	0
TGME49_263580	0	0	0	0	1	0	0	0	0	0	0	0	0	0	0	2	0	0
TGME49_226040	0	0	0	0	0	0	0	0	0	0	0	0	0	0	0	2	0	0
TGME49_252290	0	0	0	0	1	0	0	0	0	0	0	0	0	0	0	2	0	0
TGME49_237410	0	0	0	0	0	0	2	0	0	0	0	0	0	0	0	0	0	0
TGME49_267720	0	0	0	0	0	0	2	0	0	0	0	0	0	0	0	0	0	0
TGME49_244720	0	0	0	0	0	0	2	0	0	0	0	0	0	0	0	0	0	0
TGME49_232060	0	0	0	0	2	0	0	0	0	0	0	0	0	0	0	0	0	0
TGME49_265870	0	0	0	0	2	0	0	0	0	0	0	0	0	0	0	1	0	0
TGME49_311070	0	0	0	0	0	0	2	0	0	0	0	0	0	0	0	0	0	0
TGME49_202870	0	0	0	0	2	0	0	0	0	0	0	0	0	0	0	0	0	0
TGME49_223910	0	0	0	0	0	0	2	0	0	0	0	0	0	0	0	0	0	0
TGME49_244680	0	0	0	0	2	0	0	0	0	0	0	0	0	0	0	0	0	0
TGME49_249580	0	0	0	0	0	0	2	0	0	0	0	0	0	0	0	0	0	0
TGME49_262700	0	0	0	0	2	0	0	0	0	0	0	0	0	0	0	0	0	0
TGME49_263440	0	0	0	0	2	0	0	0	0	0	0	0	0	0	0	0	0	0
TGME49_271060	0	0	0	0	0	0	2	0	0	0	0	0	0	0	0	0	0	0
TGME49_320600	0	0	0	0	0	0	2	0	0	0	0	0	0	0	0	0	0	0
TGME49_299100	0	0	0	0	0	0	2	0	0	0	0	0	0	0	0	0	0	0
TGME49_228710	0	0	0	0	2	0	0	0	0	0	0	0	0	0	0	0	0	0
TGME49_293470	0	0	0	0	0	0	2	0	0	0	0	0	0	0	0	0	0	0
TGME49_253880	0	0	0	0	0	0	2	0	0	0	0	0	0	0	0	0	0	0
TGME49_226290	0	0	0	0	0	0	0	0	0	0	0	0	0	0	0	2	0	0
TGME49_279360	0	0	0	0	2	0	0	0	0	0	0	0	0	0	0	0	0	0
TGME49_210380	0	0	0	0	0	0	2	0	0	0	0	0	0	0	0	0	0	0
TGME49_300330	0	0	0	0	2	0	0	0	0	0	0	0	0	0	0	0	0	0
TGME49_218590	0	0	0	0	0	0	2	0	0	0	0	0	0	0	0	0	0	0
TGME49_280800	0	0	0	0	2	0	0	0	0	0	0	0	0	0	0	0	0	0
TGME49_305480	0	0	0	0	0	0	2	0	0	0	0	0	0	0	0	0	0	0
TGME49_233470	2	0	0	0	0	0	0	0	0	0	0	0	0	0	0	0	0	0
TGME49_255890	0	0	0	0	2	0	0	0	0	0	0	0	0	0	0	1	0	0
TGME49_305560	0	0	1	0	4	0	5	0	0	0	0	1	0	0	0	3	0	0
TGME49_224980	0	0	0	0	2	0	3	0	0	0	0	0	0	0	0	1	0	0
TGME49_239300	0	0	5	0	5	0	2	0	0	0	0	2	0	0	8	25	0	0
TGME49_247600	0	0	1	0	5	0	5	0	0	0	0	1	0	0	1	3	0	0
TGME49_320080	0	0	11	10	33	0	31	1	0	0	0	15	1	0	11	20	0	0
TGME49_295420	0	0	1	0	1	0	3	0	0	0	0	1	0	0	1	17	1	0
TGME49_273070	0	0	0	0	0	0	2	0	0	0	0	0	0	0	0	0	1	0
TGME49_259720	0	0	8	1	25	0	18	3	0	0	0	1	1	0	6	7	1	0
TGME49_219270	0	0	2	0	12	0	7	2	0	0	0	0	0	0	1	7	1	0
TGME49_211670	0	0	0	0	3	0	0	0	0	0	0	0	0	0	0	1	1	0
TGME49_288650	0	0	0	0	2	0	0	0	0	0	0	0	0	0	0	2	1	0
TGME49_228470	0	0	0	1	2	1	0	2	2	0	0	0	2	0	0	2	1	0
TGME49_216880	0	0	0	1	2	0	0	0	0	0	0	0	2	0	0	1	2	0
TGME49_297880	0	0	0	0	0	0	0	0	0	0	0	0	0	0	0	0	3	0
