# Supplementary material for: The Toxoplasma micropore mediates endocytosis for selective nutrient salvage from host cell compartments
Source: Nat Commun. 2023 Feb 22;14:977. doi: 10.1038/s41467-023-36571-4 (PMC9947163; doi:10.1038/s41467-023-36571-4)
Supplement: Supplementary file 14 — Supplementary Data 9 [file 41467_2023_36571_MOESM14_ESM.xlsx]

## Sheet: Supplementary Data 9
Supplementary Data 9. Summary of SFINX output with scores and p values. The core interactome was mediated by Kelch13, EPS15 and PPG1
Baits	Scores	Preys	pValues
PPG1	2.66e-05	TGME49_231070	2.66e-05
	2.38e-05	TGME49_270690	2.38e-05
	2.12e-05	TGME49_272000	2.12e-05
	1.82e-05	TGME49_313270	1.82e-05
	1.45e-05	TGME49_244470	1.45e-05
	7.35e-06	TGME49_245560	7.35e-06
	3.44e-06	TGME49_286030	3.44e-06
	1.17e-06	TGME49_272600	1.24e-06
	5.8e-07	TGME49_230340	5.8e-07
	3.97e-07	TGME49_244380	3.97e-07
	3.29e-07	TGME49_227800	3.29e-07
	1.06e-07	TGME49_202220	1.06e-07
	1.31e-08	TGME49_262150	1.31e-08
	6e-12	TGME49_311230	6e-12
	8.29e-14	TGME49_297520	8.29e-14
MPP2	1.78e-05	TGME49_257470	1.78e-05
	1.43e-05	TGME49_253140	1.43e-05
	1.29e-05	TGME49_268330	1.29e-05
	1.15e-05	TGME49_294360	1.15e-05
	1.04e-05	TGME49_269460	1.04e-05
	1.04e-05	TGME49_318440	1.04e-05
	9.29e-06	TGME49_227450	9.29e-06
	8.47e-06	TGME49_320080	9.02e-06
	6.63e-06	TGME49_230920	7.41e-06
	3.51e-06	TGME49_207370	3.51e-06
	2.82e-06	TGME49_240870	2.82e-06
	2.82e-06	TGME49_260600	2.82e-06
	2.53e-06	TGME49_228150	2.53e-06
	2.27e-06	TGME49_310440	2.27e-06
	1.07e-06	TGME49_238170	1.18e-06
	3.61e-07	TGME49_296010	3.61e-07
	3.24e-07	TGME49_321620	3.24e-07
	3.24e-07	TGME49_225270	3.24e-07
	2.1e-07	TGME49_213392	2.1e-07
	1.18e-07	TGME49_214180	1.24e-07
	7.93e-08	TGME49_269180	7.93e-08
	7.93e-08	TGME49_226660	7.93e-08
	1.74e-08	TGME49_227610	1.74e-08
	1.26e-08	TGME49_298610	1.26e-08
	8.16e-09	TGME49_214970	8.16e-09
	3.88e-09	TGME49_311230	6.26e-09
	2.76e-09	TGME49_258540	2.76e-09
	1.86e-10	TGME49_277895	2.04e-10
	1.23e-11	TGME49_313790	1.23e-11
	5.02e-13	TGME49_244470	5.17e-13
	2.01e-13	TGME49_291180	2.01e-13
	6.1e-14	TGME49_270690	6.1e-14
	2.86e-14	TGME49_313270	2.86e-14
	2.44e-16	TGME49_286030	2.44e-16
Kelch13	2.66e-05	TGME49_231070	2.66e-05
	2.38e-05	TGME49_270690	2.38e-05
	2.12e-05	TGME49_272000	2.12e-05
	1.82e-05	TGME49_313270	1.82e-05
	1.45e-05	TGME49_244470	1.45e-05
	7.35e-06	TGME49_245560	7.35e-06
	3.44e-06	TGME49_286030	3.44e-06
	1.17e-06	TGME49_272600	1.24e-06
	5.8e-07	TGME49_230340	5.8e-07
	3.97e-07	TGME49_244380	3.97e-07
	3.29e-07	TGME49_227800	3.29e-07
	1.06e-07	TGME49_202220	1.06e-07
	1.31e-08	TGME49_262150	1.31e-08
	6e-12	TGME49_311230	6e-12
	8.29e-14	TGME49_297520	8.29e-14
UBP1	7.35e-07	TGME49_311230	7.35e-07
	7.08e-08	TGME49_297520	7.08e-08
MPP1	1.83e-05	TGME49_260540	1.83e-05
	1.63e-05	TGME49_231070	1.75e-05
	1.03e-05	TGME49_313270	1.1e-05
	7.91e-06	TGME49_294610	7.91e-06
	1.72e-06	TGME49_291180	1.72e-06
	5.3e-07	TGME49_244470	5.3e-07
	1.39e-07	TGME49_262150	1.58e-07
	3.01e-08	TGME49_311230	3.76e-08
	1.14e-08	TGME49_272600	1.19e-08
	8.13e-09	TGME49_230340	8.13e-09
	8.9e-10	TGME49_202220	8.9e-10
	8.59e-15	TGME49_297520	9.03e-15
EPS15	2.66e-05	TGME49_231070	2.66e-05
	2.38e-05	TGME49_270690	2.38e-05
	2.12e-05	TGME49_272000	2.12e-05
	1.82e-05	TGME49_313270	1.82e-05
	1.45e-05	TGME49_244470	1.45e-05
	7.35e-06	TGME49_245560	7.35e-06
	3.44e-06	TGME49_286030	3.44e-06
	1.17e-06	TGME49_272600	1.24e-06
	5.8e-07	TGME49_230340	5.8e-07
	3.97e-07	TGME49_244380	3.97e-07
	3.29e-07	TGME49_227800	3.29e-07
	1.06e-07	TGME49_202220	1.06e-07
	1.31e-08	TGME49_262150	1.31e-08
	6e-12	TGME49_311230	6e-12
	8.29e-14	TGME49_297520	8.29e-14
AP2μ	2e-05	TGME49_221940	2e-05
	2e-05	TGME49_311770	2e-05
	1.86e-05	TGME49_298610	2.1e-05
	1.82e-05	TGME49_207370	1.82e-05
	1.66e-05	TGME49_313790	2.1e-05
	1.51e-05	TGME49_240870	1.51e-05
	1.37e-05	TGME49_228150	1.37e-05
	1.01e-05	TGME49_226660	1.07e-05
	9.37e-06	TGME49_231070	1.25e-05
	2.29e-06	TGME49_225270	2.29e-06
	1.57e-06	TGME49_213392	1.57e-06
	7.61e-07	TGME49_244470	9.53e-07
	6.75e-07	TGME49_269180	6.75e-07
	5.59e-07	TGME49_202550	5.59e-07
	3.84e-07	TGME49_230920	3.84e-07
	2.54e-07	TGME49_313270	3.06e-07
	1.81e-07	TGME49_227610	1.81e-07
	9.36e-08	TGME49_214970	9.36e-08
	8.52e-08	TGME49_310220	8.52e-08
	3.65e-08	TGME49_258540	3.65e-08
	9.26e-12	TGME49_291180	9.26e-12
