# Supplementary material for: The Toxoplasma micropore mediates endocytosis for selective nutrient salvage from host cell compartments
Source: Nat Commun. 2023 Feb 22;14:977. doi: 10.1038/s41467-023-36571-4 (PMC9947163; doi:10.1038/s41467-023-36571-4)
Supplement: Supplementary file 15 — Supplementary Data 10 [file 41467_2023_36571_MOESM15_ESM.xlsx]

## Sheet: Data 10
Supplementary Data 10. Full transcriptome of the lines grown in auxin for 12 hr and 36 hr.
GeneID	TIR1	EPS15-AID_12hr	EPS15-AID_36hr	AID-K13_12hr	AID-K13_36hr	tKD_12hr	tKD_36hr	logTR_EPS15_12r	logTR_EPS15_36hr	logTR_K13_12hr	logTR_K13_36hr	logTR_tKD_12hr	logTR_tKD_36hr	Product.Description	Cripsr Score	Symbol	Description	KEGG_A_class	KEGG_B_class	Pathway	K_ID	GO Component	GO Function	GO Process
TGGT1_200010	289.123	266.09	282.983	271.403	289.807	265.095	283.44	-0.11934	-0.0308601	-0.090922	0.00339434	-0.124725	-0.0285418	hypothetical protein	2.54		EPR63758.1 hypothetical protein TGGT1_200010 [Toxoplasma gondii GT1]	-	-	-	-	-	-	-
TGGT1_200110	0	0	0	0	0	0	0	0	0	0	0	0	0	hypothetical protein	NA		EPR56775.1 hypothetical protein TGGT1_200110 [Toxoplasma gondii GT1]	-	-	-	-	-	-	-
TGGT1_200130	0.7	0.76	0.3767	3.63	0	0.14	0.2433	0.0500407	-0.304321	1.44548	-0.765535	-0.576501	-0.45136	Toxoplasma gondii family C protein	NA		EPR56841.1 Toxoplasma gondii family C protein, partial [Toxoplasma gondii GT1]	-	-	-	-	-	-	-
TGGT1_200230	1.66	1.43	1.3333	0.9367	0.2567	1.27	0.9833	-0.13047	-0.189054	-0.457826	-1.08179	-0.228734	-0.423523	microneme protein MIC17C	NA		EPR64976.1 microneme protein MIC17C [Toxoplasma gondii GT1]	-	-	-	-	-	-	-
TGGT1_200240	5.74	10.85	13.8167	5.8867	7.0233	10.115	12.86	0.814067	1.1364	0.0310642	0.251447	0.721687	1.04011	microneme protein MIC17B	NA		EPR56866.1 microneme protein MIC17B [Toxoplasma gondii GT1]	-	-	-	-	-	-	-
TGGT1_200250	218.213	214.255	172.127	261.85	214.907	264.185	217.77	-0.0262886	-0.340507	0.261904	-0.0219273	0.274664	-0.00292042	microneme protein MIC17A	NA		EPR56865.1 microneme protein MIC17A [Toxoplasma gondii GT1]	Organismal Systems	Immune system	ko04610//Complement and coagulation cascades	K01324	-	-	-
TGGT1_200260	47.7867	41.67	44.2133	53.2233	51.3167	46.185	48.8533	-0.193266	-0.109741	0.152425	0.100784	-0.0481596	0.0312011	hypothetical protein	NA		XP_002371948.1 hypothetical protein TGME49_200260 [Toxoplasma gondii ME49]	-	-	-	-	-	-	-
TGGT1_200270	74.2433	78.325	70.3267	82.3667	77.7233	77.6425	70.2767	0.0762125	-0.0771209	0.147908	0.0652276	0.0637461	-0.0781326	PAN/Apple domain-containing protein	0.93		EPR64981.1 PAN/Apple domain-containing protein [Toxoplasma gondii GT1]	Organismal Systems	Immune system	ko04610//Complement and coagulation cascades	K01324	-	-	-
TGGT1_200280	50.7967	57.75	56.4467	57.87	55.32	54.8075	56.1833	0.181729	0.149364	0.184672	0.120787	0.107599	0.142734	WD domain, G-beta repeat-containing protein	-1.28		EPR64980.1 WD domain, G-beta repeat-containing protein [Toxoplasma gondii GT1]	-	-	-	-	-	GO:0004527//exonuclease activity;GO:0005515//protein binding;GO:0005524//ATP binding;GO:0008026//ATP-dependent helicase activity;GO:0008565//protein transporter activity;GO:0030983//mismatched DNA binding	GO:0006259//DNA metabolic process;GO:0007059//chromosome segregation;GO:0007094//mitotic spindle assembly checkpoint;GO:0030253//protein secretion by the type I secretion system;GO:0030261//chromosome condensation
TGGT1_200290	82.2867	74.66	74.0333	83.8467	81.56	80.1225	78.3833	-0.138555	-0.150555	0.0267724	-0.0126432	-0.037984	-0.0692506	rhomboid protease ROM1	0.75		Q695U0.1 RecName: Full=Rhomboid-like protease 1 [Toxoplasma gondii]	Organismal Systems	Development	ko04320//Dorso-ventral axis formation	K23461	GO:0005887//integral component of plasma membrane;GO:0016021//integral component of membrane	GO:0004252//serine-type endopeptidase activity	GO:0006464//cellular protein modification process;GO:0019538//protein metabolic process
TGGT1_200295	0.6267	0.52	0.2333	0.7267	0.68	0.5625	0.6733	-0.0978769	-0.399424	0.0860692	0.046513	-0.058092	0.0407479	hypothetical protein	1.35		EPR64977.1 hypothetical protein TGGT1_200295, partial [Toxoplasma gondii GT1]	Metabolism;Metabolism;Human Diseases;Human Diseases	Global and overview maps;Nucleotide metabolism;Substance dependence;Endocrine and metabolic diseases	ko01100//Metabolic pathways;ko00230//Purine metabolism;ko05032//Morphine addiction;ko04934//Cushing syndrome	K13298;K13298;K13298;K13298	-	GO:0005515//protein binding	-
TGGT1_200300	0.12	0.135	0.17	0.2033	0.14	0.205	0.13	0.0191936	0.0630098	0.103498	0.0255351	0.105534	0.012824	hypothetical protein	2.25		EPR64998.1 hypothetical protein TGGT1_200300, partial [Toxoplasma gondii GT1]	-	-	-	-	-	GO:0005515//protein binding	-
TGGT1_200310	107.223	113.98	113.147	119.55	126.22	116.927	125.997	0.0873718	0.076878	0.155621	0.233314	0.123889	0.23078	hypothetical protein	-0.05		ESS36467.1 putative transmembrane protein [Toxoplasma gondii VEG]	-	-	-	-	GO:0030176//integral component of endoplasmic reticulum membrane	GO:0030234//enzyme regulator activity	GO:0019348//dolichol metabolic process
TGGT1_200320	16.87	83.665	90.1667	20.23	20.8033	40.7525	47.85	2.24423	2.35097	0.248565	0.287007	1.22432	1.45082	hypoxanthine-xanthine-guanine phosphoribosyl transferase HXGPRT	NA		XP_002371954.1 hypoxanthine-xanthine-guanine phosphoribosyl transferase HXGPRT [Toxoplasma gondii ME49]	Metabolism;Metabolism;Metabolism	Global and overview maps;Nucleotide metabolism;Xenobiotics biodegradation and metabolism	ko01100//Metabolic pathways;ko00230//Purine metabolism;ko00983//Drug metabolism - other enzymes	K00760;K00760;K00760	GO:0005737//cytoplasm	GO:0003999//adenine phosphoribosyltransferase activity;GO:0004422//hypoxanthine phosphoribosyltransferase activity;GO:0004588//orotate phosphoribosyltransferase activity;GO:0004749//ribose phosphate diphosphokinase activity	GO:0006166//purine ribonucleoside salvage;GO:0009116//nucleoside metabolic process;GO:0009152//purine ribonucleotide biosynthetic process;GO:0009220//pyrimidine ribonucleotide biosynthetic process
TGGT1_200330	83.5433	74.815	67.6667	79.6067	81.28	67.5575	67.73	-0.157207	-0.30008	-0.0687907	-0.0391486	-0.302376	-0.29875	hypothetical protein	0.26		XP_002371955.1 hypothetical protein TGME49_200330 [Toxoplasma gondii ME49]	-	-	-	-	GO:0005576//extracellular region;GO:0005737//cytoplasm	GO:0005134//interleukin-2 receptor binding;GO:0005524//ATP binding;GO:0008083//growth factor activity;GO:0009001//serine O-acetyltransferase activity	GO:0006535//cysteine biosynthetic process from serine;GO:0006955//immune response;GO:0007059//chromosome segregation;GO:0030261//chromosome condensation;GO:0052699//ergothioneine biosynthetic process
TGGT1_200340	47.99	20.855	15.31	42.88	32.13	28.595	22.92	-1.16452	-1.58673	-0.158924	-0.564349	-0.727134	-1.03427	hypothetical protein	1.89		EPR64994.1 hypothetical protein TGGT1_200340 [Toxoplasma gondii GT1]	-	-	-	-	-	-	-
TGGT1_200350	153.317	68.33	57.7967	115.883	85.8933	85.475	71.92	-1.15434	-1.39209	-0.400825	-0.828577	-0.835539	-1.08151	subtilisin SUB3	2.18		EPR64993.1 subtilisin SUB3 [Toxoplasma gondii GT1]	-	-	-	-	-	GO:0008236//serine-type peptidase activity	GO:0006508//proteolysis;GO:0009306//protein secretion
TGGT1_200360	796.087	581.4	535.247	669.657	576.097	613.12	664.123	-0.452726	-0.57184	-0.249162	-0.465924	-0.376216	-0.261115	hypothetical protein	2.63		EPR64992.1 hypothetical protein TGGT1_200360 [Toxoplasma gondii GT1]	-	-	-	-	-	-	-
TGGT1_200370	25.2733	34.97	35.6067	30.34	31.1933	30.19	35.5067	0.453197	0.47851	0.254408	0.293163	0.247486	0.474564	prenyltransferase and squalene oxidase repeat-containing protein	-0.53		EPR64991.1 prenyltransferase and squalene oxidase repeat-containing protein [Toxoplasma gondii GT1]	Metabolism	Metabolism of terpenoids and polyketides	ko00900//Terpenoid backbone biosynthesis	K05954	-	GO:0003824//catalytic activity	-
TGGT1_200385	138.487	96.57	101.953	101.207	97.5067	99.1425	93.24	-0.515618	-0.438137	-0.448638	-0.501834	-0.478073	-0.565716	Myb family DNA-binding domain-containing protein	0.98		EPR64990.1 Myb family DNA-binding domain-containing protein [Toxoplasma gondii GT1]	-	-	-	-	-	-	-
TGGT1_200400	52.39	55.025	53.86	56.4867	53.95	51.33	49.17	0.0695012	0.0391851	0.106659	0.0415499	-0.0289313	-0.0897446	hypothetical protein	-3.17		EPR64989.1 hypothetical protein TGGT1_200400 [Toxoplasma gondii GT1]	Human Diseases;Genetic Information Processing;Environmental Information Processing;Environmental Information Processing;Organismal Systems;Organismal Systems;Environmental Information Processing	Infectious diseases;Translation;Signal transduction;Signal transduction;Circulatory system;Nervous system;Signal transduction	ko05165//Human papillomavirus infection;ko03015//mRNA surveillance pathway;ko04151//PI3K-Akt signaling pathway;ko04152//AMPK signaling pathway;ko04261//Adrenergic signaling in cardiomyocytes;ko04728//Dopaminergic synapse;ko04071//Sphingolipid signaling pathway	K11583;K11583;K11583;K11583;K11583;K11583;K11583	-	GO:0005509//calcium ion binding	-
TGGT1_200410	21.4433	18.59	18.07	19.6633	18.3267	19.515	18.4667	-0.196167	-0.23498	-0.119214	-0.21569	-0.129606	-0.205276	hypothetical protein	-0.41		EPR64988.1 hypothetical protein TGGT1_200410 [Toxoplasma gondii GT1]	-	-	-	-	-	-	-
TGGT1_200430	14.6267	20.94	22.75	19.08	21.8233	20.6575	22.36	0.48955	0.603914	0.361746	0.546494	0.470854	0.580027	cytidine and deoxycytidylate deaminase zinc-binding region domain-containing protein	-0.66		EPR64987.1 cytidine and deoxycytidylate deaminase zinc-binding region domain-containing protein [Toxoplasma gondii GT1]	Metabolism;Metabolism	Global and overview maps;Nucleotide metabolism	ko01100//Metabolic pathways;ko00240//Pyrimidine metabolism	K01493;K01493	GO:0005737//cytoplasm	GO:0004140//dephospho-CoA kinase activity;GO:0008251//tRNA-specific adenosine deaminase activity;GO:0008703//5-amino-6-(5-phosphoribosylamino)uracil reductase activity;GO:0008835//diaminohydroxyphosphoribosylaminopyrimidine deaminase activity	GO:0002100//tRNA wobble adenosine to inosine editing;GO:0009231//riboflavin biosynthetic process;GO:0015937//coenzyme A biosynthetic process
TGGT1_200440	23.0367	21.35	24.2667	23.19	23.62	25.9075	24.66	-0.104964	0.0719984	0.00917193	0.0345919	0.16277	0.0942823	hypothetical protein	-1.22		EPR64986.1 hypothetical protein TGGT1_200440 [Toxoplasma gondii GT1]	-	-	-	-	-	-	-
TGGT1_200450	14.9367	16.825	19.3	16.21	19.3633	18.64	19.1233	0.161549	0.349127	0.110894	0.353618	0.301442	0.336514	hypothetical protein	1		EPR64985.1 hypothetical protein TGGT1_200450 [Toxoplasma gondii GT1]	-	-	-	-	-	-	-
TGGT1_200460	29.73	31.21	29.7667	30.8233	30.4833	31.9025	31.65	0.0678609	0.00172194	0.0504357	0.034939	0.0985494	0.0874352	hypothetical protein	0.45		EPR64984.1 hypothetical protein TGGT1_200460 [Toxoplasma gondii GT1]	-	-	-	-	-	-	-
TGGT1_200470	47.8867	43.615	47.1033	46.9433	48.9	48.12	51.2533	-0.131913	-0.0233062	-0.0281128	0.0295978	0.00686854	0.0960801	hypothetical protein	0.19		EPR64983.1 hypothetical protein TGGT1_200470 [Toxoplasma gondii GT1]	-	-	-	-	GO:0005737//cytoplasm	GO:0003824//catalytic activity	GO:0008150//biological_process
TGGT1_200480	0	0	0	0	0	0.0475	0	0	0	0	0	0.0669502	0	Toxoplasma gondii family B protein	1.23		EPR64982.1 Toxoplasma gondii family B protein [Toxoplasma gondii GT1]	-	-	-	-	-	-	-
TGGT1_200590	51.1267	34.885	40.4267	40.43	38.04	42.3025	43.7467	-0.538642	-0.331462	-0.331347	-0.417069	-0.267572	-0.220241	Toxoplasma gondii family C protein	2.09		EPR56904.1 Toxoplasma gondii family C protein [Toxoplasma gondii GT1]	-	-	-	-	-	-	-
TGGT1_200595	0	0	0	0.3033	0.2833	0	0.0733	0	0	0.382169	0.359858	0	0.102053	hypothetical protein	1		XP_018636104.1 hypothetical protein TGME49_200595 [Toxoplasma gondii ME49]	-	-	-	-	-	-	-
TGGT1_200600	0	0	0	0	0	0	0	0	0	0	0	0	0	hypothetical protein	0.38		EPR56906.1 hypothetical protein TGGT1_200600 [Toxoplasma gondii GT1]	-	-	-	-	-	-	-
TGGT1_200700	10.31	19.69	22.36	15.6667	13.91	5.47	8.44	0.871335	1.04644	0.55937	0.398681	-0.805761	-0.26074	Toxoplasma gondii family C protein	NA		EPR56900.1 Toxoplasma gondii family C protein [Toxoplasma gondii GT1]	-	-	-	-	-	-	-
TGGT1_201100	0	0.125	0	0.04	0.0833	0.03	0	0.169925	0	0.0565835	0.115433	0.0426443	0	hypothetical protein	-1.44		EPR61778.1 hypothetical protein TGGT1_201100 [Toxoplasma gondii GT1]	-	-	-	-	GO:0016020//membrane	GO:0046873//metal ion transmembrane transporter activity	GO:0030001//metal ion transport;GO:0055085//transmembrane transport
TGGT1_201110	4.65	3.715	5.5567	4.7367	5.5	5.195	5.55	-0.260993	0.214719	0.0219702	0.202189	0.132853	0.213244	hypothetical protein	-3.19		KFG41190.1 putative transmembrane protein [Toxoplasma gondii GAB2-2007-GAL-DOM2]	-	-	-	-	GO:0001405//presequence translocase-associated import motor	-	-
TGGT1_201120	35.38	37.085	32.9833	38.7067	32.5333	32.085	29.0967	0.0660774	-0.0983196	0.126237	-0.117551	-0.136968	-0.27354	ELMO/CED-12 family protein	-1.46		EPR61780.1 ELMO/CED-12 family protein [Toxoplasma gondii GT1]	-	-	-	-	-	-	-
TGGT1_201130	99.3433	73.1	76.37	85.9033	77	80.0775	77.52	-0.437399	-0.375098	-0.207461	-0.363398	-0.307571	-0.353812	rhoptry kinase family protein ROP33	-0.18		EPR61781.1 rhoptry kinase family protein ROP33 [Toxoplasma gondii GT1]	Human Diseases;Environmental Information Processing;Organismal Systems;Environmental Information Processing;Human Diseases;Cellular Processes;Organismal Systems;Environmental Information Processing;Organismal Systems;Human Diseases;Organismal Systems;Human Diseases;Human Diseases	Infectious diseases;Signal transduction;Endocrine system;Signal transduction;Endocrine and metabolic diseases;Cellular community - eukaryotes;Circulatory system;Signal transduction;Sensory system;Cancers;Immune system;Endocrine and metabolic diseases;Endocrine and metabolic diseases	ko05131//Shigellosis;ko04371//Apelin signaling pathway;ko04925//Aldosterone synthesis and secretion;ko04022//cGMP - PKG signaling pathway;ko04931//Insulin resistance;ko04530//Tight junction;ko04270//Vascular smooth muscle contraction;ko04071//Sphingolipid signaling pathway;ko04750//Inflammatory mediator regulation of TRP channels;ko05206//MicroRNAs in cancer;ko04666//Fc gamma R-mediated phagocyto…	K18050;K18050;K18050;K18050;K18050;K18050;K18050;K18050;K18050;K18050;K18050;K18050;K18050	-	GO:0004672//protein kinase activity;GO:0005524//ATP binding	GO:0006468//protein phosphorylation
TGGT1_201140	23.9933	28.445	25.5033	24.2667	25.47	27.35	25.2867	0.236481	0.0846306	0.0156959	0.0828168	0.181807	0.0727916	hypothetical protein	-1.19		EPR61782.1 hypothetical protein TGGT1_201140 [Toxoplasma gondii GT1]	-	-	-	-	-	GO:0003723//RNA binding;GO:0005524//ATP binding	GO:0007059//chromosome segregation;GO:0030261//chromosome condensation
TGGT1_201150	38.46	35.17	37.9	37.95	40.72	38.2275	36.8933	-0.125597	-0.0206208	-0.0187676	0.0803482	-0.00852556	-0.0584482	heavy metal translocating P-type ATPase subfamily protein	-1.57		EPR61783.1 heavy metal translocating P-type ATPase subfamily protein [Toxoplasma gondii GT1]	Human Diseases	Drug resistance	ko01524//Platinum drug resistance	K17686	GO:0031004//potassium ion-transporting ATPase complex	GO:0004008//copper-exporting ATPase activity;GO:0004647//phosphoserine phosphatase activity;GO:0005375//copper ion transmembrane transporter activity;GO:0005388//calcium-transporting ATPase activity;GO:0005507//copper ion binding;GO:0008556//potassium-transporting ATPase activity;GO:0015434//cadmium-transporting ATPase activity;GO:0015444//magnesium-importing ATPase activity;GO:0016787//hydrolase…	GO:0006545//glycine biosynthetic process;GO:0006564//L-serine biosynthetic process;GO:0006813//potassium ion transport;GO:0006816//calcium ion transport;GO:0006825//copper ion transport;GO:0008152//metabolic process;GO:0015691//cadmium ion transport;GO:0015693//magnesium ion transport;GO:0015694//mercury ion transport;GO:0030001//metal ion transport
TGGT1_201160	19.1933	14.79	18.96	18.62	22.8567	15.8625	22.87	-0.354866	-0.016765	-0.0415517	0.240518	-0.260058	0.241322	hypothetical protein	1.68		EPR61784.1 hypothetical protein TGGT1_201160 [Toxoplasma gondii GT1]	-	-	-	-	-	-	-
TGGT1_201170	144.153	137.475	134.233	144.103	158.607	131.79	160.653	-0.0679518	-0.102127	-0.000497041	0.136944	-0.128431	0.155326	hypothetical protein	0.78		XP_002367443.1 hypothetical protein TGME49_201170 [Toxoplasma gondii ME49]	-	-	-	-	-	-	-
TGGT1_201180A	7.4967	7.18	7.94	7.9467	7.29	9.81	8.8333	-0.0548018	0.0733722	0.074453	-0.0355305	0.347392	0.210773	hypothetical protein	0.79		EPR61786.1 hypothetical protein TGGT1_201180A, partial [Toxoplasma gondii GT1]	-	-	-	-	-	-	-
TGGT1_201180B	5.75	4.39	5.0367	6.15	5.46	6.4525	6.8233	-0.324602	-0.161127	0.0830557	-0.0633533	0.142837	0.21289	hypothetical protein	0.84		EPR61759.1 hypothetical protein TGGT1_201180B [Toxoplasma gondii GT1]	-	-	-	-	-	-	-
TGGT1_201190	0.2433	0.12	0.2867	0.1833	0.4767	0.365	0.4033	-0.150676	0.0495013	-0.0713586	0.248202	0.134727	0.174649	hypothetical protein	0.69		EPR61760.1 hypothetical protein TGGT1_201190 [Toxoplasma gondii GT1]	-	-	-	-	-	-	-
TGGT1_201200	16.52	18.375	17.51	17.5667	17.7467	19.1675	17.9033	0.145194	0.0793021	0.0837146	0.0976339	0.203029	0.109635	zinc finger (CCCH type) motif-containing protein	-3.11		EPR61761.1 zinc finger (CCCH type) motif-containing protein [Toxoplasma gondii GT1]	-	-	-	-	-	GO:0003723//RNA binding;GO:0046872//metal ion binding	-
TGGT1_201210	9.87	8.96	9.5033	9.1533	7.4733	8.7925	9.33	-0.126134	-0.0495093	-0.0984032	-0.359356	-0.150603	-0.0735117	hypothetical protein	-3.48		EPR61762.1 hypothetical protein TGGT1_201210 [Toxoplasma gondii GT1]	-	-	-	-	-	-	GO:0043461//proton-transporting ATP synthase complex assembly
TGGT1_201220	31.2833	29.93	33.1067	31.34	34.3333	33.355	32.39	-0.0617812	0.0792671	0.00253162	0.13024	0.089732	0.048628	zinc finger protein	-5.4		XP_002367448.1 zinc finger protein [Toxoplasma gondii ME49]	-	-	-	-	-	GO:0008270//zinc ion binding	-
TGGT1_201230	15.11	22.285	18.3733	19.52	20.3033	18.85	17.3867	0.531444	0.266113	0.349074	0.40312	0.301183	0.190706	kinesin motor domain-containing protein	-1.18		EPR61764.1 kinesin motor domain-containing protein [Toxoplasma gondii GT1]	-	-	-	-	-	GO:0005524//ATP binding;GO:0008017//microtubule binding	GO:0007018//microtubule-based movement
TGGT1_201240	9.72	18.955	16.3333	12.4933	16.63	15.1775	15.4033	0.896445	0.693241	0.331938	0.717728	0.593684	0.613681	hypothetical protein	0.67		ESS32892.1 proteophosphoglycan 5, related protein [Toxoplasma gondii VEG]	-	-	-	-	-	-	-
TGGT1_201250	30.4267	50.28	51.21	37.77	47.29	43.4475	45.1767	0.706405	0.732335	0.30295	0.619734	0.500111	0.555174	putative histone lysine methyltransferase, SET	0.48		EPR61766.1 putative histone lysine methyltransferase, SET [Toxoplasma gondii GT1]	-	-	-	-	-	-	-
TGGT1_201260	190.277	165.835	169.47	153.747	157.98	143.623	149.687	-0.197239	-0.166143	-0.305753	-0.266816	-0.403369	-0.344109	sugar transporter ST3	1.13		ABO21119.1 sugar transporter [Toxoplasma gondii]	-	-	-	-	GO:0005887//integral component of plasma membrane;GO:0016021//integral component of membrane	GO:0008028//monocarboxylic acid transmembrane transporter activity;GO:0015114//phosphate ion transmembrane transporter activity;GO:0015238//drug transmembrane transporter activity;GO:0015295//solute:proton symporter activity;GO:0015307//drug:proton antiporter activity;GO:0022857//transmembrane transporter activity;GO:0042910//xenobiotic transporter activity;GO:0051119//sugar transmembrane transpo…	GO:0006810//transport;GO:0006817//phosphate ion transport;GO:0006855//drug transmembrane transport;GO:0008643//carbohydrate transport;GO:0015718//monocarboxylic acid transport;GO:0015893//drug transport;GO:0042493//response to drug;GO:0042908//xenobiotic transport;GO:0055085//transmembrane transport
TGGT1_201270	56.3367	69.855	80.28	71.17	79.5133	69.9175	82.97	0.305411	0.503442	0.33194	0.489768	0.306683	0.550415	hypothetical protein	-3.41		EPR61768.1 hypothetical protein TGGT1_201270 [Toxoplasma gondii GT1]	-	-	-	-	-	-	-
TGGT1_201380	439.84	355.025	343.32	413.587	392.983	398.418	349.833	-0.308277	-0.356505	-0.0885813	-0.162121	-0.142358	-0.329469	putative chorismate synthase	-2.84		EPR61769.1 putative chorismate synthase [Toxoplasma gondii GT1]	Metabolism;Metabolism;Metabolism	Global and overview maps;Global and overview maps;Amino acid metabolism	ko01100//Metabolic pathways;ko01230//Biosynthesis of amino acids;ko00400//Phenylalanine, tyrosine and tryptophan biosynthesis	K01736;K01736;K01736	-	GO:0004107//chorismate synthase activity	GO:0009073//aromatic amino acid family biosynthetic process;GO:0009423//chorismate biosynthetic process
TGGT1_201390	429.257	297.105	281.05	364.63	332.747	315.065	367.78	-0.529377	-0.609247	-0.234813	-0.366444	-0.444976	-0.222437	hypothetical protein	1.86		ESS32887.1 putative transmembrane protein [Toxoplasma gondii VEG]	-	-	-	-	GO:0005739//mitochondrion;GO:0005887//integral component of plasma membrane;GO:0030176//integral component of endoplasmic reticulum membrane	-	GO:0022900//electron transport chain;GO:2001256//regulation of store-operated calcium entry
TGGT1_201400	50.12	55.085	55.25	59.05	58.52	55.4675	57.0033	0.133727	0.137965	0.232276	0.219487	0.143533	0.182247	Sin3-associated polypeptide SAP18	-1.52		KYF44042.1 Sin3-associated polypeptide SAP18 [Toxoplasma gondii ARI]	Genetic Information Processing;Genetic Information Processing	Translation;Translation	ko03013//RNA transport;ko03015//mRNA surveillance pathway	K14324;K14324	-	-	-
TGGT1_201520	177.427	142.06	144.677	185.017	185.66	144.35	139.21	-0.318711	-0.292561	0.0601006	0.0650813	-0.2958	-0.347742	protein phosphatase 2C domain-containing protein	-0.25		CEL73963.1 TPA: protein phosphatase 2C, putative [Toxoplasma gondii VEG]	-	-	-	-	-	GO:0016791//phosphatase activity	-
TGGT1_201630A	10.6467	6.915	5.84	11.6833	12.85	6.38	8.6733	-0.55726	-0.767853	0.123009	0.249965	-0.658229	-0.267841	protein phosphatase 2C domain-containing protein	-0.06		CEL73962.1 TPA: protein phosphatase 2C, putative [Toxoplasma gondii VEG]	-	-	-	-	-	GO:0016791//phosphatase activity	-
TGGT1_201630B	177.04	102.655	85.3867	181.693	179.18	96.335	89.43	-0.780412	-1.04332	0.0372223	0.0172375	-0.871171	-0.977328	protein phosphatase 2C domain-containing protein	1.65		EPR61758.1 protein phosphatase 2C domain-containing protein, partial [Toxoplasma gondii GT1]	-	-	-	-	-	GO:0016791//phosphatase activity	-
TGGT1_201640	0.0567	0.085	0.0367	0.17	0.1033	0.115	0.0433	0.0381292	-0.0275674	0.146943	0.0622593	0.0774779	-0.0184118	hypothetical protein	0.09		EPR61709.1 hypothetical protein TGGT1_201640 [Toxoplasma gondii GT1]	-	-	-	-	-	-	-
TGGT1_201650	0.0433	0.015	0.0633	0.1133	0.0467	0.02	0.01	-0.0396743	0.0273946	0.0936883	0.00469394	-0.0325849	-0.0467988	hypothetical protein	-1.02		EPR61710.1 hypothetical protein TGGT1_201650 [Toxoplasma gondii GT1]	-	-	-	-	-	-	-
TGGT1_201660	0.0867	0.275	0.0733	0.24	0.0467	0.1175	0.0833	0.230544	-0.0179003	0.190386	-0.0541057	0.0403211	-0.00452089	hypothetical protein	0.62		EPR61711.1 hypothetical protein TGGT1_201660 [Toxoplasma gondii GT1]	-	-	-	-	-	-	GO:0006289//nucleotide-excision repair
TGGT1_201670	18.15	25.19	29.9767	19.3733	24.7633	24.0875	28.71	0.451672	0.693839	0.0893353	0.427973	0.389624	0.633604	DnaJ domain-containing protein	0.17		EPR61712.1 DnaJ domain-containing protein [Toxoplasma gondii GT1]	-	-	-	-	-	GO:0005515//protein binding	GO:0006457//protein folding;GO:0009408//response to heat
TGGT1_201680	152.277	203.075	212.59	185.63	199.78	208.39	209.007	0.412961	0.478706	0.284043	0.389477	0.450054	0.454297	putative eukaryotic initiation factor-3 subunit 10	-4.55		ESS33055.1 putative eukaryotic initiation factor-3 subunit 10 [Toxoplasma gondii VEG]	Genetic Information Processing	Translation	ko03013//RNA transport	K03254	GO:0045282//plasma membrane succinate dehydrogenase complex	GO:0000104//succinate dehydrogenase activity	GO:0006099//tricarboxylic acid cycle
TGGT1_201690	8.78	11.035	14.5933	7.6567	5.3367	8.26	12.88	0.29933	0.67302	-0.176017	-0.626103	-0.0788223	0.505101	BT1 family protein	-1.28		EPR61714.1 BT1 family protein [Toxoplasma gondii GT1]	-	-	-	-	GO:0005887//integral component of plasma membrane	GO:0015514//nitrite efflux transmembrane transporter activity;GO:0022857//transmembrane transporter activity	GO:0015707//nitrite transport;GO:0055085//transmembrane transport
TGGT1_201700	60.3067	63.96	69.9467	60.76	67.2667	69.97	63.07	0.0835069	0.210691	0.010628	0.155137	0.211165	0.0636042	WD domain, G-beta repeat-containing protein	-3.65		KFG45336.1 WD domain, G-beta repeat-containing protein [Toxoplasma gondii p89]	-	-	-	-	-	GO:0005515//protein binding	-
TGGT1_201710	19.4133	21.465	21.4267	21.25	21.1167	23.255	22.42	0.13817	0.135708	0.124296	0.115627	0.248773	0.198232	WD domain, G-beta repeat-containing protein	-4		EPR61716.1 WD domain, G-beta repeat-containing protein [Toxoplasma gondii GT1]	-	-	-	-	GO:0016592//mediator complex	GO:0003712//transcription cofactor activity;GO:0005515//protein binding	GO:0006357//regulation of transcription from RNA polymerase II promoter
TGGT1_201720	15.87	19.24	21.1867	19.3267	22.5667	23.12	23.2067	0.262749	0.395235	0.268916	0.48229	0.51577	0.520946	putative protein c9orf32	-1.12		EPR61717.1 putative protein c9orf32 [Toxoplasma gondii GT1]	-	-	-	-	-	GO:0008168//methyltransferase activity;GO:0008171//O-methyltransferase activity	GO:0006480//N-terminal protein amino acid methylation
TGGT1_201730	0.7733	0.575	0.4867	1.1467	0.71	0.74	0.33	-0.171085	-0.254323	0.275684	-0.0524403	-0.0273493	-0.41501	hypothetical protein	-0.62		EPR61718.1 hypothetical protein TGGT1_201730 [Toxoplasma gondii GT1]	-	-	-	-	-	-	-
TGGT1_201740	36.9667	34.26	29.6667	34.7267	31.8533	31.8625	29.19	-0.106702	-0.308062	-0.0877319	-0.208696	-0.208292	-0.330664	hypothetical protein	-0.29		EPR61719.1 hypothetical protein TGGT1_201740 [Toxoplasma gondii GT1]	-	-	-	-	-	-	-
TGGT1_201750	0	0	0	0	0	0	0	0	0	0	0	0	0	Tctex-1 family protein	1.45		XP_002367471.1 Tctex-1 family protein [Toxoplasma gondii ME49]	-	-	-	-	-	-	-
TGGT1_201760	84.89	93.08	80.47	90.1067	85.8733	82.19	80.34	0.131398	-0.0762213	0.085067	0.0164227	-0.0460801	-0.0785252	hypothetical protein	0.54		XP_002367472.1 hypothetical protein TGME49_201760 [Toxoplasma gondii ME49]	-	-	-	-	-	-	-
TGGT1_201770	28.77	28.34	30.3533	29.7567	27.93	31.3125	28.1133	-0.0209904	0.0747581	0.0470415	-0.0412929	0.118233	-0.0321808	putative cullin 3	-0.56		EPR61722.1 putative cullin 3 [Toxoplasma gondii GT1]	Genetic Information Processing;Environmental Information Processing;Environmental Information Processing	Folding, sorting and degradation;Signal transduction;Signal transduction	ko04120//Ubiquitin mediated proteolysis;ko04341//Hedgehog signaling pathway - fly;ko04340//Hedgehog signaling pathway	K03869;K03869;K03869	GO:0019867//outer membrane	GO:0031625//ubiquitin protein ligase binding	GO:0006511//ubiquitin-dependent protein catabolic process;GO:0009297//pilus assembly
TGGT1_201775	0	0	0	0.0967	0	0.15	0	0	0	0.133169	0	0.201634	0	hypothetical protein	2.09		XP_018637434.1 hypothetical protein TGME49_201775 [Toxoplasma gondii ME49]	-	-	-	-	-	-	-
TGGT1_201780	2296.93	1389.94	1263.74	1643.87	1279.85	1532.24	1358.41	-0.724275	-0.861494	-0.482358	-0.843237	-0.583749	-0.757354	microneme protein MIC2	-1.17		AAB63303.1 micronemal protein MIC2 [Toxoplasma gondii]	-	-	-	-	-	-	GO:0007165//signal transduction
TGGT1_201785	0	0	0.1967	0	0.15	0.1125	0.0733	0	0.259062	0	0.201634	0.153805	0.102053	hypothetical protein	2.21		EPR61725.1 hypothetical protein TGGT1_201785 [Toxoplasma gondii GT1]	-	-	-	-	-	-	-
TGGT1_201790	40.6333	47.54	40.95	47.3333	41.56	42.365	38.24	0.221436	0.0109329	0.21528	0.0317602	0.0587932	-0.0854129	FHA domain-containing protein	-3.7		EPR61726.1 FHA domain-containing protein [Toxoplasma gondii GT1]	-	-	-	-	-	GO:0005515//protein binding	-
TGGT1_201800	77.63	101.345	93.4167	89.9267	99.5567	100.847	102.77	0.380289	0.263962	0.209624	0.354857	0.373259	0.400238	hypothetical protein	-4.01		KFG41064.1 putative RNA-binding protein [Toxoplasma gondii GAB2-2007-GAL-DOM2]	-	-	-	-	GO:0005737//cytoplasm	GO:0015036//disulfide oxidoreductase activity	GO:0055114//oxidation-reduction process
TGGT1_201810	46.7667	48.075	49.5367	48.7533	45.2967	47.47	49.14	0.0389831	0.0813263	0.058787	-0.0450958	0.0210869	0.0699568	hypothetical protein	0.05		EPR61728.1 hypothetical protein TGGT1_201810 [Toxoplasma gondii GT1]	-	-	-	-	-	-	-
TGGT1_201820	10.3033	11.515	14.1067	9.6467	13.6167	10.8025	13.5367	0.146914	0.418445	-0.0863377	0.370874	0.0623485	0.362956	hypothetical protein	-1.45		EPR61729.1 hypothetical protein TGGT1_201820 [Toxoplasma gondii GT1]	-	-	-	-	-	-	-
TGGT1_201830	18.63	23.13	24.3867	18.78	23.0333	23.5675	21.95	0.297768	0.371013	0.0109823	0.291975	0.323691	0.225434	ribosomal protein L37	-4.94		EPR61730.1 ribosomal protein L37 [Toxoplasma gondii GT1]	-	-	-	-	-	-	-
TGGT1_201840	104.407	65.305	91.8567	69.8267	75.7867	51.375	73.0467	-0.668777	-0.182889	-0.573601	-0.457038	-1.00902	-0.509459	aspartyl protease ASP1	-0.36		EPR61731.1 aspartyl protease ASP1 [Toxoplasma gondii GT1]	Cellular Processes;Cellular Processes;Human Diseases;Organismal Systems;Cellular Processes;Environmental Information Processing	Transport and catabolism;Transport and catabolism;Infectious diseases;Endocrine system;Cell growth and death;Signal transduction	ko04140//Autophagy - animal;ko04142//Lysosome;ko05152//Tuberculosis;ko04915//Estrogen signaling pathway;ko04210//Apoptosis;ko04071//Sphingolipid signaling pathway	K01379;K01379;K01379;K01379;K01379;K01379	-	GO:0004190//aspartic-type endopeptidase activity	GO:0006508//proteolysis
TGGT1_201850	0.2167	0.095	0.12	0.0233	0.2633	0.29	0.1667	-0.152043	-0.119475	-0.249744	0.0542238	0.0843976	-0.0605398	WD domain, G-beta repeat-containing protein	0.41		EPR61732.1 WD domain, G-beta repeat-containing protein [Toxoplasma gondii GT1]	Cellular Processes	Transport and catabolism	ko04146//Peroxisome	K13341	-	GO:0005515//protein binding	-
TGGT1_201860	714.043	594.76	570.143	626.247	602.543	587.32	637.233	-0.263299	-0.324178	-0.188998	-0.244573	-0.28143	-0.163947	hypothetical protein	2.14		ESS33035.1 putative transmembrane protein [Toxoplasma gondii VEG]	-	-	-	-	GO:0005779//integral component of peroxisomal membrane;GO:0016021//integral component of membrane	-	GO:0007031//peroxisome organization
TGGT1_201870	29.8233	39.97	41.8267	39.6	40.2067	40.2125	42.1033	0.410547	0.474489	0.397458	0.418858	0.419061	0.483777	tetratricopeptide repeat-containing protein	-0.27		EPR61734.1 tetratricopeptide repeat-containing protein [Toxoplasma gondii GT1]	-	-	-	-	-	GO:0005515//protein binding	-
TGGT1_201880	73.5033	79.985	78.0033	83.0633	82.66	82.91	99.0133	0.12035	0.0846086	0.174172	0.167234	0.171538	0.424816	hypothetical protein	-3.68		ESS33033.1 ubiquinol-cytochrome C family reductase UQCRX/QCR9-like protein [Toxoplasma gondii VEG]	-	-	-	-	GO:0005743//mitochondrial inner membrane;GO:0005750//mitochondrial respiratory chain complex III	-	GO:0006122//mitochondrial electron transport, ubiquinol to cytochrome c
TGGT1_201890	0	0	0.0367	0	0	0.0325	0.04	0	0.0519985	0	0	0.0461418	0.0565835	MORN repeat-containing protein	-0.6		EPR61736.1 MORN repeat-containing protein [Toxoplasma gondii GT1]	-	-	-	-	-	-	-
TGGT1_201895	0.05	0	0	0	0	0	0	-0.0703893	-0.0703893	-0.0703893	-0.0703893	-0.0703893	-0.0703893	hypothetical protein	1.14		EPR61737.1 hypothetical protein TGGT1_201895 [Toxoplasma gondii GT1]	-	-	-	-	-	-	-
TGGT1_201900	20.6067	27.375	25.8867	24.5867	23.9967	25.7775	23.7167	0.393142	0.315414	0.243915	0.210259	0.309543	0.194007	hypothetical protein	-3.29		EPR61738.1 hypothetical protein TGGT1_201900 [Toxoplasma gondii GT1]	-	-	-	-	-	GO:0005524//ATP binding;GO:0008017//microtubule binding	GO:0007059//chromosome segregation;GO:0030261//chromosome condensation;GO:0031122//cytoplasmic microtubule organization
TGGT1_202010	86.71	62.12	75.1067	65.4567	71.79	71.7325	82.3433	-0.474644	-0.204718	-0.400327	-0.269001	-0.270141	-0.0736751	hypothetical protein	0.63		EPR61739.1 hypothetical protein TGGT1_202010 [Toxoplasma gondii GT1]	-	-	-	-	-	-	-
TGGT1_202020	0.4	0.23	0.0867	0.0667	0.0633	0.075	0.0767	-0.186769	-0.365473	-0.392272	-0.396878	-0.38109	-0.37881	DnAK-TPR	-0.12		EPR61740.1 DnAK-TPR [Toxoplasma gondii GT1]	-	-	-	-	-	GO:0005515//protein binding;GO:0005524//ATP binding;GO:0016887//ATPase activity;GO:0051082//unfolded protein binding	GO:0006457//protein folding;GO:0006950//response to stress
TGGT1_202025	0.0933	0.075	0.0533	0.01	0.0067	0.0425	0.0233	-0.0243527	-0.0537729	-0.114334	-0.119056	-0.0686419	-0.0954602	hypothetical protein	0.04		EPR61741.1 hypothetical protein TGGT1_202025 [Toxoplasma gondii GT1]	-	-	-	-	-	-	-
TGGT1_202030	24.2333	24.73	25.2067	26.7133	26.61	28.615	27.18	0.0281226	0.0546068	0.13525	0.129862	0.230999	0.159343	hypothetical protein	0.41		EPR61742.1 hypothetical protein TGGT1_202030 [Toxoplasma gondii GT1]	-	-	-	-	-	GO:0003950//NAD+ ADP-ribosyltransferase activity	-
TGGT1_202040	37.1667	35.6	30.4	41.0133	33.9033	33.345	30.3033	-0.0604708	-0.28155	0.138532	-0.128951	-0.152214	-0.286	hypothetical protein	-0.2		EPR61743.1 hypothetical protein TGGT1_202040 [Toxoplasma gondii GT1]	-	-	-	-	-	-	-
TGGT1_202050	0.3333	0.39	0.4033	1.52	0.8233	0.87	0.6833	0.0600835	0.073822	0.918422	0.451551	0.488037	0.336291	hypothetical protein	0.5		ESS33024.1 putative transmembrane protein [Toxoplasma gondii VEG]	-	-	-	-	-	-	-
TGGT1_202065	0	0	0	0	0	0	0	0	0	0	0	0	0	hypothetical protein	0.65		XP_018637422.1 hypothetical protein TGME49_202065 [Toxoplasma gondii ME49]	-	-	-	-	-	-	-
TGGT1_202070	13.69	16.1	18.5233	15.0533	16.2567	15.87	17.1267	0.219162	0.410363	0.128035	0.232322	0.199626	0.303282	hypothetical protein	-2.15		EPR61746.1 hypothetical protein TGGT1_202070 [Toxoplasma gondii GT1]	-	-	-	-	-	-	-
TGGT1_202080	19.7167	16.57	17.2	17.6933	16.73	19.205	15.9867	-0.23768	-0.186856	-0.148273	-0.224602	-0.0360819	-0.286389	hypothetical protein	-3.85		EPR61747.1 hypothetical protein TGGT1_202080 [Toxoplasma gondii GT1]	-	-	-	-	-	-	-
TGGT1_202090	0.1467	0.075	0.2733	0.2367	0.1	0	0.0967	-0.0931513	0.151084	0.109008	-0.0599845	-0.197488	-0.0643191	hypothetical protein	1.65		EPR61748.1 hypothetical protein TGGT1_202090 [Toxoplasma gondii GT1]	-	-	-	-	-	-	-
TGGT1_202100	0.0733	0	0	0.1633	0	0	0.07	-0.102053	-0.102053	0.11617	-0.102053	-0.102053	-0.00444259	hypothetical protein	-0.42		EPR61749.1 hypothetical protein TGGT1_202100 [Toxoplasma gondii GT1]	-	-	-	-	-	-	-
TGGT1_202110	0.13	0.05	0	0.0367	0.16	0.1	0.0667	-0.105933	-0.176323	-0.124324	0.037802	-0.0388192	-0.0831683	hypothetical protein	-1		KYK66585.1 hypothetical protein TGPRC2_202110 [Toxoplasma gondii TgCatPRC2]	-	-	-	-	-	-	-
TGGT1_202120	41	55.27	57.6033	50.5933	54.7867	52.8275	54.0033	0.421977	0.480593	0.296794	0.409532	0.357954	0.389129	hypothetical protein	-2.1		EPR61751.1 hypothetical protein TGGT1_202120 [Toxoplasma gondii GT1]	-	-	-	-	-	-	-
TGGT1_202140	0.0167	0.05	0.2733	0.1267	0.2333	0.1225	0.35	0.0464953	0.324678	0.148209	0.27863	0.142821	0.409065	enoyl-CoA hydratase/isomerase family protein	0.58		EPR61752.1 enoyl-CoA hydratase/isomerase family protein [Toxoplasma gondii GT1]	Metabolism;Metabolism	Global and overview maps;Amino acid metabolism	ko01100//Metabolic pathways;ko00280//Valine, leucine and isoleucine degradation	K05607;K05607	GO:0016507//mitochondrial fatty acid beta-oxidation multienzyme complex	GO:0003824//catalytic activity;GO:0003857//3-hydroxyacyl-CoA dehydrogenase activity;GO:0003860//3-hydroxyisobutyryl-CoA hydrolase activity;GO:0004165//dodecenoyl-CoA delta-isomerase activity;GO:0004300//enoyl-CoA hydratase activity;GO:0008692//3-hydroxybutyryl-CoA epimerase activity;GO:0008935//1,4-dihydroxy-2-naphthoyl-CoA synthase activity;GO:0016787//hydrolase activity;GO:0016830//carbon-carbo…	GO:0006635//fatty acid beta-oxidation;GO:0009062//fatty acid catabolic process;GO:0009234//menaquinone biosynthetic process;GO:0010124//phenylacetate catabolic process;GO:0010128//benzoate catabolic process via CoA ligation;GO:0019439//aromatic compound catabolic process
TGGT1_202160	15.2333	20.095	18.7733	18.5267	17.43	19.9175	18.1167	0.377945	0.284597	0.266492	0.1831	0.365754	0.235877	ABC1 family protein	-0.41		EPR61753.1 ABC1 family protein [Toxoplasma gondii GT1]	-	-	-	-	GO:0030867//rough endoplasmic reticulum membrane	GO:0016709//oxidoreductase activity, acting on paired donors, with incorporation or reduction of molecular oxygen, NAD(P)H as one donor, and incorporation of one atom of oxygen	GO:0006744//ubiquinone biosynthetic process;GO:0023041//neuronal signal transduction
TGGT1_202170	10.41	12.325	9.9133	10.16	11.4167	13.0225	11.23	0.223837	-0.0642114	-0.0319618	0.121983	0.297445	0.100126	hypothetical protein	-4.25		EPR61754.1 hypothetical protein TGGT1_202170 [Toxoplasma gondii GT1]	-	-	-	-	-	-	-
TGGT1_202180	13.8267	17.165	17.4867	16.7367	17.0533	17.935	17.9367	0.292964	0.31829	0.25854	0.284065	0.352858	0.352987	hypothetical protein	-5.46		EPR61560.1 hypothetical protein TGGT1_202180 [Toxoplasma gondii GT1]	-	-	-	-	-	-	-
TGGT1_202190	32.55	40.32	41.82	39.1467	37.6467	39.475	37.9533	0.300527	0.351972	0.258969	0.204032	0.270718	0.215433	hypothetical protein	-1.28		RQX73330.1 Tub family protein [Toxoplasma gondii CAST]	-	-	-	-	-	-	-
TGGT1_202200	307.54	309.815	288.18	306.243	255.137	301.558	256.643	0.0105986	-0.0934898	-0.00607599	-0.268544	-0.0282482	-0.260082	hypothetical protein	-1.41		EPR61562.1 hypothetical protein TGGT1_202200 [Toxoplasma gondii GT1]	-	-	-	-	-	-	-
TGGT1_202205	0	0	0	0	0	0	0	0	0	0	0	0	0	hypothetical protein	1.03		EPR61563.1 hypothetical protein TGGT1_202205 [Toxoplasma gondii GT1]	-	-	-	-	GO:0000275//mitochondrial proton-transporting ATP synthase complex, catalytic core F(1);GO:0045261//proton-transporting ATP synthase complex, catalytic core F(1);GO:0045262//plasma membrane proton-transporting ATP synthase complex, catalytic core F(1)	GO:0000049//tRNA binding;GO:0046933//proton-transporting ATP synthase activity, rotational mechanism	GO:0002098//tRNA wobble uridine modification;GO:0006511//ubiquitin-dependent protein catabolic process;GO:0015986//ATP synthesis coupled proton transport;GO:0034227//tRNA thio-modification
TGGT1_202210	0.07	0.23	0.1467	0.17	0.23	0.1525	0.2	0.201048	0.0998772	0.128898	0.201048	0.107156	0.165424	nucleoside diphosphate kinase	0.6		XP_018637413.1 nucleoside diphosphate kinase [Toxoplasma gondii ME49]	Metabolism;Metabolism;Metabolism;Metabolism	Global and overview maps;Nucleotide metabolism;Nucleotide metabolism;Xenobiotics biodegradation and metabolism	ko01100//Metabolic pathways;ko00230//Purine metabolism;ko00240//Pyrimidine metabolism;ko00983//Drug metabolism - other enzymes	K00940;K00940;K00940;K00940	-	-	GO:0090529//cell septum assembly
TGGT1_202220	30.5467	32.96	32.13	31.5267	34.5167	28.9675	30.9867	0.106347	0.0706491	0.0441354	0.171008	-0.0740904	0.0199831	hypothetical protein	-3.49		EPR61565.1 hypothetical protein TGGT1_202220 [Toxoplasma gondii GT1]	-	-	-	-	-	-	-
TGGT1_202230	17.4233	19.58	18.5967	18.4433	18.0467	18.8175	18.29	0.159711	0.0890792	0.0777416	0.0480096	0.105243	0.0663216	histone deacetylase HDAC5	-3.66		EPR61566.1 histone deacetylase HDAC5 [Toxoplasma gondii GT1]	-	-	-	-	-	GO:0005515//protein binding	-
TGGT1_202240	8.7733	11.01	10.7233	10.2867	9.73	11.49	9.91	0.297318	0.262461	0.207706	0.134732	0.353856	0.158733	RAP domain-containing protein	-4.54		EPR61567.1 RAP domain-containing protein [Toxoplasma gondii GT1]	-	-	-	-	-	-	GO:0044528//regulation of mitochondrial mRNA stability
TGGT1_202250	21.1867	26.615	24.7333	23.8833	23.95	24.85	24.4133	0.315757	0.213941	0.165483	0.169345	0.220469	0.195889	hypothetical protein	-0.27		EPR61568.1 hypothetical protein TGGT1_202250 [Toxoplasma gondii GT1]	-	-	-	-	-	-	-
TGGT1_202255	3.1267	1.835	1.6967	3.43	3.0533	2.43	2.88	-0.54164	-0.613794	0.102318	-0.0258916	-0.26678	-0.0889319	hypothetical protein	0.34		EPR61569.1 hypothetical protein TGGT1_202255 [Toxoplasma gondii GT1]	-	-	-	-	-	-	-
TGGT1_202260	0	0	0	0	0	0.0275	0	0	0	0	0	0.0391384	0	hypothetical protein	-0.78		ESS33003.1 putative WD repeat protein 90 [Toxoplasma gondii VEG]	-	-	-	-	-	-	-
TGGT1_202280	1.2533	2.915	4.4133	1.2	2.4433	4.435	7.1367	0.796973	1.26447	-0.0345359	0.611752	1.27024	1.8524	WD domain, G-beta repeat-containing protein	-0.75		EPR61571.1 WD domain, G-beta repeat-containing protein [Toxoplasma gondii GT1]	-	-	-	-	-	GO:0005515//protein binding	-
TGGT1_202285	0	0	0	0	0.0567	0	0	0	0	0	0.0795658	0	0	EGF family domain-containing protein	-0.14		EPR61572.1 EGF family domain-containing protein [Toxoplasma gondii GT1]	-	-	-	-	-	GO:0005515//protein binding	-
TGGT1_202290	24.1533	27.99	27.7433	24.59	24.72	28.975	30.96	0.204808	0.192478	0.0248325	0.032143	0.253012	0.34552	putative membrane protein	-3.46		XP_002367515.2 membrane protein, putative [Toxoplasma gondii ME49]	-	-	-	-	-	-	-
TGGT1_202300	20.1767	22.41	27.1533	20.8167	24.5033	25.035	26.75	0.144647	0.410826	0.0429551	0.268206	0.297975	0.39001	putative inosine triphosphate pyrophosphatase	0.42		EPR61574.1 putative inosine triphosphate pyrophosphatase [Toxoplasma gondii GT1]	Metabolism;Metabolism;Metabolism	Global and overview maps;Nucleotide metabolism;Xenobiotics biodegradation and metabolism	ko01100//Metabolic pathways;ko00230//Purine metabolism;ko00983//Drug metabolism - other enzymes	K01519;K01519;K01519	-	GO:0016462//pyrophosphatase activity;GO:0047429//nucleoside-triphosphate diphosphatase activity	GO:0006281//DNA repair;GO:0009143//nucleoside triphosphate catabolic process
TGGT1_202310	33.71	34.69	34.3467	34.9	31.6133	37.615	33.6567	0.0401685	0.0262242	0.0486325	-0.0898909	0.15381	-0.00221708	O-sialoglycoprotein endopeptidase	-4.74		EPR61575.1 O-sialoglycoprotein endopeptidase [Toxoplasma gondii GT1]	-	-	-	-	-	GO:0003725//double-stranded RNA binding	GO:0006400//tRNA modification
TGGT1_202340	0.0167	0	0.0167	0.0233	0	0	0	-0.023894	0	0.00933512	-0.023894	-0.023894	-0.023894	proline dehydrogenase	-2.39		EPR61576.1 proline dehydrogenase [Toxoplasma gondii GT1]	Metabolism;Metabolism	Global and overview maps;Amino acid metabolism	ko01100//Metabolic pathways;ko00330//Arginine and proline metabolism	K00318;K00318	-	GO:0004106//chorismate mutase activity	GO:0009073//aromatic amino acid family biosynthetic process
TGGT1_202350	26.1133	37.47	35.4233	31.1933	32.83	36.92	36.3333	0.504733	0.425861	0.24776	0.319302	0.483958	0.461462	putative 50S ribosomal protein L21	-5.07		EPR61577.1 putative 50S ribosomal protein L21 [Toxoplasma gondii GT1]	Genetic Information Processing	Translation	ko03010//Ribosome	K02888	GO:0000311//plastid large ribosomal subunit;GO:0005840//ribosome;GO:0022625//cytosolic large ribosomal subunit	GO:0003735//structural constituent of ribosome	GO:0006412//translation
TGGT1_202360	12.6433	18.54	19.1533	16.1367	18.02	20.145	19.18	0.518238	0.562823	0.328897	0.479325	0.632124	0.564734	putative methylase	-1.12		EPR61578.1 putative methylase [Toxoplasma gondii GT1]	-	-	-	-	GO:0019028//viral capsid;GO:0032040//small-subunit processome	GO:0003700//transcription factor activity, sequence-specific DNA binding;GO:0008168//methyltransferase activity;GO:0008171//O-methyltransferase activity;GO:0008176//tRNA (guanine-N7-)-methyltransferase activity;GO:0008757//S-adenosylmethionine-dependent methyltransferase activity;GO:0046025//precorrin-6Y C5,15-methyltransferase (decarboxylating) activity	GO:0006355//regulation of transcription, DNA-templated;GO:0006400//tRNA modification;GO:0006412//translation;GO:0009102//biotin biosynthetic process;GO:0018364//peptidyl-glutamine methylation;GO:0046140//corrin biosynthetic process
TGGT1_202370	111.043	146.345	145.643	126.777	139.893	147.335	147.997	0.395142	0.388255	0.189568	0.330547	0.404803	0.411224	putative T-complex protein 1, epsilon subunit (TCP-1-epsilon)	-6.05		EPR61579.1 putative T-complex protein 1, epsilon subunit (TCP-1-epsilon) [Toxoplasma gondii GT1]	-	-	-	-	-	GO:0005515//protein binding;GO:0005524//ATP binding;GO:0008716//D-alanine-D-alanine ligase activity;GO:0016887//ATPase activity	GO:0006457//protein folding
TGGT1_202375	25.0133	26.075	26.3933	23.19	23.3733	25.4525	24.41	0.0577119	0.0745736	-0.104839	-0.0939478	0.0241546	-0.0338531	hypothetical protein	-1.39		KFG45655.1 putative transmembrane protein [Toxoplasma gondii p89]	-	-	-	-	-	-	-
TGGT1_202380	150.513	155.14	167.343	153.37	171.947	158.692	155.793	0.0433957	0.151962	0.026948	0.190883	0.0758521	0.0494195	putative rab GDI alpha	-5.31		XP_002367523.1 rab GDI alpha, putative [Toxoplasma gondii ME49]	-	-	-	-	-	GO:0005092//GDP-dissociation inhibitor activity;GO:0008767//UDP-galactopyranose mutase activity;GO:0016491//oxidoreductase activity;GO:0046608//carotenoid isomerase activity	GO:0007264//small GTPase mediated signal transduction;GO:0009273//peptidoglycan-based cell wall biogenesis;GO:0016117//carotenoid biosynthetic process;GO:0055114//oxidation-reduction process
TGGT1_202390	76.3067	67.45	57.1267	77.2033	65.9467	64.0625	55.8033	-0.175543	-0.411392	0.016636	-0.207581	-0.248767	-0.444619	S15 sporozoite-expressed protein	0.8		EPR61583.1 S15 sporozoite-expressed protein [Toxoplasma gondii GT1]	-	-	-	-	-	-	-
TGGT1_202400	0.0367	0.025	0.0167	0.0867	0.0433	0.0275	0.0433	-0.0163746	-0.0281044	0.0679552	0.0091556	-0.0128601	0.0091556	calcium binding egf domain-containing protein	-1.09		EPR61584.1 calcium binding egf domain-containing protein [Toxoplasma gondii GT1]	-	-	-	-	GO:0009986//cell surface;GO:0016020//membrane	GO:0005509//calcium ion binding	-
TGGT1_202410	17.4833	22.25	21.1167	19.4233	18.9567	17.525	18.2133	0.331008	0.258914	0.143994	0.110651	0.00325118	0.055883	hypothetical protein	-2.92		EPR61585.1 hypothetical protein TGGT1_202410 [Toxoplasma gondii GT1]	-	-	-	-	-	-	-
TGGT1_202420	29.03	30.485	30.7633	30.5867	31.0367	31.4775	30.3333	0.0682602	0.0809563	0.0729127	0.0933211	0.113036	0.0612922	hypothetical protein	-0.43		RQX73322.1 putative transmembrane protein [Toxoplasma gondii CAST]	-	-	-	-	-	-	-
TGGT1_202430	9.29	13.72	18.06	6.14	10.2933	9.615	14.6	0.516535	0.889305	-0.527247	0.134224	0.0448614	0.600303	hypothetical protein	-2.17		EPR61587.1 hypothetical protein TGGT1_202430 [Toxoplasma gondii GT1]	-	-	-	-	-	-	-
TGGT1_202440	13.5233	19.685	21.5967	17.75	19.3867	18.2125	20.4867	0.510216	0.637743	0.368521	0.489259	0.403676	0.565075	hypothetical protein	-2.71		KFG41025.1 putative transmembrane protein [Toxoplasma gondii GAB2-2007-GAL-DOM2]	-	-	-	-	-	-	-
TGGT1_202445	0.06	0.6	0.3	0.2833	0.3433	0.3075	0.1133	0.594008	0.294447	0.275794	0.341717	0.302747	0.0707781	hypothetical protein	1.7		EPR61589.1 hypothetical protein TGGT1_202445 [Toxoplasma gondii GT1]	-	-	-	-	-	-	-
TGGT1_202450	20.8833	25.13	20.7	26.7267	19.5133	21.785	22.7267	0.255877	-0.0121353	0.341446	-0.0932707	0.0582541	0.116681	hypothetical protein	0.33		KFG41027.1 putative transmembrane protein [Toxoplasma gondii GAB2-2007-GAL-DOM2]	-	-	-	-	-	-	-
TGGT1_202460	51.1267	62.405	67.7333	59.5333	66.55	64.4225	62.3733	0.282574	0.398987	0.215706	0.373933	0.327764	0.281853	diacylglycerol kinase accessory domain (presumed) domain-containing protein	-3.89		EPR61591.1 diacylglycerol kinase accessory domain (presumed) domain-containing protein [Toxoplasma gondii GT1]	Metabolism;Metabolism;Environmental Information Processing;Organismal Systems;Human Diseases;Environmental Information Processing;Metabolism	Global and overview maps;Lipid metabolism;Signal transduction;Development and regeneration;Cancers;Signal transduction;Lipid metabolism	ko01100//Metabolic pathways;ko00564//Glycerophospholipid metabolism;ko04070//Phosphatidylinositol signaling system;ko04361//Axon regeneration;ko05231//Choline metabolism in cancer;ko04072//Phospholipase D signaling pathway;ko00561//Glycerolipid metabolism	K00901;K00901;K00901;K00901;K00901;K00901;K00901	GO:0005575//cellular_component	GO:0001727//lipid kinase activity;GO:0003951//NAD+ kinase activity;GO:0004143//diacylglycerol kinase activity;GO:0016301//kinase activity	GO:0006741//NADP biosynthetic process;GO:0007205//protein kinase C-activating G-protein coupled receptor signaling pathway;GO:0008150//biological_process
TGGT1_202470	34.3367	34.095	31.8133	33.91	32.5167	33.595	34.7367	-0.00990181	-0.106887	-0.017527	-0.0762872	-0.0306038	0.0162391	rRNA metabolism protein, SBDS family protein	-2.7		EPR61592.1 rRNA metabolism protein, SBDS family protein [Toxoplasma gondii GT1]	Genetic Information Processing	Translation	ko03008//Ribosome biogenesis in eukaryotes	K14574	-	GO:0003723//RNA binding	GO:0042254//ribosome biogenesis
TGGT1_202480	20.47	20.125	20.2133	20.8367	20.5867	22.4125	20.6033	-0.0233708	-0.0173531	0.0244327	0.00782052	0.124957	0.00892952	hypothetical protein	-2.37		EPR61593.1 hypothetical protein TGGT1_202480 [Toxoplasma gondii GT1]	-	-	-	-	-	-	-
TGGT1_202490	41.6033	46.135	56.67	54.1167	55.23	58.1275	59.4767	0.145834	0.436856	0.371524	0.400375	0.472864	0.505414	AP2 domain transcription factor AP2VIIa-7	-2.76		EPR61594.1 AP2 domain transcription factor AP2VIIa-7 [Toxoplasma gondii GT1]	-	-	-	-	-	GO:0003700//transcription factor activity, sequence-specific DNA binding;GO:0008270//zinc ion binding	GO:0006355//regulation of transcription, DNA-templated
TGGT1_202500	574.95	641.895	599.637	605.003	669.787	616.53	606.793	0.15864	0.0605491	0.0733821	0.219911	0.100566	0.0776372	GAPM1a	-4.49		XP_002367535.1 GAPM1a [Toxoplasma gondii ME49]	-	-	-	-	-	-	-
TGGT1_202510	43.4	69.67	65.9967	55.2467	63.5467	66.0825	71.6367	0.670538	0.59353	0.341209	0.539784	0.595377	0.710139	multi-pass transmembrane protein	0.91		EPR61596.1 multi-pass transmembrane protein [Toxoplasma gondii GT1]	-	-	-	-	GO:0016020//membrane	GO:0009055//electron carrier activity;GO:0016491//oxidoreductase activity	-
TGGT1_202520	50.6767	43.885	40.44	50.0367	42.4933	42.4025	40.4067	-0.203281	-0.31849	-0.0179789	-0.248721	-0.251736	-0.31965	hypothetical protein	-2.55		EPR61597.1 hypothetical protein TGGT1_202520 [Toxoplasma gondii GT1]	-	-	-	-	-	-	-
TGGT1_202530	71.2	81.295	85.3767	81.1533	83.8667	86.5625	82.4967	0.188806	0.258643	0.18632	0.2332	0.278314	0.20972	aspartate-tRNA ligase	-5.13		EPR61598.1 aspartate-tRNA ligase [Toxoplasma gondii GT1]	Genetic Information Processing	Translation	ko00970//Aminoacyl-tRNA biosynthesis	K22503	GO:0005666//DNA-directed RNA polymerase III complex;GO:0005737//cytoplasm;GO:0005852//eukaryotic translation initiation factor 3 complex;GO:0009328//phenylalanine-tRNA ligase complex	GO:0000049//tRNA binding;GO:0000166//nucleotide binding;GO:0003676//nucleic acid binding;GO:0003677//DNA binding;GO:0003743//translation initiation factor activity;GO:0004812//aminoacyl-tRNA ligase activity;GO:0004815//aspartate-tRNA ligase activity;GO:0004816//asparagine-tRNA ligase activity;GO:0004821//histidine-tRNA ligase activity;GO:0004824//lysine-tRNA ligase activity;GO:0004826//phenylalan…	GO:0006383//transcription from RNA polymerase III promoter;GO:0006418//tRNA aminoacylation for protein translation;GO:0006421//asparaginyl-tRNA aminoacylation;GO:0006422//aspartyl-tRNA aminoacylation;GO:0006427//histidyl-tRNA aminoacylation;GO:0006430//lysyl-tRNA aminoacylation;GO:0006432//phenylalanyl-tRNA aminoacylation;GO:0043039//tRNA aminoacylation
TGGT1_202540	61.0133	56.275	59.7033	58.1233	56.38	59.3025	55.22	-0.114672	-0.0308027	-0.0688509	-0.11203	-0.0403598	-0.141494	3'5'-cyclic nucleotide phosphodiesterase domain-containing protein	-2.43		EPR61599.1 3'5'-cyclic nucleotide phosphodiesterase domain-containing protein [Toxoplasma gondii GT1]	Metabolism;Metabolism	Global and overview maps;Nucleotide metabolism	ko01100//Metabolic pathways;ko00230//Purine metabolism	K13761;K13761	GO:0005575//cellular_component	GO:0003674//molecular_function;GO:0004114//3',5'-cyclic-nucleotide phosphodiesterase activity	GO:0007165//signal transduction;GO:0007186//G-protein coupled receptor signaling pathway;GO:0008150//biological_process
TGGT1_202550	22.08	28.965	29.2233	24.12	30.82	25.035	26.3233	0.376635	0.389018	0.122193	0.463291	0.173809	0.243489	NLI interacting factor family phosphatase	-0.39		EPR61600.1 NLI interacting factor family phosphatase [Toxoplasma gondii GT1]	-	-	-	-	-	-	-
TGGT1_202568	19.98	16.66	15.0233	15.0267	17.0433	16.5925	19.4467	-0.248529	-0.388843	-0.388537	-0.217551	-0.254054	-0.0371467	hypothetical protein	-4.01		KFG40935.1 putative ribophorin I, related protein [Toxoplasma gondii GAB2-2007-GAL-DOM2]	-	-	-	-	-	-	-
TGGT1_202572	16.72	27.61	29.83	23.9467	27.2867	30.705	29.33	0.691141	0.798956	0.49347	0.674745	0.839332	0.775367	ribophorin i protein	-3.09		EPR61602.1 ribophorin i protein [Toxoplasma gondii GT1]	Metabolism;Genetic Information Processing;Metabolism;Metabolism	Global and overview maps;Folding, sorting and degradation;Glycan biosynthesis and metabolism;Glycan biosynthesis and metabolism	ko01100//Metabolic pathways;ko04141//Protein processing in endoplasmic reticulum;ko00510//N-Glycan biosynthesis;ko00513//Various types of N-glycan biosynthesis	K12666;K12666;K12666;K12666	GO:0016021//integral component of membrane	-	GO:0006486//protein glycosylation
TGGT1_202580	1.5367	1.465	0.9733	3.4133	2.18	1.945	1.68	-0.0413653	-0.362343	0.798905	0.326074	0.215315	0.0792801	ATPase, AAA family protein	-1.76		EPR61603.1 ATPase, AAA family protein [Toxoplasma gondii GT1]	Organismal Systems	Aging	ko04213//Longevity regulating pathway - multiple species	K03695	GO:0005737//cytoplasm;GO:0009360//DNA polymerase III complex;GO:0009368//endopeptidase Clp complex;GO:0009376//HslUV protease complex;GO:0009379//Holliday junction helicase complex;GO:0033104//type VI protein secretion system complex	GO:0003674//molecular_function;GO:0003677//DNA binding;GO:0003678//DNA helicase activity;GO:0003723//RNA binding;GO:0003724//RNA helicase activity;GO:0003887//DNA-directed DNA polymerase activity;GO:0003924//GTPase activity;GO:0004003//ATP-dependent DNA helicase activity;GO:0004176//ATP-dependent peptidase activity;GO:0004252//serine-type endopeptidase activity;GO:0005198//structural molecule act…	GO:0002949//tRNA threonylcarbamoyladenosine modification;GO:0006260//DNA replication;GO:0006281//DNA repair;GO:0006310//DNA recombination;GO:0006355//regulation of transcription, DNA-templated;GO:0006400//tRNA modification;GO:0006457//protein folding;GO:0006508//proteolysis;GO:0015074//DNA integration;GO:0030436//asexual sporulation;GO:0031412//gas vesicle organization;GO:0032297//negative regula…
TGGT1_202590	18.2333	21.41	20.8367	21.1067	20.71	22.7025	20.1733	0.220536	0.183149	0.200877	0.174753	0.301433	0.13864	hypothetical protein	-1.39		KFG40899.1 putative Leu/Phe-tRNA protein transferase [Toxoplasma gondii GAB2-2007-GAL-DOM2]	-	-	-	-	-	GO:0008914//leucyltransferase activity	GO:0006508//proteolysis;GO:0030163//protein catabolic process
TGGT1_202600	0	0	0	0	0	0	0	0	0	0	0	0	0	hypothetical protein	1.56		XP_018637393.1 hypothetical protein TGME49_202600 [Toxoplasma gondii ME49]	-	-	-	-	-	-	-
TGGT1_202610	128.79	107.9	97.6467	115.78	98.9467	113.168	98.3367	-0.253175	-0.395837	-0.152386	-0.376948	-0.185027	-0.385781	protein phosphatase 2C domain-containing protein	0.96		EPR61606.1 protein phosphatase 2C domain-containing protein [Toxoplasma gondii GT1]	-	-	-	-	-	GO:0016791//phosphatase activity	-
TGGT1_202620	426.75	372.21	322.44	379.287	322.663	346.505	365.423	-0.19678	-0.40327	-0.16968	-0.402274	-0.299734	-0.223257	hypothetical protein	0.94		KFG40902.1 putative transmembrane protein [Toxoplasma gondii GAB2-2007-GAL-DOM2]	-	-	-	-	-	-	-
TGGT1_202630	67.9267	78.57	79.15	74.3267	79.39	83.685	79.5833	0.207162	0.21764	0.128098	0.221953	0.297044	0.225418	ATP-dependent metallopeptidase HflB subfamily protein	-3.33		EPR61608.1 ATP-dependent metallopeptidase HflB subfamily protein [Toxoplasma gondii GT1]	Human Diseases	Neurodegenerative disease	ko05017//Spinocerebellar ataxia	K08956	GO:0000502//proteasome complex;GO:0009368//endopeptidase Clp complex;GO:0009376//HslUV protease complex;GO:0009379//Holliday junction helicase complex	GO:0003678//DNA helicase activity;GO:0004176//ATP-dependent peptidase activity;GO:0004222//metalloendopeptidase activity;GO:0004252//serine-type endopeptidase activity;GO:0005198//structural molecule activity;GO:0005524//ATP binding;GO:0009378//four-way junction helicase activity;GO:0016887//ATPase activity;GO:0051082//unfolded protein binding	GO:0006281//DNA repair;GO:0006310//DNA recombination;GO:0006508//proteolysis;GO:0009306//protein secretion;GO:0010498//proteasomal protein catabolic process;GO:0019941//modification-dependent protein catabolic process;GO:0030436//asexual sporulation;GO:0031412//gas vesicle organization;GO:0043335//protein unfolding;GO:0051301//cell division
TGGT1_202640	8.3867	12.75	12.95	11.5033	14.01	12.6125	12.3067	0.550742	0.571575	0.413619	0.677234	0.536242	0.503463	RNA pseudouridine synthase superfamily protein	-1.7		EPR61609.1 RNA pseudouridine synthase superfamily protein [Toxoplasma gondii GT1]	-	-	-	-	-	GO:0003723//RNA binding;GO:0004730//pseudouridylate synthase activity;GO:0009982//pseudouridine synthase activity	GO:0001522//pseudouridine synthesis;GO:0009451//RNA modification
TGGT1_202650	19.5533	19.22	19.9767	21.3333	20.7567	19.4575	19.2233	-0.0235871	0.0294177	0.119826	0.0820897	-0.0067402	-0.0233516	hypothetical protein	-1.05		EPR61610.1 hypothetical protein TGGT1_202650 [Toxoplasma gondii GT1]	-	-	-	-	GO:0005887//integral component of plasma membrane;GO:0016021//integral component of membrane	GO:0004930//G-protein coupled receptor activity	GO:0007186//G-protein coupled receptor signaling pathway
TGGT1_202680	145.77	177.215	175.883	170.393	182.5	189.968	181.88	0.280062	0.269241	0.223754	0.322223	0.37977	0.31734	putative peptidase M16, alpha subunit	-4.3		EPR61611.1 putative peptidase M16, alpha subunit [Toxoplasma gondii GT1]	-	-	-	-	-	-	-
TGGT1_202690	21.6267	25.82	25.24	24.6467	24.8333	28.2325	23.1633	0.245283	0.213742	0.180747	0.191206	0.369547	0.0947913	DNA-directed RNA polymerase II RPB9	-2.89		XP_018637389.1 DNA-directed RNA polymerase II RPB9 [Toxoplasma gondii ME49]	Human Diseases;Genetic Information Processing	Neurodegenerative diseases;Transcription	ko05016//Huntington disease;ko03020//RNA polymerase	K03017;K03017	-	GO:0003676//nucleic acid binding;GO:0003700//transcription factor activity, sequence-specific DNA binding;GO:0005506//iron ion binding;GO:0008270//zinc ion binding;GO:0061630//ubiquitin protein ligase activity	GO:0006351//transcription, DNA-templated
TGGT1_202700	14.59	15.85	13.7767	14.4167	13.68	15.455	14.0433	0.112128	-0.0772968	-0.0161269	-0.086769	0.0779051	-0.0514998	hypothetical protein	-0.02		EPR61613.1 hypothetical protein TGGT1_202700 [Toxoplasma gondii GT1]	-	-	-	-	-	-	-
TGGT1_202720	5.9533	7.835	7.2033	6.31	6.3667	7.6725	6.4667	0.345532	0.238507	0.0721736	0.0833207	0.31875	0.102773	RNB family domain-containing protein	-4.27		EPR61614.1 RNB family domain-containing protein [Toxoplasma gondii GT1]	-	-	-	-	-	GO:0003723//RNA binding;GO:0004540//ribonuclease activity;GO:0008859//exoribonuclease II activity;GO:0008997//ribonuclease R activity;GO:0016896//exoribonuclease activity, producing 5'-phosphomonoesters	GO:0006401//RNA catabolic process
TGGT1_202730	17.3533	23.815	24.38	21.07	21.7133	21.285	22.0233	0.435173	0.467653	0.266047	0.307498	0.280033	0.327055	hypothetical protein	-3.49		EPR61615.1 hypothetical protein TGGT1_202730 [Toxoplasma gondii GT1]	-	-	-	-	-	-	-
TGGT1_202735	0	0	0	0	0	0	0	0	0	0	0	0	0	hypothetical protein	-0.65		EPR61616.1 hypothetical protein TGGT1_202735 [Toxoplasma gondii GT1]	-	-	-	-	-	-	-
TGGT1_202740	9.8733	12.555	12.35	10.86	11.3167	12.78	12.05	0.318035	0.29605	0.125314	0.179826	0.341786	0.26326	hypothetical protein	-1.66		EPR61617.1 hypothetical protein TGGT1_202740 [Toxoplasma gondii GT1]	-	-	-	-	-	GO:0009982//pseudouridine synthase activity	GO:0031119//tRNA pseudouridine synthesis
TGGT1_202750	13.26	14.18	15.2567	15.7933	16.2433	17.9825	15.97	0.0901978	0.18906	0.235912	0.274062	0.412696	0.251013	3' exoribonuclease family, domain 1 domain-containing protein	-4.31		EPR61618.1 3' exoribonuclease family, domain 1 domain-containing protein [Toxoplasma gondii GT1]	Genetic Information Processing	Folding, sorting and degradation	ko03018//RNA degradation	K12589	-	GO:0004549//tRNA-specific ribonuclease activity	GO:0008033//tRNA processing
TGGT1_202760	14.3667	16.6	13.6933	16.45	13.53	16.6825	14.4967	0.195768	-0.0646489	0.18342	-0.0807727	0.202515	0.0121536	hypothetical protein	-0.19		EPR61619.1 hypothetical protein TGGT1_202760 [Toxoplasma gondii GT1]	-	-	-	-	-	-	GO:0032007//negative regulation of TOR signaling;GO:0034198//cellular response to amino acid starvation
TGGT1_202770	158.48	136.69	154.94	153.73	160.04	139.075	153.457	-0.211952	-0.0323845	-0.0436226	0.0140436	-0.187176	-0.0461731	RNA recognition motif-containing protein	-3.03		XP_018637384.1 RNA recognition motif-containing protein [Toxoplasma gondii ME49]	Genetic Information Processing	Transcription	ko03040//Spliceosome	K12838	GO:0005672//transcription factor TFIIA complex	GO:0003676//nucleic acid binding	GO:0006367//transcription initiation from RNA polymerase II promoter;GO:0008380//RNA splicing
TGGT1_202780	65.56	48.705	51.89	54.6667	52.0133	52.68	54.33	-0.421264	-0.33166	-0.257841	-0.328301	-0.310271	-0.266594	rhoptry kinase family protein ROP25	-1.58		EPR61621.1 rhoptry kinase family protein ROP25 [Toxoplasma gondii GT1]	-	-	-	-	-	GO:0004672//protein kinase activity;GO:0005524//ATP binding	GO:0006468//protein phosphorylation
TGGT1_202790	14.11	14.74	12.8567	15.3633	12.7267	16.3525	13.38	0.0589319	-0.12492	0.11496	-0.138519	0.19964	-0.07144	dihydrouridine synthase (dus) protein	-0.81		EPR61622.1 dihydrouridine synthase (dus) protein [Toxoplasma gondii GT1]	-	-	-	-	GO:0005737//cytoplasm	GO:0000107//imidazoleglycerol-phosphate synthase activity;GO:0016627//oxidoreductase activity, acting on the CH-CH group of donors;GO:0017150//tRNA dihydrouridine synthase activity;GO:0050660//flavin adenine dinucleotide binding	GO:0000105//histidine biosynthetic process;GO:0006071//glycerol metabolic process;GO:0006355//regulation of transcription, DNA-templated;GO:0008033//tRNA processing;GO:0055114//oxidation-reduction process
TGGT1_202800	11	14.315	14.57	12.2667	13.5033	16.2975	14.03	0.351911	0.375735	0.144775	0.273347	0.527529	0.324811	putative cytochrome c oxidase assembly protein COX11	-5.11		EPR61623.1 putative cytochrome c oxidase assembly protein COX11 [Toxoplasma gondii GT1]	Metabolism;Organismal Systems;Metabolism	Global and overview maps;Environmental adaptation;Energy metabolism	ko01100//Metabolic pathways;ko04714//Thermogenesis;ko00190//Oxidative phosphorylation	K02258;K02258;K02258	-	GO:0005507//copper ion binding	-
TGGT1_202810	11.5467	8.825	13.6967	10.4233	13.4767	13.3425	14.5433	-0.352779	0.228184	-0.135328	0.206425	0.192989	0.308985	TIM14 protein	-3.42		EPR61624.1 TIM14 protein [Toxoplasma gondii GT1]	-	-	-	-	-	GO:0005515//protein binding	GO:0006457//protein folding;GO:0009408//response to heat
TGGT1_202820	73.7533	65.095	80.1367	62.2	75.2233	77.895	89.14	-0.177596	0.118217	-0.242213	0.0280948	0.0777966	0.27003	ubiquitin-conjugating enzyme subfamily protein	-4.77		XP_002367565.1 ubiquitin-conjugating enzyme subfamily protein [Toxoplasma gondii ME49]	Genetic Information Processing;Genetic Information Processing;Human Diseases	Folding, sorting and degradation;Folding, sorting and degradation;Neurodegenerative diseases	ko04141//Protein processing in endoplasmic reticulum;ko04120//Ubiquitin mediated proteolysis;ko05012//Parkinson disease	K10575;K10575;K10575	-	-	-
TGGT1_202830	391.813	316.655	306.45	342.947	317.983	315.637	308.37	-0.306383	-0.353492	-0.191659	-0.300363	-0.311012	-0.34451	putative Elicitor-responsive protein	1.79		EPR61626.1 putative Elicitor-responsive protein [Toxoplasma gondii GT1]	Organismal Systems	Immune system	ko04620//Toll-like receptor signaling pathway	K05402	-	-	-
TGGT1_202840	174.1	179.46	175.033	172.327	172.163	172.363	159.77	0.0435	0.00766928	-0.0146852	-0.0160459	-0.0143872	-0.123181	FHA domain-containing protein	-3.54		EPR61627.1 FHA domain-containing protein [Toxoplasma gondii GT1]	-	-	-	-	-	GO:0003674//molecular_function;GO:0005515//protein binding;GO:0008270//zinc ion binding	GO:0033103//protein secretion by the type VI secretion system
TGGT1_202850	6.04	9.53	9.37	7.7033	8.86	8.6275	8.79	0.580858	0.558769	0.305987	0.486012	0.451586	0.475733	ATP-binding domain-containing protein	-3.17		EPR61628.1 ATP-binding domain-containing protein [Toxoplasma gondii GT1]	-	-	-	-	-	GO:0005515//protein binding	-
TGGT1_202870	28.2233	31.01	35.8933	29.5633	33.28	33.145	34.0467	0.131404	0.33624	0.0646812	0.230248	0.224555	0.26216	SAP domain-containing protein	-3.88		EPR61629.1 SAP domain-containing protein [Toxoplasma gondii GT1]	-	-	-	-	-	-	-
TGGT1_202880	17.2567	21.87	26.7667	20.1767	24.4367	23.945	23.8	0.32503	0.60493	0.214052	0.478486	0.450325	0.441914	carrier superfamily protein	-3.99		EPR61630.1 carrier superfamily protein [Toxoplasma gondii GT1]	Cellular Processes	Transport and catabolism	ko04146//Peroxisome	K13354	-	-	-
TGGT1_202890	88.2267	80.885	79.15	80.3533	76.5567	79.72	81.9333	-0.123876	-0.154773	-0.133275	-0.202224	-0.144549	-0.105524	hypothetical protein	-0.96		EPR61631.1 hypothetical protein TGGT1_202890 [Toxoplasma gondii GT1]	-	-	-	-	-	-	-
TGGT1_202900	53.06	47.76	55.1567	42.1667	49.45	52.5025	59.58	-0.148863	0.0548966	-0.324643	-0.0997072	-0.0149552	0.16428	zinc finger (CCCH type) motif-containing protein	0.89		EPR61632.1 zinc finger (CCCH type) motif-containing protein [Toxoplasma gondii GT1]	-	-	-	-	-	GO:0046872//metal ion binding	GO:0051260//protein homooligomerization
TGGT1_202910	0.1567	0.23	0.3033	0.0333	0.54	0.3525	0.3667	0.0886436	0.172154	-0.162756	0.412916	0.225614	0.240682	zinc carboxypeptidase superfamily protein	0.77		EPR61633.1 zinc carboxypeptidase superfamily protein [Toxoplasma gondii GT1]	-	-	-	-	-	GO:0004181//metallocarboxypeptidase activity;GO:0008270//zinc ion binding	GO:0006508//proteolysis
TGGT1_202920	31.0667	36.06	37.21	34.04	34.9033	35.6675	37.5033	0.208787	0.252874	0.127927	0.163041	0.193426	0.263906	p-aminobenzoic acid synthase	-3.74		EPR61634.1 p-aminobenzoic acid synthase [Toxoplasma gondii GT1]	Metabolism	Metabolism of cofactors and vitamins	ko00790//Folate biosynthesis	K01665	GO:0005737//cytoplasm;GO:0005951//carbamoyl-phosphate synthase complex	GO:0000107//imidazoleglycerol-phosphate synthase activity;GO:0003922//GMP synthase (glutamine-hydrolyzing) activity;GO:0004049//anthranilate synthase activity;GO:0004088//carbamoyl-phosphate synthase (glutamine-hydrolyzing) activity;GO:0008909//isochorismate synthase activity;GO:0016787//hydrolase activity;GO:0016884//carbon-nitrogen ligase activity, with glutamine as amido-N-donor;GO:0046820//4-…	GO:0000105//histidine biosynthetic process;GO:0000162//tryptophan biosynthetic process;GO:0006177//GMP biosynthetic process;GO:0008153//para-aminobenzoic acid biosynthetic process;GO:0009058//biosynthetic process;GO:0009220//pyrimidine ribonucleotide biosynthetic process;GO:0009234//menaquinone biosynthetic process;GO:0009396//folic acid-containing compound biosynthetic process
TGGT1_202930	3.3833	3.495	3.3633	4.4	4.2167	3.87	4.7867	0.0363037	-0.00659775	0.300942	0.25112	0.151904	0.400723	hypothetical protein	1.61		EPR61635.1 hypothetical protein TGGT1_202930 [Toxoplasma gondii GT1]	-	-	-	-	-	-	-
TGGT1_202940	49.7533	58.465	56.3533	53.5433	57.4267	56.545	55.32	0.228539	0.176375	0.1039	0.203126	0.181189	0.150146	hypothetical protein	0.55		ESS32939.1 putative transmembrane protein [Toxoplasma gondii VEG]	-	-	-	-	-	-	-
TGGT1_202950	43.6467	54.935	54.3833	50.8733	54.3433	53.55	51	0.325198	0.310897	0.216439	0.309855	0.289026	0.219958	hypothetical protein	-2.73		EPR61637.1 hypothetical protein TGGT1_202950 [Toxoplasma gondii GT1]	-	-	-	-	-	-	-
TGGT1_202960	11.4733	14.19	14.9567	13.9967	15.5	16.7575	15.23	0.284279	0.355319	0.265802	0.403623	0.509585	0.37982	glycine cleavage H-protein	-2.75		EPR61638.1 glycine cleavage H-protein [Toxoplasma gondii GT1]	Metabolism;Metabolism;Metabolism;Metabolism	Global and overview maps;Global and overview maps;Carbohydrate metabolism;Amino acid metabolism	ko01100//Metabolic pathways;ko01200//Carbon metabolism;ko00630//Glyoxylate and dicarboxylate metabolism;ko00260//Glycine, serine and threonine metabolism	K02437;K02437;K02437;K02437	-	GO:0003824//catalytic activity	GO:0019464//glycine decarboxylation via glycine cleavage system
TGGT1_202970	2.5867	2.68	2.11	2.5833	1.9133	2.415	2.0533	0.0370487	-0.205742	-0.00136825	-0.300003	-0.0707715	-0.232288	hypothetical protein	-0.11		EPR61639.1 hypothetical protein TGGT1_202970 [Toxoplasma gondii GT1]	-	-	-	-	-	GO:0004674//protein serine/threonine kinase activity	GO:0007623//circadian rhythm;GO:0046777//protein autophosphorylation
TGGT1_202975	0.0667	0.065	0.0433	0.0933	0.0667	0.14	0.13	-0.00230106	-0.0320004	0.0355348	0	0.0958793	0.0831683	hypothetical protein	0.48		EPR61640.1 hypothetical protein TGGT1_202975 [Toxoplasma gondii GT1]	-	-	-	-	-	-	-
TGGT1_202980	33.14	48.31	48.1867	40.35	46.4167	49.1125	51.61	0.530417	0.526805	0.276424	0.473932	0.553707	0.623874	hypothetical protein	-4.22		KFG37715.1 NUC173 domain protein [Toxoplasma gondii GAB2-2007-GAL-DOM2]	-	-	-	-	-	GO:0043565//sequence-specific DNA binding	GO:0090529//cell septum assembly
TGGT1_202990	0.07	0	0.0967	0.1467	0.0733	0.0825	0.11	-0.0976108	0.0355581	0.0998772	0.00444259	0.0167562	0.0529489	hypothetical protein	-0.06		EPR61642.1 hypothetical protein TGGT1_202990 [Toxoplasma gondii GT1]	-	-	-	-	-	GO:0003674//molecular_function	GO:0015979//photosynthesis
TGGT1_203000	0	0.035	0.02	0	0.0133	0.035	0.0233	0.0496308	0.0285692	0	0.0190614	0.0496308	0.0332292	hypothetical protein	0.73		EPR61643.1 hypothetical protein TGGT1_203000 [Toxoplasma gondii GT1]	-	-	-	-	-	-	-
TGGT1_203010	43.6667	46.42	45.3433	45.36	45.55	39.6475	39.7867	0.086296	0.0531611	0.0536809	0.0595815	-0.136033	-0.131101	aurora kinase	-1.3		EPR61644.1 aurora kinase [Toxoplasma gondii GT1]	Cellular Processes;Organismal Systems	Cell growth and death;Endocrine system	ko04114//Oocyte meiosis;ko04914//Progesterone-mediated oocyte maturation	K11481;K11481	-	GO:0004672//protein kinase activity;GO:0005524//ATP binding	GO:0006468//protein phosphorylation
TGGT1_203020	15.9467	19.71	22.02	18.4233	20.8267	21.7625	22.5233	0.289323	0.441883	0.196784	0.36509	0.425655	0.473086	ribosome biogenesis GTPase Der protein	-4.23		EPR61645.1 ribosome biogenesis GTPase Der protein [Toxoplasma gondii GT1]	-	-	-	-	GO:0005737//cytoplasm	GO:0000166//nucleotide binding;GO:0003677//DNA binding;GO:0003723//RNA binding;GO:0003724//RNA helicase activity;GO:0003924//GTPase activity;GO:0005524//ATP binding;GO:0005525//GTP binding;GO:0015639//ferrous iron uptake transmembrane transporter activity;GO:0016772//transferase activity, transferring phosphorus-containing groups;GO:0017111//nucleoside-triphosphatase activity;GO:0019843//rRNA bin…	GO:0006400//tRNA modification;GO:0006412//translation;GO:0008150//biological_process;GO:0015684//ferrous iron transport;GO:0015809//arginine transport;GO:0015819//lysine transport;GO:0015822//ornithine transport;GO:0042254//ribosome biogenesis;GO:0051186//cofactor metabolic process
TGGT1_203030	85.88	79.66	85.3333	81.7333	87.9467	95.0725	92.53	-0.107171	-0.00910697	-0.070556	0.033917	0.145099	0.106405	N-methyl-D-aspartate receptor-associated protein	-0.67		EPR61646.1 N-methyl-D-aspartate receptor-associated protein [Toxoplasma gondii GT1]	-	-	-	-	-	-	-
TGGT1_203040	34.4333	36.96	36.5733	32.71	35.9167	33.5175	34.5733	0.0993742	0.084602	-0.0719292	0.0591678	-0.0377779	0.00568898	hypothetical protein	1.55		EPR61647.1 hypothetical protein TGGT1_203040 [Toxoplasma gondii GT1]	-	-	-	-	-	-	-
TGGT1_203050	30.32	14.91	18.5367	21.1567	19.79	18.995	18.3233	-0.97715	-0.680897	-0.499341	-0.591194	-0.647445	-0.696743	AP2 domain transcription factor AP2VIIa-6	1.27		EPR61648.1 AP2 domain transcription factor AP2VIIa-6 [Toxoplasma gondii GT1]	-	-	-	-	-	GO:0003700//transcription factor activity, sequence-specific DNA binding	GO:0006355//regulation of transcription, DNA-templated
TGGT1_203060	270.707	154.375	151.227	214.7	180.873	181.385	161.523	-0.806296	-0.835829	-0.333024	-0.579116	-0.575063	-0.741404	hypothetical protein	-2.78		ESS32926.1 TrmH family RNA methyltransferase [Toxoplasma gondii VEG]	-	-	-	-	-	GO:0003723//RNA binding;GO:0008173//RNA methyltransferase activity	GO:0006396//RNA processing;GO:0009451//RNA modification
TGGT1_203070	0	0	0	0.09	0	0.0675	0.0833	0	0	0.124328	0	0.0942361	0.115433	hypothetical protein	1.87		ESS32925.1 putative transmembrane protein [Toxoplasma gondii VEG]	-	-	-	-	-	-	-
TGGT1_203080	54.7667	56.615	57.3133	54.7967	58.56	59.9225	66.4133	0.0470406	0.0644211	0.000775897	0.0949399	0.127571	0.273629	RNA recognition motif-containing protein	-3.43		EPR61651.1 RNA recognition motif-containing protein [Toxoplasma gondii GT1]	-	-	-	-	-	GO:0003676//nucleic acid binding	GO:0008380//RNA splicing
TGGT1_203090	0.23	0.135	0.0367	0.1233	0.1267	0.2175	0.2133	-0.115966	-0.24666	-0.130915	-0.126555	-0.0147365	-0.019722	hypothetical protein	1.31		EPR61652.1 hypothetical protein TGGT1_203090 [Toxoplasma gondii GT1]	-	-	-	-	-	-	-
TGGT1_203100	0	0	0	0	0	0	0	0	0	0	0	0	0	hypothetical protein	0.76		XP_002367592.1 hypothetical protein TGME49_203100 [Toxoplasma gondii ME49]	-	-	-	-	-	-	-
TGGT1_203110	0	0	0	0	0	0.0575	0	0	0	0	0	0.0806577	0	putative citrate synthase	1.72		EPR61654.1 putative citrate synthase [Toxoplasma gondii GT1]	Metabolism;Metabolism;Metabolism;Metabolism;Metabolism;Metabolism	Global and overview maps;Global and overview maps;Global and overview maps;Carbohydrate metabolism;Carbohydrate metabolism;Global and overview maps	ko01100//Metabolic pathways;ko01200//Carbon metabolism;ko01230//Biosynthesis of amino acids;ko00020//Citrate cycle (TCA cycle);ko00630//Glyoxylate and dicarboxylate metabolism;ko01210//2-Oxocarboxylic acid metabolism	K01647;K01647;K01647;K01647;K01647;K01647	-	GO:0004108//citrate (Si)-synthase activity;GO:0046912//transferase activity, transferring acyl groups, acyl groups converted into alkyl on transfer	GO:0006099//tricarboxylic acid cycle
TGGT1_203120	9.0567	15.025	13.08	11.66	12.7467	16.1225	12.9833	0.672167	0.48549	0.33212	0.450928	0.767736	0.475548	hypothetical protein	-4.2		EPR61655.1 hypothetical protein TGGT1_203120 [Toxoplasma gondii GT1]	-	-	-	-	-	-	-
TGGT1_203135	0.01	0.015	0.0233	0.0167	0.0167	0.0225	0.02	0.00712443	0.0188739	0.00953875	0.00953875	0.0177456	0.0142139	dynein heavy chain family protein	-0.54		EPR61656.1 dynein heavy chain family protein [Toxoplasma gondii GT1]	Human Diseases	Neurodegenerative diseases	ko05016//Huntington disease	K10408	GO:0005887//integral component of plasma membrane;GO:0030286//dynein complex;GO:0055051//ATP-binding cassette (ABC) transporter complex, integrated substrate binding	GO:0003924//GTPase activity;GO:0005524//ATP binding;GO:0008569//ATP-dependent microtubule motor activity, minus-end-directed;GO:0016887//ATPase activity;GO:0019001//guanyl nucleotide binding;GO:0031683//G-protein beta/gamma-subunit complex binding;GO:0033230//cysteine-transporting ATPase activity	GO:0000910//cytokinesis;GO:0002949//tRNA threonylcarbamoyladenosine modification;GO:0006810//transport;GO:0007018//microtubule-based movement;GO:0007186//G-protein coupled receptor signaling pathway;GO:0033228//cysteine export
TGGT1_203150	20.64	24.385	24.96	22.0533	23.67	21.8525	22.2567	0.230276	0.26259	0.0912728	0.189057	0.0786515	0.103946	hypothetical protein	-1.08		EPR61657.1 hypothetical protein TGGT1_203150 [Toxoplasma gondii GT1]	-	-	-	-	-	-	-
TGGT1_203160	36.37	32.235	27.2633	35.0867	31.1833	31.31	27.9933	-0.169177	-0.402951	-0.0504133	-0.215568	-0.2099	-0.366161	hypothetical protein	-0.7		EPR61658.1 hypothetical protein TGGT1_203160 [Toxoplasma gondii GT1]	-	-	-	-	-	GO:0004317//3-hydroxypalmitoyl-[acyl-carrier-protein] dehydratase activity	-
TGGT1_203170	126.47	166.035	170.043	153.017	171.23	156.327	165.91	0.389993	0.424204	0.272929	0.434179	0.303613	0.388913	OB-fold nucleic acid binding domain-containing protein	-4.69		EPR61659.1 OB-fold nucleic acid binding domain-containing protein [Toxoplasma gondii GT1]	-	-	-	-	-	GO:0003676//nucleic acid binding	-
TGGT1_203175	1.51	1.58	1.08	1.25	1.6533	1.4625	0.9267	0.0396837	-0.271104	-0.157762	0.0801004	-0.0275636	-0.381555	hypothetical protein	-0.54		EPR61660.1 hypothetical protein TGGT1_203175 [Toxoplasma gondii GT1]	-	-	-	-	-	-	-
TGGT1_203180	14.95	16.755	17.2467	17.0367	17.97	15.9325	15.8133	0.154669	0.194079	0.177379	0.250163	0.0862386	0.0760465	leucine rich repeat-containing protein	-0.88		EPR61661.1 leucine rich repeat-containing protein [Toxoplasma gondii GT1]	-	-	-	-	-	GO:0005515//protein binding	-
TGGT1_203200	1.3367	0.705	1.0033	0.86	1.4667	0.755	1.2367	-0.454701	-0.222094	-0.32917	0.0781097	-0.413001	-0.0631008	hypothetical protein	-1.13		KFG37767.1 leucine rich repeat protein [Toxoplasma gondii GAB2-2007-GAL-DOM2]	-	-	-	-	-	GO:0005515//protein binding	-
TGGT1_203220	17.6067	20.17	19.01	18.6967	18.32	20.1125	18.2833	0.186199	0.104899	0.0821317	0.0542729	0.182275	0.0515298	DEAD/DEAH box helicase domain-containing protein	-4.45		EPR61663.1 DEAD/DEAH box helicase domain-containing protein [Toxoplasma gondii GT1]	Genetic Information Processing	Transcription	ko03040//Spliceosome	K12835	-	GO:0003676//nucleic acid binding;GO:0004003//ATP-dependent DNA helicase activity;GO:0004386//helicase activity;GO:0005524//ATP binding	GO:0006310//DNA recombination
TGGT1_203230	0.59	0.39	0.5233	0.45	0.4767	0.535	0.3033	-0.193942	-0.0618267	-0.132974	-0.10665	-0.0507881	-0.286858	hypothetical protein	1.12		XP_002367605.1 hypothetical protein TGME49_203230 [Toxoplasma gondii ME49]	-	-	-	-	-	GO:0003674//molecular_function	GO:0043571//maintenance of CRISPR repeat elements
TGGT1_203240	50.72	48.465	44.0433	46.51	44.2433	50.8425	42.6133	-0.0643142	-0.19941	-0.122491	-0.193018	0.00341302	-0.245954	hypothetical protein	-0.49		EPR61665.1 hypothetical protein TGGT1_203240 [Toxoplasma gondii GT1]	-	-	-	-	-	-	-
TGGT1_203250	0.1533	0.225	0.2767	0.2867	0.24	0.205	0.2567	0.0870139	0.146652	0.157908	0.104572	0.0632653	0.123872	hypothetical protein	1.12		EPR61666.1 hypothetical protein TGGT1_203250 [Toxoplasma gondii GT1]	-	-	-	-	-	-	-
TGGT1_203260	11.41	14.095	14.8067	11.3967	13.69	14.6125	13.3067	0.282568	0.349033	-0.00154699	0.243331	0.331198	0.205188	hypothetical protein	-2.45		KFG37777.1 Rad17 cell cycle checkpoint protein [Toxoplasma gondii GAB2-2007-GAL-DOM2]	-	-	-	-	-	GO:0005524//ATP binding;GO:0016887//ATPase activity	-
TGGT1_203270	9.8	11.995	12.5967	9.74	11.17	12.7425	11.5267	0.266925	0.332225	-0.00803732	0.172298	0.347613	0.213975	ATP-dependent Clp endopeptidase, proteolytic subunit ClpP domain-containing protein	-3.77		EPR61668.1 ATP-dependent Clp endopeptidase, proteolytic subunit ClpP domain-containing protein [Toxoplasma gondii GT1]	Organismal Systems	Aging	ko04212//Longevity regulating pathway - worm	K01358	GO:0009368//endopeptidase Clp complex	GO:0004176//ATP-dependent peptidase activity;GO:0004252//serine-type endopeptidase activity	GO:0006508//proteolysis
TGGT1_203280	16.0567	17.24	16.98	17.8433	14.83	15.275	16.0867	0.0967672	0.0760545	0.143713	-0.107677	-0.067681	0.00253524	hypothetical protein	-4.17		XP_002367610.1 hypothetical protein TGME49_203280 [Toxoplasma gondii ME49]	-	-	-	-	-	GO:0046872//metal ion binding	-
TGGT1_203290	203.093	138.285	138.373	128.3	119.043	122.257	139.877	-0.551189	-0.550275	-0.658507	-0.765674	-0.727553	-0.534796	hypothetical protein	2.26		EPR61670.1 hypothetical protein TGGT1_203290 [Toxoplasma gondii GT1]	-	-	-	-	-	-	-
TGGT1_203300	374.547	106.95	58.33	226.447	115.057	110.972	72.57	-1.79863	-2.66216	-0.723464	-1.69416	-1.74585	-2.3518	hypothetical protein	-1.59		EPR61671.1 hypothetical protein TGGT1_203300 [Toxoplasma gondii GT1]	-	-	-	-	-	GO:0008374//O-acyltransferase activity;GO:0070205//2-succinyl-6-hydroxy-2,4-cyclohexadiene-1-carboxylate synthase activity	GO:0006629//lipid metabolic process;GO:0009234//menaquinone biosynthetic process
TGGT1_203310	5877.98	3310.56	2856.31	4465.94	3488.63	3973.45	3578.35	-0.828056	-1.04091	-0.396281	-0.752494	-0.564811	-0.71587	dense granule protein GRA7	1.9		O00933.1 RecName: Full=Dense granule protein 7; Short=Protein GRA 7; AltName: Full=29 kDa excretory dense granule protein; AltName: Full=p29; Flags: Precursor [Toxoplasma gondii]	-	-	-	-	GO:0016021//integral component of membrane	GO:0005375//copper ion transmembrane transporter activity	GO:0035434//copper ion transmembrane transport
TGGT1_203320	15.6467	17.31	17.8433	18.3633	18.4267	18.07	17.4267	0.137396	0.178815	0.218089	0.222805	0.196069	0.146562	zinc finger in N-recognin protein	-2.09		EPR61673.1 zinc finger in N-recognin protein [Toxoplasma gondii GT1]	-	-	-	-	-	GO:0008270//zinc ion binding	-
TGGT1_203330	0.3467	0.275	0.36	0.0967	0.47	0.4175	0.3767	-0.0789313	0.0141781	-0.29626	0.126388	0.0739202	0.0317857	hypothetical protein	0.92		KFG37843.1 putative autoantigen, coiled-coil vesicle tethering subfamily A protein 1 [Toxoplasma gondii GAB2-2007-GAL-DOM2]	-	-	-	-	GO:0005737//cytoplasm	GO:0003677//DNA binding;GO:0004803//transposase activity;GO:0004830//tryptophan-tRNA ligase activity;GO:0005524//ATP binding	GO:0006313//transposition, DNA-mediated;GO:0006436//tryptophanyl-tRNA aminoacylation;GO:0007059//chromosome segregation;GO:0007094//mitotic spindle assembly checkpoint;GO:0007155//cell adhesion;GO:0030261//chromosome condensation
TGGT1_203340	0.4267	0.3	0.4533	0.1833	0.1533	0.1375	0.4067	-0.13417	0.0266505	-0.269866	-0.306914	-0.326815	-0.0203673	metallo-beta-lactamase domain-containing protein	-0.46		EPR61675.1 metallo-beta-lactamase domain-containing protein [Toxoplasma gondii GT1]	-	-	-	-	-	GO:0004416//hydroxyacylglutathione hydrolase activity;GO:0016891//endoribonuclease activity, producing 5'-phosphomonoesters;GO:0046983//protein dimerization activity	GO:0019243//methylglyoxal catabolic process to D-lactate via S-lactoyl-glutathione;GO:0042779//tRNA 3'-trailer cleavage
TGGT1_203350	20.1833	23.64	22.4667	21.81	21.3333	21.1725	21.7667	0.218075	0.147688	0.106739	0.0762691	0.0658441	0.103998	hypothetical protein	-0.62		KFG37841.1 magnesium transporter NIPA [Toxoplasma gondii GAB2-2007-GAL-DOM2]	-	-	-	-	GO:0016020//membrane;GO:0016021//integral component of membrane	GO:0015095//magnesium ion transmembrane transporter activity	GO:0015693//magnesium ion transport
TGGT1_203358	41.4667	35.61	37.2667	37.5633	39.14	43.525	38.6667	-0.214094	-0.150243	-0.139103	-0.0812914	0.0682836	-0.0984036	hypothetical protein	-3.84		EPR61677.1 hypothetical protein TGGT1_203358 [Toxoplasma gondii GT1]	-	-	-	-	-	-	GO:0006367//transcription initiation from RNA polymerase II promoter
TGGT1_203362	13.1433	10.83	15.6633	13.2733	14.0333	14.9775	16.1233	-0.257669	0.236555	0.0132001	0.088043	0.175923	0.275842	hypothetical protein	-4.32		KFG37853.1 prefoldin subunit [Toxoplasma gondii GAB2-2007-GAL-DOM2]	-	-	-	-	GO:0016272//prefoldin complex	GO:0005515//protein binding;GO:0051082//unfolded protein binding	GO:0006457//protein folding
TGGT1_203370	46.98	52.655	58.7433	47.9433	54.73	56.5975	62.2633	0.161279	0.316344	0.0286782	0.216021	0.263573	0.398936	hypothetical protein	-4.25		KFG37852.1 Dip2/Utp12 family protein [Toxoplasma gondii GAB2-2007-GAL-DOM2]	-	-	-	-	-	-	-
TGGT1_203375	0	0	0	0	0	0	0	0	0	0	0	0	0	cpw-wpc domain-containing protein	0.67		EPR61680.1 cpw-wpc domain-containing protein [Toxoplasma gondii GT1]	-	-	-	-	-	-	-
TGGT1_203380	74.9933	85.045	89.9967	84.72	84.7833	90.1775	89.5633	0.179219	0.259942	0.17376	0.174825	0.262806	0.253054	DnaJ domain-containing protein	-1.45		EPR61681.1 DnaJ domain-containing protein [Toxoplasma gondii GT1]	-	-	-	-	-	GO:0005515//protein binding	GO:0006457//protein folding;GO:0009408//response to heat
TGGT1_203390	80.2467	85.84	78.9867	89.0733	94.98	85.815	88.5233	0.0960505	-0.0225491	0.14879	0.240425	0.0956351	0.139954	CRAL/TRIO domain-containing protein	-0.37		EPR61682.1 CRAL/TRIO domain-containing protein [Toxoplasma gondii GT1]	-	-	-	-	-	-	-
TGGT1_203400	49.8567	49.21	51.97	49.7633	51.0233	51.2075	48.5267	-0.0184631	0.0587377	-0.00265199	0.0327201	0.0378192	-0.0382314	hypothetical protein	0.25		KFG53763.1 putative transmembrane protein [Toxoplasma gondii FOU]	-	-	-	-	-	-	-
TGGT1_203420	18.0467	19.345	19.5367	18.3133	18.6633	20.3175	17.5267	0.0951332	0.108663	0.0200536	0.0459644	0.162497	-0.0399351	4'-phosphopantetheinyl transferase domain-containing protein	-2.31		EPR61684.1 4'-phosphopantetheinyl transferase domain-containing protein [Toxoplasma gondii GT1]	-	-	-	-	-	GO:0000287//magnesium ion binding;GO:0004540//ribonuclease activity;GO:0008897//holo-[acyl-carrier-protein] synthase activity;GO:0046872//metal ion binding	GO:0008610//lipid biosynthetic process;GO:0042254//ribosome biogenesis
TGGT1_203430	3.9267	5.02	4.5467	4.06	5.4633	4.0775	6.79	0.289142	0.171008	0.0385158	0.391649	0.0434967	0.661002	hypothetical protein	-0.98		KFG37870.1 putative transmembrane protein [Toxoplasma gondii GAB2-2007-GAL-DOM2]	-	-	-	-	-	-	-
TGGT1_203440	5.4633	8.845	8.2133	6.9267	8.0433	9.105	7.27	0.60712	0.511447	0.294449	0.484578	0.644726	0.355616	anaphase-promoting complex subunit APC10	-1.9		EPR61686.1 anaphase-promoting complex subunit APC10 [Toxoplasma gondii GT1]	Genetic Information Processing;Cellular Processes;Cellular Processes;Human Diseases;Organismal Systems	Folding, sorting and degradation;Cell growth and death;Cell growth and death;Infectious diseases;Endocrine system	ko04120//Ubiquitin mediated proteolysis;ko04110//Cell cycle;ko04114//Oocyte meiosis;ko05166//HTLV-I infection;ko04914//Progesterone-mediated oocyte maturation	K03357;K03357;K03357;K03357;K03357	-	-	-
TGGT1_203450	45.8233	71.53	74.83	58.5233	71.34	73.895	71.23	0.631351	0.695542	0.346228	0.627567	0.677643	0.625372	DUF3228 domain-containing protein	-3		EPR61687.1 DUF3228 domain-containing protein [Toxoplasma gondii GT1]	-	-	-	-	-	-	-
TGGT1_203460	2.0267	0.86	2.2	2.7367	2.9033	2.705	2.01	-0.702443	0.0803262	0.304019	0.366949	0.291728	-0.0079822	hypothetical protein	-3.46		ESS33061.1 family UPF0203 protein [Toxoplasma gondii VEG]	-	-	-	-	GO:0005758//mitochondrial intermembrane space	GO:0005507//copper ion binding;GO:0016531//copper chaperone activity	-
TGGT1_203470	12.43	12.085	12.52	12.3967	11.4933	13.4825	13.8967	-0.0375454	0.00963585	-0.00358164	-0.104305	0.108851	0.149533	hypothetical protein	-2.34		EPR61689.1 hypothetical protein TGGT1_203470 [Toxoplasma gondii GT1]	-	-	-	-	-	-	-
TGGT1_203480	14.5133	15.445	14.3967	14.9833	14.3667	15.6325	14.12	0.0841434	-0.0108844	0.0430597	-0.0136982	0.100499	-0.0370475	hypothetical protein	-3.13		EPR61690.1 hypothetical protein TGGT1_203480 [Toxoplasma gondii GT1]	-	-	-	-	-	GO:0005515//protein binding	-
TGGT1_203490	19.75	30.71	28.41	24.1233	25.42	30.2125	29.0967	0.611827	0.503195	0.275915	0.348519	0.589013	0.536494	GNL3L/Grn1 GTPase	-5.13		EPR61691.1 GNL3L/Grn1 GTPase, partial [Toxoplasma gondii GT1]	Genetic Information Processing	Translation	ko03008//Ribosome biogenesis in eukaryotes	K14538	GO:0005737//cytoplasm	GO:0003924//GTPase activity;GO:0005525//GTP binding;GO:0015639//ferrous iron uptake transmembrane transporter activity;GO:0016772//transferase activity, transferring phosphorus-containing groups;GO:0019843//rRNA binding;GO:0043022//ribosome binding;GO:0051539//4 iron, 4 sulfur cluster binding	GO:0006400//tRNA modification;GO:0006412//translation;GO:0008150//biological_process;GO:0015684//ferrous iron transport;GO:0015809//arginine transport;GO:0015819//lysine transport;GO:0015822//ornithine transport;GO:0042254//ribosome biogenesis;GO:0051186//cofactor metabolic process
TGGT1_203500	0.0833	0	0.08	0	0.02	0.045	0.06	-0.115433	-0.00440151	-0.115433	-0.0868637	-0.0519299	-0.0313686	alanine dehydrogenase/pyridine nucleotide transhydrogenase domain-containing protein	0.75		XP_002367632.1 alanine dehydrogenase/pyridine nucleotide transhydrogenase domain-containing protein [Toxoplasma gondii ME49]	Metabolism;Metabolism	Global and overview maps;Metabolism of cofactors and vitamins	ko01100//Metabolic pathways;ko00760//Nicotinate and nicotinamide metabolism	K00323;K00323	GO:0005737//cytoplasm	GO:0000286//alanine dehydrogenase activity;GO:0008750//NAD(P)+ transhydrogenase (AB-specific) activity;GO:0016491//oxidoreductase activity	GO:0006522//alanine metabolic process;GO:0009236//cobalamin biosynthetic process;GO:0055114//oxidation-reduction process
TGGT1_203505	0	0.065	0	0	0	0	0	0.0908534	0	0	0	0	0	hypothetical protein	-0.02		XP_018637352.1 hypothetical protein TGME49_203505 [Toxoplasma gondii ME49]	-	-	-	-	-	-	-
TGGT1_203510	36.9267	47.405	46.5333	45.96	44.37	44.45	43.66	0.351942	0.325725	0.308219	0.258525	0.261066	0.235769	zinc finger, C3HC4 type (RING finger) domain-containing protein	-0.46		EPR61694.1 zinc finger, C3HC4 type (RING finger) domain-containing protein [Toxoplasma gondii GT1]	-	-	-	-	GO:0000109//nucleotide-excision repair complex	GO:0004842//ubiquitin-protein transferase activity;GO:0008270//zinc ion binding;GO:0046872//metal ion binding;GO:0061630//ubiquitin protein ligase activity	GO:0006289//nucleotide-excision repair;GO:0016567//protein ubiquitination
TGGT1_203520	14.3667	17.745	17.79	14.4967	15.08	15.8675	15.2067	0.286698	0.290158	0.0121536	0.06546	0.134439	0.076783	hypothetical protein	-1.25		EPR61695.1 hypothetical protein TGGT1_203520 [Toxoplasma gondii GT1]	-	-	-	-	GO:0016020//membrane	-	-
TGGT1_203540	293.293	189.955	204.923	210.26	182.1	203.395	185.637	-0.624022	-0.515148	-0.478235	-0.684623	-0.525895	-0.657022	putative RNA binding protein	0.86		EPR61696.1 putative RNA binding protein [Toxoplasma gondii GT1]	-	-	-	-	GO:0005634//nucleus;GO:0005737//cytoplasm	GO:0003676//nucleic acid binding;GO:0003723//RNA binding;GO:0004535//poly(A)-specific ribonuclease activity;GO:0046872//metal ion binding	GO:0006402//mRNA catabolic process;GO:0008380//RNA splicing
TGGT1_203560	83.03	56.385	55.6267	55.5967	48.64	53.5675	50.0733	-0.550231	-0.569422	-0.570187	-0.759401	-0.622863	-0.718335	hypothetical protein	1.76		EPR61697.1 hypothetical protein TGGT1_203560 [Toxoplasma gondii GT1]	-	-	-	-	-	-	-
TGGT1_203570	0.02	0.06	0.07	0	0.05	0.11	0.0767	0.0554951	0.0690416	-0.0285692	0.0418202	0.121991	0.0780472	acyltransferase domain-containing protein	2.74		EPR61699.1 acyltransferase domain-containing protein [Toxoplasma gondii GT1]	Cellular Processes;Metabolism	Transport and catabolism;Lipid metabolism	ko04146//Peroxisome;ko00564//Glycerophospholipid metabolism	K00649;K00649	-	GO:0004366//glycerol-3-phosphate O-acyltransferase activity;GO:0016746//transferase activity, transferring acyl groups	GO:0008654//phospholipid biosynthetic process
TGGT1_203580	0	0	0	0	0	0.03	0	0	0	0	0	0.0426443	0	NAD-binding domain 4 domain-containing protein	1.9		EPR61700.1 NAD-binding domain 4 domain-containing protein [Toxoplasma gondii GT1]	Cellular Processes;Organismal Systems	Transport and catabolism;Aging	ko04146//Peroxisome;ko04212//Longevity regulating pathway - worm	K13356;K13356	-	GO:0003824//catalytic activity;GO:0003854//3-beta-hydroxy-delta5-steroid dehydrogenase activity;GO:0003978//UDP-glucose 4-epimerase activity;GO:0004043//L-aminoadipate-semialdehyde dehydrogenase activity;GO:0008460//dTDP-glucose 4,6-dehydratase activity;GO:0008712//ADP-glyceromanno-heptose 6-epimerase activity;GO:0008831//dTDP-4-dehydrorhamnose reductase activity;GO:0016616//oxidoreductase activi…	GO:0005975//carbohydrate metabolic process;GO:0006012//galactose metabolic process;GO:0006694//steroid biosynthetic process;GO:0009243//O antigen biosynthetic process;GO:0009244//lipopolysaccharide core region biosynthetic process;GO:0019305//dTDP-rhamnose biosynthetic process;GO:0019878//lysine biosynthetic process via aminoadipic acid;GO:0055114//oxidation-reduction process
TGGT1_203590	0.6833	1.025	0.24	0.99	0.4233	0.7625	0.4533	0.26663	-0.440952	0.241476	-0.242053	0.0663309	-0.21196	hypothetical protein	1.35		EPR61701.1 hypothetical protein TGGT1_203590 [Toxoplasma gondii GT1]	-	-	-	-	-	-	-
TGGT1_203600	143.997	139.105	199.887	134.713	166.783	142.695	169.29	-0.0495116	0.470362	-0.095458	0.210579	-0.0130102	0.231974	hypothetical protein	2.29		KFG37883.1 putative transmembrane protein [Toxoplasma gondii GAB2-2007-GAL-DOM2]	-	-	-	-	-	-	GO:0009306//protein secretion
TGGT1_203610	18.4267	21.08	20.9567	20.5133	21.51	25.35	25.45	0.184699	0.17662	0.147188	0.212525	0.439762	0.445227	putative 3'-5' exoribonuclease csl4	-0.58		EPR61703.1 putative 3'-5' exoribonuclease csl4 [Toxoplasma gondii GT1]	Genetic Information Processing	Folding, sorting and degradation	ko03018//RNA degradation	K07573	GO:0000178//exosome (RNase complex)	GO:0003723//RNA binding	-
TGGT1_203620	23.8833	31.355	28.1133	28.4967	26.3167	30.4025	25.61	0.378811	0.226501	0.245376	0.134605	0.335702	0.0967907	hypothetical protein	-4.66		KFG37881.1 ribosomal subunit [Toxoplasma gondii GAB2-2007-GAL-DOM2]	-	-	-	-	-	-	-
TGGT1_203630	190.773	200.34	196.04	180.297	192.687	199.83	263.633	0.0702319	0.0390867	-0.0810492	0.014323	0.0665729	0.464593	ribosomal protein RPL44	-4.1		XP_002367645.1 ribosomal protein RPL44 [Toxoplasma gondii ME49]	Genetic Information Processing	Translation	ko03010//Ribosome	K02929	GO:0005840//ribosome	GO:0003735//structural constituent of ribosome	GO:0006412//translation
TGGT1_203665	7.77	8.635	9.6133	8.26	9.3067	8.2075	8.6767	0.135708	0.275225	0.0784354	0.232934	0.0702326	0.141938	hypothetical protein	1.08		KFG39356.1 amine-terminal region of chorein, A TM vesicle-mediated sorter [Toxoplasma gondii FOU]	-	-	-	-	-	-	-
TGGT1_203682	1.5233	0.85	0.2033	1.1767	1.5833	0.66	0.39	-0.447786	-1.06832	-0.213169	0.0339035	-0.604128	-0.860227	hypothetical protein	2.65		ESS33077.1 putative transmembrane protein [Toxoplasma gondii VEG]	-	-	-	-	-	-	-
TGGT1_203685	0.07	0	0	0	0	0.0575	0	-0.0976108	-0.0976108	-0.0976108	-0.0976108	-0.0169531	-0.0976108	hypothetical protein	1.23		EPR61559.1 hypothetical protein TGGT1_203685 [Toxoplasma gondii GT1]	-	-	-	-	-	-	-
TGGT1_203688	0	0	0	0	0	0	0	0	0	0	0	0	0	hypothetical protein	NA		EPR56798.1 hypothetical protein TGGT1_203688, partial [Toxoplasma gondii GT1]	-	-	-	-	-	-	-
TGGT1_203690	37.2767	32.845	39.05	32.5367	37.23	35.7275	37.2867	-0.177524	0.0653358	-0.190726	-0.00176125	-0.0596058	0.000376863	AP2 domain transcription factor AP2VIIa-5	0.89		EPR61509.1 AP2 domain transcription factor AP2VIIa-5 [Toxoplasma gondii GT1]	-	-	-	-	-	GO:0003700//transcription factor activity, sequence-specific DNA binding	GO:0006355//regulation of transcription, DNA-templated
TGGT1_203700	34.9167	40.77	40.8433	38.8567	40.2533	37.6325	41.3467	0.217812	0.220342	0.150167	0.199855	0.10516	0.237595	SFT2 family protein	1.47		XP_002367652.1 SFT2 family protein [Toxoplasma gondii ME49]	-	-	-	-	-	-	GO:0016192//vesicle-mediated transport
TGGT1_203705	0.4333	0.31	0.83	0.2833	0.8833	0.21	0.94	-0.129774	0.352503	-0.159482	0.393922	-0.244334	0.436716	hypothetical protein	2.54		XP_018637343.1 hypothetical protein TGME49_203705 [Toxoplasma gondii ME49]	-	-	-	-	-	-	-
TGGT1_203710	56.7367	76.67	96.3833	66.11	87.58	67.1475	86.1167	0.427869	0.754186	0.217039	0.617492	0.239172	0.593461	AP2 domain transcription factor AP2VIIa-4	-0.56		EPR61512.1 AP2 domain transcription factor AP2VIIa-4 [Toxoplasma gondii GT1]	-	-	-	-	-	GO:0003700//transcription factor activity, sequence-specific DNA binding	GO:0006355//regulation of transcription, DNA-templated
TGGT1_203720	1.6167	3.945	5.9667	0.8367	2.15	1.53	3.9867	0.918222	1.41273	-0.510633	0.267603	-0.0486111	0.930337	vitamin k epoxide reductase family protein	1.53		XP_002367654.1 vitamin k epoxide reductase family protein [Toxoplasma gondii ME49]	-	-	-	-	-	-	-
TGGT1_203730	24.0133	28.43	29.72	25.5967	27.5867	30.0475	27.9233	0.234592	0.296483	0.0885518	0.192649	0.311782	0.209537	hypothetical protein	-2.35		EPR61514.1 hypothetical protein TGGT1_203730 [Toxoplasma gondii GT1]	-	-	-	-	-	-	-
TGGT1_203735	0	0	0.09	0.24	0.0933	0.155	0.1	0	0.124328	0.31034	0.128689	0.207893	0.137504	hypothetical protein	2.17		EPR61515.1 hypothetical protein TGGT1_203735 [Toxoplasma gondii GT1]	-	-	-	-	-	-	-
TGGT1_203740	37.11	48.91	58.4833	29.1233	42.7	43.5625	53.93	0.389159	0.642315	-0.33929	0.197464	0.225661	0.527425	hypothetical protein	2.05		EPR61516.1 hypothetical protein TGGT1_203740 [Toxoplasma gondii GT1]	-	-	-	-	-	-	-
TGGT1_203750	10.7533	13.465	14.8567	12.6567	14.42	14.9275	14.5567	0.2995	0.432027	0.216543	0.391737	0.438454	0.40447	hypothetical protein	-4.39		KFG37902.1 N-acetyltransferase B complex (NatB) non catalytic subunit [Toxoplasma gondii GAB2-2007-GAL-DOM2]	-	-	-	-	-	-	-
TGGT1_203760	17.8167	21.295	21.7833	20.18	20.0633	21.515	20.19	0.244707	0.275963	0.170689	0.162718	0.258873	0.17137	hypothetical protein	-3.61		EPR61518.1 hypothetical protein TGGT1_203760 [Toxoplasma gondii GT1]	-	-	-	-	-	-	-
TGGT1_203770	0.1167	0.06	0.1633	0.0933	0.1667	0.2225	0.2	-0.0751774	0.0589815	-0.0305523	0.063192	0.130593	0.103793	hypothetical protein	1.61		ESS33116.1 putative transmembrane protein [Toxoplasma gondii VEG]	-	-	-	-	-	-	-
TGGT1_203780	46.63	52.53	56.68	46.5867	52.4033	51.0825	54.8167	0.168477	0.276201	-0.00131214	0.165058	0.128928	0.228826	hypothetical protein	-3.38		KFG37941.1 putative proteophosphoglycan 5, related protein [Toxoplasma gondii GAB2-2007-GAL-DOM2]	-	-	-	-	-	-	-
TGGT1_203790	239.707	222.76	199.373	235.32	191.09	227.61	194.57	-0.105324	-0.264586	-0.0265346	-0.325494	-0.0743878	-0.299591	hypothetical protein	1.07		EPR61521.1 hypothetical protein TGGT1_203790 [Toxoplasma gondii GT1]	-	-	-	-	-	-	-
TGGT1_203800	0.5133	0.51	0.2233	0.9733	0.71	0.6175	0.27	-0.00314947	-0.30692	0.382912	0.176298	0.0960677	-0.25287	hypothetical protein	1.08		KFG37939.1 OST-HTH associated domain protein [Toxoplasma gondii GAB2-2007-GAL-DOM2]	-	-	-	-	-	-	-
TGGT1_203810	70.5633	81.635	76.5433	83.9233	81.84	79.65	80.6267	0.207533	0.115782	0.246941	0.211108	0.172455	0.189821	kelch repeat-containing protein	0.49		EPR61523.1 kelch repeat-containing protein [Toxoplasma gondii GT1]	-	-	-	-	GO:0031514//motile cilium	GO:0003700//transcription factor activity, sequence-specific DNA binding;GO:0005515//protein binding	GO:0006260//DNA replication;GO:0006355//regulation of transcription, DNA-templated;GO:0048870//cell motility;GO:0070206//protein trimerization
TGGT1_203820	86.07	113	99.6067	99.18	107.1	83.8025	96.3467	0.388786	0.208479	0.202347	0.312119	-0.0380689	0.160956	hypothetical protein	1.39		EPR61524.1 hypothetical protein TGGT1_203820 [Toxoplasma gondii GT1]	-	-	-	-	-	-	-
TGGT1_203830	18.0833	27.93	32.4733	20.67	29.5	25.6525	30.9933	0.600256	0.8107	0.183388	0.676499	0.48196	0.745459	FHA domain-containing protein	-0.44		EPR61525.1 FHA domain-containing protein [Toxoplasma gondii GT1]	-	-	-	-	GO:0000109//nucleotide-excision repair complex;GO:0005680//anaphase-promoting complex	GO:0004842//ubiquitin-protein transferase activity;GO:0005515//protein binding;GO:0008270//zinc ion binding;GO:0046872//metal ion binding;GO:0061630//ubiquitin protein ligase activity;GO:0097602//cullin family protein binding	GO:0006289//nucleotide-excision repair;GO:0016567//protein ubiquitination;GO:0031145//anaphase-promoting complex-dependent proteasomal ubiquitin-dependent protein catabolic process
TGGT1_203840	12.84	14.58	15.69	13.9633	14.7133	15.4125	15.2833	0.170851	0.27014	0.112584	0.183142	0.245951	0.234549	DEAD/DEAH box helicase domain-containing protein	-3.45		EPR61526.1 DEAD/DEAH box helicase domain-containing protein [Toxoplasma gondii GT1]	Genetic Information Processing;Human Diseases;Human Diseases	Transcription;Cancers;Cancers	ko03040//Spliceosome;ko05205//Proteoglycans in cancer;ko05202//Transcriptional misregulation in cancers	K12823;K12823;K12823	-	GO:0003676//nucleic acid binding;GO:0004003//ATP-dependent DNA helicase activity;GO:0004386//helicase activity;GO:0005524//ATP binding;GO:0008026//ATP-dependent helicase activity	GO:0006139//nucleobase-containing compound metabolic process;GO:0006310//DNA recombination
TGGT1_203860	14.86	15.615	14.2733	16.1733	14.2833	16.09	13.5167	0.0670935	-0.054381	0.114775	-0.0534367	0.10776	-0.127679	hypothetical protein	-3.41		KFH07256.1 hypothetical protein TGVAND_203860 [Toxoplasma gondii VAND]	-	-	-	-	-	-	-
TGGT1_203870	28.0467	29.98	26.5533	28.8333	26.3833	30.1475	31.1367	0.0929629	-0.0761492	0.0385493	-0.0850779	0.100742	0.145848	RAB43, member RAS oncogene family protein	-3.13		EPR61528.1 RAB43, member RAS oncogene family protein [Toxoplasma gondii GT1]	Genetic Information Processing	Transcription	ko03040//Spliceosome	K12870	-	GO:0003674//molecular_function	GO:0000350//generation of catalytic spliceosome for second transesterification step;GO:0030436//asexual sporulation
TGGT1_203875	0.68	0.125	0.3733	0.17	0.16	0	0.0833	-0.578536	-0.290814	-0.521953	-0.534336	-0.748461	-0.633028	hypothetical protein	2.58		EPR61529.1 hypothetical protein TGGT1_203875 [Toxoplasma gondii GT1]	-	-	-	-	-	-	-
TGGT1_203880	73.6233	69.335	67.22	66.7467	65.8733	67.2025	63.96	-0.0853834	-0.129431	-0.139475	-0.158196	-0.129802	-0.200075	hypothetical protein	0.14		EPR61530.1 hypothetical protein TGGT1_203880 [Toxoplasma gondii GT1]	-	-	-	-	-	GO:0008883//glutamyl-tRNA reductase activity;GO:0050661//NADP binding	GO:0033014//tetrapyrrole biosynthetic process;GO:0055114//oxidation-reduction process
TGGT1_203890	0.7033	0.66	0.11	0.6867	0.6567	0.7125	0.58	-0.0371493	-0.617773	-0.0141292	-0.0400202	0.00777143	-0.108408	hypothetical protein	1.87		EPR61531.1 hypothetical protein TGGT1_203890 [Toxoplasma gondii GT1]	-	-	-	-	-	-	-
TGGT1_203900	0	0	0	0.02	0.02	0	0	0	0	0.0285692	0.0285692	0	0	hypothetical protein	-1.11		KFG37958.1 putative viral A-type inclusion protein [Toxoplasma gondii GAB2-2007-GAL-DOM2]	-	-	-	-	-	GO:0005524//ATP binding	GO:0007059//chromosome segregation;GO:0030261//chromosome condensation
TGGT1_203910	51.7767	51.595	55.95	51.96	52.19	49.4375	49.9	-0.00497549	0.109795	0.00500198	0.0112539	-0.0654044	-0.0522355	TBC domain-containing protein	0.53		EPR61533.1 TBC domain-containing protein [Toxoplasma gondii GT1]	-	-	-	-	-	-	-
TGGT1_203930	117.273	183.57	162.843	165.427	160.817	178.803	148.823	0.642044	0.470192	0.492762	0.452236	0.604289	0.341138	hypothetical protein	-0.1		ESS33100.1 putative transmembrane protein [Toxoplasma gondii VEG]	-	-	-	-	-	-	-
TGGT1_203940	10.3867	12.62	13.29	11.5467	13.2133	13.1275	12.8933	0.258377	0.327656	0.139958	0.319892	0.311156	0.28704	ABC1 protein	-4.2		EPR61535.1 ABC1 protein [Toxoplasma gondii GT1]	-	-	-	-	-	GO:0016709//oxidoreductase activity, acting on paired donors, with incorporation or reduction of molecular oxygen, NAD(P)H as one donor, and incorporation of one atom of oxygen	GO:0006744//ubiquinone biosynthetic process
TGGT1_203950	18.3467	22.615	20.68	20.3933	20.5733	20.8625	20.22	0.287616	0.164277	0.145072	0.157159	0.176371	0.133337	Myb family DNA-binding domain-containing protein	-5.25		EPR61536.1 Myb family DNA-binding domain-containing protein [Toxoplasma gondii GT1]	-	-	-	-	-	-	-
TGGT1_203960	13.6767	18.705	17.1867	15.8433	16.7133	19.145	17.07	0.425034	0.309356	0.198647	0.271305	0.456894	0.300069	hypothetical protein	-4.35		EPR61537.1 hypothetical protein TGGT1_203960 [Toxoplasma gondii GT1]	-	-	-	-	-	-	-
TGGT1_203970	20.6133	25.77	28.28	22.3367	27.2433	28.955	28.9967	0.308698	0.437996	0.110681	0.385989	0.470877	0.472884	dolichyl-diphosphooligosaccharide--protein glycosyltransferase	-4.25		EPR61538.1 dolichyl-diphosphooligosaccharide--protein glycosyltransferase [Toxoplasma gondii GT1]	Metabolism;Genetic Information Processing;Metabolism;Metabolism	Global and overview maps;Folding, sorting and degradation;Glycan biosynthesis and metabolism;Glycan biosynthesis and metabolism	ko01100//Metabolic pathways;ko04141//Protein processing in endoplasmic reticulum;ko00510//N-Glycan biosynthesis;ko00513//Various types of N-glycan biosynthesis	K12670;K12670;K12670;K12670	GO:0005789//endoplasmic reticulum membrane	-	GO:0018279//protein N-linked glycosylation via asparagine
TGGT1_203980	86.1067	75.205	76.9967	87.4367	79.06	76.2925	75.8467	-0.192898	-0.159371	0.0218615	-0.121702	-0.172455	-0.1808	hypothetical protein	-4.55		EPR61539.1 hypothetical protein TGGT1_203980 [Toxoplasma gondii GT1]	-	-	-	-	GO:0031083//BLOC-1 complex	-	GO:0045232//S-layer organization
TGGT1_203985	0	0.43	0	0.4267	0.7433	0.3025	0.18	0.516015	0	0.512682	0.801821	0.381283	0.238787	hypothetical protein	1.06		EPR61540.1 hypothetical protein TGGT1_203985 [Toxoplasma gondii GT1]	-	-	-	-	-	-	-
TGGT1_203990	211.353	226.69	219.03	196.167	214.94	211.417	207.03	0.100604	0.0512337	-0.107051	0.024164	0.000436099	-0.0296749	rhoptry protein ROP12	1.63		EPR61541.1 rhoptry protein ROP12 [Toxoplasma gondii GT1]	-	-	-	-	-	-	-
TGGT1_204000	1.09	0.935	0.6667	1.7267	0.8567	1.3875	0.69	-0.111169	-0.326508	0.383653	-0.170762	0.191998	-0.30648	hypothetical protein	0.86		KFG39485.1 putative transmembrane protein [Toxoplasma gondii FOU]	-	-	-	-	-	-	-
TGGT1_204010	0.5733	1.135	0.63	1.3567	0.5667	1.355	0.83	0.440442	0.0510782	0.582974	-0.00606484	0.581933	0.21805	hypothetical protein	1.86		EPR61543.1 hypothetical protein TGGT1_204010 [Toxoplasma gondii GT1]	-	-	-	-	-	-	-
TGGT1_204020	805.243	981.02	1001.09	975.307	926.833	1048.12	1100.13	0.284537	0.31372	0.276119	0.20265	0.379896	0.449702	ribosomal protein RPL8	-4.99		XP_002367684.1 ribosomal protein RPL8 [Toxoplasma gondii ME49]	Genetic Information Processing	Translation	ko03010//Ribosome	K02938	GO:0000315//organellar large ribosomal subunit;GO:0005840//ribosome;GO:0022625//cytosolic large ribosomal subunit	GO:0003735//structural constituent of ribosome	GO:0006412//translation
TGGT1_204040	33.73	30.08	29.92	35.36	32.2467	33.2525	32.4833	-0.160196	-0.167642	0.0661698	-0.0629713	-0.0199731	-0.0527407	hypothetical protein	0.38		KFG39482.1 presenilin [Toxoplasma gondii FOU]	-	-	-	-	GO:0016021//integral component of membrane	GO:0004190//aspartic-type endopeptidase activity	GO:0016485//protein processing
TGGT1_204045	0.6133	0.23	0.1467	0.31	0.4567	0.165	0.5967	-0.391356	-0.492527	-0.300448	-0.147311	-0.469685	-0.0149215	hypothetical protein	1.37		EPR61546.1 hypothetical protein TGGT1_204045 [Toxoplasma gondii GT1]	-	-	-	-	-	-	-
TGGT1_204050	1308.2	839.705	848.867	820.287	529.667	623.615	561.293	-0.63901	-0.623373	-0.672724	-1.3028	-1.06764	-1.21929	subtilisin SUB1	1.21		EPR61547.1 subtilisin SUB1 [Toxoplasma gondii GT1]	-	-	-	-	-	GO:0008236//serine-type peptidase activity	GO:0006508//proteolysis;GO:0009306//protein secretion
TGGT1_204055	0.3967	0.19	0.0733	0.3033	0.29	0.4075	0.04	-0.231061	-0.379969	-0.099853	-0.114651	0.0111127	-0.425439	hypothetical protein	1.69		EPR61548.1 hypothetical protein TGGT1_204055 [Toxoplasma gondii GT1]	-	-	-	-	-	-	-
TGGT1_204060	63.4933	51.785	48.6967	57.26	48.3133	52.4225	45.3267	-0.289021	-0.375999	-0.146644	-0.387172	-0.271702	-0.477305	SNARE domain-containing protein	-0.97		EPR61549.1 SNARE domain-containing protein [Toxoplasma gondii GT1]	-	-	-	-	GO:0016020//membrane	-	GO:0006955//immune response;GO:0007165//signal transduction;GO:0019882//antigen processing and presentation;GO:0043386//mycotoxin biosynthetic process
TGGT1_204070	64.42	49.43	44.6	56.4333	41.6067	53.0875	42.15	-0.37545	-0.520698	-0.187844	-0.618651	-0.274437	-0.600371	YT521-B family protein	-4.28		EPR61550.1 YT521-B family protein [Toxoplasma gondii GT1]	-	-	-	-	-	GO:0003723//RNA binding	-
TGGT1_204080	61.5	57.635	59.1167	61.18	54.6	59.715	53.74	-0.0920941	-0.0560904	-0.00740557	-0.168771	-0.0418032	-0.191261	histidine acid phosphatase superfamily protein	-1.99		EPR61551.1 histidine acid phosphatase superfamily protein [Toxoplasma gondii GT1]	-	-	-	-	-	-	-
TGGT1_204090	2.5533	1.5	1.2233	1.91	1.22	1.455	1.5033	-0.507231	-0.676457	-0.28814	-0.6786	-0.533436	-0.505328	eIF2 kinase IF2K-C	1.35		EPR61552.1 eIF2 kinase IF2K-C [Toxoplasma gondii GT1]	-	-	-	-	-	-	-
TGGT1_204100	28.93	25.585	23.7567	27.38	25.4133	26.475	24.37	-0.17098	-0.273773	-0.0767177	-0.180328	-0.123473	-0.238469	eIF2 kinase IF2K-C	-1.02		EPR61553.1 eIF2 kinase IF2K-C [Toxoplasma gondii GT1]	Genetic Information Processing;Cellular Processes;Human Diseases;Human Diseases;Human Diseases	Folding, sorting and degradation;Transport and catabolism;Infectious diseases;Infectious diseases;Infectious diseases	ko04141//Protein processing in endoplasmic reticulum;ko04140//Autophagy - animal;ko05168//Herpes simplex infection;ko05162//Measles;ko05160//Hepatitis C	K16196;K16196;K16196;K16196;K16196	-	GO:0003674//molecular_function;GO:0004672//protein kinase activity;GO:0005524//ATP binding	GO:0006468//protein phosphorylation;GO:0043571//maintenance of CRISPR repeat elements
TGGT1_204110	23.9633	21.71	19.39	23.5133	21.5333	22.3525	18.33	-0.136481	-0.291947	-0.0262439	-0.14775	-0.0962317	-0.368967	eIF2 kinase IF2K-C	-1.03		EPR61554.1 eIF2 kinase IF2K-C [Toxoplasma gondii GT1]	-	-	-	-	-	-	-
TGGT1_204120	19.97	23.34	21.7733	21.0467	22.4267	23.28	20.8133	0.215002	0.119017	0.0722359	0.159827	0.211442	0.0568812	hypothetical protein	-3.91		EPR61555.1 hypothetical protein TGGT1_204120 [Toxoplasma gondii GT1]	-	-	-	-	-	-	-
TGGT1_204130	582.127	489.65	413.627	522.103	444.567	481.585	446.897	-0.249115	-0.491996	-0.156714	-0.388168	-0.273026	-0.380643	perforin-like protein PLP1	1.13		KFH05725.1 perforin-like protein PLP1 [Toxoplasma gondii MAS]	-	-	-	-	-	-	-
TGGT1_204140	6.5733	10.825	9.7033	8.8733	8.5033	8.725	9.14	0.642846	0.499062	0.38261	0.327506	0.360776	0.421064	PHD-finger domain-containing protein	-4.89		EPR61557.1 PHD-finger domain-containing protein [Toxoplasma gondii GT1]	-	-	-	-	-	GO:0008270//zinc ion binding;GO:0046872//metal ion binding;GO:0061630//ubiquitin protein ligase activity	-
TGGT1_204150	10.0767	10.265	11.1133	10.1867	11.9133	8.8875	14.11	0.0243192	0.129064	0.0142564	0.22133	-0.16385	0.447976	hypothetical protein	-0.87		EPR61558.1 hypothetical protein TGGT1_204150, partial [Toxoplasma gondii GT1]	-	-	-	-	-	-	-
TGGT1_204160	35.1067	36.625	38.2533	38.7467	37.3633	38.79	36.8767	0.059425	0.120547	0.138569	0.0874603	0.140139	0.0690441	GYF domain-containing protein	-4.57		EPR61474.1 GYF domain-containing protein, partial [Toxoplasma gondii GT1]	-	-	-	-	-	GO:0005515//protein binding	-
TGGT1_204270	46.43	54.325	50.45	56.0833	56.21	55.1975	50.1067	0.222132	0.117371	0.267269	0.270467	0.244706	0.107713	hypothetical protein	-0.59		KFG39562.1 putative transmembrane protein [Toxoplasma gondii FOU]	-	-	-	-	GO:0005739//mitochondrion	GO:0004408//holocytochrome-c synthase activity	-
TGGT1_204280	56.65	47.49	48.92	49.19	51.3733	44.4625	45.9267	-0.249633	-0.207703	-0.199921	-0.138489	-0.342644	-0.296912	putative cell-cycle-associated protein kinase DYRK	-2.78		EPR61476.1 putative cell-cycle-associated protein kinase DYRK [Toxoplasma gondii GT1]	-	-	-	-	-	GO:0004672//protein kinase activity;GO:0005524//ATP binding	GO:0006468//protein phosphorylation
TGGT1_204290	0.06	0.34	0.3033	0.0767	0.29	0.1775	0.21	0.338169	0.298105	0.0225521	0.283307	0.151663	0.190943	hypothetical protein	-1.79		KFG39560.1 putative transmembrane protein [Toxoplasma gondii FOU]	-	-	-	-	-	-	-
TGGT1_204300	0.0267	0.04	0.06	0.0433	0.13	0.125	0.1167	0.0185688	0.0460496	0.0231394	0.138308	0.13191	0.121227	hypothetical protein	-0.25		EPR61478.1 hypothetical protein TGGT1_204300 [Toxoplasma gondii GT1]	-	-	-	-	-	-	-
TGGT1_204310	90.9933	93.005	88.73	94.23	97.6233	98.9625	91.2133	0.0312087	-0.0359384	0.0498873	0.1004	0.119858	0.00344606	hypothetical protein	-3.52		EPR61479.1 hypothetical protein TGGT1_204310 [Toxoplasma gondii GT1]	-	-	-	-	-	-	-
TGGT1_204315	22.79	23.795	21.0467	22.21	23.9967	21.775	25.14	0.059694	-0.109793	-0.0356087	0.0713824	-0.0629042	0.135904	hypothetical protein	-0.07		EPR61480.1 hypothetical protein TGGT1_204315 [Toxoplasma gondii GT1]	-	-	-	-	-	-	-
TGGT1_204320	34.3633	26.78	25.18	33.6933	28.1133	29.2625	30.24	-0.348206	-0.433788	-0.0275958	-0.280575	-0.224722	-0.178858	hypothetical protein	0.84		ESS33155.1 putative transmembrane protein [Toxoplasma gondii VEG]	-	-	-	-	-	GO:0008168//methyltransferase activity	GO:0008299//isoprenoid biosynthetic process
TGGT1_204325	0.2767	0	0.1633	0.36	0.36	0.5575	0.1767	-0.35242	-0.134196	0.0911871	0.0911871	0.286813	-0.117673	hypothetical protein	1.66		ESS33154.1 peptidyl-prolyl cis-trans isomerase, cyclophilin-type [Toxoplasma gondii VEG]	-	-	-	-	-	GO:0003755//peptidyl-prolyl cis-trans isomerase activity	GO:0000413//protein peptidyl-prolyl isomerization
TGGT1_204330	0.45	1.005	0.07	0.3733	0.18	0.2425	0.29	0.467549	-0.438442	-0.0784061	-0.297266	-0.222807	-0.168682	hypothetical protein	1.6		EPR61483.1 hypothetical protein TGGT1_204330 [Toxoplasma gondii GT1]	-	-	-	-	-	-	-
TGGT1_204340	352.51	276.705	268.883	295.017	284.063	298.825	304.663	-0.348198	-0.389415	-0.256072	-0.310469	-0.23763	-0.209808	hypothetical protein	1.54		ESS33152.1 putative transmembrane protein [Toxoplasma gondii VEG]	-	-	-	-	-	-	-
TGGT1_204350	25.2233	29.625	33.07	27.9867	33.4733	30.8375	34.76	0.223861	0.377653	0.144542	0.39463	0.279878	0.447497	hypothetical protein	-1.17		EPR61485.1 hypothetical protein TGGT1_204350 [Toxoplasma gondii GT1]	-	-	-	-	GO:0005737//cytoplasm	GO:0003924//GTPase activity;GO:0004385//guanylate kinase activity;GO:0005524//ATP binding;GO:0005525//GTP binding;GO:0015639//ferrous iron uptake transmembrane transporter activity;GO:0019843//rRNA binding;GO:0043022//ribosome binding;GO:0051539//4 iron, 4 sulfur cluster binding	GO:0006400//tRNA modification;GO:0008150//biological_process;GO:0015684//ferrous iron transport;GO:0015949//nucleobase-containing small molecule interconversion;GO:0016226//iron-sulfur cluster assembly;GO:0042254//ribosome biogenesis;GO:0046336//ethanolamine catabolic process;GO:0051186//cofactor metabolic process
TGGT1_204360	4.3933	4.415	6.3067	3.29	2.5667	2.9475	4.8667	0.00579305	0.438052	-0.330191	-0.596578	-0.450229	0.121381	subtilisin SUB4	1.01		EPR61486.1 subtilisin SUB4 [Toxoplasma gondii GT1]	-	-	-	-	-	GO:0008236//serine-type peptidase activity	GO:0006508//proteolysis;GO:0009306//protein secretion
TGGT1_204370	14.6133	14.57	14.9333	16.3367	16.94	16.9175	19.8433	-0.00400655	0.0292696	0.151054	0.200404	0.198594	0.416808	WD-40 repeat protein	0.33		XP_002367709.1 WD-40 repeat protein [Toxoplasma gondii ME49]	-	-	-	-	GO:0005743//mitochondrial inner membrane	-	GO:0006850//mitochondrial pyruvate transport
TGGT1_204380	17.0967	23.99	26.75	21.1467	25.1333	24.5825	25.2767	0.465624	0.616761	0.291365	0.530163	0.499431	0.538057	hypothetical protein	-5.24		EPR61488.1 hypothetical protein TGGT1_204380 [Toxoplasma gondii GT1]	-	-	-	-	-	-	-
TGGT1_204390	11.38	11.405	11.72	11.67	13.37	12.61	13.3367	0.00291042	0.0390874	0.0334052	0.215049	0.136656	0.211702	hypothetical protein	-0.43		EPR61489.1 hypothetical protein TGGT1_204390 [Toxoplasma gondii GT1]	-	-	-	-	GO:0030867//rough endoplasmic reticulum membrane	-	GO:0023041//neuronal signal transduction
TGGT1_204395	0.1733	0.27	0.1633	0.2033	0.2533	0.13	0.5367	0.114257	-0.0123487	0.0364244	0.0951598	-0.0542492	0.389264	hypothetical protein	0.35		EPR61490.1 hypothetical protein TGGT1_204395 [Toxoplasma gondii GT1]	-	-	-	-	-	-	-
TGGT1_204400	302.417	366.455	360.183	355.91	368.82	382.16	384.14	0.276267	0.251431	0.23426	0.285523	0.336646	0.344082	putative ATPase synthase subunit alpha	-3.84		EPR61491.1 putative ATPase synthase subunit alpha [Toxoplasma gondii GT1]	Metabolism;Human Diseases;Human Diseases;Organismal Systems;Metabolism;Human Diseases	Global and overview maps;Neurodegenerative diseases;Neurodegenerative diseases;Environmental adaptation;Energy metabolism;Neurodegenerative diseases	ko01100//Metabolic pathways;ko05016//Huntington disease;ko05010//Alzheimer disease;ko04714//Thermogenesis;ko00190//Oxidative phosphorylation;ko05012//Parkinson disease	K02132;K02132;K02132;K02132;K02132;K02132	GO:0000275//mitochondrial proton-transporting ATP synthase complex, catalytic core F(1);GO:0009288//bacterial-type flagellum;GO:0016469//proton-transporting two-sector ATPase complex;GO:0016471//vacuolar proton-transporting V-type ATPase complex;GO:0030257//type III protein secretion system complex;GO:0045261//proton-transporting ATP synthase complex, catalytic core F(1);GO:0045262//plasma membra…	GO:0004386//helicase activity;GO:0005524//ATP binding;GO:0008186//RNA-dependent ATPase activity;GO:0008553//hydrogen-exporting ATPase activity, phosphorylative mechanism;GO:0016887//ATPase activity;GO:0046933//proton-transporting ATP synthase activity, rotational mechanism;GO:0046961//proton-transporting ATPase activity, rotational mechanism	GO:0001539//cilium or flagellum-dependent cell motility;GO:0006353//DNA-templated transcription, termination;GO:0009405//pathogenesis;GO:0015986//ATP synthesis coupled proton transport;GO:0015991//ATP hydrolysis coupled proton transport;GO:0030254//protein secretion by the type III secretion system;GO:0046034//ATP metabolic process;GO:1902600//hydrogen ion transmembrane transport
TGGT1_204410	25.2967	28.32	27.6533	25.81	27.45	28.3625	26.3933	0.157003	0.12382	0.0278895	0.113547	0.159093	0.0589413	endonuclease/exonuclease/phosphatase family protein	-0.49		EPR61492.1 endonuclease/exonuclease/phosphatase family protein [Toxoplasma gondii GT1]	-	-	-	-	-	-	-
TGGT1_204420	2.1567	2.075	2.17	2.8233	1.93	1.94	3.2733	-0.0378307	0.00606568	0.276401	-0.107516	-0.102601	0.436933	oocyst wall protein OWP1	1.19		AAR28668.1 putative oocyst wall protein COWP [Toxoplasma gondii]	-	-	-	-	GO:0016021//integral component of membrane	GO:0004867//serine-type endopeptidase inhibitor activity;GO:0032051//clathrin light chain binding	GO:0007212//dopamine receptor signaling pathway;GO:0048268//clathrin coat assembly
TGGT1_204440	6.94	4.685	5.0567	5.1367	5.0067	5.9125	5.6333	-0.481979	-0.390607	-0.371676	-0.402566	-0.199931	-0.259412	cyclic nucleotide-binding domain-containing protein	-0.94		EPR61494.1 cyclic nucleotide-binding domain-containing protein [Toxoplasma gondii GT1]	-	-	-	-	-	-	-
TGGT1_204460	0.0233	0	0.02	0.0433	0.09	0	0.0633	-0.0332292	-0.00466001	0.0279249	0.091099	-0.0332292	0.0553195	putative hydroxymethylglutaryl-CoA lyase	0.91		EPR61495.1 putative hydroxymethylglutaryl-CoA lyase [Toxoplasma gondii GT1]	Metabolism;Cellular Processes;Metabolism;Metabolism;Metabolism	Global and overview maps;Transport and catabolism;Amino acid metabolism;Carbohydrate metabolism;Lipid metabolism	ko01100//Metabolic pathways;ko04146//Peroxisome;ko00280//Valine, leucine and isoleucine degradation;ko00650//Butanoate metabolism;ko00072//Synthesis and degradation of ketone bodies	K01640;K01640;K01640;K01640;K01640	GO:0005737//cytoplasm	GO:0003824//catalytic activity;GO:0003852//2-isopropylmalate synthase activity;GO:0004252//serine-type endopeptidase activity;GO:0004410//homocitrate synthase activity;GO:0004736//pyruvate carboxylase activity;GO:0008701//4-hydroxy-2-oxovalerate aldolase activity;GO:0008948//oxaloacetate decarboxylase activity;GO:0015081//sodium ion transmembrane transporter activity;GO:0043714//(R)-citramalate s…	GO:0006094//gluconeogenesis;GO:0006508//proteolysis;GO:0006814//sodium ion transport;GO:0009097//isoleucine biosynthetic process;GO:0009098//leucine biosynthetic process;GO:0051188//cofactor biosynthetic process
TGGT1_204468	0.0333	0	0.0733	0	0	0.0275	0	-0.0472592	0.0547942	-0.0472592	-0.0472592	-0.00812078	-0.0472592	hypothetical protein	1.46		ESS33140.1 putative cyclic nucleotide-binding domain protein [Toxoplasma gondii VEG]	-	-	-	-	-	-	-
TGGT1_204472	0	0	0	0	0	0	0	0	0	0	0	0	0	cyclic nucleotide-binding domain-containing protein	1.54		XP_018637304.1 cyclic nucleotide-binding domain-containing protein [Toxoplasma gondii ME49]	Environmental Information Processing;Organismal Systems;Environmental Information Processing;Environmental Information Processing;Organismal Systems;Organismal Systems	Signal transduction;Circulatory system;Signal transduction;Signal transduction;Endocrine system;Immune system	ko04024//cAMP signaling pathway;ko04261//Adrenergic signaling in cardiomyocytes;ko04072//Phospholipase D signaling pathway;ko04015//Rap1 signaling pathway;ko04911//Insulin secretion;ko04670//Leukocyte transendothelial migration	K04351;K04351;K04351;K04351;K04351;K04351	GO:0019013//viral nucleocapsid	GO:0003723//RNA binding	-
TGGT1_204480	125.523	141.41	136.43	128.96	140.6	137.57	140.39	0.170647	0.119294	0.0386646	0.162418	0.131212	0.160277	thioredoxin domain-containing protein	-3.49		EPR61498.1 thioredoxin domain-containing protein [Toxoplasma gondii GT1]	Genetic Information Processing	Folding, sorting and degradation	ko04141//Protein processing in endoplasmic reticulum	K09502	GO:0005737//cytoplasm	GO:0003756//protein disulfide isomerase activity;GO:0005515//protein binding;GO:0015036//disulfide oxidoreductase activity;GO:0016667//oxidoreductase activity, acting on a sulfur group of donors	GO:0006457//protein folding;GO:0006790//sulfur compound metabolic process;GO:0009408//response to heat;GO:0055114//oxidation-reduction process
TGGT1_204490	32.8133	26.7	26.32	29.7333	22.8867	53.42	43.85	-0.287705	-0.307633	-0.137788	-0.501383	0.686546	0.407517	hypothetical protein	-0.13		XP_018637302.1 hypothetical protein TGME49_204490 [Toxoplasma gondii ME49]	-	-	-	-	-	-	-
TGGT1_204500	6.79	11.445	9.6333	8.96	10.16	9.2225	11.8667	0.675871	0.448894	0.354522	0.518642	0.392053	0.723947	hypothetical protein	0.76		EPR61500.1 hypothetical protein TGGT1_204500 [Toxoplasma gondii GT1]	-	-	-	-	GO:0005886//plasma membrane;GO:0016021//integral component of membrane	-	-
TGGT1_204505	0	0	0	0	0	0	0	0	0	0	0	0	0	hypothetical protein	1.85		XP_018637301.1 hypothetical protein TGME49_204505 [Toxoplasma gondii ME49]	-	-	-	-	-	-	-
TGGT1_204510	40.1833	31.025	35.1533	34.9833	36.9733	34.81	35.6433	-0.362861	-0.187932	-0.194732	-0.117074	-0.201697	-0.16851	WD domain, G-beta repeat-containing protein	0.41		EPR61502.1 WD domain, G-beta repeat-containing protein [Toxoplasma gondii GT1]	-	-	-	-	-	GO:0005515//protein binding	-
TGGT1_204520	29.6233	29.105	26.5433	34.4533	26.4433	29.615	25.9233	-0.0246266	-0.152928	0.21129	-0.158176	-0.000391075	-0.185775	hypothetical protein	2.63		EPR61503.1 hypothetical protein TGGT1_204520 [Toxoplasma gondii GT1]	-	-	-	-	-	-	-
TGGT1_204530	1851.81	1211.31	1099.89	1416.34	1261.56	1385.41	1319.39	-0.611956	-0.75104	-0.386532	-0.553359	-0.418361	-0.488747	microneme protein MIC11	1.77		XP_018637299.1 microneme protein MIC11 [Toxoplasma gondii ME49]	-	-	-	-	-	-	-
TGGT1_204540	9.88	12.725	12.6667	12.0667	11.9167	13.4625	14.51	0.335128	0.328986	0.264216	0.247559	0.410638	0.51152	DUF367 domain-containing protein	-0.22		EPR61505.1 DUF367 domain-containing protein [Toxoplasma gondii GT1]	-	-	-	-	-	-	-
TGGT1_204550	23.97	32.165	33.3867	28.18	30.6633	32.725	32.8133	0.409466	0.461655	0.224784	0.342616	0.433623	0.437395	hypothetical protein	-5.23		EPR61506.1 hypothetical protein TGGT1_204550 [Toxoplasma gondii GT1]	-	-	-	-	-	-	GO:0009116//nucleoside metabolic process
TGGT1_204560	0.0067	0	0	0	0	0.005	0	-0.00963382	-0.00963382	-0.00963382	-0.00963382	-0.00243832	-0.00963382	putative type I fatty acid synthase	-1.29		EPR61507.1 putative type I fatty acid synthase [Toxoplasma gondii GT1]	-	-	-	-	-	GO:0000036//ACP phosphopantetheine attachment site binding involved in fatty acid biosynthetic process;GO:0003824//catalytic activity;GO:0003854//3-beta-hydroxy-delta5-steroid dehydrogenase activity;GO:0003978//UDP-glucose 4-epimerase activity;GO:0003985//acetyl-CoA C-acetyltransferase activity;GO:0004043//L-aminoadipate-semialdehyde dehydrogenase activity;GO:0004316//3-oxoacyl-[acyl-carrier-prot…	GO:0005975//carbohydrate metabolic process;GO:0006012//galactose metabolic process;GO:0006631//fatty acid metabolic process;GO:0006633//fatty acid biosynthetic process;GO:0006694//steroid biosynthetic process;GO:0019878//lysine biosynthetic process via aminoadipic acid;GO:0055114//oxidation-reduction process
TGGT1_204870	0.7033	0.39	0.2367	1.0367	0.5267	0.3425	0.24	-0.293248	-0.461837	0.257901	-0.157916	-0.34341	-0.457992	hypothetical protein	1.06		XP_002367729.2 hypothetical protein TGME49_204870 [Toxoplasma gondii ME49]	-	-	-	-	-	-	-
TGGT1_204880	38.0733	44.64	38.5767	39.8733	37.76	34.7425	33.5933	0.224116	0.0184682	0.0649756	-0.0116145	-0.128543	-0.17569	hypothetical protein	0.23		EPR61393.1 hypothetical protein TGGT1_204880 [Toxoplasma gondii GT1]	-	-	-	-	-	-	-
TGGT1_205000	29.1733	36.375	34.1567	36.57	34.2933	35.305	35.3633	0.308801	0.220527	0.316309	0.226122	0.266896	0.269211	phosphoglycerate mutase family protein	-1.32		EPR61394.1 phosphoglycerate mutase family protein [Toxoplasma gondii GT1]	-	-	-	-	-	-	GO:0009236//cobalamin biosynthetic process
TGGT1_205010	56.0767	72.61	69.23	64.29	68.03	70.25	69.7267	0.367	0.299186	0.19396	0.274322	0.319988	0.309353	putative U2 small nuclear ribonucleoprotein family protein	-4.97		EPR61395.1 putative U2 small nuclear ribonucleoprotein family protein [Toxoplasma gondii GT1]	Genetic Information Processing	Transcription	ko03040//Spliceosome	K12828	GO:0030117//membrane coat	GO:0004674//protein serine/threonine kinase activity;GO:0005515//protein binding	GO:0006886//intracellular protein transport;GO:0016192//vesicle-mediated transport
TGGT1_205020	9.6467	5.695	4.4533	8.14	4.7267	6.265	5.8533	-0.66925	-0.965205	-0.22014	-0.89463	-0.551372	-0.635536	hypothetical protein	0.75		EPR61396.1 hypothetical protein TGGT1_205020 [Toxoplasma gondii GT1]	-	-	-	-	-	-	-
TGGT1_205030	11.7233	8.17	10.7433	8.8467	10.1933	8.925	13.0733	-0.472479	-0.115635	-0.369761	-0.184837	-0.358334	0.145488	hypothetical protein	-3.94		ESS33259.1 putative transmembrane protein [Toxoplasma gondii VEG]	-	-	-	-	-	GO:0050151//oleate hydratase activity;GO:0071949//FAD binding	GO:0006631//fatty acid metabolic process
TGGT1_205040	74.27	78.255	81.5367	74.7767	77.0333	82.21	80.8867	0.074427	0.132961	0.00967934	0.0520149	0.144682	0.121554	PGAP1 family protein	-2.04		EPR61398.1 PGAP1 family protein [Toxoplasma gondii GT1]	-	-	-	-	-	GO:0016788//hydrolase activity, acting on ester bonds	-
TGGT1_205050	3.2467	1.89	0.8333	2.6933	1.3067	1.5525	1.2233	-0.555273	-1.2119	-0.201432	-0.880512	-0.734431	-0.93364	hypothetical protein	-0.82		EPR61399.1 hypothetical protein TGGT1_205050 [Toxoplasma gondii GT1]	-	-	-	-	-	-	-
TGGT1_205060	23.61	27.365	29.55	25.86	27.2133	31.825	30.1333	0.204867	0.311928	0.126215	0.197131	0.41555	0.339214	hypothetical protein	0.96		KFG36704.1 glycosyltransferase family 32 protein [Toxoplasma gondii FOU]	-	-	-	-	-	GO:0016757//transferase activity, transferring glycosyl groups	-
TGGT1_205070	0	0	0	0	0	0	0	0	0	0	0	0	0	hypothetical protein	1.25		EPR61401.1 hypothetical protein TGGT1_205070 [Toxoplasma gondii GT1]	-	-	-	-	-	-	-
TGGT1_205080	0	0	0	0.0467	0	0	0	0	0	0.065848	0	0	0	hypothetical protein	0.83		XP_002367740.1 hypothetical protein TGME49_205080 [Toxoplasma gondii ME49]	-	-	-	-	GO:0005576//extracellular region;GO:0017119//Golgi transport complex	GO:0003674//molecular_function;GO:0005524//ATP binding;GO:0008855//exodeoxyribonuclease VII activity	GO:0006891//intra-Golgi vesicle-mediated transport;GO:0006935//chemotaxis;GO:0007059//chromosome segregation;GO:0007165//signal transduction;GO:0008150//biological_process;GO:0030261//chromosome condensation
TGGT1_205090	0.4967	0.565	0.57	0.4633	0.69	0.7975	0.7367	0.0643776	0.0689795	-0.0325595	0.175238	0.264207	0.214563	Toxoplasma gondii family D protein	0.58		XP_002367741.1 Toxoplasma gondii family D protein [Toxoplasma gondii ME49]	-	-	-	-	-	-	-
TGGT1_205100	20.5767	24.54	28.0067	26.0767	25.4333	27.4575	25.3933	0.243284	0.426912	0.327578	0.292882	0.399335	0.290698	hypothetical protein	0.63		EPR61404.1 hypothetical protein TGGT1_205100 [Toxoplasma gondii GT1]	-	-	-	-	-	-	-
TGGT1_205110	10.5833	12.025	11.2467	12.02	12.3767	10.26	10.13	0.169237	0.0803467	0.168683	0.207676	-0.0408395	-0.0575927	hypothetical protein	-0.42		EPR61405.1 hypothetical protein TGGT1_205110 [Toxoplasma gondii GT1]	-	-	-	-	-	-	-
TGGT1_205120	8.1267	7.03	7.7233	7.8333	8.0867	8.36	8.2867	-0.184693	-0.0652193	-0.0471408	-0.00633686	0.0364152	0.0250727	hypothetical protein	-2.53		KFG36719.1 putative transmembrane protein [Toxoplasma gondii FOU]	-	-	-	-	-	-	-
TGGT1_205130	18.0967	19.56	19.5533	20.3033	20.41	20.315	19.6133	0.106517	0.106047	0.157754	0.164961	0.158546	0.110252	hypothetical protein	-0.51		EPR61407.1 hypothetical protein TGGT1_205130 [Toxoplasma gondii GT1]	Metabolism;Metabolism	Global and overview maps;Carbohydrate metabolism	ko01100//Metabolic pathways;ko00620//Pyruvate metabolism	K01759;K01759	-	GO:0004462//lactoylglutathione lyase activity	GO:0005975//carbohydrate metabolic process;GO:0051596//methylglyoxal catabolic process
TGGT1_205140	0.01	0.065	0.02	0.07	0.0533	0.0275	0.0233	0.0764981	0.0142139	0.0832555	0.0605611	0.0247831	0.0188739	hypothetical protein	0.14		EPR61408.1 hypothetical protein TGGT1_205140 [Toxoplasma gondii GT1]	-	-	-	-	-	-	-
TGGT1_205150	9.3733	8.96	10.2133	9.7333	8.8233	9.445	9.9733	-0.0586573	0.112336	0.0492188	-0.0785953	0.00993757	0.0811225	ACR, YagE family COG1723 domain-containing protein	-0.49		EPR61409.1 ACR, YagE family COG1723 domain-containing protein [Toxoplasma gondii GT1]	-	-	-	-	-	-	-
TGGT1_205160	9.4767	12.43	11.9467	11.5367	11.3333	10.64	10.81	0.358275	0.3054	0.258973	0.235375	0.151907	0.172825	hypothetical protein	-4.86		KFG36769.1 putative transmembrane protein [Toxoplasma gondii FOU]	-	-	-	-	-	-	-
TGGT1_205170	81.27	60.015	61.01	74.1333	72.7767	57.8725	67.8933	-0.431202	-0.407866	-0.130914	-0.157201	-0.482773	-0.256003	hypothetical protein	-2.47		XP_018637288.1 hypothetical protein TGME49_205170 [Toxoplasma gondii ME49]	-	-	-	-	-	-	-
TGGT1_205180	187.24	196.915	181.213	209.357	195.903	193.775	192.983	0.0723077	-0.046945	0.160265	0.0649141	0.0492353	0.0433592	RNA recognition motif-containing protein	-5.79		XP_002367750.1 RNA recognition motif-containing protein [Toxoplasma gondii ME49]	Genetic Information Processing	Transcription	ko03040//Spliceosome	K11093	-	GO:0003676//nucleic acid binding	GO:0008380//RNA splicing
TGGT1_205190	21.06	20.25	21.62	19.5867	20.82	20.145	20.8333	-0.0539699	0.0361661	-0.0997202	-0.0157817	-0.0611162	-0.0149026	hypothetical protein	-4.11		EPR61413.1 hypothetical protein TGGT1_205190 [Toxoplasma gondii GT1]	-	-	-	-	-	-	-
TGGT1_205200	35.3733	26.465	28.3167	28.7867	27.0533	25.2975	28.6867	-0.405286	-0.311157	-0.288212	-0.374709	-0.467954	-0.293063	hypothetical protein	-0.43		EPR61414.1 hypothetical protein TGGT1_205200 [Toxoplasma gondii GT1]	-	-	-	-	-	-	-
TGGT1_205210	1.4767	1.73	2.2333	2.0167	1.8167	1.7875	1.0733	0.140482	0.384588	0.284552	0.185587	0.170553	-0.25649	hypothetical protein	1.07		EPR61415.1 hypothetical protein TGGT1_205210 [Toxoplasma gondii GT1]	-	-	-	-	GO:0005885//Arp2/3 protein complex;GO:0015629//actin cytoskeleton	GO:0003824//catalytic activity	GO:0015968//stringent response;GO:0015969//guanosine tetraphosphate metabolic process;GO:0030833//regulation of actin filament polymerization;GO:0034314//Arp2/3 complex-mediated actin nucleation
TGGT1_205220	32.79	36.17	34.74	35.45	34.6833	37.7425	33.72	0.137542	0.0809433	0.109322	0.0786527	0.197321	0.0391706	putative U5 snRNP-associated subunit	-5.34		EPR61416.1 putative U5 snRNP-associated subunit [Toxoplasma gondii GT1]	Genetic Information Processing	Transcription	ko03040//Spliceosome	K12855	GO:0045203//integral component of cell outer membrane	GO:0005215//transporter activity;GO:0005515//protein binding;GO:0008318//protein prenyltransferase activity	GO:0000398//mRNA splicing, via spliceosome;GO:0015774//polysaccharide transport;GO:0018342//protein prenylation;GO:0042710//biofilm formation
TGGT1_205230	0.09	0	0.0767	0.2	0.6233	0.06	0.0833	-0.124328	-0.0177118	0.138706	0.574602	-0.0402639	-0.00889531	hypothetical protein	-0.08		EPR61417.1 hypothetical protein TGGT1_205230 [Toxoplasma gondii GT1]	-	-	-	-	-	-	-
TGGT1_205240	47.29	56.515	64.4033	52.89	60.3533	66.1325	64.8567	0.252214	0.437639	0.158293	0.345416	0.475287	0.447606	cleft lip and palate transmembrane protein 1 (clptm1) protein	-1.26		EPR61418.1 cleft lip and palate transmembrane protein 1 (clptm1) protein [Toxoplasma gondii GT1]	-	-	-	-	GO:0016021//integral component of membrane	-	-
TGGT1_205250	1125.61	1213.42	1112.6	1128.66	1053.47	131.145	204.107	0.108279	-0.0167613	0.00390044	-0.0954656	-3.09179	-2.45754	rhoptry protein ROP18	0.89		AFO54811.1 rhoptry kinase family protein [Toxoplasma gondii]	Cellular Processes	Cell growth and death	ko04110//Cell cycle	K08866	-	GO:0004672//protein kinase activity;GO:0005524//ATP binding;GO:0016709//oxidoreductase activity, acting on paired donors, with incorporation or reduction of molecular oxygen, NAD(P)H as one donor, and incorporation of one atom of oxygen	GO:0006468//protein phosphorylation;GO:0006744//ubiquinone biosynthetic process
TGGT1_205265	1.6967	2.03	1.3133	3.0033	1.1467	0.52	0.58	0.168123	-0.221243	0.569995	-0.329074	-0.827124	-0.77127	transporter, cation channel family protein	1.74		EPR61420.1 transporter, cation channel family protein [Toxoplasma gondii GT1]	Human Diseases;Environmental Information Processing;Organismal Systems;Cellular Processes;Environmental Information Processing;Organismal Systems;Environmental Information Processing;Organismal Systems;Environmental Information Processing;Organismal Systems;Cellular Processes;Organismal Systems;Human Diseases;Organismal Systems;Organismal Systems;Organismal Systems;Organismal Systems;Human Diseas…	Neurodegenerative diseases;Signal transduction;Endocrine system;Cell growth and death;Signal transduction;Endocrine system;Signal transduction;Circulatory system;Signal transduction;Nervous system;Cellular community - eukaryotes;Endocrine system;Substance dependence;Circulatory system;Development and regeneration;Environmental adaptation;Endocrine system;Endocrine and metabolic diseases;Endocrine…	ko05010//Alzheimer disease;ko04020//Calcium signaling pathway;ko04921//Oxytocin signaling pathway;ko04218//Cellular senescence;ko04024//cAMP signaling pathway;ko04925//Aldosterone synthesis and secretion;ko04022//cGMP - PKG signaling pathway;ko04261//Adrenergic signaling in cardiomyocytes;ko04010//MAPK signaling pathway;ko04728//Dopaminergic synapse;ko04530//Tight junction;ko04924//Renin secretio…	K04851;K04851;K04851;K04851;K04851;K04851;K04851;K04851;K04851;K04851;K04851;K04851;K04851;K04851;K04851;K04851;K04851;K04851;K04851;K04851;K04851;K04851;K04851;K04851;K04851;K04851;K04851;K04851;K04851;K04851;K04851;K04851;K04851	GO:0016020//membrane	GO:0005216//ion channel activity	GO:0006811//ion transport;GO:0055085//transmembrane transport
TGGT1_205280	140.44	114.635	103.257	127.097	107.327	113.11	112.883	-0.290612	-0.44005	-0.142957	-0.384801	-0.309765	-0.312634	hypothetical protein	2.59		KFG36781.1 putative transmembrane protein [Toxoplasma gondii FOU]	-	-	-	-	-	-	-
TGGT1_205290	29.7367	32.15	29.5433	33.7367	30.7967	33.8625	30.7467	0.109047	-0.00910634	0.176498	0.0489148	0.181714	0.0466444	serine/threonine specific protein phosphatase	0.69		EPR61422.1 serine/threonine specific protein phosphatase [Toxoplasma gondii GT1]	-	-	-	-	-	GO:0016787//hydrolase activity;GO:2001070//starch binding	-
TGGT1_205300	36.8	37.12	36.09	40.07	43.03	36.0125	40.0033	0.0121619	-0.027356	0.119699	0.220101	-0.0303736	0.117354	hypothetical protein	-0.63		KFG36779.1 sulfite exporter TauE/SafE protein [Toxoplasma gondii FOU]	-	-	-	-	GO:0016021//integral component of membrane	GO:0003674//molecular_function	GO:0008150//biological_process
TGGT1_205320	189.29	189.86	176.827	195.41	199.7	174.64	178.443	0.00431503	-0.0977278	0.0456686	0.0768409	-0.115578	-0.0846717	hypothetical protein	0.85		EPR61424.1 hypothetical protein TGGT1_205320 [Toxoplasma gondii GT1]	-	-	-	-	GO:0016021//integral component of membrane	GO:0016499//orexin receptor activity	GO:0007186//G-protein coupled receptor signaling pathway;GO:0007631//feeding behavior;GO:0022410//circadian sleep/wake cycle process
TGGT1_205330	149.79	149.56	149.247	183.29	193.683	147.055	155.48	-0.00220222	-0.00520745	0.289437	0.368588	-0.0264075	0.0534375	hypothetical protein	2.96		ESS33232.1 putative transmembrane protein [Toxoplasma gondii VEG]	-	-	-	-	-	-	-
TGGT1_205340	492.413	628.02	644.407	554.667	581.75	630.82	737.337	0.350309	0.387412	0.171423	0.24008	0.356717	0.581482	ribosomal protein RPS12	-4.83		XP_002367765.1 ribosomal protein RPS12 [Toxoplasma gondii ME49]	Genetic Information Processing	Translation	ko03010//Ribosome	K02951	-	GO:0008168//methyltransferase activity	-
TGGT1_205350	236.063	218.195	212.867	217.32	214.13	230.847	220.55	-0.113057	-0.14856	-0.118828	-0.140064	-0.0320962	-0.09764	putative integral membrane protein, GNS1/SUR4 family protein	0.24		XP_018637280.1 integral membrane protein, GNS1/SUR4 family protein, putative [Toxoplasma gondii ME49]	Cellular Processes;Genetic Information Processing;Genetic Information Processing	Cell growth and death;Replication and repair;Replication and repair	ko04218//Cellular senescence;ko03440//Homologous recombination;ko03450//Non-homologous end-joining	K10865;K10865;K10865	GO:0016021//integral component of membrane;GO:0045263//proton-transporting ATP synthase complex, coupling factor F(o)	GO:0015078//hydrogen ion transmembrane transporter activity	GO:0015986//ATP synthesis coupled proton transport
TGGT1_205360	53.3533	50.97	47.4533	50.8833	49.8267	46.615	43.6967	-0.0646886	-0.165773	-0.0670974	-0.0967811	-0.190951	-0.282199	hypothetical protein	-1.59		KFG36803.1 putative transmembrane protein [Toxoplasma gondii FOU]	-	-	-	-	-	-	-
TGGT1_205370	38.1767	48.71	35.4	39.51	39.4867	42.625	34.0367	0.34354	-0.106057	0.0482822	0.0474522	0.155159	-0.161129	hypothetical protein	-1.08		ESS33228.1 putative proteophosphoglycan protein ppg4 [Toxoplasma gondii VEG]	-	-	-	-	-	-	-
TGGT1_205380	102.297	127.09	143.653	114.667	128.63	127.56	135.153	0.310364	0.485805	0.163179	0.327605	0.315648	0.398438	fructose-bisphospatase I	-1.67		AGT56739.1 fructose 1,6-bisphosphatase II [Toxoplasma gondii]	Metabolism;Metabolism;Organismal Systems;Organismal Systems;Metabolism;Environmental Information Processing;Metabolism;Metabolism	Global and overview maps;Global and overview maps;Endocrine system;Endocrine system;Carbohydrate metabolism;Signal transduction;Carbohydrate metabolism;Carbohydrate metabolism	ko01100//Metabolic pathways;ko01200//Carbon metabolism;ko04910//Insulin signaling pathway;ko04922//Glucagon signaling pathway;ko00010//Glycolysis / Gluconeogenesis;ko04152//AMPK signaling pathway;ko00030//Pentose phosphate pathway;ko00051//Fructose and mannose metabolism	K03841;K03841;K03841;K03841;K03841;K03841;K03841;K03841	-	-	-
TGGT1_205390	35.71	29.72	36.8867	35.5833	31.74	37.185	41.6033	-0.256995	0.0455184	-0.0049879	-0.165119	0.0568329	0.214792	hypothetical protein	0.97		XP_018637276.1 hypothetical protein TGME49_205390 [Toxoplasma gondii ME49]	-	-	-	-	-	-	-
TGGT1_205398	0.08	0.185	0.0367	0.1367	0.0367	0.0575	0	0.133856	-0.0590328	0.0738202	-0.0590328	-0.0303736	-0.111031	putative DNA repair and recombination protein RAD54	1.08		XP_018637275.1 DNA repair and recombination protein RAD54, putative [Toxoplasma gondii ME49]	Genetic Information Processing	Replication and repair	ko03440//Homologous recombination	K10875	GO:0070823//HDA1 complex	GO:0016881//acid-amino acid ligase activity	GO:0016575//histone deacetylation
TGGT1_205402	0	0	0	0	0	0	0.02	0	0	0	0	0	0.0285692	SNF2 family N-terminal domain-containing protein	0.61		XP_002367771.2 SNF2 family N-terminal domain-containing protein [Toxoplasma gondii ME49]	Genetic Information Processing	Replication and repair	ko03440//Homologous recombination	K10877	-	GO:0003676//nucleic acid binding;GO:0003677//DNA binding;GO:0005524//ATP binding;GO:0016787//hydrolase activity	-
TGGT1_205410	6.45	12.62	12.9933	10.1333	10.6867	12.665	12.1567	0.870414	0.909424	0.579569	0.649555	0.875173	0.820485	RNA pseudouridine synthase superfamily protein	0.75		EPR61434.1 RNA pseudouridine synthase superfamily protein [Toxoplasma gondii GT1]	-	-	-	-	GO:0030095//chloroplast photosystem II;GO:0030096//plasma membrane-derived thylakoid photosystem II	GO:0003674//molecular_function;GO:0003723//RNA binding;GO:0004730//pseudouridylate synthase activity;GO:0009982//pseudouridine synthase activity	GO:0001522//pseudouridine synthesis;GO:0009451//RNA modification;GO:0015979//photosynthesis
TGGT1_205420	0.18	0.26	0.1467	0.1	0.2767	0.355	0.36	0.0946369	-0.0412989	-0.101283	0.113633	0.199506	0.20482	aspartate-semialdehyde dehydrogenase	0.36		EPR61435.1 aspartate-semialdehyde dehydrogenase [Toxoplasma gondii GT1]	Metabolism;Metabolism;Metabolism;Metabolism;Metabolism;Metabolism;Metabolism	Global and overview maps;Global and overview maps;Amino acid metabolism;Amino acid metabolism;Global and overview maps;Biosynthesis of other secondary metabolites;Amino acid metabolism	ko01100//Metabolic pathways;ko01230//Biosynthesis of amino acids;ko00270//Cysteine and methionine metabolism;ko00260//Glycine, serine and threonine metabolism;ko01210//2-Oxocarboxylic acid metabolism;ko00261//Monobactam biosynthesis;ko00300//Lysine biosynthesis	K00133;K00133;K00133;K00133;K00133;K00133;K00133	-	GO:0003942//N-acetyl-gamma-glutamyl-phosphate reductase activity;GO:0004073//aspartate-semialdehyde dehydrogenase activity;GO:0008839//4-hydroxy-tetrahydrodipicolinate reductase;GO:0016620//oxidoreductase activity, acting on the aldehyde or oxo group of donors, NAD or NADP as acceptor;GO:0046983//protein dimerization activity;GO:0051287//NAD binding;GO:0070402//NADPH binding	GO:0006094//gluconeogenesis;GO:0006096//glycolytic process;GO:0006592//ornithine biosynthetic process;GO:0008652//cellular amino acid biosynthetic process;GO:0009086//methionine biosynthetic process;GO:0009088//threonine biosynthetic process;GO:0009089//lysine biosynthetic process via diaminopimelate;GO:0009097//isoleucine biosynthetic process;GO:0019682//glyceraldehyde-3-phosphate metabolic proc…
TGGT1_205425	0	0	0	0	0	0	0	0	0	0	0	0	0	hypothetical protein	0.32		EPR61436.1 hypothetical protein TGGT1_205425 [Toxoplasma gondii GT1]	-	-	-	-	-	-	-
TGGT1_205430	0	0	0	0	0	0.0175	0	0	0	0	0	0.0250288	0	isovaleryl-CoA dehydrogenase	0.91		XP_018637273.1 isovaleryl-CoA dehydrogenase [Toxoplasma gondii ME49]	Metabolism;Metabolism	Global and overview maps;Amino acid metabolism	ko01100//Metabolic pathways;ko00280//Valine, leucine and isoleucine degradation	K00253;K00253	-	GO:0016491//oxidoreductase activity;GO:0016627//oxidoreductase activity, acting on the CH-CH group of donors;GO:0018515//pimeloyl-CoA dehydrogenase activity;GO:0050660//flavin adenine dinucleotide binding	GO:0006790//sulfur compound metabolic process;GO:0055114//oxidation-reduction process
TGGT1_205440	108.403	169.385	158.887	142.537	159.673	169.86	172.863	0.639142	0.547394	0.391763	0.554474	0.643158	0.668297	CCT chaperonin gamma subunit	-4.52		EPR61438.1 CCT chaperonin gamma subunit [Toxoplasma gondii GT1]	-	-	-	-	-	GO:0005515//protein binding;GO:0005524//ATP binding;GO:0016757//transferase activity, transferring glycosyl groups;GO:0016887//ATPase activity	GO:0006457//protein folding;GO:0043163//cell envelope organization
TGGT1_205450	0	0	0	0	0	0	0	0	0	0	0	0	0	hypothetical protein	0.55		ESS33218.1 putative transmembrane protein [Toxoplasma gondii VEG]	-	-	-	-	-	-	-
TGGT1_205460	32.2	41.485	34.74	41.2633	37.46	45.6775	34.1733	0.35577	0.106356	0.348222	0.212176	0.491544	0.0832975	AN1 family Zinc finger domain-containing protein	1.61		XP_002367777.1 AN1 family Zinc finger domain-containing protein [Toxoplasma gondii ME49]	-	-	-	-	-	GO:0008270//zinc ion binding;GO:0046872//metal ion binding	-
TGGT1_205470	808.87	1199.1	1196.23	1022.26	1150.97	1208.6	1259.52	0.567392	0.563938	0.337411	0.508341	0.578762	0.638261	putative translation elongation factor 2 family protein	-4.31		PIM02405.1 putative translation elongation factor 2 family protein [Toxoplasma gondii COUG]	Organismal Systems;Environmental Information Processing	Endocrine system;Signal transduction	ko04921//Oxytocin signaling pathway;ko04152//AMPK signaling pathway	K03234;K03234	GO:0005737//cytoplasm;GO:0009288//bacterial-type flagellum	GO:0003677//DNA binding;GO:0003700//transcription factor activity, sequence-specific DNA binding;GO:0003743//translation initiation factor activity;GO:0003746//translation elongation factor activity;GO:0003747//translation release factor activity;GO:0003824//catalytic activity;GO:0003924//GTPase activity;GO:0004781//sulfate adenylyltransferase (ATP) activity;GO:0005525//GTP binding;GO:0043022//ri…	GO:0000103//sulfate assimilation;GO:0001514//selenocysteine incorporation;GO:0006355//regulation of transcription, DNA-templated;GO:0006412//translation;GO:0006413//translational initiation;GO:0006414//translational elongation;GO:0006415//translational termination;GO:0006950//response to stress;GO:0009063//cellular amino acid catabolic process;GO:0042254//ribosome biogenesis;GO:0050920//regulatio…
TGGT1_205480	9.0133	6.655	8.7	9.5767	10.43	11.22	11.5633	-0.387443	-0.0458609	0.0789721	0.190908	0.287327	0.327298	IMC subcompartment protein ISP4	1.66		EPR61442.1 IMC subcompartment protein ISP4 [Toxoplasma gondii GT1]	-	-	-	-	-	-	-
TGGT1_205490	190.06	141.355	135.6	161.353	132.73	145.33	133.1	-0.424533	-0.484068	-0.234889	-0.514703	-0.3848	-0.510717	putative integral membrane protein	0.65		XP_002367780.1 integral membrane protein, putative [Toxoplasma gondii ME49]	-	-	-	-	-	GO:0022857//transmembrane transporter activity	GO:0055085//transmembrane transport
TGGT1_205500	57.5067	59.195	56.0367	56.6067	47.4033	59.795	57.31	0.0410418	-0.0367113	-0.0223652	-0.273496	0.0553508	-0.00485852	hypothetical protein	-4.61		EPR61444.1 hypothetical protein TGGT1_205500 [Toxoplasma gondii GT1]	-	-	-	-	-	-	-
TGGT1_205510	82.1767	107.605	113.467	94.0267	108.663	111.983	125.357	0.384839	0.460677	0.192153	0.398829	0.441848	0.603251	putative nucleolar protein 5	-4.28		EPR61445.1 putative nucleolar protein 5 [Toxoplasma gondii GT1]	Genetic Information Processing	Translation	ko03008//Ribosome biogenesis in eukaryotes	K14565	-	-	-
TGGT1_205520	0.4767	0.775	0.47	0.4733	0.3267	0.5675	0.3467	0.265442	-0.00656061	-0.00332554	-0.154535	0.0860887	-0.132948	hypothetical protein	0.59		KFG36856.1 putative transmembrane protein [Toxoplasma gondii FOU]	-	-	-	-	-	GO:0015297//antiporter activity;GO:0022857//transmembrane transporter activity	GO:0055085//transmembrane transport
TGGT1_205540	39.02	34.565	32.91	38.7767	33.3733	35.3	33.9867	-0.170263	-0.23901	-0.00879758	-0.219433	-0.140752	-0.193915	DEAD/DEAH box helicase domain-containing protein	-5.86		EPR61447.1 DEAD/DEAH box helicase domain-containing protein [Toxoplasma gondii GT1]	-	-	-	-	GO:0016020//membrane	GO:0003676//nucleic acid binding;GO:0003677//DNA binding;GO:0004003//ATP-dependent DNA helicase activity;GO:0004386//helicase activity;GO:0004527//exonuclease activity;GO:0005524//ATP binding;GO:0008026//ATP-dependent helicase activity;GO:0016787//hydrolase activity	GO:0006268//DNA unwinding involved in DNA replication;GO:0006281//DNA repair;GO:0006310//DNA recombination;GO:0017038//protein import;GO:0043571//maintenance of CRISPR repeat elements
TGGT1_205550	14.13	14.26	14.97	15.0667	14.9433	15.3325	14.17	0.012343	0.0779523	0.0866617	0.0755383	0.110334	0.0038091	AGC kinase	0.21		EPR61448.1 AGC kinase [Toxoplasma gondii GT1]	Cellular Processes;Human Diseases;Human Diseases;Organismal Systems;Organismal Systems;Organismal Systems;Organismal Systems;Organismal Systems;Organismal Systems;Organismal Systems;Organismal Systems;Organismal Systems;Organismal Systems;Human Diseases;Human Diseases	Transport and catabolism;Infectious diseases;Endocrine and metabolic diseases;Nervous system;Endocrine system;Circulatory system;Development and regeneration;Sensory system;Endocrine system;Immune system;Immune system;Immune system;Immune system;Endocrine and metabolic diseases;Endocrine and metabolic diseases	ko04140//Autophagy - animal;ko05131//Shigellosis;ko04931//Insulin resistance;ko04722//Neurotrophin signaling pathway;ko04915//Estrogen signaling pathway;ko04270//Vascular smooth muscle contraction;ko04361//Axon regeneration;ko04750//Inflammatory mediator regulation of TRP channels;ko04912//GnRH signaling pathway;ko04625//C-type lectin receptor signaling pathway;ko04621//NOD-like receptor signalin…	K06068;K06068;K06068;K06068;K06068;K06068;K06068;K06068;K06068;K06068;K06068;K06068;K06068;K06068;K06068	-	GO:0004672//protein kinase activity;GO:0005524//ATP binding;GO:0016709//oxidoreductase activity, acting on paired donors, with incorporation or reduction of molecular oxygen, NAD(P)H as one donor, and incorporation of one atom of oxygen	GO:0006468//protein phosphorylation;GO:0006744//ubiquinone biosynthetic process
TGGT1_205558	331.657	394.91	386.797	350.597	379.71	413.678	433.13	0.251138	0.221266	0.0798874	0.194658	0.317956	0.384093	NAC domain-containing protein	-3.68		XP_018637270.1 NAC domain-containing protein [Toxoplasma gondii ME49]	-	-	-	-	-	-	-
TGGT1_205562	9.01	11.845	12.1867	10.5333	11.5967	10.9225	11.3967	0.359765	0.397642	0.204363	0.331604	0.252245	0.308514	hypothetical protein	-3.33		EPR61450.1 hypothetical protein TGGT1_205562 [Toxoplasma gondii GT1]	-	-	-	-	-	-	-
TGGT1_205570	20.72	26.36	25.05	23.9767	24.5633	27.3425	24.9833	0.333044	0.262259	0.201559	0.23505	0.383943	0.258561	hypothetical protein	-3.41		KFG36905.1 outer membrane, OMP85 family protein [Toxoplasma gondii FOU]	-	-	-	-	GO:0009279//cell outer membrane;GO:0019867//outer membrane	GO:0003779//actin binding	GO:0007010//cytoskeleton organization
TGGT1_205580	38.3833	46.745	41.3367	40.9233	42.2	45.3975	43.2767	0.277766	0.104325	0.0901683	0.133447	0.236463	0.168964	nuclear factor NF4	-4.01		XP_002367789.1 nuclear factor NF4 [Toxoplasma gondii ME49]	-	-	-	-	-	-	-
TGGT1_205590	0	0	0	0	0.0333	0	0	0	0	0	0.0472592	0	0	hypothetical protein	-0.46		EPR61453.1 hypothetical protein TGGT1_205590 [Toxoplasma gondii GT1]	-	-	-	-	-	-	-
TGGT1_205600	17.61	21.65	20.5233	20.4567	20.2467	22.44	19.0667	0.283433	0.209821	0.20535	0.191161	0.332895	0.108725	zinc finger, C3HC4 type (RING finger) domain-containing protein	-0.36		EPR61454.1 zinc finger, C3HC4 type (RING finger) domain-containing protein [Toxoplasma gondii GT1]	Genetic Information Processing	Folding, sorting and degradation	ko04141//Protein processing in endoplasmic reticulum	K10666	GO:0000109//nucleotide-excision repair complex;GO:0005680//anaphase-promoting complex	GO:0008270//zinc ion binding;GO:0046872//metal ion binding;GO:0061630//ubiquitin protein ligase activity;GO:0097602//cullin family protein binding	GO:0006289//nucleotide-excision repair;GO:0031145//anaphase-promoting complex-dependent proteasomal ubiquitin-dependent protein catabolic process
TGGT1_205615	10.8433	14.43	13.54	12.9133	12.4867	13.1575	12.2833	0.381667	0.295956	0.232394	0.187466	0.257495	0.165542	hypothetical protein	-5.62		EPR61455.1 hypothetical protein TGGT1_205615 [Toxoplasma gondii GT1]	-	-	-	-	-	-	-
TGGT1_205625	30.6167	21.325	20.12	25.7867	20.46	22.8225	20.5267	-0.502027	-0.582077	-0.23917	-0.559037	-0.408362	-0.55456	hypothetical protein	-2.05		EPR61456.1 hypothetical protein TGGT1_205625 [Toxoplasma gondii GT1]	-	-	-	-	GO:0016020//membrane;GO:0016021//integral component of membrane	GO:0022857//transmembrane transporter activity	GO:0055085//transmembrane transport
TGGT1_205630	7.2567	3.77	4.2567	3.2433	3.6767	3.81	3.3	-0.791576	-0.651408	-0.960379	-0.820074	-0.779528	-0.941229	hypothetical protein	0.26		EPR61457.1 hypothetical protein TGGT1_205630 [Toxoplasma gondii GT1]	-	-	-	-	-	-	-
TGGT1_205640	42.55	52.31	59.7267	49.0233	56.0333	47.5175	52.12	0.291733	0.479658	0.199928	0.389132	0.155832	0.286582	hypothetical protein	-2.98		EPR61458.1 hypothetical protein TGGT1_205640 [Toxoplasma gondii GT1]	-	-	-	-	-	-	-
TGGT1_205650	156.99	201.73	194.203	175.837	168.257	169.48	172.05	0.359726	0.305144	0.162584	0.0993797	0.109769	0.131356	AP2 domain transcription factor AP2VIIa-3	-2.5		EPR61459.1 AP2 domain transcription factor AP2VIIa-3 [Toxoplasma gondii GT1]	-	-	-	-	-	GO:0003700//transcription factor activity, sequence-specific DNA binding	GO:0006355//regulation of transcription, DNA-templated
TGGT1_205658	0.0633	0.135	0.0467	0.0867	0.0967	0.0725	0.1167	0.0941436	-0.0227007	0.031405	0.0446202	0.012429	0.070693	F5/8 type C domain-containing protein	1.6		EPR61460.1 F5/8 type C domain-containing protein [Toxoplasma gondii GT1]	-	-	-	-	-	-	-
TGGT1_205662	0	0	0	0	0	0	0	0	0	0	0	0	0	LCCL domain-containing protein	1.56		XP_018637262.1 LCCL domain-containing protein [Toxoplasma gondii ME49]	-	-	-	-	-	-	-
TGGT1_205670	71.91	83.15	71.6333	78.3733	76.8067	76.8025	73.85	0.206847	-0.00548557	0.122537	0.0937777	0.0936998	0.0378856	SF-assemblin/beta giardin protein	-2.71		CEL73645.1 TPA: SF-assemblin, putative [Toxoplasma gondii VEG]	-	-	-	-	GO:0019028//viral capsid;GO:0019031//viral envelope;GO:0033104//type VI protein secretion system complex;GO:0045250//cytosolic pyruvate dehydrogenase complex	GO:0003674//molecular_function;GO:0004197//cysteine-type endopeptidase activity;GO:0004739//pyruvate dehydrogenase (acetyl-transferring) activity;GO:0005198//structural molecule activity;GO:0005200//structural constituent of cytoskeleton;GO:0008242//omega peptidase activity;GO:0016740//transferase activity	GO:0006086//acetyl-CoA biosynthetic process from pyruvate;GO:0033103//protein secretion by the type VI secretion system
TGGT1_205680	111.293	57.165	48.97	73.6867	58.6433	58.7925	53.73	-0.949049	-1.16814	-0.588349	-0.91284	-0.909235	-1.03687	hypothetical protein	1.77		KFH00493.1 putative transmembrane protein [Toxoplasma gondii VAND]	-	-	-	-	-	-	-
TGGT1_205690	56.17	64.165	59.4867	60.2133	60.49	55.66	61.5567	0.188839	0.0813597	0.0985869	0.105094	-0.0129277	0.129906	hypothetical protein	0.17		ESS33192.1 putative transmembrane protein [Toxoplasma gondii VEG]	-	-	-	-	-	-	-
TGGT1_205700	1166.72	1283.56	1312	1238.25	1308.87	1350.6	1526.38	0.13757	0.169168	0.0857688	0.165725	0.210964	0.387361	cyclophilin precursor	0.08		EPR61465.1 cyclophilin precursor [Toxoplasma gondii GT1]	-	-	-	-	-	GO:0003755//peptidyl-prolyl cis-trans isomerase activity	GO:0000413//protein peptidyl-prolyl isomerization
TGGT1_205710	99.4167	129.935	121.853	116.04	121.803	127.762	130.04	0.382852	0.290937	0.221002	0.29035	0.358713	0.384008	lysine-tRNA ligase	-5.22		EPR61466.1 lysine-tRNA ligase [Toxoplasma gondii GT1]	Genetic Information Processing	Translation	ko00970//Aminoacyl-tRNA biosynthesis	K04567	GO:0005737//cytoplasm;GO:0009328//phenylalanine-tRNA ligase complex;GO:0046658//anchored component of plasma membrane	GO:0000049//tRNA binding;GO:0000166//nucleotide binding;GO:0003676//nucleic acid binding;GO:0004812//aminoacyl-tRNA ligase activity;GO:0004815//aspartate-tRNA ligase activity;GO:0004816//asparagine-tRNA ligase activity;GO:0004821//histidine-tRNA ligase activity;GO:0004824//lysine-tRNA ligase activity;GO:0004826//phenylalanine-tRNA ligase activity;GO:0005524//ATP binding;GO:0043767//pyrrolysyl-tRN…	GO:0006418//tRNA aminoacylation for protein translation;GO:0006421//asparaginyl-tRNA aminoacylation;GO:0006422//aspartyl-tRNA aminoacylation;GO:0006427//histidyl-tRNA aminoacylation;GO:0006430//lysyl-tRNA aminoacylation;GO:0006432//phenylalanyl-tRNA aminoacylation;GO:0043039//tRNA aminoacylation
TGGT1_205720	11.3367	15.79	13.61	14.5233	14.07	12.7625	14.8267	0.444646	0.244	0.331479	0.288723	0.157786	0.359404	Adenosine/AMP deaminase domain-containing protein	0.09		XP_002367803.1 Adenosine/AMP deaminase domain-containing protein [Toxoplasma gondii ME49]	Metabolism;Metabolism;Human Diseases	Global and overview maps;Nucleotide metabolism;Immune diseases	ko01100//Metabolic pathways;ko00230//Purine metabolism;ko05340//Primary immunodeficiency	K01488;K01488;K01488	-	GO:0004000//adenosine deaminase activity;GO:0019239//deaminase activity	GO:0043101//purine-containing compound salvage
TGGT1_205730	5.6667	6.675	7.28	7.3333	7.8133	6.5275	7.5433	0.203194	0.312658	0.321915	0.40271	0.175198	0.357821	hypothetical protein	1.45		XP_018637259.1 hypothetical protein TGME49_205730 [Toxoplasma gondii ME49]	-	-	-	-	-	-	-
TGGT1_205740	41.64	60.64	64.55	51.9167	59.9833	62.25	62.0967	0.531659	0.620388	0.311516	0.516207	0.568858	0.565357	hypothetical protein	-5.03		KFG36923.1 putative transmembrane protein [Toxoplasma gondii FOU]	-	-	-	-	GO:0009279//cell outer membrane	GO:0005515//protein binding	-
TGGT1_205750	33.5967	38.235	34.81	35.16	34.07	34.835	32.04	0.181507	0.0497281	0.0637602	0.019603	0.0507349	-0.0664207	histone deacetylase complex subunit Sin3	-0.87		EPR61470.1 histone deacetylase complex subunit Sin3 [Toxoplasma gondii GT1]	Human Diseases;Human Diseases;Organismal Systems;Human Diseases	Neurodegenerative diseases;Infectious diseases;Endocrine system;Cancers	ko05016//Huntington disease;ko05169//Epstein-Barr virus infection;ko04919//Thyroid hormone signaling pathway;ko05202//Transcriptional misregulation in cancers	K11644;K11644;K11644;K11644	-	-	-
TGGT1_205760	0	0	0	0	0.03	0	0	0	0	0	0.0426443	0	0	membrane protein	0.38		XP_002367807.1 membrane protein [Toxoplasma gondii ME49]	-	-	-	-	-	-	-
TGGT1_206290	2.23	0.79	1.1967	1.3233	1.8467	1.85	1.4833	-0.851575	-0.556196	-0.475359	-0.182244	-0.180572	-0.379276	hypothetical protein	0.38		EPR61326.1 hypothetical protein TGGT1_206290 [Toxoplasma gondii GT1]	-	-	-	-	-	-	-
TGGT1_206300	18.37	19.55	20.27	18.8	18.9167	21.0475	21.2933	0.0853144	0.134996	0.0316765	0.0401547	0.186791	0.202786	hypothetical protein	0.22		KFG38098.1 NOL1/NOP2/sun family protein [Toxoplasma gondii FOU]	-	-	-	-	-	GO:0008168//methyltransferase activity;GO:0016434//rRNA (cytosine) methyltransferase activity	GO:0000154//rRNA modification;GO:0051726//regulation of cell cycle
TGGT1_206310	18.02	19.39	20.3	18.7367	19.6767	21.6375	18.5433	0.100345	0.163336	0.0533635	0.120489	0.251197	0.0391568	prenyltransferase, UbiA family protein	-1.87		EPR61328.1 prenyltransferase, UbiA family protein [Toxoplasma gondii GT1]	Metabolism;Organismal Systems;Metabolism;Metabolism	Global and overview maps;Environmental adaptation;Energy metabolism;Metabolism of cofactors and vitamins	ko01100//Metabolic pathways;ko04714//Thermogenesis;ko00190//Oxidative phosphorylation;ko00860//Porphyrin and chlorophyll metabolism	K02257;K02257;K02257;K02257	GO:0016021//integral component of membrane	GO:0008412//4-hydroxybenzoate octaprenyltransferase activity;GO:0008495//protoheme IX farnesyltransferase activity;GO:0008710//8-amino-7-oxononanoate synthase activity;GO:0016765//transferase activity, transferring alkyl or aryl (other than methyl) groups	GO:0006744//ubiquinone biosynthetic process;GO:0006783//heme biosynthetic process;GO:0009102//biotin biosynthetic process
TGGT1_206320	42.6867	68.16	63.12	51.7467	64.0433	61.905	64.9033	0.662744	0.55358	0.271887	0.574206	0.525981	0.593157	hypothetical protein	-0.84		ESS33274.1 putative transmembrane protein [Toxoplasma gondii VEG]	-	-	-	-	-	-	-
TGGT1_206330	22.03	22.255	20.69	23.7233	21.7533	22.72	20.6967	0.0140265	-0.0864844	0.102357	-0.0174386	0.0425896	-0.0860388	PHD-finger domain-containing protein	-0.95		EPR61330.1 PHD-finger domain-containing protein [Toxoplasma gondii GT1]	-	-	-	-	-	GO:0008270//zinc ion binding	-
TGGT1_206340	132.133	104.005	102.45	126.48	112.763	130.61	125.353	-0.342413	-0.363938	-0.0626005	-0.226836	-0.0166024	-0.0754081	hypothetical protein	1.95		KFG38094.1 putative transmembrane protein [Toxoplasma gondii FOU]	-	-	-	-	-	-	-
TGGT1_206350	45.0933	57.8	56.91	55.5033	55.8633	56.91	58.4167	0.351259	0.329255	0.293778	0.302941	0.329255	0.366311	putative ER-retrevial receptor Ter1p	1.54		XP_018637254.1 ER-retrevial receptor Ter1p, putative [Toxoplasma gondii ME49]	Human Diseases	Infectious diseases	ko05110//Vibrio cholerae infection	K10949	GO:0016021//integral component of membrane	GO:0046923//ER retention sequence binding	GO:0006621//protein retention in ER lumen
TGGT1_206360	23.3033	27.16	28.4167	25.52	28.3533	27.685	28.6233	0.212495	0.275483	0.125929	0.27237	0.239144	0.28558	peptidyl-tRNA hydrolase domain-containing protein	-0.28		EPR61333.1 peptidyl-tRNA hydrolase domain-containing protein [Toxoplasma gondii GT1]	-	-	-	-	GO:0033179//proton-transporting V-type ATPase, V0 domain	GO:0003747//translation release factor activity;GO:0015078//hydrogen ion transmembrane transporter activity	GO:0006415//translational termination;GO:1902600//hydrogen ion transmembrane transport
TGGT1_206380	32.03	30.945	31.95	30.6333	28.4	30.3975	30.8367	-0.0481868	-0.0034985	-0.0623329	-0.167961	-0.0731273	-0.0530862	hypothetical protein	-1.33		EPR61334.1 hypothetical protein TGGT1_206380 [Toxoplasma gondii GT1]	-	-	-	-	-	-	-
TGGT1_206390	14.4367	18.52	19.3967	15.28	18.3933	17.375	17.9867	0.338589	0.401971	0.0767363	0.329194	0.25138	0.298625	hypothetical protein	0.54		KFG38090.1 Hus1-like protein [Toxoplasma gondii FOU]	-	-	-	-	GO:0030896//checkpoint clamp complex	-	GO:0000077//DNA damage checkpoint
TGGT1_206400	4.06	6.67	7.0233	4.1133	6.3567	5.4925	6.9367	0.600089	0.665058	0.0151173	0.539921	0.359637	0.649402	FAD binding domain of DNA photolyase domain-containing protein	-0.36		EPR61336.1 FAD binding domain of DNA photolyase domain-containing protein [Toxoplasma gondii GT1]	-	-	-	-	-	GO:0003904//deoxyribodipyrimidine photo-lyase activity;GO:0008171//O-methyltransferase activity	GO:0006281//DNA repair
TGGT1_206415	22.67	31.99	34.3767	29.8567	34.1767	29.8325	30.6067	0.478969	0.57974	0.382524	0.57156	0.381392	0.417171	myosin K	-2.78		EPR61337.1 myosin K [Toxoplasma gondii GT1]	-	-	-	-	GO:0016459//myosin complex	GO:0003774//motor activity;GO:0005515//protein binding;GO:0005524//ATP binding	-
TGGT1_206430	5.3067	4.54	6.3067	5.62	5.92	4.575	5.0033	-0.186999	0.212335	0.0699459	0.133887	-0.177914	-0.0711295	formin FRM1	-3.24		EPR61338.1 formin FRM1 [Toxoplasma gondii GT1]	-	-	-	-	-	-	-
TGGT1_206440	0.05	0	0	0	0	0	0	-0.0703893	-0.0703893	-0.0703893	-0.0703893	-0.0703893	-0.0703893	cpw-wpc domain-containing protein	1.68		XP_002367825.1 cpw-wpc domain-containing protein [Toxoplasma gondii ME49]	-	-	-	-	-	-	-
TGGT1_206450	85.28	75.02	76.95	78.1233	72.22	69.845	70.72	-0.182647	-0.146477	-0.124924	-0.236788	-0.28436	-0.266651	putative autophagy-related cysteine peptidase atg4	-0.71		EPR61341.1 putative autophagy-related cysteine peptidase atg4 [Toxoplasma gondii GT1]	-	-	-	-	-	-	-
TGGT1_206460	25.1767	20.64	19.9	22.75	20.9867	20.07	21.61	-0.274583	-0.32478	-0.140356	-0.251652	-0.313093	-0.211322	hypothetical protein	1.89		EPR61342.1 hypothetical protein TGGT1_206460 [Toxoplasma gondii GT1]	-	-	-	-	-	-	-
TGGT1_206470	172.78	175.665	177.297	195.64	178.087	201.885	181.913	0.0237542	0.0370179	0.178295	0.0433961	0.2234	0.0738979	pyruvate dehydrogenase complex subunit PDH-E3II	-3.23		ABE76503.1 mitochondrial dihydrolipoamide dehydrogenase precursor [Toxoplasma gondii]	Metabolism;Metabolism;Metabolism;Metabolism;Metabolism;Metabolism;Metabolism;Metabolism;Metabolism;Metabolism;Metabolism	Global and overview maps;Global and overview maps;Carbohydrate metabolism;Carbohydrate metabolism;Carbohydrate metabolism;Amino acid metabolism;Carbohydrate metabolism;Carbohydrate metabolism;Amino acid metabolism;Amino acid metabolism;Amino acid metabolism	ko01100//Metabolic pathways;ko01200//Carbon metabolism;ko00010//Glycolysis / Gluconeogenesis;ko00020//Citrate cycle (TCA cycle);ko00620//Pyruvate metabolism;ko00280//Valine, leucine and isoleucine degradation;ko00640//Propanoate metabolism;ko00630//Glyoxylate and dicarboxylate metabolism;ko00260//Glycine, serine and threonine metabolism;ko00310//Lysine degradation;ko00380//Tryptophan metabolism	K00382;K00382;K00382;K00382;K00382;K00382;K00382;K00382;K00382;K00382;K00382	GO:0005737//cytoplasm;GO:0005739//mitochondrion;GO:0009331//glycerol-3-phosphate dehydrogenase complex;GO:0009342//glutamate synthase complex (NADPH)	GO:0000104//succinate dehydrogenase activity;GO:0000286//alanine dehydrogenase activity;GO:0003824//catalytic activity;GO:0004148//dihydrolipoyl dehydrogenase activity;GO:0004355//glutamate synthase (NADPH) activity;GO:0004362//glutathione-disulfide reductase activity;GO:0004368//glycerol-3-phosphate dehydrogenase activity;GO:0004791//thioredoxin-disulfide reductase activity;GO:0008767//UDP-galac…	GO:0006071//glycerol metabolic process;GO:0006096//glycolytic process;GO:0006099//tricarboxylic acid cycle;GO:0006400//tRNA modification;GO:0006522//alanine metabolic process;GO:0006537//glutamate biosynthetic process;GO:0006631//fatty acid metabolic process;GO:0006744//ubiquinone biosynthetic process;GO:0006790//sulfur compound metabolic process;GO:0006805//xenobiotic metabolic process;GO:000906…
TGGT1_206480	92.7567	101.11	104.137	99.8633	105.48	112.323	103.743	0.12313	0.165273	0.105408	0.183589	0.273441	0.159864	hypothetical protein	-1.8		XP_002367829.1 hypothetical protein TGME49_206480 [Toxoplasma gondii ME49]	-	-	-	-	-	-	-
TGGT1_206490	26.1233	35.49	35.87	30.6633	32.0433	35.555	35.3767	0.427968	0.442915	0.223279	0.284825	0.430536	0.423482	ICE family protease (caspase) p20 domain-containing protein	-2.74		EPR61345.1 ICE family protease (caspase) p20 domain-containing protein [Toxoplasma gondii GT1]	-	-	-	-	-	-	-
TGGT1_206500	14.23	14.805	15.06	14.21	14.31	15.835	15.26	0.0534651	0.076556	-0.00189579	0.00755834	0.144548	0.0944113	hypothetical protein	-4.14		KFG38209.1 methyltransferase [Toxoplasma gondii FOU]	-	-	-	-	-	GO:0003824//catalytic activity;GO:0030976//thiamine pyrophosphate binding	-
TGGT1_206510	192.417	128.83	121.54	156.683	132.017	142.52	118.64	-0.575089	-0.65846	-0.294682	-0.540105	-0.430461	-0.693013	toxolysin TLN4	0.51		EPR61347.1 toxolysin TLN4 [Toxoplasma gondii GT1]	Human Diseases	Neurodegenerative diseases	ko05010//Alzheimer disease	K01408	-	GO:0004222//metalloendopeptidase activity	GO:0018189//pyrroloquinoline quinone biosynthetic process
TGGT1_206520	13.3067	7.785	7.8367	8.4267	7.54	8.545	7.5967	-0.703577	-0.695111	-0.601866	-0.744383	-0.583874	-0.734836	hypothetical protein	2.07		EPR61348.1 hypothetical protein TGGT1_206520 [Toxoplasma gondii GT1]	-	-	-	-	-	-	-
TGGT1_206540	91.2233	73.525	75.4433	78.7233	71.4733	85.565	73.1067	-0.307407	-0.270741	-0.21013	-0.347682	-0.0913475	-0.315527	hypothetical protein	1.13		EPR61349.1 hypothetical protein TGGT1_206540 [Toxoplasma gondii GT1]	-	-	-	-	-	-	-
TGGT1_206550	0.1867	0.145	0.2533	0.2033	0.3167	0.205	0.3033	-0.0516077	0.0787765	0.0200411	0.149971	0.0220779	0.135214	hypothetical protein	-0.43		EPR61350.1 hypothetical protein TGGT1_206550 [Toxoplasma gondii GT1]	-	-	-	-	GO:0005618//cell wall;GO:0016020//membrane;GO:0030867//rough endoplasmic reticulum membrane	GO:0004252//serine-type endopeptidase activity;GO:0004629//phospholipase C activity	GO:0016042//lipid catabolic process;GO:0023041//neuronal signal transduction
TGGT1_206560	0	0	0	0	0	0	0	0	0	0	0	0	0	EF hand domain-containing protein	-0.66		XP_002367837.1 EF hand domain-containing protein [Toxoplasma gondii ME49]	Human Diseases;Environmental Information Processing;Human Diseases;Organismal Systems;Organismal Systems;Cellular Processes;Environmental Information Processing;Cellular Processes;Organismal Systems;Human Diseases;Human Diseases;Environmental Information Processing;Human Diseases;Organismal Systems;Environmental Information Processing;Environmental Information Processing;Organismal Systems;Organi…	Neurodegenerative diseases;Signal transduction;Cancers;Endocrine system;Endocrine system;Cell growth and death;Signal transduction;Cell growth and death;Endocrine system;Infectious disease: viral;Substance dependence;Signal transduction;Infectious diseases;Endocrine system;Signal transduction;Signal transduction;Circulatory system;Nervous system;Cardiovascular diseases;Nervous system;Infectious d…	ko05010//Alzheimer disease;ko04020//Calcium signaling pathway;ko05200//Pathways in cancer;ko04910//Insulin signaling pathway;ko04921//Oxytocin signaling pathway;ko04218//Cellular senescence;ko04024//cAMP signaling pathway;ko04114//Oocyte meiosis;ko04922//Glucagon signaling pathway;ko05170//Human immunodeficiency virus 1 infection;ko05034//Alcoholism;ko04371//Apelin signaling pathway;ko05152//Tube…	K02183;K02183;K02183;K02183;K02183;K02183;K02183;K02183;K02183;K02183;K02183;K02183;K02183;K02183;K02183;K02183;K02183;K02183;K02183;K02183;K02183;K02183;K02183;K02183;K02183;K02183;K02183;K02183;K02183;K02183;K02183;K02183;K02183;K02183;K02183;K02183;K02183;K02183;K02183;K02183;K02183	-	GO:0005509//calcium ion binding	-
TGGT1_206570	0.0433	0.02	0	0.0967	0.0133	0.065	0.0433	-0.0325849	-0.0611541	0.0720149	-0.0420927	0.0296994	0	putative kinesin	-0.67		EPR61352.1 putative kinesin [Toxoplasma gondii GT1]	-	-	-	-	GO:0016471//vacuolar proton-transporting V-type ATPase complex;GO:0043190//ATP-binding cassette (ABC) transporter complex	GO:0005524//ATP binding;GO:0008017//microtubule binding;GO:0042626//ATPase activity, coupled to transmembrane movement of substances	GO:0006810//transport;GO:0007018//microtubule-based movement;GO:1902600//hydrogen ion transmembrane transport
TGGT1_206580	14.8633	17.04	17.3967	15.7433	16.1	16.345	15.5633	0.185506	0.213754	0.077891	0.108303	0.128827	0.0622972	formin FRM2	-1.12		EPR61353.1 formin FRM2 [Toxoplasma gondii GT1]	-	-	-	-	-	-	-
TGGT1_206590	76.68	61.32	66.8533	65.04	64.1667	72.905	65.9667	-0.317848	-0.195124	-0.234203	-0.253408	-0.0718712	-0.214099	calcium-dependent protein kinase CDPK2A	-2.05		EPR61354.1 calcium-dependent protein kinase CDPK2A [Toxoplasma gondii GT1]	Human Diseases	Infectious diseases	ko05145//Toxoplasmosis	K13412	-	GO:0004672//protein kinase activity;GO:0005509//calcium ion binding;GO:0005515//protein binding;GO:0005524//ATP binding;GO:0016765//transferase activity, transferring alkyl or aryl (other than methyl) groups	GO:0006468//protein phosphorylation
TGGT1_206600	25.3833	32.175	31.85	28.7633	30.2167	31.31	29.9967	0.330471	0.316268	0.173909	0.242693	0.292356	0.23249	sigma-70, region 3 protein	-4.19		EPR61355.1 sigma-70, region 3 protein [Toxoplasma gondii GT1]	-	-	-	-	-	GO:0003700//transcription factor activity, sequence-specific DNA binding;GO:0016987//sigma factor activity	GO:0006352//DNA-templated transcription, initiation;GO:0006355//regulation of transcription, DNA-templated;GO:0006950//response to stress
TGGT1_206610	58.6	87.405	102.28	74.6333	96.4133	83.66	97.6	0.568816	0.793177	0.343709	0.708806	0.506368	0.726275	pyruvate dehydrogenase complex subunit PDH-E2	-2.97		EPR61356.1 pyruvate dehydrogenase complex subunit PDH-E2 [Toxoplasma gondii GT1]	Metabolism;Metabolism;Metabolism;Metabolism;Metabolism	Global and overview maps;Global and overview maps;Carbohydrate metabolism;Carbohydrate metabolism;Carbohydrate metabolism	ko01100//Metabolic pathways;ko01200//Carbon metabolism;ko00010//Glycolysis / Gluconeogenesis;ko00020//Citrate cycle (TCA cycle);ko00620//Pyruvate metabolism	K00627;K00627;K00627;K00627;K00627	GO:0005737//cytoplasm;GO:0009317//acetyl-CoA carboxylase complex;GO:0030867//rough endoplasmic reticulum membrane;GO:0045252//oxoglutarate dehydrogenase complex;GO:0045254//pyruvate dehydrogenase complex	GO:0003824//catalytic activity;GO:0003989//acetyl-CoA carboxylase activity;GO:0004149//dihydrolipoyllysine-residue succinyltransferase activity;GO:0004736//pyruvate carboxylase activity;GO:0004738//pyruvate dehydrogenase activity;GO:0004742//dihydrolipoyllysine-residue acetyltransferase activity;GO:0004847//urea carboxylase activity;GO:0005215//transporter activity;GO:0008565//protein transporter…	GO:0006086//acetyl-CoA biosynthetic process from pyruvate;GO:0006094//gluconeogenesis;GO:0006099//tricarboxylic acid cycle;GO:0006213//pyrimidine nucleoside metabolic process;GO:0006554//lysine catabolic process;GO:0006633//fatty acid biosynthetic process;GO:0006810//transport;GO:0006814//sodium ion transport;GO:0019464//glycine decarboxylation via glycine cleavage system;GO:0019627//urea metabol…
TGGT1_206620	0	0.045	0.01	0.08	0.02	0.035	0.02	0.0635029	0.0143553	0.111031	0.0285692	0.0496308	0.0285692	hypothetical protein	1.18		KFG38335.1 OST-HTH associated domain protein [Toxoplasma gondii FOU]	-	-	-	-	-	-	-
TGGT1_206630	32.9333	34.955	35.2633	33.5	33.51	35.8425	34.1467	0.0834907	0.0958085	0.0238946	0.0243127	0.118669	0.0506875	hypothetical protein	0.64		KFG38334.1 CAAX protease self-immunity protein [Toxoplasma gondii FOU]	-	-	-	-	-	-	-
TGGT1_206640	68.0867	59.105	54.45	60.7	58.5567	59.9725	56.6533	-0.200923	-0.317221	-0.163138	-0.214144	-0.180249	-0.261005	hypothetical protein	-1.45		KFG38333.1 putative at hook motif protein [Toxoplasma gondii FOU]	-	-	-	-	-	-	-
TGGT1_206650	0.8667	0.54	0.3633	0.8267	0.6833	0.6575	0.4033	-0.27756	-0.453387	-0.0312504	-0.149198	-0.171481	-0.411667	zinc finger, c2h2 type domain-containing protein	0.56		EPR61360.1 zinc finger, c2h2 type domain-containing protein [Toxoplasma gondii GT1]	-	-	-	-	-	-	-
TGGT1_206660	0.22	0.38	0.3767	1.2433	0.4333	0.4625	0.3733	0.177787	0.174333	0.878741	0.232459	0.261555	0.170766	hypothetical protein	1.14		EPR61361.1 hypothetical protein TGGT1_206660 [Toxoplasma gondii GT1]	-	-	-	-	-	-	-
TGGT1_206670	62.3133	59.49	63.9833	61.36	62.91	62.69	61.3667	-0.0658119	0.0375604	-0.0218877	0.0135331	0.00855828	-0.0217327	hypothetical protein	-4.02		EPR61362.1 hypothetical protein TGGT1_206670 [Toxoplasma gondii GT1]	-	-	-	-	-	GO:0003676//nucleic acid binding	-
TGGT1_206680	19.29	20.15	23.1733	17.7933	22.0267	22.2275	24.8267	0.0598888	0.252646	-0.11055	0.182539	0.195065	0.348094	hypothetical protein	-2.97		EPR61363.1 hypothetical protein TGGT1_206680 [Toxoplasma gondii GT1]	-	-	-	-	GO:0016592//mediator complex	GO:0003712//transcription cofactor activity	GO:0006357//regulation of transcription from RNA polymerase II promoter
TGGT1_206690	155.817	159.275	146.963	163.28	182.113	153.197	156.553	0.0314702	-0.0838398	0.0670776	0.223657	-0.0242998	0.00676077	glideosome-associated protein with multiple-membrane spans GAPM2B	0.44		EPR61364.1 glideosome-associated protein with multiple-membrane spans GAPM2B [Toxoplasma gondii GT1]	-	-	-	-	-	-	-
TGGT1_206695	12.63	9.615	11.7067	13.3733	19.73	10.6975	15.2367	-0.360681	-0.101196	0.0766058	0.604935	-0.220585	0.252473	hypothetical protein	-0.01		EPR61365.1 hypothetical protein TGGT1_206695 [Toxoplasma gondii GT1]	-	-	-	-	-	-	-
TGGT1_206700	8.31	13.52	13.4133	10.2067	12.0067	11.67	12.51	0.641188	0.630548	0.267508	0.482402	0.444563	0.537175	hypothetical protein	-4.23		XP_002367851.1 hypothetical protein TGME49_206700 [Toxoplasma gondii ME49]	-	-	-	-	-	-	-
TGGT1_206710	33.17	36.535	31.8033	35.1567	31.0233	31.52	30.1867	0.135506	-0.0588893	0.0815328	-0.0936083	-0.071403	-0.131799	hypothetical protein	-0.03		EPR61367.1 hypothetical protein TGGT1_206710 [Toxoplasma gondii GT1]	-	-	-	-	-	-	-
TGGT1_206910	0	0	0	0	0	0	0	0	0	0	0	0	0	hypothetical protein	0.53		EPR58050.1 hypothetical protein TGGT1_206910 [Toxoplasma gondii GT1]	-	-	-	-	-	-	-
TGGT1_207005	0.07	0.08	0.06	0.1533	0.1433	0.275	0.1533	0.0134205	-0.0135465	0.108157	0.0955932	0.252886	0.108157	SAG-related sequence SRS48Q	NA		EPR56786.1 SAG-related sequence SRS48Q [Toxoplasma gondii GT1]	-	-	-	-	GO:0016020//membrane	-	-
TGGT1_207010	0.0133	0.04	0.09	0.03	0.09	0.0925	0.1467	0.0375222	0.105267	0.023583	0.105267	0.108572	0.178427	SAG-related sequence SRS48K	NA		EPR56868.1 SAG-related sequence SRS48K [Toxoplasma gondii GT1]	-	-	-	-	GO:0016020//membrane	-	-
TGGT1_207015	0	0	0	0.03	0	0.1175	0.0533	0	0	0.0426443	0	0.160275	0.0749164	hypothetical protein	NA		EPR56823.1 hypothetical protein TGGT1_207015 [Toxoplasma gondii GT1]	-	-	-	-	GO:0016020//membrane	-	-
TGGT1_207020	10.0633	8.335	11.5433	10.9	12.3333	13.4225	13.29	-0.24506	0.181135	0.10518	0.269252	0.382539	0.369224	hypothetical protein	-3.03		XP_002371987.1 hypothetical protein TGME49_207020 [Toxoplasma gondii ME49]	-	-	-	-	-	-	-
TGGT1_207030	0.2633	0.195	0.66	0.2533	0.2467	0.345	0.4433	-0.0801867	0.393986	-0.0114655	-0.0190829	0.0904089	0.192174	hypothetical protein	-0.31		EPR59985.1 hypothetical protein TGGT1_207030 [Toxoplasma gondii GT1]	-	-	-	-	-	-	-
TGGT1_207040	13.84	16.4	16.49	14.9433	15.2233	17.0425	15.9	0.229596	0.237039	0.103459	0.128576	0.281908	0.187532	hypothetical protein	-4.09		EPR59986.1 hypothetical protein TGGT1_207040 [Toxoplasma gondii GT1]	-	-	-	-	-	-	-
TGGT1_207050	0.02	0.175	0.1033	0.5833	0.4767	0.2775	0.21	0.204092	0.113256	0.634365	0.533808	0.324754	0.246438	hypothetical protein	-1.35		RQX66887.1 putative transmembrane protein [Toxoplasma gondii CAST]	-	-	-	-	-	-	-
TGGT1_207060	253.383	323.57	327.017	302.27	321.81	305.87	333.48	0.351526	0.366765	0.253599	0.343681	0.270624	0.394916	ribonucleoside-diphosphate reductase small subunit	-4.35		EPR59988.1 ribonucleoside-diphosphate reductase small subunit [Toxoplasma gondii GT1]	Metabolism;Metabolism;Metabolism;Metabolism;Cellular Processes;Metabolism	Global and overview maps;Nucleotide metabolism;Nucleotide metabolism;Metabolism of other amino acids;Cell growth and death;Xenobiotics biodegradation and metabolism	ko01100//Metabolic pathways;ko00230//Purine metabolism;ko00240//Pyrimidine metabolism;ko00480//Glutathione metabolism;ko04115//p53 signaling pathway;ko00983//Drug metabolism - other enzymes	K10808;K10808;K10808;K10808;K10808;K10808	GO:0005971//ribonucleoside-diphosphate reductase complex	GO:0030145//manganese ion binding	GO:0009263//deoxyribonucleotide biosynthetic process;GO:0009265//2'-deoxyribonucleotide biosynthetic process
TGGT1_207070	20.3267	18.34	20.91	19.0933	20.4133	22.4175	21.0567	-0.141073	0.0389287	-0.0859462	0.0058464	0.134926	0.0485562	putative glycosyl transferase	-2.63		EPR59989.1 putative glycosyl transferase [Toxoplasma gondii GT1]	Metabolism;Metabolism;Metabolism	Global and overview maps;Glycan biosynthesis and metabolism;Glycan biosynthesis and metabolism	ko01100//Metabolic pathways;ko00510//N-Glycan biosynthesis;ko00513//Various types of N-glycan biosynthesis	K07441;K07441;K07441	GO:0000145//exocyst	GO:0016758//transferase activity, transferring hexosyl groups;GO:0050511//undecaprenyldiphospho-muramoylpentapeptide beta-N-acetylglucosaminyltransferase activity	GO:0005975//carbohydrate metabolic process;GO:0006488//dolichol-linked oligosaccharide biosynthetic process;GO:0006887//exocytosis;GO:0009252//peptidoglycan biosynthetic process;GO:0030259//lipid glycosylation
TGGT1_207080	18.67	21.135	21.54	18.44	19.6667	20.235	18.8733	0.170332	0.196491	-0.0169687	0.0713111	0.110447	0.0148345	histone lysine acetyltransferase MYST-B	-0.98		EPR59990.1 histone lysine acetyltransferase MYST-B [Toxoplasma gondii GT1]	-	-	-	-	-	GO:0004402//histone acetyltransferase activity;GO:0008080//N-acetyltransferase activity	GO:0006355//regulation of transcription, DNA-templated;GO:0016573//histone acetylation
TGGT1_207100	21.8	28.925	32.7867	24.22	28.64	29.08	28.4333	0.392317	0.567422	0.145534	0.378512	0.399771	0.368415	hypothetical protein	-3.26		EPR59991.1 hypothetical protein TGGT1_207100 [Toxoplasma gondii GT1]	-	-	-	-	-	-	-
TGGT1_207110	4.0767	5.585	4.8033	4.8	5.4633	4.8675	5.2733	0.375292	0.192983	0.192162	0.34838	0.208855	0.305334	hypothetical protein	-3.68		EPR59992.1 hypothetical protein TGGT1_207110 [Toxoplasma gondii GT1]	-	-	-	-	-	-	-
TGGT1_207120	10.0467	12.55	12.3833	10.8667	11.85	12.5225	11.69	0.294677	0.276818	0.103303	0.218153	0.291746	0.200077	Sad1/UNC family protein	-3.86		EPR59993.1 Sad1/UNC family protein [Toxoplasma gondii GT1]	-	-	-	-	GO:0016021//integral component of membrane	GO:0008324//cation transmembrane transporter activity	GO:0006812//cation transport;GO:0055085//transmembrane transport
TGGT1_207130	1.7133	0.845	0.75	0.43	0.6033	0.4775	0.3667	-0.556428	-0.632694	-0.924033	-0.759004	-0.87689	-0.989352	SAG-related sequence SRS49A	0.44		EPR59994.1 SAG-related sequence SRS49A [Toxoplasma gondii GT1]	-	-	-	-	GO:0016020//membrane	-	-
TGGT1_207140	31.8267	34.105	38.9333	18.4667	30.68	25.315	37.6467	0.0968068	0.282723	-0.753861	-0.0512974	-0.318984	0.235476	SAG-related sequence SRS49B	0.28		EPR59995.1 SAG-related sequence SRS49B [Toxoplasma gondii GT1]	-	-	-	-	GO:0016020//membrane	-	-
TGGT1_207150	9.03	2.11	1.3267	0.66	1.3633	0.8975	1.7033	-1.68934	-2.10796	-2.59507	-2.08545	-2.40215	-1.89153	SAG-related sequence SRS49C	0.31		EPR59996.1 SAG-related sequence SRS49C [Toxoplasma gondii GT1]	-	-	-	-	GO:0016020//membrane	-	-
TGGT1_207160	10.8833	0.08	0.1467	0.1433	0.16	0.1075	0.0533	-3.45983	-3.37338	-3.37766	-3.35674	-3.42356	-3.49595	SAG-related sequence SRS49D	0.21		AAD21975.1 SAG2 related antigen SAG2C [Toxoplasma gondii]	-	-	-	-	GO:0016020//membrane	-	-
TGGT1_207170	61.2433	64.14	64.6733	63.68	68.5967	70.5225	68.0033	0.0656252	0.0773884	0.0554011	0.1611	0.200479	0.148747	hypothetical protein	-3.44		ESS28317.1 putative transmembrane protein [Toxoplasma gondii VEG]	-	-	-	-	-	-	-
TGGT1_207180	18.47	19.59	19.45	19.0233	19.41	18.945	19.2067	0.0806909	0.070848	0.0404269	0.0680233	0.0347742	0.0535808	indole-3-glycerol phosphate synthase domain-containing protein	-3.59		EPR59999.1 indole-3-glycerol phosphate synthase domain-containing protein [Toxoplasma gondii GT1]	-	-	-	-	-	GO:0003949//1-(5-phosphoribosyl)-5-[(5-phosphoribosylamino)methylideneamino]imidazole-4-carboxamide isomerase activity;GO:0004425//indole-3-glycerol-phosphate synthase activity;GO:0004514//nicotinate-nucleotide diphosphorylase (carboxylating) activity;GO:0047465//N-acylglucosamine-6-phosphate 2-epimerase activity	GO:0000105//histidine biosynthetic process;GO:0006051//N-acetylmannosamine metabolic process;GO:0019363//pyridine nucleotide biosynthetic process
TGGT1_207200	9.42	11.735	11.87	11.48	11.8633	13.22	12.2333	0.289444	0.304657	0.260263	0.303906	0.448566	0.344818	hypothetical protein	-4.79		EPR60000.1 hypothetical protein TGGT1_207200 [Toxoplasma gondii GT1]	-	-	-	-	-	-	GO:0044528//regulation of mitochondrial mRNA stability
TGGT1_207210	0.65	0	0.18	0	0	0	0.0867	-0.722466	-0.483679	-0.722466	-0.722466	-0.722466	-0.602512	hypothetical protein	0.05		XP_002372006.1 hypothetical protein TGME49_207210 [Toxoplasma gondii ME49]	-	-	-	-	-	-	-
TGGT1_207230	25.49	34.44	29.8233	31.3467	26.07	28.6975	28.0433	0.419931	0.218573	0.288171	0.031247	0.164894	0.132758	hypothetical protein	0.75		EPR60002.1 hypothetical protein TGGT1_207230 [Toxoplasma gondii GT1]	-	-	-	-	-	-	-
TGGT1_207240	20.6467	25.815	18.61	18.5367	22.8333	20.8925	24.38	0.308893	-0.142558	-0.14796	0.138832	0.0162896	0.229545	hypothetical protein	-1.98		EPR60003.1 hypothetical protein TGGT1_207240 [Toxoplasma gondii GT1]	-	-	-	-	-	GO:0005515//protein binding	-
TGGT1_207250	0	0.03	0	0	0	0	0.02	0.0426443	0	0	0	0	0.0285692	electron-transfer-flavoprotein, alpha polypeptide	-0.37		EPR60004.1 electron-transfer-flavoprotein, alpha polypeptide [Toxoplasma gondii GT1]	-	-	-	-	-	-	-
TGGT1_207350	0.4333	0	0	0	0	0	0	-0.519341	-0.519341	-0.519341	-0.519341	-0.519341	-0.519341	hypothetical protein	1.83		EPR58036.1 hypothetical protein TGGT1_207350 [Toxoplasma gondii GT1]	-	-	-	-	-	-	-
TGGT1_207360	0	0	0	0	0	0	0	0	0	0	0	0	0	hypothetical protein	1.83		KFG35223.1 putative transmembrane protein [Toxoplasma gondii GAB2-2007-GAL-DOM2]	-	-	-	-	-	-	-
TGGT1_207370	107.437	122.705	138.32	107.847	123.723	119.847	130.22	0.190051	0.361549	0.00544455	0.201878	0.156335	0.275135	hypothetical protein	-3.89		EPR58038.1 hypothetical protein TGGT1_207370 [Toxoplasma gondii GT1]	-	-	-	-	-	GO:0005524//ATP binding;GO:0008855//exodeoxyribonuclease VII activity	GO:0007059//chromosome segregation;GO:0030261//chromosome condensation
TGGT1_207390	26.9867	31.465	28.9867	30.7833	31.8333	33.4475	32.06	0.214144	0.0995814	0.183528	0.230418	0.299658	0.240345	putative coatomer protein complex, gamma sub-unit	-4.14		XP_002369553.1 coatomer protein complex, gamma sub-unit, putative [Toxoplasma gondii ME49]	Cellular Processes	Transport and catabolism	ko04142//Lysosome	K12402	-	-	-
TGGT1_207400	23.57	26.06	21.5833	25.8	22.46	24.0825	22.1433	0.139264	-0.121642	0.125335	-0.0666948	0.0297833	-0.0863033	hypothetical protein	-3.75		EPR58040.1 hypothetical protein TGGT1_207400 [Toxoplasma gondii GT1]	-	-	-	-	-	-	-
TGGT1_207407	0	0	0	0	0	0	0	0	0	0	0	0	0	hypothetical protein	0.94		EPR58041.1 hypothetical protein TGGT1_207407 [Toxoplasma gondii GT1]	-	-	-	-	-	-	-
TGGT1_207410	0.06	0.225	0.0433	0.1433	0.03	0.0925	0.06	0.208717	-0.0229102	0.10914	-0.0414199	0.043569	0	tetratricopeptide repeat-containing protein	0.24		EPR58042.1 tetratricopeptide repeat-containing protein [Toxoplasma gondii GT1]	-	-	-	-	GO:0045203//integral component of cell outer membrane	GO:0005215//transporter activity;GO:0005515//protein binding;GO:0042802//identical protein binding	GO:0015774//polysaccharide transport;GO:0042710//biofilm formation
TGGT1_207420	49.9233	57.8	63.6833	57.14	64.79	65.4075	64.5833	0.20749	0.345067	0.191205	0.369542	0.38302	0.365003	hypothetical protein	-2.03		EPR58043.1 hypothetical protein TGGT1_207420 [Toxoplasma gondii GT1]	-	-	-	-	-	-	-
TGGT1_207430	50.45	47.4	45.4733	53.23	46.6033	51.5875	44.8233	-0.088164	-0.146769	0.0759201	-0.112109	0.0315488	-0.16709	putative ATP-dependent RNA helicase DDX1	0.45		EPR58044.1 putative ATP-dependent RNA helicase DDX1 [Toxoplasma gondii GT1]	-	-	-	-	-	GO:0003676//nucleic acid binding;GO:0003677//DNA binding;GO:0003690//double-stranded DNA binding;GO:0004003//ATP-dependent DNA helicase activity;GO:0004386//helicase activity;GO:0005515//protein binding;GO:0005524//ATP binding;GO:0008026//ATP-dependent helicase activity;GO:0016787//hydrolase activity;GO:0016887//ATPase activity	GO:0006139//nucleobase-containing compound metabolic process;GO:0006268//DNA unwinding involved in DNA replication;GO:0006281//DNA repair;GO:0006310//DNA recombination;GO:0043571//maintenance of CRISPR repeat elements
TGGT1_207440	1334.9	1909.19	1849.67	1654.78	1741.12	1903.66	1901.24	0.515911	0.470237	0.3097	0.383038	0.511727	0.509893	ribosomal protein RPS4	-3.44		XP_018638513.1 ribosomal protein RPS4 [Toxoplasma gondii ME49]	Genetic Information Processing	Translation	ko03010//Ribosome	K02987	-	GO:0003723//RNA binding	-
TGGT1_207450	45.6733	48.27	51.16	49.5333	44.6	50.37	49.0367	0.078112	0.160346	0.114637	-0.0335637	0.138329	0.100389	DNA segment, Chr 10, Wayne State University 52, expressed family protein	0.07		XP_002369559.1 DNA segment, Chr 10, Wayne State University 52, expressed family protein [Toxoplasma gondii ME49]	-	-	-	-	GO:0019013//viral nucleocapsid	GO:0003674//molecular_function;GO:0003677//DNA binding;GO:0008171//O-methyltransferase activity;GO:0008452//RNA ligase activity	GO:0006396//RNA processing;GO:0006415//translational termination
TGGT1_207460A	0	0	0	0	0	0	0	0	0	0	0	0	0	Rab5B protein	-1.35		-	-	-	-	-	-	-	-
TGGT1_207460B	28.0133	25.145	25.9433	26.66	28.44	26.3875	26.7733	-0.150179	-0.106788	-0.0689132	0.0210633	-0.0831968	-0.0630158	Rab5B protein	0.55		XP_002369560.1 Rab5B protein [Toxoplasma gondii ME49]	Human Diseases;Cellular Processes;Cellular Processes;Human Diseases;Organismal Systems;Environmental Information Processing;Human Diseases	Infectious diseases;Transport and catabolism;Transport and catabolism;Infectious diseases;Excretory system;Signal transduction;Infectious diseases	ko05132//Salmonella infection;ko04144//Endocytosis;ko04145//Phagosome;ko05152//Tuberculosis;ko04962//Vasopressin-regulated water reabsorption;ko04014//Ras signaling pathway;ko05146//Amoebiasis	K07889;K07889;K07889;K07889;K07889;K07889;K07889	-	GO:0000155//phosphorelay sensor kinase activity;GO:0003924//GTPase activity;GO:0004672//protein kinase activity;GO:0005524//ATP binding;GO:0005525//GTP binding;GO:0016887//ATPase activity;GO:0043022//ribosome binding	GO:0000160//phosphorelay signal transduction system;GO:0006109//regulation of carbohydrate metabolic process;GO:0006412//translation
TGGT1_207470	4.21	6.195	7.3467	3.8333	5.7967	3.4775	7.8767	0.465711	0.679923	-0.108275	0.383551	-0.21859	0.76874	hypothetical protein	0.03		EPR57973.1 hypothetical protein TGGT1_207470 [Toxoplasma gondii GT1]	-	-	-	-	-	-	-
TGGT1_207480	12.7767	15.63	20.98	12.6133	17.58	13.01	17.7067	0.271558	0.673961	-0.0172135	0.43152	0.0242266	0.441325	GCC2 and GCC3 domain-containing protein	-0.28		EPR57974.1 GCC2 and GCC3 domain-containing protein [Toxoplasma gondii GT1]	-	-	-	-	-	-	-
TGGT1_207590	23.89	25.43	21.0533	24.3167	26.31	22.3	22.24	0.0866102	-0.174572	0.0245231	0.133863	-0.0952363	-0.0989562	protein phosphatase 2C domain-containing protein	0.37		EPR57975.1 protein phosphatase 2C domain-containing protein [Toxoplasma gondii GT1]	-	-	-	-	GO:0016020//membrane	GO:0004722//protein serine/threonine phosphatase activity;GO:0016791//phosphatase activity	GO:0030436//asexual sporulation
TGGT1_207600	18.5233	9.555	10.9267	13.23	11.49	10.6125	11.1633	-0.88727	-0.711002	-0.456261	-0.644423	-0.749518	-0.682662	tubulin/FtsZ family, GTPase domain-containing protein	1.21		EPR57976.1 tubulin/FtsZ family, GTPase domain-containing protein [Toxoplasma gondii GT1]	-	-	-	-	-	GO:0003924//GTPase activity	-
TGGT1_207610	0.21	0.14	0.0167	0.3833	0.06	0.2025	0.0467	-0.0859732	-0.251113	0.193107	-0.190943	-0.00897015	-0.209159	rhoptry kinase family protein ROP36 (incomplete catalytic triad)	1.01		EPR57977.1 rhoptry kinase family protein ROP36 (incomplete catalytic triad) [Toxoplasma gondii GT1]	-	-	-	-	-	GO:0004672//protein kinase activity;GO:0005524//ATP binding	GO:0006468//protein phosphorylation
TGGT1_207620	131.437	153.475	156.88	157.4	153.067	149.947	147.36	0.22207	0.253525	0.258269	0.218252	0.188744	0.163799	pyridine nucleotide-disulfide oxidoreductase domain-containing protein	-1.15		EPR57978.1 pyridine nucleotide-disulfide oxidoreductase domain-containing protein [Toxoplasma gondii GT1]	-	-	-	-	GO:0009342//glutamate synthase complex (NADPH)	GO:0004148//dihydrolipoyl dehydrogenase activity;GO:0004355//glutamate synthase (NADPH) activity;GO:0004362//glutathione-disulfide reductase activity;GO:0004791//thioredoxin-disulfide reductase activity;GO:0008641//small protein activating enzyme activity;GO:0008942//nitrite reductase [NAD(P)H] activity;GO:0015036//disulfide oxidoreductase activity;GO:0015042//trypanothione-disulfide reductase ac…	GO:0006096//glycolytic process;GO:0006537//glutamate biosynthetic process;GO:0006569//tryptophan catabolic process;GO:0006790//sulfur compound metabolic process;GO:0006805//xenobiotic metabolic process;GO:0009398//FMN biosynthetic process;GO:0010126//mycothiol metabolic process;GO:0045454//cell redox homeostasis;GO:0046689//response to mercury ion;GO:0051068//dihydrolipoamide metabolic process;GO…
TGGT1_207630	19.8433	19.78	20.7267	19.8167	20.2833	20.1025	17.2767	-0.00438806	0.0598854	-0.00184233	0.0301382	0.0178302	-0.189578	peptidyl-tRNA hydrolase domain-containing protein	-3.49		EPR57979.1 peptidyl-tRNA hydrolase domain-containing protein [Toxoplasma gondii GT1]	-	-	-	-	-	GO:0003677//DNA binding;GO:0003747//translation release factor activity	GO:0006355//regulation of transcription, DNA-templated;GO:0006415//translational termination
TGGT1_207640	62.9233	88.695	94.84	76.3	90.1833	94.8775	98.7367	0.488686	0.584286	0.274127	0.512428	0.58485	0.641783	isoleucyl-tRNA synthetase family protein	-4.61		EPR57980.1 isoleucyl-tRNA synthetase family protein [Toxoplasma gondii GT1]	Genetic Information Processing	Translation	ko00970//Aminoacyl-tRNA biosynthesis	K01870	GO:0005737//cytoplasm	GO:0000166//nucleotide binding;GO:0004812//aminoacyl-tRNA ligase activity;GO:0004817//cysteine-tRNA ligase activity;GO:0004822//isoleucine-tRNA ligase activity;GO:0004823//leucine-tRNA ligase activity;GO:0004825//methionine-tRNA ligase activity;GO:0004832//valine-tRNA ligase activity;GO:0005524//ATP binding	GO:0006418//tRNA aminoacylation for protein translation;GO:0006423//cysteinyl-tRNA aminoacylation;GO:0006428//isoleucyl-tRNA aminoacylation;GO:0006429//leucyl-tRNA aminoacylation;GO:0006431//methionyl-tRNA aminoacylation;GO:0006438//valyl-tRNA aminoacylation
TGGT1_207650	0.04	0.07	0	0.05	0.0467	0.0325	0.1967	0.0410273	-0.0565835	0.0138058	0.00926447	-0.0104417	0.202478	OTU family cysteine protease	-2.75		EPR57983.1 OTU family cysteine protease [Toxoplasma gondii GT1]	-	-	-	-	-	-	-
TGGT1_207665	1.7367	2.135	2.03	1.1633	1.6233	1.04	2.0267	0.196028	0.146881	-0.339204	-0.0610545	-0.423868	0.145308	kinesin motor domain-containing protein	0.65		EPR57984.1 kinesin motor domain-containing protein [Toxoplasma gondii GT1]	-	-	-	-	-	GO:0003678//DNA helicase activity;GO:0005524//ATP binding;GO:0008017//microtubule binding;GO:0019139//cytokinin dehydrogenase activity;GO:0050660//flavin adenine dinucleotide binding	GO:0000723//telomere maintenance;GO:0006281//DNA repair;GO:0007018//microtubule-based movement;GO:0007059//chromosome segregation;GO:0009690//cytokinin metabolic process;GO:0030261//chromosome condensation;GO:0055114//oxidation-reduction process
TGGT1_207680	50.9767	53.385	53.5467	50.25	52.35	53.1375	65.5533	0.0653438	0.0696269	-0.020313	0.0376232	0.0587632	0.356645	putative suppressor of kinetochore protein 1	-4.1		XP_002369572.1 suppressor of kinetochore protein 1, putative [Toxoplasma gondii ME49]	Genetic Information Processing;Genetic Information Processing;Human Diseases;Cellular Processes;Human Diseases;Human Diseases;Cellular Processes;Human Diseases;Environmental Information Processing;Environmental Information Processing;Organismal Systems;Environmental Information Processing	Folding, sorting and degradation;Folding, sorting and degradation;Infectious diseases;Cell growth and death;Cancers;Infectious diseases;Cell growth and death;Infectious disease: viral;Signal transduction;Signal transduction;Environmental adaptation;Signal transduction	ko04141//Protein processing in endoplasmic reticulum;ko04120//Ubiquitin mediated proteolysis;ko05132//Salmonella infection;ko04110//Cell cycle;ko05200//Pathways in cancer;ko05131//Shigellosis;ko04114//Oocyte meiosis;ko05170//Human immunodeficiency virus 1 infection;ko04310//Wnt signaling pathway;ko04341//Hedgehog signaling pathway - fly;ko04710//Circadian rhythm;ko04350//TGF-beta signaling pathway	K03094;K03094;K03094;K03094;K03094;K03094;K03094;K03094;K03094;K03094;K03094;K03094	-	GO:0005515//protein binding	GO:0006511//ubiquitin-dependent protein catabolic process;GO:0052699//ergothioneine biosynthetic process
TGGT1_207690	25.93	28.27	29.6967	24.7233	28.6333	29.6025	35.67	0.120209	0.188869	-0.0661385	0.138005	0.184435	0.445386	programmed cell death 5 protein	0.25		EPR57986.1 programmed cell death 5 protein [Toxoplasma gondii GT1]	-	-	-	-	-	GO:0003677//DNA binding	-
TGGT1_207700	0.9767	1.69	0.7867	0.8633	0.7133	0.67	0.63	0.444512	-0.145797	-0.085234	-0.206316	-0.243246	-0.278222	rhoptry kinase family protein ROP22 (incomplete catalytic triad)	-0.76		EPR57987.1 rhoptry kinase family protein ROP22 (incomplete catalytic triad) [Toxoplasma gondii GT1]	-	-	-	-	-	GO:0004672//protein kinase activity;GO:0005524//ATP binding	GO:0006468//protein phosphorylation
TGGT1_207710	18.6033	31.6	22.7233	23.0033	26.73	26.9575	26.9233	0.733775	0.275208	0.292136	0.500351	0.512139	0.510373	putative phosphatidylinositol synthase	-3.57		ANG59278.1 phosphatidylinositol synthase [Toxoplasma gondii]	Metabolism;Metabolism;Environmental Information Processing;Metabolism	Global and overview maps;Lipid metabolism;Signal transduction;Carbohydrate metabolism	ko01100//Metabolic pathways;ko00564//Glycerophospholipid metabolism;ko04070//Phosphatidylinositol signaling system;ko00562//Inositol phosphate metabolism	K00999;K00999;K00999;K00999	GO:0016020//membrane	GO:0003882//CDP-diacylglycerol-serine O-phosphatidyltransferase activity;GO:0008444//CDP-diacylglycerol-glycerol-3-phosphate 3-phosphatidyltransferase activity;GO:0015095//magnesium ion transmembrane transporter activity;GO:0016780//phosphotransferase activity, for other substituted phosphate groups	GO:0008654//phospholipid biosynthetic process;GO:0015693//magnesium ion transport
TGGT1_207720	17.4133	22.21	23.04	20.86	21.23	22.2325	23.6333	0.333998	0.384689	0.247545	0.27176	0.335396	0.419862	hypothetical protein	-4.83		EPR57989.1 hypothetical protein TGGT1_207720 [Toxoplasma gondii GT1]	Genetic Information Processing	Translation	ko03008//Ribosome biogenesis in eukaryotes	K14544	-	-	-
TGGT1_207730	0.0067	0.01	0	0.03	0.0067	0	0.0067	0.00472147	-0.00963382	0.0330105	0	-0.00963382	0	hypothetical protein	1.46		EPR57990.1 hypothetical protein TGGT1_207730 [Toxoplasma gondii GT1]	-	-	-	-	-	-	-
TGGT1_207740	0.0133	0	0.0233	0.0267	0.04	0.0475	0.04	-0.0190614	0.0141678	0.0189533	0.0375222	0.0478889	0.0375222	hypothetical protein	0.54		EPR57991.1 hypothetical protein TGGT1_207740 [Toxoplasma gondii GT1]	-	-	-	-	-	-	-
TGGT1_207750	130.01	161.42	155.12	152.213	117.847	185.637	161.027	0.310052	0.252978	0.225865	-0.140575	0.510562	0.306555	hypothetical protein	-0.47		KFG35146.1 glycosyltransferase family 17 protein [Toxoplasma gondii GAB2-2007-GAL-DOM2]	-	-	-	-	GO:0016020//membrane	GO:0003830//beta-1,4-mannosylglycoprotein 4-beta-N-acetylglucosaminyltransferase activity	GO:0006487//protein N-linked glycosylation
TGGT1_207760	37.0967	52.11	57.0833	45.97	53.1633	55.3325	59.0267	0.479317	0.608457	0.302074	0.50765	0.564301	0.655938	DnaJ C terminal region domain-containing protein	-3.41		EPR57993.1 DnaJ C terminal region domain-containing protein [Toxoplasma gondii GT1]	Human Diseases	Cancers	ko05203//Viral carcinogenesis	K09504	-	GO:0005515//protein binding;GO:0031072//heat shock protein binding;GO:0051082//unfolded protein binding	GO:0006457//protein folding;GO:0009408//response to heat
TGGT1_207770	76.0067	106.515	101.897	97.53	107.393	104.335	108.663	0.481482	0.418141	0.355579	0.49322	0.451929	0.510025	PCI domain-containing protein	-5.75		EPR57994.1 PCI domain-containing protein [Toxoplasma gondii GT1]	Genetic Information Processing;Human Diseases	Folding, sorting and degradation;Infectious diseases	ko03050//Proteasome;ko05169//Epstein-Barr virus infection	K03039;K03039	GO:0005737//cytoplasm	GO:0004829//threonine-tRNA ligase activity;GO:0005524//ATP binding;GO:0008270//zinc ion binding	-
TGGT1_207780	0	0	0	0	0	0	0	0	0	0	0	0	0	hypothetical protein	-1.24		KFG35098.1 putative transmembrane protein [Toxoplasma gondii GAB2-2007-GAL-DOM2]	-	-	-	-	-	-	-
TGGT1_207790	0.2667	0.195	0.4367	0.8633	0.0567	0.5975	0.3233	-0.0840643	0.181684	0.556785	-0.261509	0.334741	0.0630653	putative enkurin	0.99		XP_002369583.1 enkurin, putative [Toxoplasma gondii ME49]	-	-	-	-	-	-	-
TGGT1_207800	16.7967	20.715	19.86	19.2967	19.5767	22.4325	20.7833	0.287082	0.229129	0.189635	0.209402	0.396901	0.291613	hypothetical protein	-3.97		EPR57997.1 hypothetical protein TGGT1_207800 [Toxoplasma gondii GT1]	-	-	-	-	-	GO:0004672//protein kinase activity	GO:0006468//protein phosphorylation
TGGT1_207820	117.737	141.005	153.557	125.06	146.187	137.485	151.947	0.258176	0.38037	0.0863446	0.309881	0.221964	0.365263	putative cell-cycle-associated protein kinase MAPK	-3.61		EPR57998.1 putative cell-cycle-associated protein kinase MAPK [Toxoplasma gondii GT1]	Organismal Systems;Human Diseases;Cellular Processes;Human Diseases;Cellular Processes;Human Diseases;Human Diseases;Human Diseases;Human Diseases;Organismal Systems;Environmental Information Processing;Organismal Systems;Organismal Systems;Human Diseases;Environmental Information Processing;Organismal Systems;Human Diseases;Human Diseases;Human Diseases;Environmental Information Processing;Human…	Environmental adaptation;Infectious diseases;Cell growth and death;Infectious diseases;Cell growth and death;Infectious diseases;Infectious diseases;Infectious disease: viral;Infectious diseases;Circulatory system;Signal transduction;Aging;Nervous system;Cardiovascular diseases;Signal transduction;Nervous system;Infectious diseases;Infectious diseases;Cancers;Signal transduction;Infectious diseas…	ko04714//Thermogenesis;ko05132//Salmonella infection;ko04218//Cellular senescence;ko05131//Shigellosis;ko04114//Oocyte meiosis;ko05169//Epstein-Barr virus infection;ko05130//Pathogenic Escherichia coli infection;ko05170//Human immunodeficiency virus 1 infection;ko05152//Tuberculosis;ko04261//Adrenergic signaling in cardiomyocytes;ko04068//FoxO signaling pathway;ko04212//Longevity regulating pathw…	K04441;K04441;K04441;K04441;K04441;K04441;K04441;K04441;K04441;K04441;K04441;K04441;K04441;K04441;K04441;K04441;K04441;K04441;K04441;K04441;K04441;K04441;K04441;K04441;K04441;K04441;K04441;K04441;K04441;K04441;K04441;K04441;K04441;K04441;K04441;K04441;K04441;K04441;K04441;K04441;K04441;K04441;K04441;K04441;K04441;K04441;K04441;K04441;K04441;K04441;K04441;K04441;K04441;K04441;K04441;K04441;K04441	-	GO:0004672//protein kinase activity;GO:0005524//ATP binding	GO:0006468//protein phosphorylation
TGGT1_207830	42.2533	47.325	46.5133	46.03	47.2667	48.845	47.4767	0.15996	0.135521	0.120771	0.158218	0.204639	0.164481	MORN repeat-containing protein	1.53		EPR57999.1 MORN repeat-containing protein [Toxoplasma gondii GT1]	-	-	-	-	-	-	-
TGGT1_207840	401.43	505.585	489.357	432.16	471.403	475.808	556.783	0.332067	0.285094	0.106162	0.231281	0.244669	0.470967	ribosomal protein RPS17	-3.75		XP_002369587.1 ribosomal protein RPS17 [Toxoplasma gondii ME49]	Genetic Information Processing	Translation	ko03010//Ribosome	K02962	GO:0005840//ribosome	GO:0003735//structural constituent of ribosome	GO:0006412//translation
TGGT1_207865	0.39	0.32	0.4633	0.1933	0.3367	0.1825	0.3767	-0.074547	0.0741407	-0.220128	-0.0564092	-0.233245	-0.0138707	GCC2 and GCC3 domain-containing protein	0.33		EPR58001.1 GCC2 and GCC3 domain-containing protein [Toxoplasma gondii GT1]	-	-	-	-	-	GO:0005515//protein binding	-
TGGT1_207875	0.3767	0.55	0.65	0.29	0.55	0.4125	0.57	0.171054	0.261252	-0.0938431	0.171054	0.0370367	0.18955	GCC2 and GCC3 domain-containing protein	-0.18		EPR58002.1 GCC2 and GCC3 domain-containing protein [Toxoplasma gondii GT1]	-	-	-	-	-	-	-
TGGT1_207880	5.99	5.47	5.06	4.5167	3.8867	5.01	4.7667	-0.111527	-0.205975	-0.341487	-0.516432	-0.217927	-0.277546	hypothetical protein	0.01		EPR58003.1 hypothetical protein TGGT1_207880 [Toxoplasma gondii GT1]	-	-	-	-	-	-	-
TGGT1_207900	32.4233	29.37	29.44	30.2833	29.6	32.6875	30.39	-0.138207	-0.134886	-0.0954615	-0.127323	0.0113592	-0.0905492	transcription initiation factor TFIIIB	-4.73		EPR58004.1 transcription initiation factor TFIIIB [Toxoplasma gondii GT1]	-	-	-	-	-	GO:0003677//DNA binding;GO:0017025//TBP-class protein binding	GO:0006355//regulation of transcription, DNA-templated
TGGT1_207910	50.49	34.23	39.9867	41.5	39.3867	40.275	39.1033	-0.547488	-0.329136	-0.276829	-0.350412	-0.319024	-0.360571	putative manganese resistance 1 protein	-2.77		EPR58005.1 putative manganese resistance 1 protein [Toxoplasma gondii GT1]	-	-	-	-	GO:0016021//integral component of membrane	GO:0015368//calcium:cation antiporter activity	GO:0006816//calcium ion transport;GO:0055085//transmembrane transport
TGGT1_207920	25.6467	28.595	27.92	30.5467	27.67	26.0025	26.7033	0.151397	0.118111	0.243532	0.105585	0.0191361	0.056101	hypothetical protein	-0.43		KFG35081.1 putative transmembrane protein [Toxoplasma gondii GAB2-2007-GAL-DOM2]	-	-	-	-	-	-	-
TGGT1_207930	46.8933	39.075	25.48	47.2333	36.1667	38.95	32.5233	-0.257121	-0.854921	0.0102057	-0.365813	-0.261628	-0.51466	phosphatidylethanolamine-binding protein	-0.11		EPR58007.1 phosphatidylethanolamine-binding protein [Toxoplasma gondii GT1]	-	-	-	-	GO:0005575//cellular_component	GO:0003674//molecular_function	GO:0008150//biological_process
TGGT1_207940	21.5033	23.985	22.99	21.15	21.1967	22.4825	19.98	0.150926	0.0922966	-0.0228299	-0.0197914	0.0614494	-0.101122	putative ribosomal protein S9	-5.14		EPR58008.1 putative ribosomal protein S9 [Toxoplasma gondii GT1]	Genetic Information Processing	Translation	ko03010//Ribosome	K02996	GO:0005840//ribosome;GO:0022627//cytosolic small ribosomal subunit	GO:0003735//structural constituent of ribosome	GO:0006412//translation
TGGT1_207950	56.1567	42.99	59.16	48.7567	56.6367	58.45	68.6233	-0.377747	0.0738819	-0.200032	0.0120651	0.0567542	0.284648	hypothetical protein	1.2		KFG30559.1 putative transmembrane protein [Toxoplasma gondii p89]	-	-	-	-	GO:0005634//nucleus	GO:0003677//DNA binding;GO:0005198//structural molecule activity	GO:0001539//cilium or flagellum-dependent cell motility
TGGT1_207955	0	0	0	0	0	0	0.0633	0	0	0	0	0	0.0885487	hypothetical protein	1.53		XP_018638500.1 hypothetical protein TGME49_207955 [Toxoplasma gondii ME49]	-	-	-	-	-	-	-
TGGT1_207960	29.1167	32.855	31.27	30.9833	28.4533	32.595	28.9533	0.168805	0.0996299	0.0867551	-0.0321344	0.157683	-0.00784874	hypothetical protein	-3.96		EPR58011.1 hypothetical protein TGGT1_207960 [Toxoplasma gondii GT1]	-	-	-	-	-	-	GO:0016192//vesicle-mediated transport
TGGT1_207965	0.0267	0.02	0.0367	0.1633	0.15	0.1375	0.0533	-0.00944554	0.0139838	0.180209	0.163619	0.147852	0.0369017	hypothetical protein	0.91		EPR58012.1 hypothetical protein TGGT1_207965 [Toxoplasma gondii GT1]	-	-	-	-	GO:0005737//cytoplasm;GO:0009331//glycerol-3-phosphate dehydrogenase complex;GO:0009342//glutamate synthase complex (NADPH)	GO:0000104//succinate dehydrogenase activity;GO:0004355//glutamate synthase (NADPH) activity;GO:0004368//glycerol-3-phosphate dehydrogenase activity;GO:0004791//thioredoxin-disulfide reductase activity;GO:0008734//L-aspartate oxidase activity;GO:0016166//phytoene dehydrogenase activity;GO:0016491//oxidoreductase activity;GO:0016647//oxidoreductase activity, acting on the CH-NH group of donors, ox…	GO:0006071//glycerol metabolic process;GO:0006099//tricarboxylic acid cycle;GO:0006537//glutamate biosynthetic process;GO:0006744//ubiquinone biosynthetic process;GO:0006805//xenobiotic metabolic process;GO:0008652//cellular amino acid biosynthetic process;GO:0009060//aerobic respiration;GO:0009061//anaerobic respiration;GO:0009236//cobalamin biosynthetic process;GO:0009398//FMN biosynthetic proc…
TGGT1_207970	1.3467	1.33	1.1467	1.4167	1.1167	1.24	1.0567	-0.0103035	-0.128513	0.042405	-0.148817	-0.0671347	-0.190302	HEAT repeat-containing protein	-0.07		EPR58013.1 HEAT repeat-containing protein [Toxoplasma gondii GT1]	-	-	-	-	-	GO:0005515//protein binding	-
TGGT1_207980	10.2167	11.35	11.0133	9.8433	11.4467	11.745	10.6567	0.138863	0.0989842	-0.0488444	0.150115	0.184283	0.0555111	PIG-P protein	-5.95		CAJ20539.1 hypothetical protein TgIb.0640c [Toxoplasma gondii RH]	Metabolism;Metabolism	Global and overview maps;Glycan biosynthesis and metabolism	ko01100//Metabolic pathways;ko00563//Glycosylphosphatidylinositol(GPI)-anchor biosynthesis	K03861;K03861	GO:0030176//integral component of endoplasmic reticulum membrane	GO:0030234//enzyme regulator activity	GO:0019348//dolichol metabolic process
TGGT1_207990	30.01	36.795	36.2633	33.2267	35.84	38.2375	38.01	0.285462	0.265022	0.142389	0.24854	0.3395	0.33111	ribosomal RNA large subunit methyltransferase J protein	-5.01		EPR58015.1 ribosomal RNA large subunit methyltransferase J protein [Toxoplasma gondii GT1]	-	-	-	-	GO:0005634//nucleus	GO:0008168//methyltransferase activity;GO:0008649//rRNA methyltransferase activity	GO:0000154//rRNA modification;GO:0006364//rRNA processing;GO:0006370//7-methylguanosine mRNA capping;GO:0032259//methylation
TGGT1_208010	35.1133	35.23	36.0967	34.6733	34.8533	39.1675	38.7067	0.00465455	0.0387606	-0.0176856	-0.0104243	0.153498	0.136852	hypothetical protein	-3.84		EPR58016.1 hypothetical protein TGGT1_208010 [Toxoplasma gondii GT1]	-	-	-	-	-	-	-
TGGT1_208020	1.0433	1.265	0.7267	4.3933	3.09	1.635	1.0267	0.14861	-0.242884	1.40027	1.0012	0.366902	-0.0117685	AP2 domain transcription factor AP2Ib-1	-0.09		EPR58017.1 AP2 domain transcription factor AP2Ib-1 [Toxoplasma gondii GT1]	-	-	-	-	-	GO:0003700//transcription factor activity, sequence-specific DNA binding	GO:0006355//regulation of transcription, DNA-templated
TGGT1_208030	1485.84	1111.64	1085.37	1210.12	1132.18	1235.85	1204.33	-0.418253	-0.452726	-0.2959	-0.391873	-0.265579	-0.302822	microneme protein MIC4	0.83		XP_002369606.1 microneme protein MIC4 [Toxoplasma gondii ME49]	-	-	-	-	-	-	-
TGGT1_208040	16.1833	18.85	21.4633	19.6533	21.1633	22.5875	20.89	0.208132	0.386563	0.265365	0.367166	0.457015	0.349265	aldo-keto reductase	-3.47		EPR58019.1 aldo-keto reductase [Toxoplasma gondii GT1]	-	-	-	-	-	GO:0047834//D-threo-aldose 1-dehydrogenase activity	-
TGGT1_208050	16.9967	19.845	23.1933	19.3967	19.8633	20.3775	20.2	0.211969	0.426875	0.180603	0.213235	0.248361	0.236332	putative ABC transporter	-2.31		EPR58020.1 putative ABC transporter [Toxoplasma gondii GT1]	Environmental Information Processing;Environmental Information Processing;Organismal Systems;Human Diseases	Signal transduction;Membrane transport;Digestive system;Drug resistance	ko04024//cAMP signaling pathway;ko02010//ABC transporters;ko04976//Bile secretion;ko01523//Antifolate resistance	K05673;K05673;K05673;K05673	GO:0005575//cellular_component;GO:0005887//integral component of plasma membrane;GO:0009380//excinuclease repair complex;GO:0009898//cytoplasmic side of plasma membrane;GO:0016021//integral component of membrane;GO:0043190//ATP-binding cassette (ABC) transporter complex;GO:0055051//ATP-binding cassette (ABC) transporter complex, integrated substrate binding;GO:0055052//ATP-binding cassette (ABC) …	GO:0003924//GTPase activity;GO:0004385//guanylate kinase activity;GO:0005260//channel-conductance-controlling ATPase activity;GO:0005319//lipid transporter activity;GO:0005524//ATP binding;GO:0005525//GTP binding;GO:0008565//protein transporter activity;GO:0009381//excinuclease ABC activity;GO:0015220//choline transmembrane transporter activity;GO:0015221//lipopolysaccharide transmembrane transpo…	GO:0000910//cytokinesis;GO:0006289//nucleotide-excision repair;GO:0006412//translation;GO:0006810//transport;GO:0006817//phosphate ion transport;GO:0006824//cobalt ion transport;GO:0006855//drug transmembrane transport;GO:0006869//lipid transport;GO:0007601//visual perception;GO:0008150//biological_process;GO:0008272//sulfate transport;GO:0015675//nickel cation transport;GO:0015689//molybdate ion…
TGGT1_208070	22.1533	21.905	24.4133	22.2233	22.37	22.835	22.9767	-0.0155553	0.134366	0.00435516	0.0134399	0.0418638	0.0504153	inositol polyphosphate kinase	-4.77		EPR58021.1 inositol polyphosphate kinase [Toxoplasma gondii GT1]	Environmental Information Processing	Signal transduction	ko04070//Phosphatidylinositol signaling system	K07756	-	GO:0016301//kinase activity	GO:0032958//inositol phosphate biosynthetic process
TGGT1_208080	2.8467	3.5	3.75	2.79	2.99	2.9975	2.7733	0.226304	0.304306	-0.0214235	0.0527674	0.0554767	-0.0277945	hypothetical protein	-0.07		EPR58022.1 hypothetical protein TGGT1_208080 [Toxoplasma gondii GT1]	-	-	-	-	GO:0005856//cytoskeleton;GO:0016020//membrane;GO:0016021//integral component of membrane;GO:0032040//small-subunit processome	GO:0004386//helicase activity;GO:0005515//protein binding;GO:0019903//protein phosphatase binding;GO:0022857//transmembrane transporter activity;GO:0046872//metal ion binding	GO:0006270//DNA replication initiation;GO:0006811//ion transport;GO:0009405//pathogenesis;GO:0043666//regulation of phosphoprotein phosphatase activity
TGGT1_208090	7.7833	8.175	9.5533	7.6167	9.1067	8.9975	9.3267	0.0629451	0.264859	-0.0276276	0.202477	0.186804	0.233544	5-formyltetrahydrofolate cyclo-ligase	-3.03		EPR58023.1 5-formyltetrahydrofolate cyclo-ligase [Toxoplasma gondii GT1]	-	-	-	-	GO:0016020//membrane	GO:0005102//receptor binding;GO:0030272//5-formyltetrahydrofolate cyclo-ligase activity;GO:0043548//phosphatidylinositol 3-kinase binding	GO:0006730//one-carbon metabolic process;GO:0014068//positive regulation of phosphatidylinositol 3-kinase signaling;GO:0050776//regulation of immune response
TGGT1_208200	19.0967	25.92	23.98	23.3967	22.0567	22.93	25.0367	0.42172	0.313815	0.279727	0.198227	0.251862	0.373588	PHD-finger domain-containing protein	-4.65		XP_018638492.1 PHD-finger domain-containing protein [Toxoplasma gondii ME49]	-	-	-	-	-	GO:0008270//zinc ion binding	GO:0000398//mRNA splicing, via spliceosome
TGGT1_208300	6.0433	9.78	11.1833	7.9433	13.68	9.485	17.5533	0.614034	0.790582	0.344556	1.05953	0.574003	1.39735	hypothetical protein	-1.88		XP_018638491.1 hypothetical protein TGME49_208300 [Toxoplasma gondii ME49]	-	-	-	-	-	-	-
TGGT1_208310	27.9733	33.215	33.35	34.16	31.8567	34.2725	30.45	0.239905	0.245586	0.279211	0.181464	0.28382	0.118336	hypothetical protein	0.91		EPR58026.1 hypothetical protein TGGT1_208310 [Toxoplasma gondii GT1]	-	-	-	-	-	GO:0005515//protein binding	-
TGGT1_208320	22.28	29.275	28.79	27.3767	27.3833	27.52	27.4267	0.379036	0.355737	0.285616	0.285951	0.292883	0.288156	polynucleotide kinase 3 phosphatase	-0.27		EPR58027.1 polynucleotide kinase 3 phosphatase [Toxoplasma gondii GT1]	-	-	-	-	GO:0009898//cytoplasmic side of plasma membrane;GO:0043190//ATP-binding cassette (ABC) transporter complex	GO:0003723//RNA binding;GO:0003724//RNA helicase activity;GO:0004113//2',3'-cyclic-nucleotide 3'-phosphodiesterase activity;GO:0004386//helicase activity;GO:0004401//histidinol-phosphatase activity;GO:0005524//ATP binding;GO:0005525//GTP binding;GO:0016301//kinase activity;GO:0016773//phosphotransferase activity, alcohol group as acceptor;GO:0016787//hydrolase activity;GO:0016887//ATPase activity…	GO:0000012//single strand break repair;GO:0000105//histidine biosynthetic process;GO:0006824//cobalt ion transport;GO:0008152//metabolic process;GO:0016226//iron-sulfur cluster assembly;GO:0016260//selenocysteine biosynthetic process;GO:0019634//organic phosphonate metabolic process;GO:0042245//RNA repair
TGGT1_208330	0	0	0	0	0	0	0	0	0	0	0	0	0	hypothetical protein	1.54		KFG30522.1 putative transmembrane protein [Toxoplasma gondii p89]	-	-	-	-	-	GO:0005319//lipid transporter activity	GO:0006869//lipid transport
TGGT1_208340	41.3967	49.01	47.2967	48.63	48.2	44.6975	45.7933	0.238265	0.187973	0.22726	0.214706	0.108163	0.14235	hypothetical protein	-0.81		EPR58029.1 hypothetical protein TGGT1_208340 [Toxoplasma gondii GT1]	-	-	-	-	-	GO:0005524//ATP binding	GO:0007059//chromosome segregation;GO:0030261//chromosome condensation
TGGT1_208350	37.27	35.86	37.8733	37.2367	37.7	37.3625	38.0333	-0.0541578	0.0225657	-0.00125588	0.0161197	0.00348284	0.0284915	hypothetical protein	0.93		ESS29434.1 putative RNA recognition motif protein [Toxoplasma gondii VEG]	-	-	-	-	-	GO:0003676//nucleic acid binding	-
TGGT1_208360	25.41	25.135	26.83	26.82	26.6867	29.68	26.5733	-0.0151011	0.0755566	0.0750381	0.0681088	0.216214	0.0621876	hypothetical protein	1.35		KFG60601.1 putative transmembrane protein [Toxoplasma gondii RUB]	-	-	-	-	-	-	GO:0019915//lipid storage
TGGT1_208370	221.503	147.56	129.31	189.88	157.897	144.805	134.39	-0.582781	-0.771879	-0.221161	-0.485738	-0.609787	-0.716706	putative myosin heavy chain	1.79		EPR58032.1 putative myosin heavy chain [Toxoplasma gondii GT1]	-	-	-	-	-	GO:0005524//ATP binding	GO:0007059//chromosome segregation;GO:0030261//chromosome condensation
TGGT1_208380	1.0633	1.325	0.6233	2.8533	0.7567	0.8525	0.6567	0.172277	-0.346024	0.901141	-0.232086	-0.15548	-0.316641	hypothetical protein	1.11		EPR58033.1 hypothetical protein TGGT1_208380 [Toxoplasma gondii GT1]	-	-	-	-	-	-	-
TGGT1_208390	18.6	21.39	22.81	19.5333	22.6533	21.4825	21.4033	0.192001	0.280714	0.0671119	0.271188	0.197949	0.192858	hypothetical protein	0.09		KFG30528.1 putative capping alpha-like subunit [Toxoplasma gondii p89]	-	-	-	-	GO:0008290//F-actin capping protein complex	-	GO:0051016//barbed-end actin filament capping
TGGT1_208400A	17.7267	17.675	16.8667	16.1433	17.3167	15.1575	14.51	-0.00398845	-0.0678235	-0.127452	-0.0319371	-0.212893	-0.271898	hypothetical protein	-0.38		EPR57956.1 hypothetical protein TGGT1_208400A [Toxoplasma gondii GT1]	-	-	-	-	-	-	-
TGGT1_208400B	58.3867	50.325	50.3733	53.57	50.5567	50.04	46.6967	-0.210478	-0.209121	-0.122032	-0.20398	-0.218512	-0.31625	hypothetical protein	-1.52		EPR58035.1 hypothetical protein TGGT1_208400B, partial [Toxoplasma gondii GT1]	-	-	-	-	-	GO:0005524//ATP binding	GO:0007059//chromosome segregation;GO:0030261//chromosome condensation
TGGT1_208410	18.95	17.06	16.39	21.14	19.8067	16.9825	15.1167	-0.143591	-0.198131	0.150266	0.0606594	-0.149795	-0.307832	hypothetical protein	-0.88		KFG30505.1 transporter [Toxoplasma gondii p89]	-	-	-	-	GO:0016021//integral component of membrane	-	-
TGGT1_208420	46.7933	42.855	47.5033	45.43	46.84	48.7175	44.9933	-0.124067	0.0212745	-0.0417511	0.001409	0.0569454	-0.0553847	Sodium:neurotransmitter symporter family protein	-2.31		KFG30506.1 Sodium:neurotransmitter symporter family protein [Toxoplasma gondii p89]	Organismal Systems	Nervous system	ko04721//Synaptic vesicle cycle	K05035	GO:0016021//integral component of membrane	-	-
TGGT1_208430	38.56	33.395	31.3833	32.5533	33.91	39.525	39.1233	-0.201844	-0.288792	-0.237588	-0.180402	0.0347698	0.0203978	putative serine proteinase inhibitor PI-2	1.42		KFH15548.1 putative serine proteinase inhibitor PI-2, partial [Toxoplasma gondii MAS]	Environmental Information Processing	Signaling molecules and interaction	ko04512//ECM-receptor interaction	K06254	-	GO:0005515//protein binding	-
TGGT1_208440	78.6367	104.03	96.16	88.3933	94.9267	99.4275	112.55	0.399296	0.286929	0.166733	0.268499	0.334649	0.511822	hypothetical protein	-3.54		AAY98747.1 cytoplasmic protein Cyt16 [Toxoplasma gondii]	-	-	-	-	-	-	-
TGGT1_208450	616.963	297.88	234.2	427.697	291.403	349.59	296.827	-1.04795	-1.39363	-0.527564	-1.07956	-0.817736	-1.05305	protease inhibitor PI2	2.04		ADK74380.1 serine protease inhibitor 1 isoform alpha [Toxoplasma gondii]	-	-	-	-	-	GO:0005515//protein binding	-
TGGT1_208490	30.94	33.295	29.7533	32.1767	27.8833	34.3525	30.8967	0.102634	-0.0546231	0.0548061	-0.145129	0.146448	-0.00195714	hypothetical protein	-2.39		EPR57962.1 hypothetical protein TGGT1_208490 [Toxoplasma gondii GT1]	Genetic Information Processing	Translation	ko03008//Ribosome biogenesis in eukaryotes	K14539	GO:0005737//cytoplasm	GO:0003924//GTPase activity;GO:0005525//GTP binding;GO:0015639//ferrous iron uptake transmembrane transporter activity;GO:0019843//rRNA binding;GO:0043022//ribosome binding;GO:0051539//4 iron, 4 sulfur cluster binding	GO:0006400//tRNA modification;GO:0006412//translation;GO:0008150//biological_process;GO:0015684//ferrous iron transport;GO:0042254//ribosome biogenesis;GO:0051186//cofactor metabolic process
TGGT1_208500	79.7667	67.045	67.08	76.48	68.81	75.405	70.5733	-0.247271	-0.24653	-0.0599366	-0.210327	-0.0800935	-0.174339	protein phosphatase 2C domain-containing protein	0.84		EPR57963.1 protein phosphatase 2C domain-containing protein [Toxoplasma gondii GT1]	-	-	-	-	-	GO:0016791//phosphatase activity	-
TGGT1_208510	45.53	39.125	41.4533	42.3667	36.72	41.8725	38.3967	-0.21366	-0.132284	-0.101574	-0.302832	-0.118109	-0.240086	hypothetical protein	-0.44		EPR57964.1 hypothetical protein TGGT1_208510 [Toxoplasma gondii GT1]	-	-	-	-	-	-	-
TGGT1_208530	82.6667	78.98	78.62	77.7933	84.2233	81.4625	78.97	-0.0650143	-0.0715227	-0.0865806	0.0265944	-0.0209153	-0.0651946	nicotinate phosphoribosyltransferase	1.25		EPR57965.1 nicotinate phosphoribosyltransferase [Toxoplasma gondii GT1]	Metabolism;Metabolism	Global and overview maps;Metabolism of cofactors and vitamins	ko01100//Metabolic pathways;ko00760//Nicotinate and nicotinamide metabolism	K00763;K00763	-	GO:0004516//nicotinate phosphoribosyltransferase activity	GO:0019357//nicotinate nucleotide biosynthetic process;GO:0019358//nicotinate nucleotide salvage
TGGT1_208540	21.2333	23.61	21.7	21.38	20.1733	24.76	22.39	0.146523	0.0299702	0.00948794	-0.070476	0.21241	0.0731698	DEAD/DEAH box helicase domain-containing protein	-4.06		EPR57966.1 DEAD/DEAH box helicase domain-containing protein [Toxoplasma gondii GT1]	-	-	-	-	GO:0005634//nucleus;GO:0005658//alpha DNA polymerase:primase complex;GO:0009380//excinuclease repair complex	GO:0003676//nucleic acid binding;GO:0003677//DNA binding;GO:0003688//DNA replication origin binding;GO:0003723//RNA binding;GO:0003724//RNA helicase activity;GO:0004003//ATP-dependent DNA helicase activity;GO:0004386//helicase activity;GO:0005524//ATP binding;GO:0008026//ATP-dependent helicase activity;GO:0009381//excinuclease ABC activity;GO:0016787//hydrolase activity;GO:0016818//hydrolase acti…	GO:0006139//nucleobase-containing compound metabolic process;GO:0006260//DNA replication;GO:0006268//DNA unwinding involved in DNA replication;GO:0006281//DNA repair;GO:0006289//nucleotide-excision repair;GO:0006310//DNA recombination;GO:0043571//maintenance of CRISPR repeat elements
TGGT1_208550	64.7133	45.055	41.9433	58.1667	43.65	50.8225	51.8567	-0.512828	-0.613752	-0.1514	-0.557525	-0.342607	-0.314099	hypothetical protein	1.43		KFG30460.1 putative transmembrane protein [Toxoplasma gondii p89]	-	-	-	-	-	GO:0004642//phosphoribosylformylglycinamidine synthase activity	GO:0009152//purine ribonucleotide biosynthetic process
TGGT1_208560	49.3733	61.655	69.1467	60.38	65.9467	61.025	64.2533	0.31477	0.477716	0.285109	0.410354	0.300191	0.373392	carrier superfamily protein	-3.49		EPR57968.1 carrier superfamily protein [Toxoplasma gondii GT1]	-	-	-	-	-	-	-
TGGT1_208570	141.43	120.37	111.43	116.607	97.8833	103.567	100.983	-0.230841	-0.341226	-0.276283	-0.526454	-0.445819	-0.48192	putative ubiquitin conjugating enzyme E2	1.5		EPR57969.1 putative ubiquitin conjugating enzyme E2 [Toxoplasma gondii GT1]	Genetic Information Processing;Genetic Information Processing;Human Diseases	Folding, sorting and degradation;Folding, sorting and degradation;Neurodegenerative diseases	ko04141//Protein processing in endoplasmic reticulum;ko04120//Ubiquitin mediated proteolysis;ko05012//Parkinson disease	K04554;K04554;K04554	-	-	-
TGGT1_208580	36.0833	48.69	41.29	39.0233	37.48	39.3475	39.2133	0.422186	0.189547	0.11007	0.0533392	0.12171	0.116903	putative DNA ligase 1	-5.23		EPR57970.1 putative DNA ligase 1 [Toxoplasma gondii GT1]	Genetic Information Processing;Genetic Information Processing;Genetic Information Processing;Genetic Information Processing	Replication and repair;Replication and repair;Replication and repair;Replication and repair	ko03420//Nucleotide excision repair;ko03030//DNA replication;ko03430//Mismatch repair;ko03410//Base excision repair	K10747;K10747;K10747;K10747	-	GO:0003677//DNA binding;GO:0003910//DNA ligase (ATP) activity;GO:0005524//ATP binding	GO:0006281//DNA repair;GO:0006303//double-strand break repair via nonhomologous end joining;GO:0006310//DNA recombination
TGGT1_208590	84.4733	84.6	76.2633	88.78	89.0433	86.4725	83.68	0.00213697	-0.145691	0.0709203	0.0751451	0.0333557	-0.0134526	putative vacuolar ATP synthase subunit 54kD	-4.78		XP_018638479.1 vacuolar ATP synthase subunit 54kD, putative [Toxoplasma gondii ME49]	Metabolism;Human Diseases;Cellular Processes;Metabolism;Cellular Processes;Human Diseases;Human Diseases;Environmental Information Processing;Organismal Systems;Human Diseases;Human Diseases	Global and overview maps;Infectious diseases;Transport and catabolism;Energy metabolism;Transport and catabolism;Infectious diseases;Infectious diseases;Signal transduction;Nervous system;Immune diseases;Infectious diseases	ko01100//Metabolic pathways;ko05165//Human papillomavirus infection;ko04142//Lysosome;ko00190//Oxidative phosphorylation;ko04145//Phagosome;ko05110//Vibrio cholerae infection;ko05152//Tuberculosis;ko04150//mTOR signaling pathway;ko04721//Synaptic vesicle cycle;ko05323//Rheumatoid arthritis;ko05120//Epithelial cell signaling in Helicobacter pylori infection	K02144;K02144;K02144;K02144;K02144;K02144;K02144;K02144;K02144;K02144;K02144	GO:0000221//vacuolar proton-transporting V-type ATPase, V1 domain	GO:0005515//protein binding;GO:0046961//proton-transporting ATPase activity, rotational mechanism	GO:1902600//hydrogen ion transmembrane transport
TGGT1_208710	15.1433	16.965	18.6467	16.4833	17.3933	17.085	18.4	0.154253	0.283351	0.115042	0.188245	0.163858	0.265121	DNA/RNA non-specific endonuclease	0.91		EPR57922.1 DNA/RNA non-specific endonuclease, partial [Toxoplasma gondii GT1]	-	-	-	-	-	GO:0003676//nucleic acid binding;GO:0016787//hydrolase activity;GO:0046872//metal ion binding	-
TGGT1_208718	157.843	144.165	151.427	152.74	156.293	155.17	153.6	-0.129911	-0.0594886	-0.0471117	-0.014147	-0.0244869	-0.0390639	putative protein tyrosine phosphatase type IVA A	-2.32		KFH15511.1 putative protein tyrosine phosphatase type IVA A [Toxoplasma gondii MAS]	-	-	-	-	GO:0005576//extracellular region	GO:0004725//protein tyrosine phosphatase activity	GO:0006470//protein dephosphorylation;GO:0009405//pathogenesis
TGGT1_208722	6.6467	6.43	5.51	6.3767	6.4133	4.305	7.75	-0.0414751	-0.23218	-0.0518617	-0.0447214	-0.527485	0.194446	hypothetical protein	-1.12		XP_018638477.1 hypothetical protein TGME49_208722 [Toxoplasma gondii ME49]	-	-	-	-	-	-	-
TGGT1_208730	76.85	29.3	14.8733	28.5233	21.3533	23.2975	17.8333	-1.36138	-2.29409	-1.39884	-1.80021	-1.67989	-2.04741	putative microneme protein	1.09		EPR57925.1 putative microneme protein [Toxoplasma gondii GT1]	-	-	-	-	-	-	-
TGGT1_208740	48.8633	12.12	7.99	6.6233	5.6867	5.58	5.64	-1.92621	-2.47159	-2.70949	-2.89861	-2.92182	-2.90872	putative microneme protein	2.46		EPR57926.1 putative microneme protein [Toxoplasma gondii GT1]	-	-	-	-	-	-	-
TGGT1_208750	42.0433	61.25	56.8167	53.6433	57.4067	59.0925	62.0833	0.532285	0.425698	0.344256	0.440345	0.481396	0.551469	RWD domain-containing protein	-1.33		EPR57927.1 RWD domain-containing protein [Toxoplasma gondii GT1]	Genetic Information Processing;Cellular Processes;Human Diseases;Human Diseases;Human Diseases	Folding, sorting and degradation;Transport and catabolism;Infectious diseases;Infectious diseases;Infectious diseases	ko04141//Protein processing in endoplasmic reticulum;ko04140//Autophagy - animal;ko05168//Herpes simplex infection;ko05162//Measles;ko05160//Hepatitis C	K16196;K16196;K16196;K16196;K16196	-	GO:0005515//protein binding	-
TGGT1_208760	1.51	1.18	1.1967	1.5	1.4133	1.38	1.5367	-0.203359	-0.19235	-0.00575927	-0.0566801	-0.0767258	0.0152655	hypothetical protein	1.69		EPR57928.1 hypothetical protein TGGT1_208760 [Toxoplasma gondii GT1]	-	-	-	-	-	-	-
TGGT1_208770	0.0633	0	0	0.1367	0	0.135	0	-0.0885487	-0.0885487	0.0963028	-0.0885487	0.0941436	-0.0885487	hypothetical protein	1.64		EPR57929.1 hypothetical protein TGGT1_208770 [Toxoplasma gondii GT1]	-	-	-	-	-	-	-
TGGT1_208780	37.9	35.745	41.3533	33.32	42.3667	44.9425	44.04	-0.0822222	0.122704	-0.180721	0.156818	0.240059	0.211437	ubiquitin-conjugating enzyme subfamily protein	-4.09		XP_002369648.1 ubiquitin-conjugating enzyme subfamily protein [Toxoplasma gondii ME49]	Genetic Information Processing;Genetic Information Processing;Human Diseases;Environmental Information Processing	Translation;Folding, sorting and degradation;Cancers;Signal transduction	ko03013//RNA transport;ko04120//Ubiquitin mediated proteolysis;ko05206//MicroRNAs in cancer;ko04064//NF-kappa B signaling pathway	K10577;K10577;K10577;K10577	-	-	-
TGGT1_208790	71.9433	86.015	88.44	77.45	90.4267	82.9125	91.2933	0.254489	0.294145	0.104998	0.32584	0.20211	0.33945	putative MC family transporter	0.59		EPR57931.1 putative MC family transporter [Toxoplasma gondii GT1]	-	-	-	-	-	-	-
TGGT1_208800	77.78	89.105	83.5367	85.3	87.56	85.3125	88.3367	0.193778	0.101748	0.131531	0.168826	0.13174	0.181424	mediator complex subunit MED18	-2.71		EPR57932.1 mediator complex subunit MED18 [Toxoplasma gondii GT1]	-	-	-	-	-	-	-
TGGT1_208810	0.3167	0.305	0.2967	0.5067	0.36	0.205	0.1533	-0.0128769	-0.0220819	0.194466	0.04668	-0.127894	-0.191159	hypothetical protein	-1.5		EPR57933.1 hypothetical protein TGGT1_208810 [Toxoplasma gondii GT1]	-	-	-	-	GO:0045203//integral component of cell outer membrane	GO:0005215//transporter activity;GO:0005515//protein binding	GO:0015774//polysaccharide transport;GO:0042710//biofilm formation
TGGT1_208820	12.2767	13.695	15.15	12.8167	13.5133	13.0675	15.67	0.146429	0.282638	0.0575165	0.128479	0.0834694	0.328358	1-deoxy-D-xylulose-5-phosphate synthase	-5.59		EPR57934.1 1-deoxy-D-xylulose-5-phosphate synthase [Toxoplasma gondii GT1]	Metabolism;Metabolism;Metabolism	Global and overview maps;Metabolism of terpenoids and polyketides;Metabolism of cofactors and vitamins	ko01100//Metabolic pathways;ko00900//Terpenoid backbone biosynthesis;ko00730//Thiamine metabolism	K01662;K01662;K01662	GO:0005737//cytoplasm;GO:0045250//cytosolic pyruvate dehydrogenase complex	GO:0004739//pyruvate dehydrogenase (acetyl-transferring) activity;GO:0004802//transketolase activity;GO:0008661//1-deoxy-D-xylulose-5-phosphate synthase activity;GO:0016624//oxidoreductase activity, acting on the aldehyde or oxo group of donors, disulfide as acceptor	GO:0006086//acetyl-CoA biosynthetic process from pyruvate;GO:0006098//pentose-phosphate shunt;GO:0008615//pyridoxine biosynthetic process;GO:0009228//thiamine biosynthetic process;GO:0009240//isopentenyl diphosphate biosynthetic process;GO:0016114//terpenoid biosynthetic process
TGGT1_208830	532.843	543.865	555.93	504.803	512.113	550.715	638.697	0.0294825	0.0610797	-0.0778399	-0.0571389	0.0475069	0.260972	hypothetical protein	2.28		EPR57935.1 hypothetical protein TGGT1_208830 [Toxoplasma gondii GT1]	-	-	-	-	-	-	-
TGGT1_208842	110.807	128.23	161.433	124.51	146.683	131.045	145.04	0.208934	0.538841	0.166796	0.4015	0.240023	0.385357	DEAD/DEAH box helicase domain-containing protein	-0.78		EPR57936.1 DEAD/DEAH box helicase domain-containing protein [Toxoplasma gondii GT1]	Genetic Information Processing	Replication and repair	ko03440//Homologous recombination	K03655	GO:0005658//alpha DNA polymerase:primase complex;GO:0005737//cytoplasm;GO:0009380//excinuclease repair complex;GO:0016020//membrane	GO:0003676//nucleic acid binding;GO:0003677//DNA binding;GO:0003678//DNA helicase activity;GO:0003688//DNA replication origin binding;GO:0003690//double-stranded DNA binding;GO:0003916//DNA topoisomerase activity;GO:0003917//DNA topoisomerase type I activity;GO:0004003//ATP-dependent DNA helicase activity;GO:0004386//helicase activity;GO:0005515//protein binding;GO:0005524//ATP binding;GO:0008026…	GO:0006139//nucleobase-containing compound metabolic process;GO:0006260//DNA replication;GO:0006265//DNA topological change;GO:0006268//DNA unwinding involved in DNA replication;GO:0006281//DNA repair;GO:0006289//nucleotide-excision repair;GO:0006310//DNA recombination;GO:0006400//tRNA modification;GO:0015031//protein transport;GO:0017038//protein import;GO:0043571//maintenance of CRISPR repeat e…
TGGT1_208850	22.3967	39.695	54.1967	18.3567	35.42	37.91	66.98	0.798546	1.23828	-0.273472	0.638426	0.733836	1.53881	SAG-related sequence SRS11	2.25		AAD21974.1 SAG2 related antigen SAG2B [Toxoplasma gondii]	-	-	-	-	GO:0016020//membrane	-	-
TGGT1_208910	20.0267	27.44	24.5767	21.62	24.09	21.15	21.65	0.435699	0.282608	0.105376	0.25489	0.0750843	0.107289	hypothetical protein	-1.19		EPR57938.1 hypothetical protein TGGT1_208910 [Toxoplasma gondii GT1]	-	-	-	-	-	-	-
TGGT1_208970	54.9633	71.275	64.9533	65.3133	66.2	60.68	68.77	0.369016	0.236964	0.244817	0.26398	0.140322	0.318126	RNA recognition motif-containing protein	1.96		XP_018638467.1 RNA recognition motif-containing protein [Toxoplasma gondii ME49]	Genetic Information Processing	Transcription	ko03040//Spliceosome	K12900	-	GO:0003676//nucleic acid binding	GO:0008380//RNA splicing
TGGT1_208980	12.58	16.49	17.63	16.35	17.3967	17.5075	16.51	0.365047	0.456144	0.353452	0.437964	0.446627	0.366696	hypothetical protein	0.23		EPR57940.1 hypothetical protein TGGT1_208980 [Toxoplasma gondii GT1]	-	-	-	-	-	-	-
TGGT1_208990	27.9333	27.41	26.4467	25.7067	23.4933	28.6675	24.1267	-0.026332	-0.0760982	-0.115529	-0.240344	0.0361525	-0.20351	hypothetical protein	-4.33		EPR57941.1 hypothetical protein TGGT1_208990 [Toxoplasma gondii GT1]	-	-	-	-	-	-	-
TGGT1_209000	12.8233	10.71	10.5533	12.2267	12.4033	9.69	10.3833	-0.239361	-0.258797	-0.0636489	-0.0445138	-0.37084	-0.280183	HECT-domain (ubiquitin-transferase) domain-containing protein	-4.49		EPR57942.1 HECT-domain (ubiquitin-transferase) domain-containing protein [Toxoplasma gondii GT1]	Genetic Information Processing	Folding, sorting and degradation	ko04120//Ubiquitin mediated proteolysis	K10594	-	GO:0004842//ubiquitin-protein transferase activity;GO:0005515//protein binding	-
TGGT1_209010	16.0533	21.185	21.4867	19.46	21.35	21.2875	21.64	0.379534	0.399021	0.262755	0.390224	0.386184	0.408823	elongation factor TS protein	-4.22		EPR57943.1 elongation factor TS protein [Toxoplasma gondii GT1]	-	-	-	-	-	GO:0003746//translation elongation factor activity;GO:0005515//protein binding	GO:0006414//translational elongation
TGGT1_209020	8.76	12.425	12.1667	10.2033	12.09	12.87	11.99	0.459969	0.431941	0.198971	0.423512	0.507015	0.412448	hypothetical protein	0.12		EPR57944.1 hypothetical protein TGGT1_209020 [Toxoplasma gondii GT1]	-	-	-	-	-	-	-
TGGT1_209030	2084.68	2419.16	2171.99	2321.36	2363.34	2368.18	2287.99	0.214582	0.0591636	0.155069	0.180919	0.183865	0.134191	actin ACT1	-4.5		XP_002369663.1 actin ACT1 [Toxoplasma gondii ME49]	Organismal Systems;Human Diseases;Organismal Systems;Human Diseases;Cellular Processes;Human Diseases;Human Diseases;Human Diseases;Cellular Processes;Cellular Processes;Organismal Systems;Human Diseases;Human Diseases;Human Diseases;Environmental Information Processing;Cellular Processes;Organismal Systems;Environmental Information Processing;Organismal Systems;Cellular Processes;Human Diseases;…	Environmental adaptation;Infectious diseases;Endocrine system;Infectious diseases;Transport and catabolism;Infectious diseases;Infectious diseases;Cardiovascular diseases;Cellular community - eukaryotes;Cell growth and death;Endocrine system;Infectious diseases;Cancers;Cancers;Signal transduction;Cellular community - eukaryotes;Digestive system;Signal transduction;Immune system;Cell motility;Infe…	ko04714//Thermogenesis;ko05132//Salmonella infection;ko04921//Oxytocin signaling pathway;ko05131//Shigellosis;ko04145//Phagosome;ko05130//Pathogenic Escherichia coli infection;ko05110//Vibrio cholerae infection;ko05418//Fluid shear stress and atherosclerosis;ko04530//Tight junction;ko04210//Apoptosis;ko04919//Thyroid hormone signaling pathway;ko05164//Influenza A;ko05205//Proteoglycans in cancer;…	K05692;K05692;K05692;K05692;K05692;K05692;K05692;K05692;K05692;K05692;K05692;K05692;K05692;K05692;K05692;K05692;K05692;K05692;K05692;K05692;K05692;K05692;K05692;K05692;K05692;K05692;K05692;K05692;K05692;K05692	-	-	-
TGGT1_209040	0.1967	0.09	0.0533	0.4133	0.22	0.075	0.1	-0.134733	-0.184145	0.240006	0.0278196	-0.154725	-0.121558	hypothetical protein	1.04		EPR57946.1 hypothetical protein TGGT1_209040 [Toxoplasma gondii GT1]	-	-	-	-	-	GO:0003746//translation elongation factor activity;GO:0005524//ATP binding	GO:0006414//translational elongation;GO:0007059//chromosome segregation;GO:0030261//chromosome condensation
TGGT1_209045	0	0	0	0	0	0	0	0	0	0	0	0	0	hypothetical protein	1.21		EPR57947.1 hypothetical protein TGGT1_209045 [Toxoplasma gondii GT1]	-	-	-	-	-	-	-
TGGT1_209050	30.45	35.105	33.9367	34.65	38.5133	31.5225	35.0867	0.199139	0.151683	0.180842	0.329278	0.0483781	0.198407	Tyrosine kinase-like (TKL) protein	-0.62		EPR57948.1 Tyrosine kinase-like (TKL) protein [Toxoplasma gondii GT1]	-	-	-	-	-	GO:0004672//protein kinase activity;GO:0005524//ATP binding	GO:0006468//protein phosphorylation
TGGT1_209060	29.2467	41.55	44.6567	36.2	42.49	40.2275	41.01	0.492381	0.594049	0.298525	0.523906	0.446829	0.473955	thrombospondin type 1 domain-containing protein	-1.7		EPR57949.1 thrombospondin type 1 domain-containing protein [Toxoplasma gondii GT1]	-	-	-	-	-	-	GO:0007165//signal transduction
TGGT1_209070	120.297	87.155	105.17	94.8033	103.033	95.7575	108.787	-0.460426	-0.192164	-0.340393	-0.221495	-0.326095	-0.143837	hypothetical protein	-2.84		EPR57950.1 hypothetical protein TGGT1_209070 [Toxoplasma gondii GT1]	-	-	-	-	-	-	-
TGGT1_209080	54.6767	43.26	48.97	42.5567	45.96	46.5375	48.2567	-0.33107	-0.156011	-0.354179	-0.245641	-0.228008	-0.176754	transport protein particle (trapp) component, bet3 protein	-3.2		EPR57951.1 transport protein particle (trapp) component, bet3 protein [Toxoplasma gondii GT1]	-	-	-	-	-	-	-
TGGT1_209090	47.4	55.335	60.5	58.6833	61.1733	64.0625	67.1433	0.219024	0.345579	0.30232	0.361288	0.426819	0.493565	proteasome maturation factor ump1 protein	-5.27		XP_002369669.1 proteasome maturation factor ump1 protein [Toxoplasma gondii ME49]	Genetic Information Processing	Folding, sorting and degradation	ko03050//Proteasome	K11599	-	-	GO:0043248//proteasome assembly
TGGT1_209095	0.36	0	0.1633	0.1833	0.1033	0.3	0.35	-0.443607	-0.225383	-0.200791	-0.301782	-0.065095	-0.0106472	hypothetical protein	0.08		EPR57953.1 hypothetical protein TGGT1_209095 [Toxoplasma gondii GT1]	-	-	-	-	-	-	-
TGGT1_209100	62.7033	66.195	63.1567	63.8967	59.1733	63.615	58.42	0.0769858	0.0102318	0.026777	-0.0822446	0.020501	-0.10042	PUB domain-containing protein	-3.3		EPR57954.1 PUB domain-containing protein [Toxoplasma gondii GT1]	-	-	-	-	-	GO:0005515//protein binding	-
TGGT1_209108	16.28	13.795	14.3933	14.5333	16.2233	16.405	15.3767	-0.223994	-0.166801	-0.153739	-0.00474163	0.0103986	-0.0774585	hypothetical protein	-2.54		CAJ20611.1 mRNA decapping enzyme, putative [Toxoplasma gondii RH]	-	-	-	-	-	-	-
TGGT1_209120	7.62	5.055	7.4133	5.8033	9.8733	5.585	8.6833	-0.509561	-0.0350161	-0.341453	0.33503	-0.388504	0.167811	hypothetical protein	-0.06		ESS29457.1 family UPF0139 protein [Toxoplasma gondii VEG]	-	-	-	-	-	-	-
TGGT1_209130	13.33	15.11	15.81	14.5967	12.9867	14.7125	13.8867	0.168918	0.230281	0.122202	-0.034983	0.132874	0.0549854	regulator of chromosome condensation (RCC1) repeat-containing protein	-1.89		EPR57877.1 regulator of chromosome condensation (RCC1) repeat-containing protein [Toxoplasma gondii GT1]	Genetic Information Processing	Folding, sorting and degradation	ko04120//Ubiquitin mediated proteolysis	K10595	-	-	GO:0006355//regulation of transcription, DNA-templated
TGGT1_209140	34.8567	44.84	52.24	42.33	47.8733	43.38	51.0233	0.354364	0.570268	0.273124	0.446804	0.307667	0.536915	anti-silencing protein, ASF1 family protein	-4.03		EPR57878.1 anti-silencing protein, ASF1 family protein [Toxoplasma gondii GT1]	-	-	-	-	GO:0005634//nucleus	-	GO:0006333//chromatin assembly or disassembly
TGGT1_209150	72.31	84.46	74.7233	82.7833	78.3367	76.435	71.3267	0.221239	0.0467273	0.192653	0.113978	0.0789758	-0.0194817	non-proton pumping type-II NADH dehydrogenase I	-0.19		EPR57879.1 non-proton pumping type-II NADH dehydrogenase I [Toxoplasma gondii GT1]	-	-	-	-	-	GO:0004148//dihydrolipoyl dehydrogenase activity;GO:0016491//oxidoreductase activity;GO:0050451//CoA-disulfide reductase activity;GO:0050627//mycothione reductase activity;GO:0051287//NAD binding;GO:0070402//NADPH binding	GO:0006096//glycolytic process;GO:0010126//mycothiol metabolic process;GO:0045454//cell redox homeostasis;GO:0051068//dihydrolipoamide metabolic process;GO:0055114//oxidation-reduction process
TGGT1_209160	88.8933	102.26	106.337	93.29	113.033	104.978	109.527	0.199996	0.255858	0.0688912	0.34317	0.237473	0.298109	myristoyl CoA:protein N-myristoyltransferase	-4.96		XP_018638451.1 myristoyl CoA:protein N-myristoyltransferase [Toxoplasma gondii ME49]	-	-	-	-	-	GO:0004379//glycylpeptide N-tetradecanoyltransferase activity;GO:0008080//N-acetyltransferase activity	-
TGGT1_209170	60.7233	58.53	62.6433	64.4833	69.5167	59.46	61.3633	-0.0521983	0.0441934	0.0853118	0.19215	-0.0298342	0.0148821	hypothetical protein	0.82		EPR57881.1 hypothetical protein TGGT1_209170 [Toxoplasma gondii GT1]	-	-	-	-	-	-	-
TGGT1_209180	0.96	0.94	0.9667	1.73	1.4567	1.1475	1.4033	-0.014797	0.00492325	0.478047	0.325868	0.131804	0.294163	PAN domain-containing protein	0.65		EPR57882.1 PAN domain-containing protein [Toxoplasma gondii GT1]	-	-	-	-	-	-	-
TGGT1_209190	28.6233	25.35	31.9	26.4667	31.7	30.245	31.9833	-0.168929	0.151355	-0.109049	0.142558	0.076893	0.155003	ABC transporter transmembrane region domain-containing protein	0.82		EPR57883.1 ABC transporter transmembrane region domain-containing protein [Toxoplasma gondii GT1]	Environmental Information Processing	Membrane transport	ko02010//ABC transporters	K05657	GO:0005575//cellular_component;GO:0005887//integral component of plasma membrane;GO:0009380//excinuclease repair complex;GO:0009898//cytoplasmic side of plasma membrane;GO:0016021//integral component of membrane;GO:0043190//ATP-binding cassette (ABC) transporter complex;GO:0055051//ATP-binding cassette (ABC) transporter complex, integrated substrate binding;GO:0055052//ATP-binding cassette (ABC) …	GO:0003674//molecular_function;GO:0003678//DNA helicase activity;GO:0003924//GTPase activity;GO:0004020//adenylylsulfate kinase activity;GO:0004385//guanylate kinase activity;GO:0005260//channel-conductance-controlling ATPase activity;GO:0005319//lipid transporter activity;GO:0005524//ATP binding;GO:0005525//GTP binding;GO:0008134//transcription factor binding;GO:0008565//protein transporter acti…	GO:0000723//telomere maintenance;GO:0000910//cytokinesis;GO:0006281//DNA repair;GO:0006289//nucleotide-excision repair;GO:0006355//regulation of transcription, DNA-templated;GO:0006790//sulfur compound metabolic process;GO:0006810//transport;GO:0006817//phosphate ion transport;GO:0006824//cobalt ion transport;GO:0006855//drug transmembrane transport;GO:0006869//lipid transport;GO:0007601//visual …
TGGT1_209200	71.3467	61.965	63.91	67.2767	63.89	62.0525	57.3867	-0.200377	-0.156486	-0.0835339	-0.156931	-0.198374	-0.309287	hypothetical protein	-1.55		EPR57884.1 hypothetical protein TGGT1_209200 [Toxoplasma gondii GT1]	-	-	-	-	-	-	-
TGGT1_209210	40.2767	40.82	41.6667	42.1167	41.9267	41.975	41.0433	0.0188654	0.0477829	0.0629191	0.0565476	0.05817	0.0265483	hypothetical protein	-3.36		EPR57885.1 hypothetical protein TGGT1_209210 [Toxoplasma gondii GT1]	-	-	-	-	-	GO:0003723//RNA binding;GO:0004654//polyribonucleotide nucleotidyltransferase activity	GO:0006402//mRNA catabolic process
TGGT1_209240	13.5067	19.51	20.5733	18.67	21.0733	20.525	24.3367	0.499608	0.572528	0.439278	0.605583	0.569294	0.804509	RNA methyltransferase	0.01		EPR57886.1 RNA methyltransferase [Toxoplasma gondii GT1]	-	-	-	-	-	GO:0008168//methyltransferase activity;GO:0016436//rRNA (uridine) methyltransferase activity	GO:0006364//rRNA processing;GO:0031167//rRNA methylation
TGGT1_209250	173.633	170.505	162.973	180.247	173.48	172.817	157.657	-0.026078	-0.0908678	0.053626	-0.00126701	-0.00675535	-0.13842	hypothetical protein	-0.51		EPR57887.1 hypothetical protein TGGT1_209250 [Toxoplasma gondii GT1]	-	-	-	-	-	-	-
TGGT1_209260	234.663	259.475	237.483	250.657	235.573	260.54	251.303	0.144418	0.0171611	0.0947299	0.00556015	0.150305	0.098432	putative cytochrome c oxidase subunit	-3.07		EPR57888.1 putative cytochrome c oxidase subunit [Toxoplasma gondii GT1]	-	-	-	-	GO:0005740//mitochondrial envelope	GO:0004129//cytochrome-c oxidase activity	-
TGGT1_209270	9.8033	12.2	10.7767	10.72	10.1233	11.5425	10.07	0.289066	0.124463	0.117501	0.0421128	0.215353	0.0351832	hypothetical protein	-4.5		EPR57889.1 hypothetical protein TGGT1_209270 [Toxoplasma gondii GT1]	-	-	-	-	-	-	-
TGGT1_209280	27.98	30.53	30.35	28.3567	30.1267	30.6975	30.3833	0.121668	0.113408	0.0186322	0.103095	0.129311	0.114939	hypothetical protein	-0.2		EPR57890.1 hypothetical protein TGGT1_209280 [Toxoplasma gondii GT1]	-	-	-	-	-	-	-
TGGT1_209290	113.87	109.1	127.033	103.923	124.223	107.845	166.193	-0.0611876	0.156517	-0.130667	0.124501	-0.0777269	0.541515	ribosomal protein RPS28	-4.07		XP_018638444.1 ribosomal protein RPS28 [Toxoplasma gondii ME49]	Genetic Information Processing	Translation	ko03010//Ribosome	K02979	GO:0005840//ribosome	GO:0003735//structural constituent of ribosome	GO:0006412//translation
TGGT1_209300	0.8233	0.56	0.3533	1.26	0.8067	0.7275	0.52	-0.225006	-0.43007	0.309771	-0.013195	-0.0778662	-0.262481	WD domain, G-beta repeat-containing protein	-0.67		EPR57892.1 WD domain, G-beta repeat-containing protein [Toxoplasma gondii GT1]	Human Diseases	Neurodegenerative diseases	ko05016//Huntington disease	K10409	-	GO:0005515//protein binding	-
TGGT1_209410	0	0	0	0	0	0	0	0	0	0	0	0	0	hypothetical protein	0.83		EPR57893.1 hypothetical protein TGGT1_209410 [Toxoplasma gondii GT1]	-	-	-	-	-	-	-
TGGT1_209420	203.86	234.125	206.283	214.373	197.607	228.495	208.213	0.19879	0.0169656	0.0722011	-0.044724	0.163824	0.0303363	hypothetical protein	-2.96		XP_002369691.1 hypothetical protein TGME49_209420 [Toxoplasma gondii ME49]	-	-	-	-	-	-	-
TGGT1_209430	32.0833	41.11	41.3433	37.5667	37.2867	44.2125	44.1367	0.34806	0.356031	0.221253	0.21074	0.450619	0.448198	putative 40S ribosomal protein S4	-4.73		XP_002369692.1 40S ribosomal protein S4, putative [Toxoplasma gondii ME49]	Genetic Information Processing	Translation	ko03008//Ribosome biogenesis in eukaryotes	K14560	GO:0000314//organellar small ribosomal subunit;GO:0022627//cytosolic small ribosomal subunit	GO:0003723//RNA binding;GO:0003735//structural constituent of ribosome;GO:0019843//rRNA binding	GO:0006412//translation
TGGT1_209440	39.7567	46.13	52.1067	41.11	46.88	44.935	47.2767	0.209608	0.381857	0.0471256	0.232386	0.172557	0.24429	hypothetical protein	-0.99		EPR57896.1 hypothetical protein TGGT1_209440 [Toxoplasma gondii GT1]	-	-	-	-	-	-	-
TGGT1_209450	39.7733	40.145	35.3567	40.5467	37.4867	37.7475	35.3367	0.0130924	-0.165403	0.0271092	-0.0832648	-0.0735215	-0.166197	TLD protein	-1.31		EPR57897.1 TLD protein [Toxoplasma gondii GT1]	-	-	-	-	-	-	-
TGGT1_209460	12.4833	12.54	14.8033	13.2933	13.9467	15.9625	14.3467	0.0060541	0.229052	0.0841654	0.148653	0.331175	0.186755	hypothetical protein	-1.57		EPR57898.1 hypothetical protein TGGT1_209460 [Toxoplasma gondii GT1]	-	-	-	-	-	-	-
TGGT1_209470	0.0167	0	0	0	0	0	0	-0.023894	-0.023894	-0.023894	-0.023894	-0.023894	-0.023894	hypothetical protein	0.86		KFG60509.1 putative with signal peptide plus Thr stretch, mucin, related protein [Toxoplasma gondii RUB]	-	-	-	-	-	-	-
TGGT1_209480	0	0	0	0.02	0	0.0175	0	0	0	0.0285692	0	0.0250288	0	hypothetical protein	1.81		EPR57900.1 hypothetical protein TGGT1_209480 [Toxoplasma gondii GT1]	-	-	-	-	-	-	-
TGGT1_209485	0	0	0.07	0	0.02	0.0125	0.0533	0	0.0976108	0	0.0285692	0.0179219	0.0749164	hypothetical protein	1.02		EPR57901.1 hypothetical protein TGGT1_209485 [Toxoplasma gondii GT1]	-	-	-	-	-	-	-
TGGT1_209490	51.29	39.3	32.5867	46.6933	41.9433	39.3375	37.6767	-0.375755	-0.638645	-0.132748	-0.284102	-0.374413	-0.43507	hypothetical protein	0.49		EPR57902.1 hypothetical protein TGGT1_209490 [Toxoplasma gondii GT1]	-	-	-	-	-	-	-
TGGT1_209500	39.0267	35.235	35.1367	35.3167	34.4367	34.2325	33.1633	-0.143579	-0.147498	-0.14033	-0.175718	-0.184056	-0.228515	hypothetical protein	0.12		EPR57903.1 hypothetical protein TGGT1_209500 [Toxoplasma gondii GT1]	-	-	-	-	-	-	-
TGGT1_209510	0.0133	0.04	0.07	0.08	0.1467	0.0575	0.0667	0.0375222	0.0785494	0.0919699	0.178427	0.0615963	0.0740931	hypothetical protein	0.86		KFG60487.1 putative transmembrane protein [Toxoplasma gondii RUB]	-	-	-	-	-	-	-
TGGT1_209515	0	0	0	0.0467	0	0	0	0	0	0.065848	0	0	0	hypothetical protein	-0.04		EPR57905.1 hypothetical protein TGGT1_209515 [Toxoplasma gondii GT1]	-	-	-	-	-	-	-
TGGT1_209520	22.2633	18.305	19.3967	19.2267	20.0267	20.27	19.0033	-0.269081	-0.18972	-0.201795	-0.145833	-0.129236	-0.217818	WD domain, G-beta repeat-containing protein	-1.62		EPR57906.1 WD domain, G-beta repeat-containing protein [Toxoplasma gondii GT1]	-	-	-	-	-	GO:0005515//protein binding	-
TGGT1_209530	22.1633	25.475	24.7433	22.72	23.4133	25.4125	25.0933	0.19279	0.152356	0.0342632	0.0758265	0.18938	0.171839	hypothetical protein	-1.47		EPR57907.1 hypothetical protein TGGT1_209530 [Toxoplasma gondii GT1]	-	-	-	-	GO:0030867//rough endoplasmic reticulum membrane	-	GO:0023041//neuronal signal transduction
TGGT1_209540	7.9367	8.63	8.2633	8.0933	8.4533	9.15	8.2933	0.107794	0.051784	0.0250618	0.0810758	0.183666	0.0564488	hypothetical protein	-4.06		EPR57908.1 hypothetical protein TGGT1_209540 [Toxoplasma gondii GT1]	-	-	-	-	-	-	-
TGGT1_209550	7.5033	9.045	9.9667	8.6933	9.3533	11.0975	9.0367	0.240383	0.367035	0.188965	0.283996	0.508614	0.23919	hypothetical protein	-3.74		EPR57909.1 hypothetical protein TGGT1_209550 [Toxoplasma gondii GT1]	-	-	-	-	-	-	GO:0044528//regulation of mitochondrial mRNA stability
TGGT1_209560	0	0	0.02	0	0.0167	0.015	0.04	0	0.0285692	0	0.023894	0.0214797	0.0565835	hypothetical protein	0.13		CAJ20645.1 hypothetical protein TgIb.1720c [Toxoplasma gondii RH]	-	-	-	-	-	-	-
TGGT1_209570	19.67	21.905	20.07	22.18	19.29	23.4325	21.01	0.148124	0.0276519	0.165342	-0.0267695	0.241263	0.0906208	suppressor of mitotic defects protein	1.26		XP_002369706.1 suppressor of mitotic defects protein [Toxoplasma gondii ME49]	-	-	-	-	-	GO:0003676//nucleic acid binding;GO:0008408//3'-5' exonuclease activity	GO:0006139//nucleobase-containing compound metabolic process
TGGT1_209580	20.2467	25.145	22.79	23.0133	21.0133	22.8925	20.6	0.299296	0.163116	0.176595	0.0511367	0.169319	0.0237925	RNA methylase family UPF0020 protein	-2.85		EPR57912.1 RNA methylase family UPF0020 protein [Toxoplasma gondii GT1]	-	-	-	-	-	-	-
TGGT1_209583	0	0	0	0	0	0	0	0	0	0	0	0	0	hypothetical protein	0.94		KFG29226.1 putative transmembrane protein [Toxoplasma gondii p89]	-	-	-	-	-	-	-
TGGT1_209585	0	0	0.0267	0	0	0	0	0	0.0380147	0	0	0	0	hypothetical protein	0.84		ESS29510.1 putative transmembrane protein [Toxoplasma gondii VEG]	-	-	-	-	-	-	-
TGGT1_209590	0.08	0	0	0.12	0	0.03	0.1133	-0.111031	-0.111031	0.0524674	-0.111031	-0.068387	0.0438111	hypothetical protein	1.61		KFG29228.1 putative transmembrane protein [Toxoplasma gondii p89]	-	-	-	-	-	-	-
TGGT1_209600	410.803	437.94	417.44	434.577	465.237	427.243	441.277	0.0920684	0.0230654	0.0809714	0.179107	0.0564726	0.102994	hypothetical protein	1.9		XP_002369709.1 hypothetical protein TGME49_209600 [Toxoplasma gondii ME49]	-	-	-	-	-	-	-
TGGT1_209610	0.0433	0	0	0.0633	0	0.0175	0.02	-0.0611541	-0.0611541	0.0273946	-0.0611541	-0.0361253	-0.0325849	oocyst wall protein OWP2	0.55		XP_018638431.1 oocyst wall protein OWP2 [Toxoplasma gondii ME49]	-	-	-	-	-	-	-
TGGT1_209620	0	0	0	0	0	0	0	0	0	0	0	0	0	eukaryotic aspartyl protease superfamily protein	-0.1		EPR57918.1 eukaryotic aspartyl protease superfamily protein [Toxoplasma gondii GT1]	Cellular Processes	Transport and catabolism	ko04142//Lysosome	K01382	-	-	-
TGGT1_209630	10.92	14.97	11.7267	11.64	10.7633	12.4975	11.9867	0.42198	0.0944741	0.0846122	-0.0190914	0.179308	0.123651	hypothetical protein	-0.04		EPR57919.1 hypothetical protein TGGT1_209630 [Toxoplasma gondii GT1]	-	-	-	-	-	-	-
TGGT1_209640	8.69	8.46	6.9367	8.3633	7.64	8.7775	8.1	-0.0346565	-0.287957	-0.0494796	-0.165465	0.012969	-0.0906301	hypothetical protein	-3.05		EPR57920.1 hypothetical protein TGGT1_209640 [Toxoplasma gondii GT1]	-	-	-	-	-	-	-
TGGT1_209650A	9.78	11.395	11.16	11.21	12.01	10.9325	10.6333	0.201401	0.173786	0.179706	0.271264	0.146539	0.109903	RNA-directed DNA polymerase	-0.3		EPR57865.1 RNA-directed DNA polymerase, partial [Toxoplasma gondii GT1]	-	-	-	-	-	-	-
TGGT1_209650B	14.8233	16.805	16.4667	15.3867	15.8733	16.305	15.73	0.170232	0.142557	0.0504748	0.0926916	0.129138	0.0803869	RNA-directed DNA polymerase	-2.76		EPR57921.1 RNA-directed DNA polymerase [Toxoplasma gondii GT1]	-	-	-	-	-	GO:0003964//RNA-directed DNA polymerase activity	-
TGGT1_209670	1.73	1.675	2.0133	1.45	1.8567	1.885	1.89	-0.0293621	0.142443	-0.156119	0.0654486	0.0796704	0.0821685	hypothetical protein	1.45		EPR57866.1 hypothetical protein TGGT1_209670 [Toxoplasma gondii GT1]	-	-	-	-	-	-	-
TGGT1_209680	25.9767	24.39	23.88	25.66	24.24	27.835	23.3333	-0.0874535	-0.116727	-0.0170371	-0.096002	0.0961071	-0.148782	hypothetical protein	-1.02		EPR57867.1 hypothetical protein TGGT1_209680 [Toxoplasma gondii GT1]	-	-	-	-	-	-	-
TGGT1_209690	36.84	40.15	38.95	37.0767	40.64	42.37	48.4667	0.12098	0.0782834	0.00899636	0.138058	0.196785	0.386546	small nuclear ribonucleoprotein	-1.3		XP_002369718.1 small nuclear ribonucleoprotein [Toxoplasma gondii ME49]	Genetic Information Processing	Transcription	ko03040//Spliceosome	K11094	-	GO:0003676//nucleic acid binding	GO:0008380//RNA splicing
TGGT1_209700	51.51	52.81	60.1067	45.1033	54.8333	51.945	65.6167	0.0352821	0.218738	-0.187722	0.0885336	0.0119023	0.343292	hypothetical protein	0.24		EPR57869.1 hypothetical protein TGGT1_209700 [Toxoplasma gondii GT1]	-	-	-	-	GO:0016020//membrane	GO:0004190//aspartic-type endopeptidase activity;GO:0016787//hydrolase activity	GO:0008152//metabolic process
TGGT1_209705	0	0	0	0	0.0367	0	0	0	0	0	0.0519985	0	0	hypothetical protein	1.41		EPR57870.1 hypothetical protein TGGT1_209705 [Toxoplasma gondii GT1]	-	-	-	-	-	-	-
TGGT1_209710	41.64	51.67	55.9333	49.8433	59.3133	52.5175	61.76	0.304774	0.417065	0.25385	0.500269	0.327803	0.557638	ribosomal protein RPL28	-3.31		AAC63955.1 large ribosomal protein L28 precursor [Toxoplasma gondii]	-	-	-	-	GO:0000311//plastid large ribosomal subunit;GO:0022625//cytosolic large ribosomal subunit	GO:0003735//structural constituent of ribosome	GO:0006412//translation
TGGT1_209720	93.0467	124.865	135.913	110.793	130.85	132.425	157.313	0.420428	0.541813	0.249385	0.487448	0.50458	0.751333	hypothetical protein	-1.64		ESS29496.1 putative transmembrane protein [Toxoplasma gondii VEG]	-	-	-	-	-	-	-
TGGT1_209730	19.9167	25.51	23.5433	24.28	24.1167	21.985	22.95	0.341881	0.230674	0.273341	0.263992	0.136037	0.19537	hypothetical protein	-4.83		EPR57873.1 hypothetical protein TGGT1_209730 [Toxoplasma gondii GT1]	-	-	-	-	-	-	-
TGGT1_209740	15.1633	14.575	15.42	15.76	17.43	19.015	16.8667	-0.0534896	0.0227323	0.0523004	0.189334	0.30836	0.144551	hypothetical protein	-0.33		EPR57874.1 hypothetical protein TGGT1_209740 [Toxoplasma gondii GT1]	-	-	-	-	-	-	-
TGGT1_209755A	6.19	0.525	0.3567	0.31	0.45	0.485	0.8233	-2.23718	-2.40589	-2.45642	-2.30994	-2.27553	-1.97944	hypothetical protein	0.59		CAJ20662.1 hypothetical protein TgIb.1890 [Toxoplasma gondii RH]	-	-	-	-	-	-	-
TGGT1_209755B	11.3733	0.27	0.4267	0.0533	0.5067	0.2425	0.6533	-3.28433	-3.11648	-3.55424	-3.03777	-3.31591	-2.90381	hypothetical protein	1.12		CAJ20662.1 hypothetical protein TgIb.1890 [Toxoplasma gondii RH]	-	-	-	-	-	-	-
TGGT1_209770	8.2633	10.785	10.03	9.6367	9.8867	10.1575	11.1233	0.347354	0.251835	0.199452	0.232969	0.268416	0.388184	putative helicase	-4.09		EPR57850.1 putative helicase [Toxoplasma gondii GT1]	-	-	-	-	GO:0000109//nucleotide-excision repair complex;GO:0005680//anaphase-promoting complex	GO:0003676//nucleic acid binding;GO:0003677//DNA binding;GO:0003678//DNA helicase activity;GO:0004386//helicase activity;GO:0004527//exonuclease activity;GO:0005524//ATP binding;GO:0008026//ATP-dependent helicase activity;GO:0008270//zinc ion binding;GO:0016818//hydrolase activity, acting on acid anhydrides, in phosphorus-containing anhydrides;GO:0046872//metal ion binding;GO:0061630//ubiquitin p…	GO:0006139//nucleobase-containing compound metabolic process;GO:0006289//nucleotide-excision repair;GO:0031145//anaphase-promoting complex-dependent proteasomal ubiquitin-dependent protein catabolic process
TGGT1_209790	18.08	24.03	20.5733	20.48	19.28	23.0525	20.2	0.391597	0.177186	0.170933	0.0879965	0.334126	0.152003	radical SAM domain-containing protein	-1.82		EPR57851.1 radical SAM domain-containing protein [Toxoplasma gondii GT1]	-	-	-	-	-	GO:0003824//catalytic activity;GO:0008172//S-methyltransferase activity;GO:0008757//S-adenosylmethionine-dependent methyltransferase activity;GO:0016433//rRNA (adenine) methyltransferase activity;GO:0016782//transferase activity, transferring sulfur-containing groups;GO:0051536//iron-sulfur cluster binding;GO:0051539//4 iron, 4 sulfur cluster binding;GO:0070283//radical SAM enzyme activity	GO:0006400//tRNA modification;GO:0009265//2'-deoxyribonucleotide biosynthetic process;GO:0031167//rRNA methylation;GO:0031179//peptide modification;GO:0043687//post-translational protein modification;GO:0046500//S-adenosylmethionine metabolic process
TGGT1_209800	155.897	153.56	170	147.06	148.26	179.357	181.553	-0.021648	0.124181	-0.0836331	-0.0719874	0.201044	0.218503	formate/nitrite transporter protein	1.1		XP_002369729.1 formate/nitrite transporter protein [Toxoplasma gondii ME49]	-	-	-	-	GO:0005887//integral component of plasma membrane;GO:0016020//membrane;GO:0016021//integral component of membrane	GO:0008509//anion transmembrane transporter activity;GO:0015499//formate transmembrane transporter activity;GO:0022857//transmembrane transporter activity	GO:0006820//anion transport;GO:0009847//spore germination;GO:0015724//formate transport;GO:0055085//transmembrane transport
TGGT1_209810	0.43	0.83	0.2767	0.8467	0.2867	0.745	0.37	0.355829	-0.163596	0.368934	-0.152339	0.287212	-0.0618393	hypothetical protein	0.28		ESS29543.1 putative transmembrane protein [Toxoplasma gondii VEG]	-	-	-	-	-	-	-
TGGT1_209820	2.09	1.825	2.1733	3.2	3.0667	3.4325	3.2767	-0.129356	0.0383771	0.442782	0.396252	0.520514	0.468891	syntaxin protein	-2.12		EPR57854.1 syntaxin protein, partial [Toxoplasma gondii GT1]	-	-	-	-	-	-	-
TGGT1_209830	3.34	3.775	3.4867	3.0233	3.1667	3.695	2.91	0.137806	0.0479597	-0.109316	-0.0587898	0.11343	-0.150526	putative myosin heavy chain	-0.61		EPR57855.1 putative myosin heavy chain [Toxoplasma gondii GT1]	-	-	-	-	-	GO:0005515//protein binding;GO:0005524//ATP binding;GO:0008134//transcription factor binding;GO:0042803//protein homodimerization activity;GO:0070840//dynein complex binding	GO:0007059//chromosome segregation;GO:0030261//chromosome condensation
TGGT1_209850	58.8933	61.61	66.5533	56.76	60.8433	57.18	63.6667	0.0639985	0.173632	-0.0523239	0.0462227	-0.0418713	0.110628	RNA recognition motif-containing protein	1.18		EPR57857.1 RNA recognition motif-containing protein [Toxoplasma gondii GT1]	Genetic Information Processing;Human Diseases;Organismal Systems	Transcription;Infectious diseases;Immune system	ko03040//Spliceosome;ko05168//Herpes simplex infection;ko04657//IL-17 signaling pathway	K12890;K12890;K12890	-	GO:0003676//nucleic acid binding	GO:0008380//RNA splicing
TGGT1_209860	12.0167	14.98	14.57	13.39	15.2867	16.0025	17.18	0.295904	0.258405	0.144703	0.323331	0.385383	0.481988	SRP40, C-terminal domain-containing protein	-3.42		EPR57858.1 SRP40, C-terminal domain-containing protein [Toxoplasma gondii GT1]	Human Diseases	Infectious diseases	ko05130//Pathogenic Escherichia coli infection	K11294	-	-	-
TGGT1_209870	26.1067	24.58	21.6233	24.3467	22.15	25.2825	22.4733	-0.0836332	-0.26084	-0.0968516	-0.227637	-0.044547	-0.207629	HAD hydrolase, family IIA protein	-1.1		EPR57859.1 HAD hydrolase, family IIA protein [Toxoplasma gondii GT1]	Metabolism;Metabolism;Metabolism	Global and overview maps;Global and overview maps;Carbohydrate metabolism	ko01100//Metabolic pathways;ko01200//Carbon metabolism;ko00630//Glyoxylate and dicarboxylate metabolism	K19269;K19269;K19269	-	GO:0008962//phosphatidylglycerophosphatase activity;GO:0008967//phosphoglycolate phosphatase activity;GO:0016787//hydrolase activity	GO:0008152//metabolic process;GO:0009853//photorespiration;GO:0015671//oxygen transport
TGGT1_209880	19.0767	21.855	21.2	21.48	20.9267	19.725	20.0133	0.186988	0.145038	0.16312	0.127167	0.0458499	0.0657806	putative glutamic acid-rcih protein	-5.26		EPR57860.1 putative glutamic acid-rcih protein [Toxoplasma gondii GT1]	-	-	-	-	-	-	-
TGGT1_209890	119.757	100.03	117.13	106.543	118.527	105.545	126.5	-0.257319	-0.0317278	-0.167186	-0.0147703	-0.18064	0.078394	hypothetical protein	-4.84		XP_002369738.1 hypothetical protein TGME49_209890 [Toxoplasma gondii ME49]	-	-	-	-	-	-	-
TGGT1_209900	6.5233	12.32	9.81	8.96	8.77	10.235	12.4733	0.824157	0.522929	0.40478	0.376993	0.578563	0.840666	hypothetical protein	-5.48		EPR57862.1 hypothetical protein TGGT1_209900 [Toxoplasma gondii GT1]	-	-	-	-	-	-	-
TGGT1_209910	224.687	231.96	217.15	237.587	255.173	216.44	278.16	0.0457609	-0.0490009	0.0801922	0.182799	-0.053704	0.306771	histone H2Bv	-4.05		XP_002369740.1 histone H2Bv [Toxoplasma gondii ME49]	Human Diseases;Human Diseases;Human Diseases	Cancers;Substance dependence;Immune diseases	ko05203//Viral carcinogenesis;ko05034//Alcoholism;ko05322//Systemic lupus erythematosus	K11252;K11252;K11252	GO:0005669//transcription factor TFIID complex	GO:0003677//DNA binding	GO:0006352//DNA-templated transcription, initiation
TGGT1_209920A	0.0867	0.255	0.1733	0.27	0.1633	0.1975	0.0467	0.207734	0.110618	0.224875	0.0982695	0.140072	-0.0541057	PAN domain-containing protein	2.17		EPR57864.1 PAN domain-containing protein, partial [Toxoplasma gondii GT1]	Organismal Systems	Immune system	ko04610//Complement and coagulation cascades	K01324	-	GO:0003677//DNA binding;GO:0005524//ATP binding;GO:0016788//hydrolase activity, acting on ester bonds	GO:0006260//DNA replication
TGGT1_209920B	0.13	0.245	0.0967	0.1967	0.1767	0.14	0.1033	0.139823	-0.0431538	0.0827388	0.0584238	0.0127111	-0.0344976	PAN domain-containing protein	0.57		EPR57841.1 PAN domain-containing protein, partial [Toxoplasma gondii GT1]	Organismal Systems	Immune system	ko04610//Complement and coagulation cascades	K01324	-	-	-
TGGT1_209930	8.9567	7.785	8.2533	9.15	7.7367	7.8125	7.7933	-0.180625	-0.1057	0.0277402	-0.188579	-0.176116	-0.179263	hypothetical protein	1.05		EPR57842.1 hypothetical protein TGGT1_209930 [Toxoplasma gondii GT1]	-	-	-	-	-	-	-
TGGT1_209940	20.7733	22.61	23.4933	23.0067	23.21	21.6775	20.8367	0.116838	0.169827	0.140877	0.153043	0.0587015	0.00419477	transporter/permease protein	0.94		EPR57843.1 transporter/permease protein [Toxoplasma gondii GT1]	-	-	-	-	GO:0000139//Golgi membrane;GO:0016020//membrane;GO:0016021//integral component of membrane	GO:0015165//pyrimidine nucleotide-sugar transmembrane transporter activity	GO:0055085//transmembrane transport;GO:0090481//pyrimidine nucleotide-sugar transmembrane transport
TGGT1_209945	1.9667	1.515	1.2033	1.4867	1.9933	1.7775	1.96	-0.238301	-0.429193	-0.254627	0.0128778	-0.0950721	-0.00326187	hypothetical protein	0.79		ESS29560.1 putative transmembrane protein [Toxoplasma gondii VEG]	-	-	-	-	-	-	-
TGGT1_209950	476.587	408.465	445.003	413.227	431.653	434.798	428.037	-0.222023	-0.0987083	-0.205342	-0.142551	-0.132105	-0.154662	putative thioredoxin	-5.2		EPR57845.1 putative thioredoxin [Toxoplasma gondii GT1]	Genetic Information Processing;Human Diseases;Human Diseases;Human Diseases;Human Diseases;Organismal Systems	Folding, sorting and degradation;Infectious diseases;Infectious disease: viral;Infectious diseases;Infectious diseases;Immune system	ko04141//Protein processing in endoplasmic reticulum;ko05169//Epstein-Barr virus infection;ko05170//Human immunodeficiency virus 1 infection;ko05168//Herpes simplex infection;ko05163//Human cytomegalovirus infection;ko04612//Antigen processing and presentation	K08056;K08056;K08056;K08056;K08056;K08056	GO:0005737//cytoplasm	GO:0003756//protein disulfide isomerase activity;GO:0015036//disulfide oxidoreductase activity;GO:0016667//oxidoreductase activity, acting on a sulfur group of donors	GO:0006457//protein folding;GO:0006790//sulfur compound metabolic process;GO:0055114//oxidation-reduction process
TGGT1_209960	23.31	29.98	30.03	28.5733	30.4833	30.0375	29.7867	0.349787	0.352114	0.282745	0.373037	0.352462	0.340757	glycosyltransferase	-0.75		EPR57846.1 glycosyltransferase [Toxoplasma gondii GT1]	Metabolism;Metabolism	Global and overview maps;Carbohydrate metabolism	ko01100//Metabolic pathways;ko00500//Starch and sucrose metabolism	K00700;K00700	-	GO:0003824//catalytic activity;GO:0003844//1,4-alpha-glucan branching enzyme activity;GO:0004133//glycogen debranching enzyme activity;GO:0004373//glycogen (starch) synthase activity;GO:0004553//hydrolase activity, hydrolyzing O-glycosyl compounds;GO:0008194//UDP-glycosyltransferase activity;GO:0008788//alpha,alpha-phosphotrehalase activity;GO:0009011//starch synthase activity;GO:0016157//sucrose…	GO:0005975//carbohydrate metabolic process;GO:0005978//glycogen biosynthetic process;GO:0005980//glycogen catabolic process;GO:0005985//sucrose metabolic process;GO:0005991//trehalose metabolic process;GO:0005992//trehalose biosynthetic process;GO:0009058//biosynthetic process;GO:0010125//mycothiol biosynthetic process;GO:0071793//bacillithiol biosynthetic process
TGGT1_209970	21.7833	27.645	30.63	26.32	29.7733	26.6075	26.68	0.330307	0.473317	0.261981	0.433702	0.277084	0.280867	Spc97 / Spc98 family protein	-3.58		EPR57847.1 Spc97 / Spc98 family protein [Toxoplasma gondii GT1]	-	-	-	-	-	GO:0043015//gamma-tubulin binding	-
TGGT1_209985	31.6667	5.51	4.3633	10.6	9.3167	9.505	8.05	-2.32709	-2.60663	-1.4937	-1.66284	-1.63674	-1.85183	cAMP-dependent protein kinase	1.2		KFG60445.1 cAMP-dependent protein kinase, partial [Toxoplasma gondii RUB]	Human Diseases;Human Diseases;Cellular Processes;Human Diseases;Human Diseases;Organismal Systems;Cellular Processes;Human Diseases;Environmental Information Processing;Organismal Systems;Human Diseases;Human Diseases;Environmental Information Processing;Human Diseases;Environmental Information Processing;Human Diseases;Human Diseases;Environmental Information Processing;Environmental Information…	Neurodegenerative diseases;Infectious diseases;Transport and catabolism;Infectious diseases;Cancers;Endocrine system;Cell growth and death;Infectious diseases;Signal transduction;Endocrine system;Infectious diseases;Infectious disease: viral;Signal transduction;Infectious diseases;Signal transduction;Infectious diseases;Infectious diseases;Signal transduction;Signal transduction;Signal transducti…	ko05010//Alzheimer disease;ko05165//Human papillomavirus infection;ko04140//Autophagy - animal;ko05132//Salmonella infection;ko05200//Pathways in cancer;ko04910//Insulin signaling pathway;ko04218//Cellular senescence;ko05131//Shigellosis;ko04024//cAMP signaling pathway;ko04922//Glucagon signaling pathway;ko05169//Epstein-Barr virus infection;ko05170//Human immunodeficiency virus 1 infection;ko043…	K04456;K04456;K04456;K04456;K04456;K04456;K04456;K04456;K04456;K04456;K04456;K04456;K04456;K04456;K04456;K04456;K04456;K04456;K04456;K04456;K04456;K04456;K04456;K04456;K04456;K04456;K04456;K04456;K04456;K04456;K04456;K04456;K04456;K04456;K04456;K04456;K04456;K04456;K04456;K04456;K04456;K04456;K04456;K04456;K04456;K04456;K04456;K04456;K04456;K04456;K04456;K04456;K04456;K04456;K04456;K04456;K04456;…	-	GO:0004672//protein kinase activity;GO:0005524//ATP binding	GO:0006468//protein phosphorylation
TGGT1_210095	6.1833	1.61	1.0633	2.3467	1.5133	1.8225	1.82	-1.4606	-1.79969	-1.10191	-1.51506	-1.34767	-1.34895	hypothetical protein	0.91		EPR57804.1 hypothetical protein TGGT1_210095, partial [Toxoplasma gondii GT1]	-	-	-	-	-	-	-
TGGT1_210210	0	0.015	0	0.0067	0	0.0175	0.0167	0.0214797	0	0.00963382	0	0.0250288	0.023894	hypothetical protein	0.7		EPR59646.1 hypothetical protein TGGT1_210210 [Toxoplasma gondii GT1]	-	-	-	-	-	-	-
TGGT1_210220	0.65	1.4	0.54	0.8833	0.4633	0.525	0.8033	0.540568	-0.0995357	0.190797	-0.17324	-0.113657	0.128173	hypothetical protein	-1.2		XP_018636515.1 hypothetical protein TGME49_210220 [Toxoplasma gondii ME49]	-	-	-	-	-	-	-
TGGT1_210230	35.0767	42.65	41.2233	38.3467	40.5333	43.22	40.8533	0.274914	0.226972	0.125175	0.203201	0.293632	0.214274	hypothetical protein	-3.37		KFG29624.1 pseudouridine synthase [Toxoplasma gondii GAB2-2007-GAL-DOM2]	-	-	-	-	-	GO:0003723//RNA binding;GO:0009982//pseudouridine synthase activity	GO:0001522//pseudouridine synthesis
TGGT1_210235	1.8733	5.285	8.5533	1.3667	3.9233	2.8375	7.5133	1.1292	1.73329	-0.279832	0.776917	0.417458	1.56701	hypothetical protein	-0.48		KFG28045.1 putative transmembrane protein [Toxoplasma gondii p89]	-	-	-	-	-	GO:0005509//calcium ion binding	-
TGGT1_210245	2.42	6.57	11.1533	1.84	4.8167	3.38	9.2433	1.1463	1.82928	-0.268105	0.766205	0.356935	1.58261	hypothetical protein	0.42		EPR59642.1 hypothetical protein TGGT1_210245 [Toxoplasma gondii GT1]	-	-	-	-	-	GO:0005524//ATP binding	GO:0007059//chromosome segregation;GO:0030261//chromosome condensation
TGGT1_210255	15.2667	20.71	23.6167	14.17	22.4733	17.82	28.2833	0.416438	0.597716	-0.100701	0.529099	0.210345	0.848157	hypothetical protein	-2.27		KFG28047.1 putative transmembrane protein [Toxoplasma gondii p89]	-	-	-	-	-	-	-
TGGT1_210260	0.2467	0.115	0.2267	0.28	0.1533	0.275	0.1133	-0.161071	-0.0233319	0.0380295	-0.112347	0.0323829	-0.163272	NAD-dependent glycerol-3-phosphate dehydrogenase	-0.69		XP_002371838.1 NAD-dependent glycerol-3-phosphate dehydrogenase [Toxoplasma gondii ME49]	Metabolism	Lipid metabolism	ko00564//Glycerophospholipid metabolism	K00006	GO:0005886//plasma membrane;GO:0016021//integral component of membrane	GO:0003676//nucleic acid binding;GO:0004367//glycerol-3-phosphate dehydrogenase [NAD+] activity;GO:0016616//oxidoreductase activity, acting on the CH-OH group of donors, NAD or NADP as acceptor;GO:0051287//NAD binding	GO:0005975//carbohydrate metabolic process;GO:0046168//glycerol-3-phosphate catabolic process;GO:0055114//oxidation-reduction process
TGGT1_210270	32.1433	34.74	34.1533	31.0833	35.36	30.4225	32.06	0.108822	0.0849429	-0.0468947	0.133635	-0.0769193	-0.00363053	hypothetical protein	-3.53		EPR59639.1 hypothetical protein TGGT1_210270 [Toxoplasma gondii GT1]	-	-	-	-	-	-	-
TGGT1_210280	27.54	34.315	37.58	33.2033	37.14	34.29	35.79	0.307296	0.434868	0.26115	0.41832	0.306274	0.366328	PEK kinase	-4.97		XP_018636509.1 PEK kinase [Toxoplasma gondii ME49]	-	-	-	-	-	GO:0004672//protein kinase activity;GO:0005524//ATP binding;GO:0016709//oxidoreductase activity, acting on paired donors, with incorporation or reduction of molecular oxygen, NAD(P)H as one donor, and incorporation of one atom of oxygen	GO:0006468//protein phosphorylation;GO:0006744//ubiquinone biosynthetic process
TGGT1_210300	59.7267	59.57	67.9367	61.25	61.88	61.5575	56.9867	-0.00372756	0.182941	0.0357429	0.0502702	0.0428519	-0.0666089	hypothetical protein	-0.82		RQX73505.1 putative zinc finger protein [Toxoplasma gondii CAST]	-	-	-	-	-	GO:0061630//ubiquitin protein ligase activity	-
TGGT1_210310	13.9067	12.505	11.3067	13.9	11.5867	13.02	11.0833	-0.142467	-0.276517	-0.000648583	-0.244061	-0.0884746	-0.302946	hypothetical protein	0.19		KFG29616.1 histone methylation protein DOT1 [Toxoplasma gondii GAB2-2007-GAL-DOM2]	-	-	-	-	-	GO:0018024//histone-lysine N-methyltransferase activity	-
TGGT1_210320	1.81	2.015	1.1767	2.9033	1.31	1.66	1.0167	0.101588	-0.368428	0.474124	-0.282677	-0.0791439	-0.478574	SAG-related sequence SRS37A	0.96		EPR59635.1 SAG-related sequence SRS37A [Toxoplasma gondii GT1]	-	-	-	-	GO:0016020//membrane	-	-
TGGT1_210330	0.4033	0.97	0.63	0.6367	0.59	0.74	0.7433	0.489372	0.216049	0.221966	0.180203	0.310264	0.312997	SAG-related sequence SRS37B	0.05		EPR59634.1 SAG-related sequence SRS37B [Toxoplasma gondii GT1]	-	-	-	-	GO:0016020//membrane	-	-
TGGT1_210345	11.13	13.735	12.6933	13.8233	13.3	11.8375	11.2333	0.280668	0.174891	0.289287	0.237436	0.0817847	0.0122341	hypothetical protein	-1.79		KFG33293.1 alpha/beta hydrolase family protein [Toxoplasma gondii FOU]	-	-	-	-	-	-	-
TGGT1_210360	32.6933	28.495	28.6167	31.8567	32.57	31.95	31.7567	-0.191991	-0.186051	-0.0362741	-0.0052892	-0.0321833	-0.0406717	DEAD (Asp-Glu-Ala-Asp) box polypeptide 41 family protein	-6.63		EPR59632.1 DEAD (Asp-Glu-Ala-Asp) box polypeptide 41 family protein [Toxoplasma gondii GT1]	-	-	-	-	GO:0005658//alpha DNA polymerase:primase complex;GO:0005777//peroxisome;GO:0009380//excinuclease repair complex;GO:0016020//membrane	GO:0003676//nucleic acid binding;GO:0003677//DNA binding;GO:0003678//DNA helicase activity;GO:0003688//DNA replication origin binding;GO:0003690//double-stranded DNA binding;GO:0003916//DNA topoisomerase activity;GO:0003917//DNA topoisomerase type I activity;GO:0004003//ATP-dependent DNA helicase activity;GO:0004386//helicase activity;GO:0005515//protein binding;GO:0005524//ATP binding;GO:0008026…	GO:0006139//nucleobase-containing compound metabolic process;GO:0006260//DNA replication;GO:0006265//DNA topological change;GO:0006268//DNA unwinding involved in DNA replication;GO:0006281//DNA repair;GO:0006289//nucleotide-excision repair;GO:0006310//DNA recombination;GO:0006465//signal peptide processing;GO:0017038//protein import
TGGT1_210370	438.823	423.09	403.983	412.97	372.72	407.995	378.8	-0.0525536	-0.119062	-0.0873978	-0.234966	-0.104841	-0.211684	hypothetical protein	1.07		KFG29646.1 putative RNA helicase-1 [Toxoplasma gondii GAB2-2007-GAL-DOM2]	-	-	-	-	-	-	-
TGGT1_210380	75.84	67.02	63.2933	67.5167	63.1467	68.8925	63.3467	-0.175899	-0.257189	-0.165402	-0.260482	-0.13672	-0.255991	hypothetical protein	0.14		XP_018636505.1 hypothetical protein TGME49_210380 [Toxoplasma gondii ME49]	-	-	-	-	-	-	-
TGGT1_210390	14.6133	19.475	18.3767	17.8667	17.4133	20.1125	19.05	0.391088	0.311547	0.273067	0.237973	0.435322	0.360827	WD domain, G-beta repeat-containing protein	-1.56		EPR59629.1 WD domain, G-beta repeat-containing protein [Toxoplasma gondii GT1]	-	-	-	-	-	GO:0005515//protein binding	-
TGGT1_210400	0.19	0.48	0.1967	0.42	0.2133	0.2475	0.29	0.314636	0.00809996	0.254929	0.0279747	0.0680782	0.116409	hypothetical protein	-0.51		EPR59628.1 hypothetical protein TGGT1_210400 [Toxoplasma gondii GT1]	-	-	-	-	-	-	-
TGGT1_210408	167.14	123.955	166.667	132.067	169.897	123.835	190.593	-0.428254	-0.00406679	-0.337513	0.0234616	-0.42964	0.188384	HMG (high mobility group) box domain-containing protein	-0.28		XP_003881334.1 high mobility group protein, related [Neospora caninum Liverpool]	-	-	-	-	-	-	-
TGGT1_210412	8.7767	10.04	8.8433	11.1133	12.0467	10.3775	9.64	0.175321	0.00979448	0.309172	0.416265	0.218764	0.122079	hypothetical protein	0.93		ESS28384.1 high mobility group protein [Toxoplasma gondii VEG]	-	-	-	-	-	GO:0016409//palmitoyltransferase activity	GO:0006629//lipid metabolic process
TGGT1_210420	78.8967	60.945	65.36	67.9	65.29	65.8675	65.9367	-0.367148	-0.267822	-0.213632	-0.269345	-0.256831	-0.255338	hypothetical protein	0.3		KFG29654.1 putative transmembrane protein [Toxoplasma gondii GAB2-2007-GAL-DOM2]	-	-	-	-	-	-	GO:0007224//smoothened signaling pathway
TGGT1_210430	49.01	56.22	56.97	48.8233	56.1633	48.7575	52.88	0.194303	0.21309	-0.00539602	0.192873	-0.0073026	0.107533	DnaJ domain-containing protein	-3.81		EPR59624.1 DnaJ domain-containing protein [Toxoplasma gondii GT1]	-	-	-	-	-	GO:0005515//protein binding;GO:0005524//ATP binding	GO:0006457//protein folding;GO:0007059//chromosome segregation;GO:0009408//response to heat;GO:0030261//chromosome condensation
TGGT1_210440	24.5333	27.265	27.3333	26.3367	25.3233	26.37	26.2067	0.146637	0.150119	0.0984591	0.0439604	0.100215	0.091582	polynucleotide adenylyltransferase	-3.52		EPR59623.1 polynucleotide adenylyltransferase [Toxoplasma gondii GT1]	Genetic Information Processing	Folding, sorting and degradation	ko03018//RNA degradation	K03514	GO:0042597//periplasmic space	GO:0004553//hydrolase activity, hydrolyzing O-glycosyl compounds;GO:0016779//nucleotidyltransferase activity	-
TGGT1_210450	2.2533	5.21	4.3067	2.3167	2.8433	4.62	5.2267	0.932689	0.705911	0.0278447	0.240442	0.788666	0.936564	hypothetical protein	-0.15		KFG29669.1 putative transmembrane protein [Toxoplasma gondii GAB2-2007-GAL-DOM2]	-	-	-	-	-	-	-
TGGT1_210460	0	0	0.0133	0	0.0133	0	0	0	0.0190614	0	0.0190614	0	0	hypothetical protein	0.29		EPR59621.1 hypothetical protein TGGT1_210460 [Toxoplasma gondii GT1]	-	-	-	-	GO:0005887//integral component of plasma membrane;GO:0043190//ATP-binding cassette (ABC) transporter complex	GO:0032778//cobalt-transporting ATPase activity	GO:0006824//cobalt ion transport
TGGT1_210470	0.0333	0.045	0.0867	0.0433	0.1133	0.125	0.1367	0.0162438	0.0726945	0.0138949	0.107583	0.122666	0.137592	hypothetical protein	0.17		EPR59620.1 hypothetical protein TGGT1_210470 [Toxoplasma gondii GT1]	-	-	-	-	-	-	-
TGGT1_210478	0.07	0.335	0.3	0.1067	0.23	0.1725	0.4067	0.319229	0.280901	0.0486534	0.201048	0.131977	0.394704	hypothetical protein	-2.51		EPR59619.1 hypothetical protein TGGT1_210478 [Toxoplasma gondii GT1]	-	-	-	-	-	-	-
TGGT1_210482	0.08	0.145	0.1867	0.2233	0.2633	0.1775	0.37	0.0843163	0.135924	0.179747	0.226166	0.124696	0.343145	hypothetical protein	0.13		XP_018636499.1 hypothetical protein TGME49_210482 [Toxoplasma gondii ME49]	-	-	-	-	-	-	-
TGGT1_210490	33.5133	35.48	37.9233	33.6467	34.2867	34.9975	37.0433	0.0799533	0.173482	0.00556552	0.0319721	0.0607443	0.14049	hypothetical protein	-3.62		EPR59617.1 hypothetical protein TGGT1_210490 [Toxoplasma gondii GT1]	-	-	-	-	-	-	-
TGGT1_210682	0	0	0	0	0	0	0	0	0	0	0	0	0	hypothetical protein	0.18		XP_018637952.1 hypothetical protein TGME49_210682 [Toxoplasma gondii ME49]	-	-	-	-	-	-	-
TGGT1_210690	1563.52	1992.48	1900.78	1778.01	1682.55	1951.34	1973.11	0.349569	0.281633	0.185355	0.105784	0.319484	0.335485	ribosomal protein RPS6	-4.58		XP_018637953.1 ribosomal protein RPS6 [Toxoplasma gondii ME49]	Genetic Information Processing;Organismal Systems;Organismal Systems;Environmental Information Processing;Environmental Information Processing;Environmental Information Processing;Environmental Information Processing;Human Diseases;Human Diseases	Translation;Environmental adaptation;Endocrine system;Signal transduction;Signal transduction;Signal transduction;Signal transduction;Cancers;Drug resistance	ko03010//Ribosome;ko04714//Thermogenesis;ko04910//Insulin signaling pathway;ko04371//Apelin signaling pathway;ko04151//PI3K-Akt signaling pathway;ko04150//mTOR signaling pathway;ko04066//HIF-1 signaling pathway;ko05205//Proteoglycans in cancer;ko01521//EGFR tyrosine kinase inhibitor resistance	K02991;K02991;K02991;K02991;K02991;K02991;K02991;K02991;K02991	GO:0005840//ribosome	GO:0003735//structural constituent of ribosome	GO:0006412//translation
TGGT1_210700	16.9867	17.42	18.8867	18.0367	18.8467	18.7275	18.1867	0.0343425	0.144873	0.0818529	0.141969	0.133278	0.0931761	hypothetical protein	-1.95		EPR58293.1 hypothetical protein TGGT1_210700 [Toxoplasma gondii GT1]	-	-	-	-	-	-	-
TGGT1_210715	0.1167	0	0.1133	0	0	0.3075	0.2467	-0.159242	-0.00439925	-0.159242	-0.159242	0.227569	0.158873	hypothetical protein	1.08		XP_018637955.1 hypothetical protein TGME49_210715 [Toxoplasma gondii ME49]	-	-	-	-	-	-	-
TGGT1_210730	33.8333	40.975	38.8767	42.0467	40.7767	40.4125	40.4933	0.269063	0.195079	0.305435	0.262231	0.249599	0.252411	putative ATP-dependent hsl protease ATP-binding subunit hslU	0.47		XP_002371228.2 ATP-dependent hsl protease ATP-binding subunit hslU, putative [Toxoplasma gondii ME49]	-	-	-	-	GO:0000502//proteasome complex;GO:0005887//integral component of plasma membrane;GO:0009360//DNA polymerase III complex;GO:0009368//endopeptidase Clp complex;GO:0009376//HslUV protease complex;GO:0009379//Holliday junction helicase complex;GO:0009898//cytoplasmic side of plasma membrane;GO:0033104//type VI protein secretion system complex;GO:0043190//ATP-binding cassette (ABC) transporter complex…	GO:0000309//nicotinamide-nucleotide adenylyltransferase activity;GO:0003677//DNA binding;GO:0003678//DNA helicase activity;GO:0003723//RNA binding;GO:0003724//RNA helicase activity;GO:0003887//DNA-directed DNA polymerase activity;GO:0003924//GTPase activity;GO:0004176//ATP-dependent peptidase activity;GO:0004222//metalloendopeptidase activity;GO:0004252//serine-type endopeptidase activity;GO:0005…	GO:0006260//DNA replication;GO:0006281//DNA repair;GO:0006310//DNA recombination;GO:0006457//protein folding;GO:0006508//proteolysis;GO:0006576//cellular biogenic amine metabolic process;GO:0009306//protein secretion;GO:0009435//NAD biosynthetic process;GO:0010498//proteasomal protein catabolic process;GO:0019941//modification-dependent protein catabolic process;GO:0031412//gas vesicle organizati…
TGGT1_210740	0	0.125	0.2	0.0933	0.0367	0.035	0.04	0.169925	0.263034	0.128689	0.0519985	0.0496308	0.0565835	hypothetical protein	0.94		EPR58296.1 hypothetical protein TGGT1_210740 [Toxoplasma gondii GT1]	-	-	-	-	-	-	-
TGGT1_210750	19.5833	23.69	24.8767	22.19	22.2567	25.0025	22.8333	0.262453	0.330179	0.172029	0.176172	0.337176	0.211504	Ferredoxin-fold anticodon binding domain-containing protein	-4.38		XP_018637957.1 Ferredoxin-fold anticodon binding domain-containing protein [Toxoplasma gondii ME49]	Genetic Information Processing	Translation	ko00970//Aminoacyl-tRNA biosynthesis	K01889	GO:0005739//mitochondrion;GO:0009328//phenylalanine-tRNA ligase complex	GO:0000049//tRNA binding;GO:0004812//aminoacyl-tRNA ligase activity;GO:0004826//phenylalanine-tRNA ligase activity;GO:0005524//ATP binding	GO:0006432//phenylalanyl-tRNA aminoacylation;GO:0043039//tRNA aminoacylation
TGGT1_210760	28.8867	24.38	25.0733	28.04	28.58	27.345	27.39	-0.235812	-0.19693	-0.0414622	-0.0148816	-0.0764093	-0.0741208	putative glutamine amidotransferase	-1.47		XP_002371231.1 glutamine amidotransferase-related, putative [Toxoplasma gondii ME49]	-	-	-	-	GO:0005951//carbamoyl-phosphate synthase complex	GO:0000107//imidazoleglycerol-phosphate synthase activity;GO:0003922//GMP synthase (glutamine-hydrolyzing) activity;GO:0004088//carbamoyl-phosphate synthase (glutamine-hydrolyzing) activity;GO:0004642//phosphoribosylformylglycinamidine synthase activity;GO:0016787//hydrolase activity;GO:0016884//carbon-nitrogen ligase activity, with glutamine as amido-N-donor;GO:0046820//4-amino-4-deoxychorismate…	GO:0000105//histidine biosynthetic process;GO:0006177//GMP biosynthetic process;GO:0009152//purine ribonucleotide biosynthetic process;GO:0009220//pyrimidine ribonucleotide biosynthetic process
TGGT1_210770	0	0	0	0.1367	0.0633	0.0225	0.06	0	0	0.184852	0.0885487	0.0321008	0.0840643	hypothetical protein	0.53		EPR58299.1 hypothetical protein TGGT1_210770 [Toxoplasma gondii GT1]	-	-	-	-	-	GO:0005524//ATP binding	GO:0007059//chromosome segregation;GO:0030261//chromosome condensation
TGGT1_210778	63.68	84.36	86.0667	77.4167	80.1833	85.1375	83.2633	0.40024	0.428801	0.277841	0.327863	0.413322	0.381585	hemimethylated DNA binding domain-containing protein	-2.78		EPR58300.1 hemimethylated DNA binding domain-containing protein [Toxoplasma gondii GT1]	Genetic Information Processing	Folding, sorting and degradation	ko04141//Protein processing in endoplasmic reticulum	K14008	-	GO:0003677//DNA binding	-
TGGT1_210781	15.16	14.965	16.27	16.3933	16.12	16.85	15.52	-0.0175146	0.0958409	0.106104	0.0832555	0.143497	0.0317865	ubiquitin carboxyl-terminal hydrolase	-0.82		EPR58301.1 ubiquitin carboxyl-terminal hydrolase [Toxoplasma gondii GT1]	Cellular Processes	Transport and catabolism	ko04137//Mitophagy - animal	K11851	-	GO:0004843//thiol-dependent ubiquitin-specific protease activity	GO:0016579//protein deubiquitination
TGGT1_210783	0	0	0	0	0	0	0	0	0	0	0	0	0	hypothetical protein	0.47		XP_018637960.1 hypothetical protein TGME49_210783 [Toxoplasma gondii ME49]	-	-	-	-	-	-	-
TGGT1_210787	9.2867	7.545	7.55	7.96	10.2667	9.095	10.5033	-0.267628	-0.266784	-0.19921	0.131285	-0.0271393	0.161268	Erv1 / Alr family protein	-1.99		XP_018637961.1 Erv1 / Alr family protein [Toxoplasma gondii ME49]	-	-	-	-	-	GO:0016972//thiol oxidase activity	GO:0055114//oxidation-reduction process
TGGT1_210790	36.2467	41.665	42.5867	41.9433	44.0567	42.9775	44.3	0.19594	0.226775	0.20532	0.274629	0.239653	0.282398	putative dihydroorotate dehydrogenase reveal	-2.84		XP_002371234.1 dihydroorotate dehydrogenase reveal, putative [Toxoplasma gondii ME49]	Metabolism;Metabolism	Global and overview maps;Nucleotide metabolism	ko01100//Metabolic pathways;ko00240//Pyrimidine metabolism	K00254;K00254	GO:0005737//cytoplasm	GO:0004152//dihydroorotate dehydrogenase activity;GO:0004452//isopentenyl-diphosphate delta-isomerase activity;GO:0016491//oxidoreductase activity;GO:0016627//oxidoreductase activity, acting on the CH-CH group of donors	GO:0008299//isoprenoid biosynthetic process;GO:0009220//pyrimidine ribonucleotide biosynthetic process;GO:0055114//oxidation-reduction process
TGGT1_210800	25.61	33.71	31.27	30.3133	29.0467	34.145	31.42	0.383383	0.278225	0.234807	0.175238	0.401351	0.284916	putative activator of hsp90 ATPase	-2.78		XP_002371235.1 activator of hsp90 ATPase, putative [Toxoplasma gondii ME49]	-	-	-	-	GO:0033179//proton-transporting V-type ATPase, V0 domain	GO:0001671//ATPase activator activity;GO:0015078//hydrogen ion transmembrane transporter activity;GO:0015639//ferrous iron uptake transmembrane transporter activity;GO:0051087//chaperone binding	GO:0015684//ferrous iron transport;GO:1902600//hydrogen ion transmembrane transport
TGGT1_210810	30.8333	20.855	21.0033	23.7533	23.57	23.54	31.01	-0.542573	-0.532817	-0.362916	-0.373639	-0.375401	0.00798596	hypothetical protein	-0.73		XP_002371236.1 hypothetical protein TGME49_210810 [Toxoplasma gondii ME49]	-	-	-	-	-	-	-
TGGT1_210815	0.0533	0	0.0633	0	0.0633	0.0425	0	-0.0749164	0.0136323	-0.0749164	0.0136323	-0.014869	-0.0749164	hypothetical protein	1.55		XP_018637962.1 hypothetical protein TGME49_210815 [Toxoplasma gondii ME49]	-	-	-	-	-	-	-
TGGT1_210820	60.9933	56.03	56.15	56.3333	53.0267	53.73	51.2533	-0.120391	-0.117359	-0.112739	-0.19844	-0.17978	-0.24659	hypothetical protein	-2.68		KYK63834.1 putative transmembrane protein [Toxoplasma gondii TgCatPRC2]	-	-	-	-	GO:0016021//integral component of membrane	GO:0005337//nucleoside transmembrane transporter activity	GO:1901642//nucleoside transmembrane transport
TGGT1_210830	11.5867	15.33	15.8733	12.96	14.8133	13.455	16.0033	0.375625	0.422842	0.149399	0.329238	0.199669	0.433915	RIO1 family protein	-4.64		XP_002371238.1 RIO1 family protein [Toxoplasma gondii ME49]	Cellular Processes	Transport and catabolism	ko04144//Endocytosis	K12476	-	-	-
TGGT1_210840	69.9867	95.565	93.38	89.81	94.7567	98.3325	100.133	0.443952	0.410932	0.355302	0.431825	0.484717	0.510637	arginyl-tRNA synthetase family protein	-4.95		XP_018637963.1 arginyl-tRNA synthetase family protein [Toxoplasma gondii ME49]	Genetic Information Processing	Translation	ko00970//Aminoacyl-tRNA biosynthesis	K01887	GO:0005737//cytoplasm	GO:0000166//nucleotide binding;GO:0004812//aminoacyl-tRNA ligase activity;GO:0004814//arginine-tRNA ligase activity;GO:0004817//cysteine-tRNA ligase activity;GO:0004823//leucine-tRNA ligase activity;GO:0005524//ATP binding	GO:0006418//tRNA aminoacylation for protein translation;GO:0006420//arginyl-tRNA aminoacylation;GO:0006423//cysteinyl-tRNA aminoacylation;GO:0006429//leucyl-tRNA aminoacylation
TGGT1_210950	0.14	0.395	0.1467	0.3367	0.2267	0.2275	0.1833	0.291231	0.00845418	0.229642	0.105749	0.106689	0.0537821	oocyst wall protein	0.69		XP_002371240.1 oocyst wall protein [Toxoplasma gondii ME49]	-	-	-	-	-	-	-
TGGT1_210960	30.5967	30.665	38.7333	34.5	39.7167	33.305	35.1267	0.00311519	0.330575	0.168045	0.365847	0.118645	0.193292	putative replication factor C subunit 4	-4.12		XP_018637964.1 replication factor C subunit 4, putative [Toxoplasma gondii ME49]	Genetic Information Processing;Genetic Information Processing;Genetic Information Processing	Replication and repair;Replication and repair;Replication and repair	ko03420//Nucleotide excision repair;ko03030//DNA replication;ko03430//Mismatch repair	K10755;K10755;K10755	GO:0009360//DNA polymerase III complex;GO:0009368//endopeptidase Clp complex;GO:0009379//Holliday junction helicase complex;GO:0019028//viral capsid;GO:0033104//type VI protein secretion system complex	GO:0003676//nucleic acid binding;GO:0003677//DNA binding;GO:0003723//RNA binding;GO:0003724//RNA helicase activity;GO:0003887//DNA-directed DNA polymerase activity;GO:0004176//ATP-dependent peptidase activity;GO:0004252//serine-type endopeptidase activity;GO:0004386//helicase activity;GO:0005524//ATP binding;GO:0009378//four-way junction helicase activity;GO:0016787//hydrolase activity;GO:0016818…	GO:0006260//DNA replication;GO:0006281//DNA repair;GO:0006310//DNA recombination;GO:0006457//protein folding;GO:0006508//proteolysis;GO:0009306//protein secretion;GO:0030436//asexual sporulation;GO:0032297//negative regulation of DNA-dependent DNA replication initiation;GO:0032508//DNA duplex unwinding;GO:0033103//protein secretion by the type VI secretion system;GO:0043335//protein unfolding
TGGT1_210970	0.09	0	0	0	0.1933	0	0	-0.124328	-0.124328	-0.124328	0.130629	-0.124328	-0.124328	hypothetical protein	0.66		EPR58313.1 hypothetical protein TGGT1_210970 [Toxoplasma gondii GT1]	-	-	-	-	-	-	GO:0006383//transcription from RNA polymerase III promoter
TGGT1_210975	38.2267	42.165	36.2433	42.0067	38.9133	35.95	35.37	0.138026	-0.0748551	0.132725	0.0250336	-0.0862616	-0.109087	hypothetical protein	-2.53		XP_018637966.1 hypothetical protein TGME49_210975 [Toxoplasma gondii ME49]	-	-	-	-	-	-	-
TGGT1_210980	61.7433	61.335	61.0333	63.0633	62.1233	57.415	62.7433	-0.00941897	-0.0164185	0.0300367	0.00871122	-0.103123	0.0228123	putative alternative splicing type 3 and	-5.1		XP_018637965.1 alternative splicing type 3 and, putative [Toxoplasma gondii ME49]	-	-	-	-	GO:0005685//U1 snRNP;GO:0016021//integral component of membrane;GO:0019031//viral envelope;GO:0055036//virion membrane	GO:0003729//mRNA binding	GO:0006376//mRNA splice site selection;GO:0019064//fusion of virus membrane with host plasma membrane;GO:0039654//fusion of virus membrane with host endosome membrane;GO:0046813//receptor-mediated virion attachment to host cell;GO:0075509//endocytosis involved in viral entry into host cell
TGGT1_210990	0	0.07	0.04	0.0767	0.09	0.1025	0.07	0.0976108	0.0565835	0.106616	0.124328	0.140779	0.0976108	hypothetical protein	-0.58		XP_002371244.1 hypothetical protein TGME49_210990 [Toxoplasma gondii ME49]	-	-	-	-	-	-	-
TGGT1_211000	0.8133	1.29	1.6767	1.5633	1.51	1.4375	2.2133	0.33673	0.561838	0.499385	0.46907	0.426785	0.825438	hypothetical protein	-1.22		XP_002371245.1 hypothetical protein TGME49_211000 [Toxoplasma gondii ME49]	-	-	-	-	-	-	-
TGGT1_211010	63.6233	61.265	61.1167	60.1567	54.0867	61.645	59.64	-0.053633	-0.0570732	-0.0795439	-0.23035	-0.0448551	-0.0917847	hypothetical protein	-3.74		EPR58318.1 hypothetical protein TGGT1_211010 [Toxoplasma gondii GT1]	-	-	-	-	-	-	-
TGGT1_211015	60.0667	60.67	62.1867	56.06	55.85	61.21	56.78	0.014183	0.049235	-0.0979061	-0.103226	0.0267606	-0.0798157	hypothetical protein	-1.05		KFG30683.1 putative transmembrane protein [Toxoplasma gondii GAB2-2007-GAL-DOM2]	-	-	-	-	-	-	-
TGGT1_211020	65.99	51.36	57.0433	55.2133	58.11	60.0925	57.81	-0.355481	-0.206816	-0.253034	-0.180544	-0.13295	-0.187884	RNA recognition motif-containing protein	-1.92		EPR58320.1 RNA recognition motif-containing protein [Toxoplasma gondii GT1]	Genetic Information Processing;Human Diseases	Translation;Infectious diseases	ko03015//mRNA surveillance pathway;ko05164//Influenza A	K14396;K14396	-	GO:0003676//nucleic acid binding	GO:0008380//RNA splicing
TGGT1_211030	170.507	241.645	246.93	203.963	237.86	229.012	259.327	0.500582	0.531668	0.257101	0.4779	0.423447	0.602058	hypothetical protein	1.01		XP_002371248.1 hypothetical protein TGME49_211030 [Toxoplasma gondii ME49]	-	-	-	-	-	-	-
TGGT1_211040	77.4033	84.205	82.38	74.1433	80.85	71.3425	94.83	0.120024	0.088787	-0.0612699	0.062068	-0.116071	0.289563	Sec61beta family protein	-4.37		XP_002371249.1 Sec61beta family protein [Toxoplasma gondii ME49]	Genetic Information Processing;Cellular Processes;Human Diseases;Genetic Information Processing	Folding, sorting and degradation;Transport and catabolism;Infectious diseases;Folding, sorting and degradation	ko04141//Protein processing in endoplasmic reticulum;ko04145//Phagosome;ko05110//Vibrio cholerae infection;ko03060//Protein export	K09481;K09481;K09481;K09481	-	-	-
TGGT1_211050	0.05	0.04	0.1833	0	0.2167	0.12	0.1467	-0.0138058	0.172427	-0.0703893	0.212584	0.0931094	0.127099	ATPase, AAA family protein	1.2		XP_002371250.1 ATPase, AAA family protein [Toxoplasma gondii ME49]	-	-	-	-	GO:0000502//proteasome complex;GO:0009379//Holliday junction helicase complex	GO:0003723//RNA binding;GO:0003724//RNA helicase activity;GO:0004127//cytidylate kinase activity;GO:0004222//metalloendopeptidase activity;GO:0004252//serine-type endopeptidase activity;GO:0005515//protein binding;GO:0005524//ATP binding;GO:0008134//transcription factor binding;GO:0009378//four-way junction helicase activity;GO:0016887//ATPase activity	GO:0006139//nucleobase-containing compound metabolic process;GO:0006281//DNA repair;GO:0006310//DNA recombination;GO:0006355//regulation of transcription, DNA-templated;GO:0006508//proteolysis;GO:0010498//proteasomal protein catabolic process;GO:0019941//modification-dependent protein catabolic process;GO:0030436//asexual sporulation;GO:0051301//cell division
TGGT1_211060	17.2933	17.575	19.3767	16.39	22.2733	17.6875	24.5767	0.0220469	0.155605	-0.0730574	0.34736	0.0307582	0.483515	hypothetical protein	-3.31		XP_002371251.1 hypothetical protein TGME49_211060 [Toxoplasma gondii ME49]	-	-	-	-	-	-	-
TGGT1_211070	29.0767	35.09	36.6467	31.05	36.66	35.6025	44.46	0.262953	0.323877	0.0916781	0.324387	0.283296	0.595951	hypothetical protein	-2.04		XP_002371252.1 hypothetical protein TGME49_211070 [Toxoplasma gondii ME49]	-	-	-	-	-	-	-
TGGT1_211080	11.08	11.475	12.3667	10.5667	12.5367	12.535	12.7567	0.0464194	0.146023	-0.0626431	0.164256	0.164074	0.187514	hypothetical protein	1.63		XP_002371253.1 hypothetical protein TGME49_211080 [Toxoplasma gondii ME49]	-	-	-	-	-	-	-
TGGT1_211090	31.0867	33.56	33.8333	33.39	31.3867	37.67	30.52	0.107128	0.118492	0.100014	0.0134261	0.269239	-0.0257079	aminotransferase, class V superfamily protein	-3.54		XP_018637968.1 aminotransferase, class V superfamily protein [Toxoplasma gondii ME49]	Metabolism;Metabolism;Genetic Information Processing	Global and overview maps;Metabolism of cofactors and vitamins;Folding, sorting and degradation	ko01100//Metabolic pathways;ko00730//Thiamine metabolism;ko04122//Sulfur relay system	K04487;K04487;K04487	-	GO:0003824//catalytic activity;GO:0003961//O-acetylhomoserine aminocarboxypropyltransferase activity;GO:0004124//cysteine synthase activity;GO:0004837//tyrosine decarboxylase activity;GO:0016765//transferase activity, transferring alkyl or aryl (other than methyl) groups;GO:0016829//lyase activity;GO:0016831//carboxy-lyase activity;GO:0030170//pyridoxal phosphate binding;GO:0031071//cysteine desu…	GO:0006520//cellular amino acid metabolic process;GO:0009086//methionine biosynthetic process;GO:0015940//pantothenate biosynthetic process;GO:0016226//iron-sulfur cluster assembly;GO:0019344//cysteine biosynthetic process;GO:0019413//acetate biosynthetic process;GO:0019752//carboxylic acid metabolic process;GO:0042398//cellular modified amino acid biosynthetic process;GO:0051188//cofactor biosyn…
TGGT1_211150	22.3833	27.265	29.3333	24.6133	26.3467	26.0575	27.5	0.273538	0.375424	0.131415	0.225888	0.21055	0.285483	hypothetical protein	-4.66		EPR58247.1 hypothetical protein TGGT1_211150, partial [Toxoplasma gondii GT1]	-	-	-	-	-	GO:0003676//nucleic acid binding	-
TGGT1_211220	19.1167	22.795	23.5567	19.6833	22.4433	21.22	21.7233	0.242265	0.287723	0.0400727	0.220782	0.143465	0.175779	hypothetical protein	-4.66		KYK63866.1 putative origin recognition complex subunit [Toxoplasma gondii TgCatPRC2]	Cellular Processes	Cell growth and death	ko04110//Cell cycle	K02606	GO:0009898//cytoplasmic side of plasma membrane;GO:0055052//ATP-binding cassette (ABC) transporter complex, substrate-binding subunit-containing	GO:0004252//serine-type endopeptidase activity;GO:0005524//ATP binding;GO:0015415//phosphate ion transmembrane-transporting ATPase activity;GO:0016301//kinase activity;GO:0016887//ATPase activity	GO:0006508//proteolysis;GO:0006817//phosphate ion transport;GO:0030436//asexual sporulation
TGGT1_211230	45.7433	47.92	48.5967	49.9733	47.6467	52.02	51.53	0.0656648	0.0854845	0.124982	0.0575824	0.181777	0.168382	putative eukaryotic initiation factor-2B, alpha subunit	-4.48		XP_002371258.1 eukaryotic initiation factor-2B, alpha subunit, putative [Toxoplasma gondii ME49]	Genetic Information Processing;Human Diseases	Translation;Infectious diseases	ko03013//RNA transport;ko05168//Herpes simplex infection	K03239;K03239	-	GO:0004024//alcohol dehydrogenase activity, zinc-dependent;GO:0016861//intramolecular oxidoreductase activity, interconverting aldoses and ketoses;GO:0046523//S-methyl-5-thioribose-1-phosphate isomerase activity;GO:0051903//S-(hydroxymethyl)glutathione dehydrogenase activity	GO:0006113//fermentation;GO:0009404//toxin metabolic process;GO:0019509//L-methionine biosynthetic process from methylthioadenosine;GO:0044237//cellular metabolic process;GO:0046033//AMP metabolic process
TGGT1_211240	19.02	16.885	21.55	20.0233	21.34	20.69	22.17	-0.162692	0.171685	0.0705472	0.158187	0.115588	0.210816	putative peptidyl-tRNA hydrolase	-1.76		XP_002371259.1 peptidyl-tRNA hydrolase, putative [Toxoplasma gondii ME49]	-	-	-	-	-	GO:0004045//aminoacyl-tRNA hydrolase activity	GO:0006412//translation
TGGT1_211250	50.52	66.825	59.2633	64.0533	59.6	57.805	59.5	0.396685	0.226147	0.33649	0.234185	0.190806	0.231803	hypothetical protein	0.46		XP_002371260.1 hypothetical protein TGME49_211250 [Toxoplasma gondii ME49]	-	-	-	-	-	-	-
TGGT1_211260	354.21	342.395	313.447	327.203	272.193	301.64	284.763	-0.0488032	-0.175857	-0.114082	-0.37875	-0.23107	-0.313852	rhoptry kinase family protein ROP26 (incomplete catalytic triad)	0.68		XP_018637971.1 rhoptry kinase family protein ROP26 (incomplete catalytic triad) [Toxoplasma gondii ME49]	-	-	-	-	-	GO:0004672//protein kinase activity;GO:0005524//ATP binding	GO:0006468//protein phosphorylation
TGGT1_211270	4.6633	14.07	3.3533	5.4867	4.5833	5.475	8.06	1.41196	-0.379534	0.195842	-0.0205249	0.193237	0.677868	sushi domain (scr repeat) domain-containing protein	-2.93		EPR58253.1 sushi domain (scr repeat) domain-containing protein [Toxoplasma gondii GT1]	-	-	-	-	-	GO:0003677//DNA binding;GO:0003899//DNA-directed RNA polymerase activity	GO:0006351//transcription, DNA-templated
TGGT1_211280	7.05	3.07	1.51	7.26	4.38	3.62	2.4467	-0.98396	-1.6813	0.037153	-0.581383	-0.801096	-1.22377	hypothetical protein	-0.09		EPR58254.1 hypothetical protein TGGT1_211280 [Toxoplasma gondii GT1]	-	-	-	-	GO:0030880//RNA polymerase complex	-	GO:0006352//DNA-templated transcription, initiation
TGGT1_211290	430.703	412.55	416.617	417.357	421.987	395.52	412.82	-0.0619784	-0.0478607	-0.0453066	-0.0294278	-0.122646	-0.0610367	rhoptry protein ROP15	0.16		EPR58255.1 rhoptry protein ROP15 [Toxoplasma gondii GT1]	-	-	-	-	-	-	-
TGGT1_211300	21.0667	31.38	29.2267	27.7167	29.4367	30.27	30.2533	0.553232	0.453953	0.380019	0.463941	0.502908	0.502138	putative DUF74 family protein	-0.5		XP_002371265.2 DUF74 family protein, putative [Toxoplasma gondii ME49]	-	-	-	-	-	-	-
TGGT1_211310	27.6633	25.32	28.0067	23.84	25.8167	26.8375	26.5333	-0.123045	0.0171815	-0.20654	-0.096073	-0.0421751	-0.0580272	hypothetical protein	-0.69		EPR58257.1 hypothetical protein TGGT1_211310 [Toxoplasma gondii GT1]	-	-	-	-	-	-	-
TGGT1_211320	0.05	0.115	0.0867	0.0733	0.1933	0.145	0.34	0.0866544	0.0495644	0.0316641	0.184567	0.124958	0.351844	hypothetical protein	1.21		KFH08320.1 putative C protein immunoglobulin-A-binding beta antigen [Toxoplasma gondii MAS]	-	-	-	-	-	-	-
TGGT1_211330	17.3167	23.855	25.0433	23.1667	25.01	25.6525	25.89	0.440376	0.507753	0.399861	0.505907	0.541111	0.55391	methionine aminopeptidase	-2.88		XP_002371268.2 methionine aminopeptidase [Toxoplasma gondii ME49]	-	-	-	-	-	-	GO:0006464//cellular protein modification process
TGGT1_211340	41.3167	39.47	35.9133	37.6767	33.8367	37.6175	33.4633	-0.0643743	-0.197086	-0.129762	-0.280619	-0.131972	-0.296166	hypothetical protein	-0.42		XP_002371269.1 hypothetical protein TGME49_211340 [Toxoplasma gondii ME49]	-	-	-	-	-	-	-
TGGT1_211350	34.7667	34.275	35.7867	33.18	36.32	37.2325	34.8933	-0.0199709	0.0405672	-0.0654646	0.061332	0.0961825	0.00509755	CBS domain-containing protein	-2.4		XP_018637976.1 CBS domain-containing protein [Toxoplasma gondii ME49]	-	-	-	-	-	-	-
TGGT1_211360	0.68	0.655	0.28	1.08	0.5167	0.76	0.47	-0.02163	-0.392317	0.308122	-0.147525	0.0671142	-0.192645	hypothetical protein	-0.12		XP_002371271.1 hypothetical protein TGME49_211360 [Toxoplasma gondii ME49]	-	-	-	-	GO:0005737//cytoplasm	GO:0004828//serine-tRNA ligase activity	GO:0006434//seryl-tRNA aminoacylation
TGGT1_211370	0.0367	0.045	0.0667	0	0.1033	0.03	0.05	0.0115045	0.041156	-0.0519985	0.0898267	-0.00935413	0.0183909	tetratricopeptide repeat-containing protein	-0.57		EPR58263.1 tetratricopeptide repeat-containing protein [Toxoplasma gondii GT1]	-	-	-	-	GO:0005643//nuclear pore;GO:0030117//membrane coat	GO:0004519//endonuclease activity;GO:0005198//structural molecule activity;GO:0005515//protein binding;GO:0017056//structural constituent of nuclear pore	GO:0006886//intracellular protein transport;GO:0016192//vesicle-mediated transport
TGGT1_211380	0	0	0	0	0	0	0	0	0	0	0	0	0	hypothetical protein	-0.2		KYK63883.1 putative WD repeat protein 19 [Toxoplasma gondii TgCatPRC2]	-	-	-	-	GO:0030117//membrane coat	GO:0005198//structural molecule activity	GO:0006886//intracellular protein transport;GO:0016192//vesicle-mediated transport
TGGT1_211385	0	0	0.1333	0	0	0	0.0433	0	0.18053	0	0	0	0.0611541	hypothetical protein	0.09		XP_018637979.1 hypothetical protein TGME49_211385 [Toxoplasma gondii ME49]	-	-	-	-	-	-	-
TGGT1_211390	13.2533	19.65	22.49	16.6267	21	23.295	21.9433	0.534846	0.720751	0.306466	0.626208	0.769363	0.686777	hypothetical protein	-3.04		KYF39460.1 putative ubiquitin activating enzyme [Toxoplasma gondii ARI]	Genetic Information Processing	Folding, sorting and degradation	ko04120//Ubiquitin mediated proteolysis	K10684	-	GO:0008641//small protein activating enzyme activity;GO:0016779//nucleotidyltransferase activity	GO:0009228//thiamine biosynthetic process
TGGT1_211400	12.6267	15.27	14.4533	13.89	14.0567	15.15	15.3433	0.255778	0.181479	0.127908	0.143969	0.245098	0.262263	DEAD/DEAH box helicase domain-containing protein	-5.04		XP_018637980.1 DEAD/DEAH box helicase domain-containing protein [Toxoplasma gondii ME49]	-	-	-	-	GO:0005681//spliceosomal complex;GO:0009380//excinuclease repair complex	GO:0003676//nucleic acid binding;GO:0003677//DNA binding;GO:0004003//ATP-dependent DNA helicase activity;GO:0004386//helicase activity;GO:0004527//exonuclease activity;GO:0005524//ATP binding;GO:0008026//ATP-dependent helicase activity;GO:0009381//excinuclease ABC activity;GO:0016787//hydrolase activity	GO:0000398//mRNA splicing, via spliceosome;GO:0006139//nucleobase-containing compound metabolic process;GO:0006268//DNA unwinding involved in DNA replication;GO:0006281//DNA repair;GO:0006289//nucleotide-excision repair;GO:0006310//DNA recombination
TGGT1_211410	27.4133	34.705	36.26	33.9367	35.8533	37.475	36.42	0.32956	0.391061	0.298177	0.375227	0.437355	0.397243	translation initiation factor sui1 protein	-1.81		EPR58268.1 translation initiation factor sui1 protein [Toxoplasma gondii GT1]	-	-	-	-	-	GO:0003743//translation initiation factor activity	GO:0006413//translational initiation
TGGT1_211420	106.813	145.645	143.43	130.09	144.163	150.69	153.55	0.443793	0.421835	0.282022	0.429142	0.492591	0.519538	RNA recognition motif-containing protein	-5.22		XP_002371277.1 RNA recognition motif-containing protein [Toxoplasma gondii ME49]	Genetic Information Processing;Human Diseases	Transcription;Infectious diseases	ko03040//Spliceosome;ko05168//Herpes simplex infection	K12892;K12892	-	GO:0003676//nucleic acid binding	GO:0008380//RNA splicing
TGGT1_211430	0.03	0.155	0.19	0.1667	0.09	0.185	0.0267	0.165249	0.208317	0.179789	0.0816838	0.202243	-0.00462965	leucine rich repeat-containing protein	-0.17		EPR58270.1 leucine rich repeat-containing protein [Toxoplasma gondii GT1]	-	-	-	-	GO:0061617//MICOS complex	GO:0005515//protein binding	GO:0042407//cristae formation
TGGT1_211440	29.1333	34.8	36.8667	33.9633	34.27	37.0325	35.6867	0.248601	0.329571	0.214483	0.227083	0.335874	0.283898	hypothetical protein	-5.67		XP_018637981.1 hypothetical protein TGME49_211440 [Toxoplasma gondii ME49]	-	-	-	-	-	GO:0046872//metal ion binding	GO:0030001//metal ion transport
TGGT1_211450	19.6733	24.835	24.6533	21.68	22.3933	25.505	22.34	0.321558	0.311376	0.133652	0.178327	0.358496	0.175036	hypothetical protein	-4.38		XP_002371280.1 hypothetical protein TGME49_211450 [Toxoplasma gondii ME49]	-	-	-	-	-	GO:0003723//RNA binding;GO:0009982//pseudouridine synthase activity	GO:0001522//pseudouridine synthesis;GO:0006400//tRNA modification;GO:0009451//RNA modification
TGGT1_211460	160.477	137.74	137.803	147.74	132.25	149.018	145.973	-0.218942	-0.218284	-0.118533	-0.27719	-0.106195	-0.135772	hypothetical protein	0.25		XP_018637982.1 hypothetical protein TGME49_211460 [Toxoplasma gondii ME49]	-	-	-	-	-	-	-
TGGT1_211470	9.0067	9.365	11.3733	10.6367	11.0233	11.29	10.9533	0.0507538	0.306264	0.217716	0.264867	0.296519	0.256443	Fcf2 pre-rRNA processing protein	-5.11		XP_002371282.1 Fcf2 pre-rRNA processing protein [Toxoplasma gondii ME49]	-	-	-	-	-	-	-
TGGT1_211480	14.91	19.025	19.5167	18.5433	18.6167	18.4525	18.8	0.331868	0.366865	0.29674	0.302149	0.290022	0.315567	putative GTP-binding protein engA	-3.46		XP_002371283.2 GTP-binding protein engA, putative [Toxoplasma gondii ME49]	-	-	-	-	GO:0005737//cytoplasm;GO:0009898//cytoplasmic side of plasma membrane;GO:0055052//ATP-binding cassette (ABC) transporter complex, substrate-binding subunit-containing	GO:0003677//DNA binding;GO:0003743//translation initiation factor activity;GO:0003924//GTPase activity;GO:0004781//sulfate adenylyltransferase (ATP) activity;GO:0005524//ATP binding;GO:0005525//GTP binding;GO:0015639//ferrous iron uptake transmembrane transporter activity;GO:0016772//transferase activity, transferring phosphorus-containing groups;GO:0019843//rRNA binding;GO:0033221//urea-transpor…	GO:0000103//sulfate assimilation;GO:0006400//tRNA modification;GO:0006412//translation;GO:0006413//translational initiation;GO:0006950//response to stress;GO:0008150//biological_process;GO:0015684//ferrous iron transport;GO:0015809//arginine transport;GO:0015819//lysine transport;GO:0015822//ornithine transport;GO:0015840//urea transport;GO:0032508//DNA duplex unwinding;GO:0042254//ribosome bioge…
TGGT1_211600	30.7333	25.26	21.79	27.79	23.96	22.8225	22.5233	-0.273131	-0.477597	-0.14043	-0.34638	-0.413673	-0.431907	hypothetical protein	-0.24		XP_018637984.1 hypothetical protein TGME49_211600 [Toxoplasma gondii ME49]	-	-	-	-	-	-	-
TGGT1_211610	32.3867	27.68	23.88	31.44	25.14	24.75	23.54	-0.219228	-0.424287	-0.0414997	-0.353014	-0.374701	-0.444138	hypothetical protein	-0.59		EPR58277.1 hypothetical protein TGGT1_211610 [Toxoplasma gondii GT1]	-	-	-	-	-	-	-
TGGT1_211630	319.147	224.365	204.523	274.997	223.037	246.412	233.437	-0.50647	-0.639431	-0.214082	-0.514998	-0.371815	-0.449535	hypothetical protein	1.07		XP_002371288.1 hypothetical protein TGME49_211630 [Toxoplasma gondii ME49]	-	-	-	-	-	-	-
TGGT1_211640	23.2433	23.92	24.66	23.9667	21.7467	22.245	21.79	0.039718	0.0819351	0.0424191	-0.0919288	-0.0606657	-0.0891852	hypothetical protein	-1.46		XP_018637985.1 hypothetical protein TGME49_211640 [Toxoplasma gondii ME49]	-	-	-	-	GO:0016021//integral component of membrane	-	-
TGGT1_211650	38.7433	35.775	31.7533	38.3567	36.0367	33.6125	30.5567	-0.111986	-0.279071	-0.0141024	-0.101756	-0.199419	-0.332765	hypothetical protein	-0.87		XP_018637986.1 hypothetical protein TGME49_211650 [Toxoplasma gondii ME49]	-	-	-	-	-	-	-
TGGT1_211660	12.3067	8.69	10.32	10.6767	9.1867	10.985	10.61	-0.457584	-0.233279	-0.18852	-0.385466	-0.150923	-0.196785	hypothetical protein	-0.62		XP_018637987.1 hypothetical protein TGME49_211660 [Toxoplasma gondii ME49]	-	-	-	-	-	-	-
TGGT1_211670	108.447	93.37	83.2667	100.083	85.3933	95.29	90.7167	-0.213828	-0.377194	-0.114684	-0.341237	-0.184771	-0.254972	S1 RNA binding domain-containing protein	0.72		XP_002371292.1 S1 RNA binding domain-containing protein [Toxoplasma gondii ME49]	-	-	-	-	GO:0000314//organellar small ribosomal subunit;GO:0005634//nucleus;GO:0022627//cytosolic small ribosomal subunit	GO:0003676//nucleic acid binding;GO:0003677//DNA binding;GO:0003735//structural constituent of ribosome;GO:0003899//DNA-directed RNA polymerase activity;GO:0004540//ribonuclease activity;GO:0004654//polyribonucleotide nucleotidyltransferase activity;GO:0008270//zinc ion binding;GO:0008997//ribonuclease R activity;GO:0016896//exoribonuclease activity, producing 5'-phosphomonoesters	GO:0006367//transcription initiation from RNA polymerase II promoter;GO:0006401//RNA catabolic process;GO:0006402//mRNA catabolic process;GO:0006412//translation;GO:0032968//positive regulation of transcription elongation from RNA polymerase II promoter
TGGT1_211675	0.1133	0.055	0.0333	0.16	0	0	0	-0.0775994	-0.107583	0.0592824	-0.154842	-0.154842	-0.154842	hypothetical protein	0.19		XP_018637988.1 hypothetical protein TGME49_211675 [Toxoplasma gondii ME49]	-	-	-	-	-	-	-
TGGT1_211680	1203.21	1543.99	1513.15	1452.76	1557.2	1536.29	1589.51	0.359515	0.330421	0.271702	0.37179	0.3523	0.401405	protein disulfide isomerase	-5.65		XP_002371293.1 protein disulfide isomerase [Toxoplasma gondii ME49]	Genetic Information Processing	Folding, sorting and degradation	ko04141//Protein processing in endoplasmic reticulum	K09580	GO:0005737//cytoplasm	GO:0003756//protein disulfide isomerase activity;GO:0004024//alcohol dehydrogenase activity, zinc-dependent;GO:0005509//calcium ion binding;GO:0015035//protein disulfide oxidoreductase activity;GO:0015036//disulfide oxidoreductase activity;GO:0016209//antioxidant activity;GO:0016491//oxidoreductase activity;GO:0016667//oxidoreductase activity, acting on a sulfur group of donors;GO:0051903//S-(hyd…	GO:0006113//fermentation;GO:0006457//protein folding;GO:0006790//sulfur compound metabolic process;GO:0009404//toxin metabolic process;GO:0055114//oxidation-reduction process
TGGT1_211690	33.22	41.265	40.57	37.4733	39.8167	42.9075	40.8467	0.304624	0.280703	0.169018	0.25432	0.359628	0.290274	AAA family protein	-5.05		EPR58285.1 AAA family protein [Toxoplasma gondii GT1]	Genetic Information Processing;Genetic Information Processing	Translation;Translation	ko03013//RNA transport;ko03015//mRNA surveillance pathway	K14326;K14326	GO:0009338//exodeoxyribonuclease V complex	GO:0003676//nucleic acid binding;GO:0003677//DNA binding;GO:0003678//DNA helicase activity;GO:0004222//metalloendopeptidase activity;GO:0004386//helicase activity;GO:0004852//uroporphyrinogen-III synthase activity;GO:0005524//ATP binding;GO:0008134//transcription factor binding;GO:0008854//exodeoxyribonuclease V activity;GO:0016787//hydrolase activity;GO:0016818//hydrolase activity, acting on aci…	GO:0000723//telomere maintenance;GO:0006281//DNA repair;GO:0006310//DNA recombination;GO:0006355//regulation of transcription, DNA-templated;GO:0006508//proteolysis;GO:0032297//negative regulation of DNA-dependent DNA replication initiation;GO:0033014//tetrapyrrole biosynthetic process;GO:0051301//cell division
TGGT1_211695	14.9633	9.2	9.53	12.3267	10.58	10.3625	9.3033	-0.64619	-0.600253	-0.260439	-0.463124	-0.490479	-0.631652	hypothetical protein	-0.29		XP_018637990.1 hypothetical protein TGME49_211695 [Toxoplasma gondii ME49]	-	-	-	-	-	-	-
TGGT1_211700	26.7433	23.725	24.39	24.8867	23.6533	25.4675	22.4633	-0.166169	-0.127879	-0.0999283	-0.170359	-0.0679175	-0.241733	hypothetical protein	-5.23		KYK63917.1 putative SAC3/GANP family protein [Toxoplasma gondii TgCatPRC2]	-	-	-	-	-	-	-
TGGT1_211710	83.25	73.75	78.4133	72.04	80.7433	90.0075	88.5167	-0.172603	-0.085296	-0.20599	-0.0435762	0.111309	0.0874802	TB2/DP1, HVA22 family protein	1.92		XP_002371296.1 TB2/DP1, HVA22 family protein [Toxoplasma gondii ME49]	-	-	-	-	-	-	-
TGGT1_211720	176.507	148.005	188.06	158.34	183.34	147.618	177.653	-0.252513	0.0909707	-0.155765	0.0544957	-0.256269	0.00928908	AP2 domain transcription factor AP2IV-5	-1.29		XP_018637992.1 AP2 domain transcription factor AP2IV-5 [Toxoplasma gondii ME49]	-	-	-	-	-	GO:0003700//transcription factor activity, sequence-specific DNA binding	GO:0006355//regulation of transcription, DNA-templated
TGGT1_211730	39.1967	51.305	55.0267	49.4233	53.02	44.87	49.78	0.379872	0.479037	0.327013	0.426417	0.190474	0.337183	histone lysine methyltransferase SET8	-1.91		XP_002371298.1 histone lysine methyltransferase SET8 [Toxoplasma gondii ME49]	Metabolism;Metabolism	Global and overview maps;Amino acid metabolism	ko01100//Metabolic pathways;ko00310//Lysine degradation	K11428;K11428	-	GO:0005515//protein binding	-
TGGT1_211850	50.13	52.42	53.6433	53.9567	61.0767	52.95	58.8633	0.0632099	0.0958746	0.104125	0.279882	0.0774529	0.227502	hypothetical protein	0.8		XP_002371797.1 hypothetical protein TGME49_211850 [Toxoplasma gondii ME49]	-	-	-	-	-	-	GO:0019058//viral life cycle
TGGT1_211860	36.0667	50.66	51.81	41.5	43.3333	47.475	49.3967	0.478924	0.510687	0.197339	0.258267	0.387117	0.443206	hypothetical protein	0.48		EPR61939.1 hypothetical protein TGGT1_211860 [Toxoplasma gondii GT1]	-	-	-	-	-	GO:0005524//ATP binding;GO:0016772//transferase activity, transferring phosphorus-containing groups	GO:0007059//chromosome segregation;GO:0007155//cell adhesion;GO:0030261//chromosome condensation
TGGT1_211870	32.6	33.15	33.7067	32.9133	33.37	34.7225	36.5733	0.0234243	0.046753	0.0133899	0.0326886	0.0883718	0.161247	putative LSU ribosomal protein L18P	-4.57		EPR61938.1 putative LSU ribosomal protein L18P [Toxoplasma gondii GT1]	Genetic Information Processing	Translation	ko03010//Ribosome	K02881	GO:0000315//organellar large ribosomal subunit;GO:0005840//ribosome;GO:0022625//cytosolic large ribosomal subunit	GO:0003735//structural constituent of ribosome	GO:0006412//translation
TGGT1_211880	27.65	31.73	30.8	28.6067	34.5833	31.46	39.58	0.192078	0.150492	0.0473886	0.312665	0.180128	0.502234	hypothetical protein	-1.65		EPR61937.1 hypothetical protein TGGT1_211880 [Toxoplasma gondii GT1]	-	-	-	-	-	-	-
TGGT1_211890	15.73	15.36	17.88	16.23	16.3167	16.37	16.6133	-0.0322647	0.174421	0.0424853	0.0497266	0.0541603	0.0742278	RAP domain-containing protein	0.28		EPR61936.1 RAP domain-containing protein [Toxoplasma gondii GT1]	-	-	-	-	-	-	-
TGGT1_211910	0	0	0	0	0	0	0	0	0	0	0	0	0	putative kinesin-related protein 3A	1.4		EPR61935.1 putative kinesin-related protein 3A [Toxoplasma gondii GT1]	-	-	-	-	-	GO:0005524//ATP binding;GO:0008017//microtubule binding	GO:0007018//microtubule-based movement
TGGT1_212030	0.0333	0	0.08	0.0367	0.03	0.0375	0	-0.0472592	0.0637721	0.00473929	-0.00461484	0.00585216	-0.0472592	hypothetical protein	1.14		EPR61934.1 hypothetical protein TGGT1_212030 [Toxoplasma gondii GT1]	-	-	-	-	-	-	-
TGGT1_212045	0.0167	0.05	0.09	0	0.03	0.045	0.11	0.0464953	0.100434	-0.023894	0.0187503	0.0396089	0.126666	hypothetical protein	-0.11		EPR61933.1 hypothetical protein TGGT1_212045 [Toxoplasma gondii GT1]	-	-	-	-	-	-	-
TGGT1_212060	0	0	0	0	0	0	0	0	0	0	0	0	0	hypothetical protein	0.76		EPR61932.1 hypothetical protein TGGT1_212060 [Toxoplasma gondii GT1]	-	-	-	-	-	-	-
TGGT1_212075	0	0	0	0	0	0.015	0	0	0	0	0	0.0214797	0	hypothetical protein	0.57		EPR61931.1 hypothetical protein TGGT1_212075 [Toxoplasma gondii GT1]	-	-	-	-	-	-	-
TGGT1_212090	34.5167	33.325	29.77	33.1233	29.6433	33.3975	31.03	-0.0492378	-0.206973	-0.0577404	-0.212926	-0.0461938	-0.149074	hypothetical protein	-0.17		EPR61930.1 hypothetical protein TGGT1_212090 [Toxoplasma gondii GT1]	-	-	-	-	-	-	-
TGGT1_212100	12.3867	12.845	12.89	11.9333	13.2633	14.645	13.21	0.0485647	0.0532462	-0.0497099	0.0915074	0.224901	0.0861062	ThiF family protein	-3.04		EPR61929.1 ThiF family protein [Toxoplasma gondii GT1]	Genetic Information Processing	Folding, sorting and degradation	ko04122//Sulfur relay system	K11996	-	GO:0008641//small protein activating enzyme activity;GO:0016779//nucleotidyltransferase activity	GO:0006497//protein lipidation;GO:0009228//thiamine biosynthetic process
TGGT1_212110	6.6867	9.41	9.25	7.8867	8.38	7.995	8.7167	0.437534	0.415188	0.209283	0.287224	0.226759	0.338102	histone lysine demethylase JMJD5	-4.03		EPR61928.1 histone lysine demethylase JMJD5 [Toxoplasma gondii GT1]	-	-	-	-	-	-	-
TGGT1_212130	36.4667	32.52	31.8767	38.6867	34.3533	32.57	31.2267	-0.160587	-0.188543	0.0830467	-0.083764	-0.158436	-0.217352	phospholipase, patatin family protein	-0.5		EPR61927.1 phospholipase, patatin family protein [Toxoplasma gondii GT1]	-	-	-	-	-	GO:0004806//triglyceride lipase activity	GO:0006629//lipid metabolic process
TGGT1_212140	21.5433	28.92	29.1333	25.21	26.96	27.3525	26.1	0.408411	0.41866	0.217419	0.310666	0.330777	0.265594	hypothetical protein	-0.1		EPR61926.1 hypothetical protein TGGT1_212140 [Toxoplasma gondii GT1]	-	-	-	-	-	-	-
TGGT1_212145	2.3767	3.61	3.24	2.1033	2.4033	1.9425	3.5933	0.449153	0.32845	-0.121811	0.0113203	-0.198572	0.443917	hypothetical protein	-0.78		EPR61925.1 hypothetical protein TGGT1_212145 [Toxoplasma gondii GT1]	-	-	-	-	-	-	-
TGGT1_212150	15.21	22.065	22.8033	19.5133	20.7433	21.27	20.3833	0.508821	0.554278	0.339676	0.423687	0.458217	0.3996	hypothetical protein	-4.24		EPR61924.1 hypothetical protein TGGT1_212150 [Toxoplasma gondii GT1]	-	-	-	-	GO:0000145//exocyst;GO:0019031//viral envelope	GO:0047429//nucleoside-triphosphate diphosphatase activity	GO:0006887//exocytosis
TGGT1_212160	18.1867	16.89	16.8167	20.0867	19.1267	17.93	19.09	-0.100953	-0.106876	0.136227	0.069004	-0.0194322	0.066371	hypothetical protein	1.82		EPR61923.1 hypothetical protein TGGT1_212160 [Toxoplasma gondii GT1]	-	-	-	-	-	-	-
TGGT1_212170	22.48	29.275	26.94	24.2	23.9	23.8975	23.1533	0.366695	0.2509	0.101991	0.0847133	0.0845685	0.0407879	GIY-YIG catalytic domain-containing protein	-3.97		EPR61922.1 GIY-YIG catalytic domain-containing protein [Toxoplasma gondii GT1]	Genetic Information Processing	Replication and repair	ko03460//Fanconi anemia pathway	K15078	-	GO:0046872//metal ion binding	GO:0035556//intracellular signal transduction
TGGT1_212180	1.6467	1.755	0.6467	1.6667	1.05	1.43	1.2633	0.0578576	-0.684617	0.0108609	-0.368571	-0.123238	-0.225767	hypothetical protein	0.32		KFG31222.1 hypothetical protein TGP89_212180 [Toxoplasma gondii p89]	-	-	-	-	-	-	-
TGGT1_212190	72.8167	81.55	83.3133	70.9833	82.5233	83.99	81.68	0.161321	0.191813	-0.036285	0.178231	0.203346	0.163591	RNA recognition motif-containing protein	-0.2		XP_018635882.1 RNA recognition motif-containing protein [Toxoplasma gondii ME49]	-	-	-	-	-	GO:0003676//nucleic acid binding	GO:0008380//RNA splicing
TGGT1_212200	18.3767	18.995	16.8	19.0367	21.27	21.2625	20.0633	0.0453164	-0.122446	0.048322	0.200779	0.200293	0.120409	hypothetical protein	1.09		ESS32304.1 magnesium transporter NIPA [Toxoplasma gondii VEG]	-	-	-	-	GO:0016020//membrane;GO:0016021//integral component of membrane	GO:0015095//magnesium ion transmembrane transporter activity	GO:0015693//magnesium ion transport
TGGT1_212210	108.603	122.76	110.007	124.827	121.947	124.985	110.937	0.175254	0.0183555	0.199147	0.165742	0.200961	0.0303919	hypothetical protein	0.31		ESS32303.1 hypothetical protein TGVEG_212210 [Toxoplasma gondii VEG]	-	-	-	-	-	-	-
TGGT1_212220	106.517	113.33	136.943	103.65	122.203	111.517	127.71	0.0886433	0.359515	-0.0389885	0.19648	0.0655886	0.259563	hypothetical protein	-4.91		XP_018635884.1 hypothetical protein TGME49_212220 [Toxoplasma gondii ME49]	-	-	-	-	-	-	-
TGGT1_212240	0.02	0.065	0	0.12	0.0467	0.095	0.02	0.0622843	-0.0285692	0.13493	0.0372789	0.102362	0	putative beta-1 tubulin	1.12		XP_002371825.1 beta-1 tubulin, putative [Toxoplasma gondii ME49]	Human Diseases;Human Diseases;Cellular Processes;Human Diseases;Cellular Processes	Neurodegenerative diseases;Neurodegenerative diseases;Transport and catabolism;Infectious diseases;Cellular community - eukaryotes	ko05016//Huntington disease;ko05010//Alzheimer disease;ko04145//Phagosome;ko05130//Pathogenic Escherichia coli infection;ko04540//Gap junction	K07375;K07375;K07375;K07375;K07375	-	GO:0003924//GTPase activity	GO:0000910//cytokinesis
TGGT1_212250	107.48	100.48	102.2	104.933	95.1167	104.92	95.47	-0.0962337	-0.0719861	-0.0342729	-0.17457	-0.0344541	-0.169277	XPG N-terminal domain-containing protein	-0.26		EPR61915.1 XPG N-terminal domain-containing protein [Toxoplasma gondii GT1]	-	-	-	-	-	GO:0004518//nuclease activity	-
TGGT1_212260	102.527	103.925	109.337	105.993	111.04	109.728	116.707	0.0193556	0.0919098	0.0475176	0.114011	0.0970107	0.185194	Sjogren's syndrome/scleroderma autoantigen 1 (Autoantigen p27) protein	-4.5		EPR61914.1 Sjogren's syndrome/scleroderma autoantigen 1 (Autoantigen p27) protein [Toxoplasma gondii GT1]	-	-	-	-	-	-	-
TGGT1_212270	719.63	507.225	418.647	617.167	520.51	544.403	493.977	-0.503791	-0.780083	-0.221263	-0.466564	-0.401937	-0.541898	hypothetical protein	-3.05		EPR61913.1 hypothetical protein TGGT1_212270 [Toxoplasma gondii GT1]	-	-	-	-	-	-	-
TGGT1_212275	0.5367	0.665	0.2367	0.24	0.2433	0.3075	0.32	0.115687	-0.31334	-0.309495	-0.305661	-0.233025	-0.219298	hypothetical protein	1.46		XP_018635886.1 hypothetical protein TGME49_212275 [Toxoplasma gondii ME49]	-	-	-	-	-	-	-
TGGT1_212280	3.5767	5.57	5.94	3.25	4.5067	3.56	5.08	0.521586	0.600628	-0.106845	0.26688	-0.0052739	0.409764	hypothetical protein	0.69		EPR61911.1 hypothetical protein TGGT1_212280 [Toxoplasma gondii GT1]	-	-	-	-	-	-	-
TGGT1_212290	366.21	504.63	502.077	448.003	462.6	502.438	567.577	0.461477	0.454173	0.290121	0.336275	0.455207	0.63075	ribosomal protein RPS19	-4.49		EPR61910.1 ribosomal protein RPS19 [Toxoplasma gondii GT1]	Genetic Information Processing	Translation	ko03010//Ribosome	K02966	GO:0005840//ribosome	GO:0003735//structural constituent of ribosome	GO:0006412//translation
TGGT1_212300	372.947	262.265	242.753	320.92	251.197	283.74	248.587	-0.506317	-0.617411	-0.21613	-0.568283	-0.393187	-0.583292	hypothetical protein	0.69		ESS32293.1 putative transmembrane protein [Toxoplasma gondii VEG]	-	-	-	-	-	-	GO:0006606//protein import into nucleus
TGGT1_212310	196.25	233.655	226.703	230.797	245.983	228.365	267.39	0.250516	0.20713	0.232835	0.324388	0.21762	0.444306	vacuolar ATP synthetase	-4.29		EPR61908.1 vacuolar ATP synthetase [Toxoplasma gondii GT1]	Metabolism;Human Diseases;Cellular Processes;Metabolism;Cellular Processes;Human Diseases;Human Diseases;Organismal Systems;Human Diseases;Human Diseases;Organismal Systems	Global and overview maps;Infectious diseases;Transport and catabolism;Energy metabolism;Transport and catabolism;Infectious diseases;Infectious diseases;Nervous system;Immune diseases;Infectious diseases;Excretory system	ko01100//Metabolic pathways;ko05165//Human papillomavirus infection;ko04142//Lysosome;ko00190//Oxidative phosphorylation;ko04145//Phagosome;ko05110//Vibrio cholerae infection;ko05152//Tuberculosis;ko04721//Synaptic vesicle cycle;ko05323//Rheumatoid arthritis;ko05120//Epithelial cell signaling in Helicobacter pylori infection;ko04966//Collecting duct acid secretion	K02155;K02155;K02155;K02155;K02155;K02155;K02155;K02155;K02155;K02155;K02155	GO:0005887//integral component of plasma membrane;GO:0016471//vacuolar proton-transporting V-type ATPase complex;GO:0033177//proton-transporting two-sector ATPase complex, proton-transporting domain	GO:0008553//hydrogen-exporting ATPase activity, phosphorylative mechanism;GO:0015078//hydrogen ion transmembrane transporter activity;GO:0032217//riboflavin transporter activity	GO:0007217//tachykinin receptor signaling pathway;GO:0015991//ATP hydrolysis coupled proton transport;GO:0032218//riboflavin transport;GO:1902600//hydrogen ion transmembrane transport
TGGT1_212410	13.7933	11.37	10.6833	13.98	12.6	12.8125	13.06	-0.258098	-0.340496	0.0180937	-0.121337	-0.0989695	-0.0733473	dense granule protein GRA11	NA		EPR56847.1 dense granule protein GRA11 [Toxoplasma gondii GT1]	-	-	-	-	-	-	-
TGGT1_212420	15.2867	11.37	10.7533	14.56	11.5	12.64	13.5533	-0.396849	-0.470628	-0.0658523	-0.381766	-0.255851	-0.162348	hypothetical protein	NA		XP_002372014.1 hypothetical protein TGME49_237810 [Toxoplasma gondii ME49]	-	-	-	-	GO:0009318//exodeoxyribonuclease VII complex;GO:0019867//outer membrane	GO:0008855//exodeoxyribonuclease VII activity	GO:0006308//DNA catabolic process
TGGT1_212710	0.2267	0.475	0.37	0.61	0.2767	0.3725	0.3967	0.265932	0.159393	0.392278	0.0576371	0.162024	0.18724	phenylalanine-4-hydroxylase	NA		EPR59610.1 phenylalanine-4-hydroxylase [Toxoplasma gondii GT1]	-	-	-	-	-	-	-
TGGT1_212725	20.9933	25.12	25.0567	26.25	25.69	26.2075	25.73	0.248091	0.24459	0.309192	0.279235	0.30694	0.281396	hypothetical protein	NA		XP_018634669.1 hypothetical protein TGME49_212725 [Toxoplasma gondii ME49]	-	-	-	-	-	-	-
TGGT1_212735	35.48	44.04	50.25	39.3033	43.8933	43.9325	46.75	0.304101	0.490446	0.143792	0.299394	0.300654	0.388395	hypothetical protein	NA		KFG54997.1 putative transmembrane protein [Toxoplasma gondii FOU]	-	-	-	-	-	-	-
TGGT1_212740	0	0	0	0	0	0.0325	0	0	0	0	0	0.0461418	0	aromatic amino acid hydrolase AAH2	1.4		EPR59591.1 aromatic amino acid hydrolase AAH2, partial [Toxoplasma gondii GT1]	-	-	-	-	-	-	-
TGGT1_212760	0.4167	0	1.4867	0.2467	1.24	0.41	1.1733	-0.502534	0.811698	-0.18442	0.660964	-0.00683912	0.617353	hypothetical protein	-1.42		XP_002371025.1 hypothetical protein TGME49_212760 [Toxoplasma gondii ME49]	-	-	-	-	-	-	-
TGGT1_212770	222.227	247.66	219.763	231.027	255.323	214.835	220.62	0.155665	-0.0160092	0.0557812	0.199455	-0.0485808	-0.0104215	hypothetical protein	-1.8		EPR59593.1 hypothetical protein TGGT1_212770 [Toxoplasma gondii GT1]	-	-	-	-	-	-	-
TGGT1_212775	0.1333	0	0.0567	0.07	0	0.0925	0.0633	-0.18053	-0.100964	-0.082919	-0.18053	-0.0528965	-0.0919811	hypothetical protein	1.52		EPR59594.1 hypothetical protein TGGT1_212775 [Toxoplasma gondii GT1]	-	-	-	-	-	-	-
TGGT1_212780	37.67	49.115	48.8833	44.6167	51.0967	41.845	45.8	0.374028	0.367342	0.238347	0.429977	0.147912	0.275294	hypothetical protein	-5.33		EPR59595.1 hypothetical protein TGGT1_212780 [Toxoplasma gondii GT1]	-	-	-	-	-	-	-
TGGT1_212800	31.9133	41.955	41.6333	33.7067	38.5667	38.0875	37.7467	0.384155	0.37331	0.0765435	0.265616	0.248037	0.235403	hypothetical protein	-4.6		KFG54996.1 putative Ppg3 [Toxoplasma gondii FOU]	-	-	-	-	-	-	-
TGGT1_212810	1.0233	1.555	2.64	1.2333	2.8333	2.1525	2.92	0.336613	0.847228	0.142467	0.921877	0.639786	0.954143	hypothetical protein	-1.04		EPR59597.1 hypothetical protein TGGT1_212810 [Toxoplasma gondii GT1]	-	-	-	-	-	-	-
TGGT1_212820	20.9767	29.37	25.5433	23.9967	25.1867	27.84	26.97	0.466672	0.272373	0.185763	0.252859	0.392096	0.347905	ubiquitin family protein	-3.09		EPR59598.1 ubiquitin family protein [Toxoplasma gondii GT1]	-	-	-	-	GO:0005575//cellular_component	GO:0003674//molecular_function;GO:0005515//protein binding	GO:0006289//nucleotide-excision repair;GO:0043571//maintenance of CRISPR repeat elements
TGGT1_212840	26.8733	28.57	26.8333	28.31	27.9667	29.6275	26.64	0.0852504	-0.00207185	0.0725092	0.0555115	0.135944	-0.0121262	HIT zinc finger protein	-4.75		EPR59599.1 HIT zinc finger protein [Toxoplasma gondii GT1]	-	-	-	-	-	-	GO:0019073//viral DNA genome packaging
TGGT1_212850	65.95	67.375	63.8733	70.1033	69.67	69.4625	66.5167	0.0303849	-0.0454592	0.0868325	0.0780139	0.0737716	0.0121603	hypothetical protein	0.04		KFG54986.1 PI31 proteasome regulator [Toxoplasma gondii FOU]	-	-	-	-	-	-	-
TGGT1_212860	26.7067	25	26.0367	25.46	24.1133	24.2	27.31	-0.0917233	-0.0353158	-0.0664218	-0.141783	-0.136811	0.0310769	hypothetical protein	-1.86		KFH08681.1 hypothetical protein TGVAND_212860 [Toxoplasma gondii VAND]	-	-	-	-	-	-	-
TGGT1_212880	29.2033	36.09	35.34	33.81	37.4867	33.275	33.31	0.296324	0.266852	0.204796	0.349654	0.18245	0.183923	surface antigen repeat-containing protein	-3.53		EPR59602.1 surface antigen repeat-containing protein [Toxoplasma gondii GT1]	-	-	-	-	-	GO:0005524//ATP binding	GO:0007059//chromosome segregation;GO:0030261//chromosome condensation
TGGT1_212900	95.1233	67.12	58.4533	87.3667	70.0767	70.8475	60.7133	-0.496808	-0.693129	-0.121383	-0.435509	-0.419948	-0.639305	hypothetical protein	0.79		EPR59603.1 hypothetical protein TGGT1_212900 [Toxoplasma gondii GT1]	-	-	-	-	-	-	-
TGGT1_212910	0	0	0	0	0	0	0	0	0	0	0	0	0	rhomboid protease ROM3	1.85		EPR59604.1 rhomboid protease ROM3 [Toxoplasma gondii GT1]	-	-	-	-	GO:0005887//integral component of plasma membrane;GO:0016021//integral component of membrane	GO:0004252//serine-type endopeptidase activity	GO:0006464//cellular protein modification process;GO:0019538//protein metabolic process
TGGT1_212920	38.1333	39.26	41.3633	42.7533	46.15	42.1325	47.7967	0.0409504	0.114418	0.160995	0.268861	0.140379	0.318387	hypothetical protein	-0.11		EPR59605.1 hypothetical protein TGGT1_212920 [Toxoplasma gondii GT1]	-	-	-	-	-	-	-
TGGT1_212930	24.0567	39.89	39.7533	32.3767	36.6467	39.0025	39.2967	0.706552	0.70172	0.413645	0.587327	0.674894	0.685465	NifU family domain-containing protein	-1.03		EPR59606.1 NifU family domain-containing protein [Toxoplasma gondii GT1]	-	-	-	-	-	GO:0003674//molecular_function;GO:0005198//structural molecule activity;GO:0005506//iron ion binding;GO:0051536//iron-sulfur cluster binding	GO:0009399//nitrogen fixation;GO:0016226//iron-sulfur cluster assembly
TGGT1_212937	0	0	0	0	0	0	0	0	0	0	0	0	0	hypothetical protein	0.79		EPR59607.1 hypothetical protein TGGT1_212937 [Toxoplasma gondii GT1]	-	-	-	-	-	-	-
TGGT1_212940	6.6733	11.05	11.4067	10.21	11.9267	10.8225	11.2267	0.651114	0.6932	0.546867	0.752435	0.623616	0.672116	hypothetical protein	-3.66		EPR59608.1 hypothetical protein TGGT1_212940, partial [Toxoplasma gondii GT1]	-	-	-	-	-	-	-
TGGT1_212950	26.6533	39.67	40.9433	38.1433	42.7367	41.0775	39.3433	0.556513	0.600989	0.501314	0.661393	0.605597	0.544877	putative ADP-ribosylation factor family protein 2	-4.24		XP_002371044.1 ADP-ribosylation factor family protein 2, putative [Toxoplasma gondii ME49]	-	-	-	-	GO:0005737//cytoplasm	GO:0003924//GTPase activity;GO:0005525//GTP binding;GO:0019001//guanyl nucleotide binding;GO:0019843//rRNA binding;GO:0031683//G-protein beta/gamma-subunit complex binding;GO:0043022//ribosome binding;GO:0051539//4 iron, 4 sulfur cluster binding	GO:0006400//tRNA modification;GO:0007186//G-protein coupled receptor signaling pathway;GO:0008150//biological_process;GO:0042254//ribosome biogenesis;GO:0051186//cofactor metabolic process
TGGT1_212955	13.1167	17.06	15.33	15.43	13.8033	13.1325	17.3433	0.355395	0.210122	0.21893	0.0685159	0.00161382	0.37785	hypothetical protein	-4.6		EPR59589.1 hypothetical protein TGGT1_212955 [Toxoplasma gondii GT1]	-	-	-	-	-	-	-
TGGT1_212960A	0.44	0	0	0	0	0	0	-0.526069	-0.526069	-0.526069	-0.526069	-0.526069	-0.526069	hypothetical protein	-4.87		ESS30734.1 hypothetical protein TGVEG_212955 [Toxoplasma gondii VEG]	-	-	-	-	-	-	-
TGGT1_212960B	34.1767	40.42	37.8833	36.58	33.7267	39.0625	38.0267	0.235707	0.144531	0.0953449	-0.0185748	0.187632	0.149841	hypothetical protein	-3.59		ESS30734.1 hypothetical protein TGVEG_212955 [Toxoplasma gondii VEG]	-	-	-	-	GO:0005634//nucleus;GO:0005737//cytoplasm;GO:0005815//microtubule organizing center;GO:0016020//membrane;GO:0019028//viral capsid;GO:0019031//viral envelope;GO:0039679//viral occlusion body	GO:0003700//transcription factor activity, sequence-specific DNA binding;GO:0004828//serine-tRNA ligase activity;GO:0005198//structural molecule activity;GO:0005524//ATP binding;GO:0008134//transcription factor binding;GO:0042803//protein homodimerization activity;GO:0070840//dynein complex binding	GO:0006260//DNA replication;GO:0006355//regulation of transcription, DNA-templated;GO:0006434//seryl-tRNA aminoacylation;GO:0007059//chromosome segregation;GO:0009405//pathogenesis;GO:0030261//chromosome condensation;GO:0043093//FtsZ-dependent cytokinesis;GO:0048309//endoplasmic reticulum inheritance;GO:0051028//mRNA transport;GO:0080009//mRNA methylation;GO:0090529//cell septum assembly
TGGT1_212970	10.9367	9.34	10.93	9.1833	11.13	8.96	11.99	-0.207168	-0.000810004	-0.229199	0.0231755	-0.261186	0.121997	protein kinase (incomplete catalytic triad)	-0.09		EPR59501.1 protein kinase (incomplete catalytic triad) [Toxoplasma gondii GT1]	-	-	-	-	-	GO:0004672//protein kinase activity;GO:0005509//calcium ion binding;GO:0005524//ATP binding	GO:0006468//protein phosphorylation
TGGT1_212980	286.803	311.04	276.537	305.333	301.833	290.3	275.327	0.116648	-0.0524046	0.0900191	0.0734407	0.0174226	-0.0587082	hypothetical protein	-2.64		KFG54969.1 KH domain protein [Toxoplasma gondii FOU]	-	-	-	-	-	GO:0003723//RNA binding;GO:0004654//polyribonucleotide nucleotidyltransferase activity	GO:0006402//mRNA catabolic process
TGGT1_212990	41.7367	29.305	31.4967	34.5467	31.1067	36.21	28.1967	-0.49592	-0.395182	-0.26576	-0.412601	-0.199785	-0.54967	hypothetical protein	-0.35		RQX69597.1 plasma-membrane choline transporter [Toxoplasma gondii CAST]	Human Diseases	Cancers	ko05231//Choline metabolism in cancer	K15377	-	GO:0022857//transmembrane transporter activity	GO:0055085//transmembrane transport
TGGT1_213000	17.2033	19.34	23.7133	21.49	24.7267	22.4675	22.0433	0.16012	0.441088	0.305084	0.499066	0.366464	0.340147	putative replication factor C, subunit 5	-3.59		EPR59504.1 putative replication factor C, subunit 5 [Toxoplasma gondii GT1]	Genetic Information Processing;Genetic Information Processing;Genetic Information Processing	Replication and repair;Replication and repair;Replication and repair	ko03420//Nucleotide excision repair;ko03030//DNA replication;ko03430//Mismatch repair	K10756;K10756;K10756	GO:0009360//DNA polymerase III complex	GO:0003676//nucleic acid binding;GO:0003677//DNA binding;GO:0003887//DNA-directed DNA polymerase activity;GO:0004252//serine-type endopeptidase activity;GO:0005524//ATP binding;GO:0016887//ATPase activity	GO:0006260//DNA replication;GO:0006508//proteolysis;GO:0030436//asexual sporulation
TGGT1_213010	32.3767	44.515	46.6033	39.2867	42.53	53.365	51.9433	0.447501	0.51222	0.271462	0.383169	0.703837	0.665607	hypothetical protein	-4.45		EPR59505.1 hypothetical protein TGGT1_213010 [Toxoplasma gondii GT1]	-	-	-	-	-	-	-
TGGT1_213020	13.5467	8.28	8.6333	9.53	8.06	59.665	53.4633	-0.648495	-0.59459	-0.466186	-0.683109	2.06017	1.90459	hypothetical protein	-1.31		EPR59506.1 hypothetical protein TGGT1_213020 [Toxoplasma gondii GT1]	-	-	-	-	-	GO:0008270//zinc ion binding;GO:0046872//metal ion binding	-
TGGT1_213030	98.87	113.12	114.583	113.127	117.477	113.28	106.427	0.192428	0.21081	0.192513	0.24648	0.19445	0.105229	hypothetical protein	-1.04		KFG54960.1 clathrin light chain [Toxoplasma gondii FOU]	-	-	-	-	GO:0005886//plasma membrane;GO:0030130//clathrin coat of trans-Golgi network vesicle;GO:0030132//clathrin coat of coated pit	GO:0003674//molecular_function;GO:0005198//structural molecule activity	GO:0006886//intracellular protein transport;GO:0008150//biological_process;GO:0016192//vesicle-mediated transport
TGGT1_213040	21.47	25.51	22.1867	24.46	23.08	20.1075	20.0133	0.238537	0.0452974	0.180232	0.0998353	-0.0902444	-0.0966974	hypothetical protein	-4.77		EPR59508.1 hypothetical protein TGGT1_213040 [Toxoplasma gondii GT1]	-	-	-	-	-	-	-
TGGT1_213050	499.193	383.795	323.653	394.253	348.767	400.08	356.09	-0.378396	-0.623586	-0.339708	-0.516093	-0.318596	-0.486198	hypothetical protein	1.55		XP_018637874.1 hypothetical protein TGME49_213050 [Toxoplasma gondii ME49]	-	-	-	-	-	-	-
TGGT1_213060	20.3067	19.135	18.1233	20.8	19.1667	20.4275	18.8533	-0.0816017	-0.155976	0.033021	-0.0793321	0.00815637	-0.101928	WD domain, G-beta repeat-containing protein	-0.99		EPR59510.1 WD domain, G-beta repeat-containing protein [Toxoplasma gondii GT1]	Metabolism;Metabolism;Metabolism;Metabolism	Global and overview maps;Amino acid metabolism;Metabolism of other amino acids;Amino acid metabolism	ko01100//Metabolic pathways;ko00330//Arginine and proline metabolism;ko00410//beta-Alanine metabolism;ko00340//Histidine metabolism	K08660;K08660;K08660;K08660	-	GO:0004222//metalloendopeptidase activity;GO:0005515//protein binding;GO:0008237//metallopeptidase activity;GO:0008777//acetylornithine deacetylase activity;GO:0009014//succinyl-diaminopimelate desuccinylase activity;GO:0016787//hydrolase activity	GO:0006508//proteolysis;GO:0006592//ornithine biosynthetic process;GO:0009089//lysine biosynthetic process via diaminopimelate;GO:0030512//negative regulation of transforming growth factor beta receptor signaling pathway;GO:0052699//ergothioneine biosynthetic process;GO:0090263//positive regulation of canonical Wnt signaling pathway
TGGT1_213065	1.2933	1.135	2.5967	2.2467	1.42	1.5375	2.2067	-0.103189	0.649249	0.501549	0.077582	0.145983	0.483664	hypothetical protein	0.51		EPR59511.1 hypothetical protein TGGT1_213065 [Toxoplasma gondii GT1]	-	-	-	-	-	-	-
TGGT1_213067	61.94	60.565	74.2067	56.5633	65.16	57.8425	66.4467	-0.0318668	0.256884	-0.128828	0.0719821	-0.0971186	0.0997707	hypothetical protein	-0.21		KFG54956.1 putative transmembrane protein [Toxoplasma gondii FOU]	-	-	-	-	-	-	-
TGGT1_213069	7.0667	5.2	5.05	5.6433	6.6867	4.475	7.2033	-0.37971	-0.415043	-0.280079	-0.0696142	-0.55912	0.0242258	hypothetical protein	-3.13		EPR59513.1 hypothetical protein TGGT1_213069 [Toxoplasma gondii GT1]	-	-	-	-	GO:0005739//mitochondrion	-	GO:0065003//macromolecular complex assembly
TGGT1_213072	40.9033	32.095	34.67	37.6333	37.3333	35.32	36.9533	-0.340451	-0.232353	-0.117219	-0.128466	-0.2063	-0.142839	Sec1 family protein	-3.23		EPR59514.1 Sec1 family protein, partial [Toxoplasma gondii GT1]	-	-	-	-	-	-	GO:0016192//vesicle-mediated transport
TGGT1_213100	18.3167	18.355	16.05	19.2633	16.7467	20.64	17.6567	0.00285766	-0.180077	0.0690205	-0.122298	0.163852	-0.0501548	hypothetical protein	-4.12		KFG54946.1 YGGT family protein [Toxoplasma gondii FOU]	-	-	-	-	GO:0016020//membrane	-	-
TGGT1_213115	12.23	9.79	10.6033	10.7133	10.4367	11.045	10.6033	-0.294118	-0.189278	-0.175665	-0.210142	-0.135379	-0.189278	hypothetical protein	-4.37		KFG54947.1 ATP-dependent Clp endopeptidase, proteolytic subunit ClpP [Toxoplasma gondii FOU]	-	-	-	-	GO:0009368//endopeptidase Clp complex	GO:0004176//ATP-dependent peptidase activity;GO:0004252//serine-type endopeptidase activity	GO:0006508//proteolysis
TGGT1_213240	54.5967	50.32	57.0067	52.34	52.21	51.455	49.2167	-0.115478	0.0612203	-0.0597814	-0.0633018	-0.083919	-0.146832	hypothetical protein	-5.36		KFG54948.1 putative transmembrane protein [Toxoplasma gondii FOU]	-	-	-	-	-	-	-
TGGT1_213255	7.3833	3.845	4.5467	6.4467	5.22	5.3575	4.54	-0.791022	-0.595889	-0.170917	-0.430604	-0.399059	-0.597632	hypothetical protein	-1.29		EPR59518.1 hypothetical protein TGGT1_213255 [Toxoplasma gondii GT1]	-	-	-	-	-	GO:0005524//ATP binding	GO:0007059//chromosome segregation;GO:0030261//chromosome condensation
TGGT1_213280	615.563	385.77	375.383	492.967	401.833	408.56	465.003	-0.672773	-0.712046	-0.319835	-0.614066	-0.590174	-0.403909	SAG-related sequence SRS25	2.11		EPR59519.1 SAG-related sequence SRS25 [Toxoplasma gondii GT1]	-	-	-	-	GO:0016020//membrane	-	-
TGGT1_213290	0.2733	0.505	0.13	0.7367	0.3133	0.41	0.17	0.241191	-0.17225	0.447776	0.0446241	0.147123	-0.122064	hypothetical protein	-1.69		EPR59520.1 hypothetical protein TGGT1_213290 [Toxoplasma gondii GT1]	-	-	-	-	-	-	-
TGGT1_213300	5.97	8.68	8.9833	7.1933	7.7667	8.4275	8.62	0.473848	0.518358	0.233286	0.330875	0.435717	0.464878	hypothetical protein	-5.04		EPR59521.1 hypothetical protein TGGT1_213300 [Toxoplasma gondii GT1]	-	-	-	-	-	-	-
TGGT1_213310	21.2533	25.17	27.1533	21.5	24.8433	24.8925	25.7367	0.233895	0.339285	0.0159057	0.215771	0.218515	0.264802	hypothetical protein	-2.26		EPR59522.1 hypothetical protein TGGT1_213310 [Toxoplasma gondii GT1]	-	-	-	-	-	GO:0003677//DNA binding;GO:0003906//DNA-(apurinic or apyrimidinic site) lyase activity	GO:0006281//DNA repair
TGGT1_213325	21.2167	21.335	23.7233	21.2933	21.96	22.4475	22.1467	0.00766172	0.154227	0.00496565	0.0474781	0.0777896	0.059162	TBC domain-containing protein	-2.61		EPR59523.1 TBC domain-containing protein [Toxoplasma gondii GT1]	Human Diseases;Organismal Systems	Endocrine and metabolic diseases;Endocrine system	ko04931//Insulin resistance;ko04919//Thyroid hormone signaling pathway	K17902;K17902	-	GO:0015385//sodium:proton antiporter activity	GO:0006814//sodium ion transport;GO:0006818//hydrogen transport
TGGT1_213340	0.7667	0.81	0.3467	1.1767	1.2933	0.5925	0.6433	0.0349326	-0.391629	0.301086	0.376368	-0.149764	-0.104461	GMC oxidoreductase	0.37		EPR59524.1 GMC oxidoreductase [Toxoplasma gondii GT1]	-	-	-	-	-	GO:0008641//small protein activating enzyme activity;GO:0008677//2-dehydropantoate 2-reductase activity;GO:0008767//UDP-galactopyranose mutase activity;GO:0008812//choline dehydrogenase activity;GO:0016491//oxidoreductase activity;GO:0016614//oxidoreductase activity, acting on CH-OH group of donors;GO:0016701//oxidoreductase activity, acting on single donors with incorporation of molecular oxygen…	GO:0006744//ubiquinone biosynthetic process;GO:0006813//potassium ion transport;GO:0009273//peptidoglycan-based cell wall biogenesis;GO:0015940//pantothenate biosynthetic process;GO:0015995//chlorophyll biosynthetic process;GO:0019285//glycine betaine biosynthetic process from choline;GO:0030494//bacteriochlorophyll biosynthetic process;GO:0055114//oxidation-reduction process
TGGT1_213350	300.353	412.39	415.433	356.813	394.807	424.683	502.673	0.456048	0.46663	0.247751	0.39334	0.498322	0.741032	ribosomal protein RPS15	-5.34		XP_002371074.1 ribosomal protein RPS15 [Toxoplasma gondii ME49]	Genetic Information Processing	Translation	ko03010//Ribosome	K02958	GO:0000314//organellar small ribosomal subunit;GO:0005840//ribosome;GO:0022627//cytosolic small ribosomal subunit	GO:0003677//DNA binding;GO:0003735//structural constituent of ribosome;GO:0008270//zinc ion binding	GO:0006412//translation
TGGT1_213360	0	0	0	0	0	0	0	0	0	0	0	0	0	leucine rich repeat-containing protein	0.07		CEL72805.1 TPA: leucine rich repeat domain containing protein [Toxoplasma gondii VEG]	-	-	-	-	-	GO:0005515//protein binding	-
TGGT1_213370	20.1867	18.775	19.4967	19.0533	18.9167	17.9075	19.17	-0.0994812	-0.0477672	-0.0793192	-0.0891803	-0.1642	-0.0709478	formin FRM3	-2.79		EPR59527.1 formin FRM3 [Toxoplasma gondii GT1]	-	-	-	-	-	-	-
TGGT1_213380	16.6367	17.065	17.2533	15.1767	16.7933	14.5675	16.7767	0.0346166	0.0495767	-0.124663	0.0127535	-0.180043	0.0114069	hypothetical protein	-0.03		EPR59528.1 hypothetical protein TGGT1_213380 [Toxoplasma gondii GT1]	-	-	-	-	-	-	-
TGGT1_213388	22.61	26.42	26.3067	23.7867	25.8633	25.18	25.29	0.215831	0.209857	0.0701682	0.186239	0.149067	0.155116	hypothetical protein	-2.52		EPR59529.1 hypothetical protein TGGT1_213388 [Toxoplasma gondii GT1]	-	-	-	-	-	-	GO:0042742//defense response to bacterium
TGGT1_213392	54.35	55.98	57.5767	62.15	58.18	61.5575	56.9967	0.0418723	0.0817436	0.190199	0.0965264	0.1766	0.0673875	surface antigen repeat-containing protein	-5.02		EPR59530.1 surface antigen repeat-containing protein [Toxoplasma gondii GT1]	-	-	-	-	-	GO:0005524//ATP binding	GO:0007059//chromosome segregation;GO:0030261//chromosome condensation
TGGT1_213400	35.7	37.695	38.56	36.8167	36.9067	37.5575	37.0133	0.0763671	0.108262	0.0432434	0.0466728	0.0712314	0.0507242	zinc finger (CCCH type) motif-containing protein	-0.94		EPR59531.1 zinc finger (CCCH type) motif-containing protein [Toxoplasma gondii GT1]	-	-	-	-	-	GO:0046872//metal ion binding	-
TGGT1_213410	8.54	9.23	10.7067	7.0333	9.6033	10.9675	14.1	0.100745	0.295273	-0.247997	0.152452	0.327061	0.662487	putative small nuclear ribonucleoprotein f (snrnp-f)	-4.69		XP_002371080.1 small nuclear ribonucleoprotein f (snrnp-f), putative [Toxoplasma gondii ME49]	Genetic Information Processing	Transcription	ko03040//Spliceosome	K11098	-	GO:0003723//RNA binding	GO:0006355//regulation of transcription, DNA-templated;GO:0006378//mRNA polyadenylation;GO:0016070//RNA metabolic process
TGGT1_213415	1.5933	2.795	1.8133	1.4233	1.6967	1.4	1.4333	0.549311	0.117474	-0.0978161	0.0564059	-0.111755	-0.0918749	hypothetical protein	0.29		EPR59533.1 hypothetical protein TGGT1_213415 [Toxoplasma gondii GT1]	-	-	-	-	-	-	-
TGGT1_213420	17.5967	22.37	20.7767	19.87	20.0333	22.2425	20.0667	0.329611	0.227739	0.166384	0.177629	0.321719	0.179918	RAP domain-containing protein	-4.73		EPR59534.1 RAP domain-containing protein [Toxoplasma gondii GT1]	-	-	-	-	-	-	-
TGGT1_213430	0	0	0	0.07	0	0	0	0	0	0.0976108	0	0	0	hypothetical protein	0.36		EPR59535.1 hypothetical protein TGGT1_213430 [Toxoplasma gondii GT1]	-	-	-	-	-	-	-
TGGT1_213445	133.537	98.195	87.8233	105.57	90.4133	98.5075	89.8733	-0.43966	-0.59899	-0.336198	-0.557524	-0.435123	-0.566071	hypothetical protein	1.11		EPR59536.1 hypothetical protein TGGT1_213445 [Toxoplasma gondii GT1]	-	-	-	-	-	GO:0005515//protein binding	-
TGGT1_213460	0.61	1.345	1.2667	0.6633	1.23	1.4	1.7133	0.542527	0.493533	0.0469877	0.469983	0.575974	0.752988	hypothetical protein	0.53		EPR59537.1 hypothetical protein TGGT1_213460 [Toxoplasma gondii GT1]	-	-	-	-	-	-	-
TGGT1_213480	0.3067	0.41	0.4	0.22	0.3633	0.5225	0.52	0.109767	0.0994989	-0.0990468	0.0611751	0.220514	0.218143	hypothetical protein	-0.06		EPR59538.1 hypothetical protein TGGT1_213480 [Toxoplasma gondii GT1]	-	-	-	-	-	-	-
TGGT1_213490	27.7867	33.89	30.6733	28.8567	29.35	29.1275	28.73	0.277411	0.137865	0.0526523	0.0762941	0.0656785	0.0465171	hypothetical protein	-2.6		ESS30774.1 putative transmembrane protein [Toxoplasma gondii VEG]	-	-	-	-	-	-	-
TGGT1_213520	41.9033	44.405	45.5767	46.0433	42.97	46.0825	48.1067	0.0817626	0.11852	0.132901	0.0354309	0.134102	0.194831	peptidase M20D, amidohydrolase	1.43		XP_002371089.1 peptidase M20D, amidohydrolase [Toxoplasma gondii ME49]	-	-	-	-	-	GO:0004180//carboxypeptidase activity;GO:0004222//metalloendopeptidase activity;GO:0008777//acetylornithine deacetylase activity;GO:0009014//succinyl-diaminopimelate desuccinylase activity;GO:0016787//hydrolase activity	GO:0006508//proteolysis;GO:0006592//ornithine biosynthetic process;GO:0009089//lysine biosynthetic process via diaminopimelate
TGGT1_213530	0.0533	0.08	0.0733	0.1	0.1067	0.095	0.1067	0.0361149	0.027137	0.0625871	0.0713478	0.0560145	0.0713478	hypothetical protein	0.57		EPR59541.1 hypothetical protein TGGT1_213530 [Toxoplasma gondii GT1]	-	-	-	-	-	-	-
TGGT1_213550	48.68	48.295	51.46	51.2433	52.9167	48.1325	52.0733	-0.0112239	0.0785526	0.0725809	0.118067	-0.0159875	0.0953211	DHHC zinc finger domain-containing protein	-0.5		AFW99804.1 DHHC4 [Toxoplasma gondii]	-	-	-	-	-	GO:0016409//palmitoyltransferase activity	-
TGGT1_213560	1.3833	1.805	0.9067	1.42	0.6967	1.15	1.0433	0.23504	-0.321883	0.0220465	-0.490229	-0.148624	-0.22206	hypothetical protein	-0.77		EPR59543.1 hypothetical protein TGGT1_213560 [Toxoplasma gondii GT1]	-	-	-	-	-	-	-
TGGT1_213570	119.113	124.87	136.553	124.713	138.777	141.398	157.143	0.0675386	0.195595	0.0657414	0.218728	0.245528	0.396837	hypothetical protein	-2.3		ESS30779.1 putative transmembrane protein [Toxoplasma gondii VEG]	-	-	-	-	GO:0016021//integral component of membrane	-	GO:0007155//cell adhesion;GO:0042246//tissue regeneration
TGGT1_213580	44.48	78.04	76.32	52.69	73.6067	62.22	98.39	0.797351	0.765609	0.239421	0.714073	0.475149	1.12787	hypothetical protein	0.52		EPR59545.1 hypothetical protein TGGT1_213580 [Toxoplasma gondii GT1]	-	-	-	-	-	-	-
TGGT1_213590	74.04	64.325	69.2067	73.5633	71.2233	66.58	74.3133	-0.200025	-0.0960511	-0.00919412	-0.0551955	-0.151063	0.00524483	hypothetical protein	-0.02		EPR59546.1 hypothetical protein TGGT1_213590 [Toxoplasma gondii GT1]	-	-	-	-	-	-	-
TGGT1_213600	21.4833	19.125	21.7567	21.5967	21.57	22.9675	23.4533	-0.159865	0.0174376	0.00725829	0.00555261	0.0922256	0.121175	hypothetical protein	-2.51		EPR59547.1 hypothetical protein TGGT1_213600 [Toxoplasma gondii GT1]	-	-	-	-	-	GO:0030515//snoRNA binding	GO:0006364//rRNA processing;GO:0044528//regulation of mitochondrial mRNA stability
TGGT1_213610	154.677	131.86	138.507	137.43	136.967	128.33	132.747	-0.228646	-0.158219	-0.169396	-0.174233	-0.267496	-0.21905	hypothetical protein	1.8		KFG54913.1 putative transmembrane protein [Toxoplasma gondii FOU]	-	-	-	-	-	-	-
TGGT1_213620	33.7567	59.865	15.3767	27.5833	24.4267	18.86	16.7567	0.808322	-1.08565	-0.282119	-0.450947	-0.807425	-0.968928	ABC1 family protein	0.09		EPR59549.1 ABC1 family protein [Toxoplasma gondii GT1]	-	-	-	-	-	GO:0016709//oxidoreductase activity, acting on paired donors, with incorporation or reduction of molecular oxygen, NAD(P)H as one donor, and incorporation of one atom of oxygen	GO:0006744//ubiquinone biosynthetic process
TGGT1_213635	4.75	7.915	2.6267	1.1433	1.2933	1.7125	2.13	0.632673	-0.664905	-1.42373	-1.32614	-1.08394	-0.877399	hypothetical protein	-0.77		EPR59550.1 hypothetical protein TGGT1_213635 [Toxoplasma gondii GT1]	-	-	-	-	-	-	-
TGGT1_213650	45.4867	48.85	53.68	47.67	50.9833	54.3925	57.0433	0.100775	0.234195	0.0662148	0.16123	0.252873	0.320312	ATP-binding domain 1 family protein	-2.19		EPR59551.1 ATP-binding domain 1 family protein [Toxoplasma gondii GT1]	-	-	-	-	-	GO:0003723//RNA binding;GO:0003724//RNA helicase activity;GO:0003924//GTPase activity;GO:0004113//2',3'-cyclic-nucleotide 3'-phosphodiesterase activity;GO:0005515//protein binding;GO:0005524//ATP binding;GO:0005525//GTP binding;GO:0008134//transcription factor binding;GO:0051731//polynucleotide 5'-hydroxyl-kinase activity	GO:0006355//regulation of transcription, DNA-templated;GO:0006367//transcription initiation from RNA polymerase II promoter;GO:0006576//cellular biogenic amine metabolic process;GO:0042245//RNA repair
TGGT1_213660	216.693	212.7	262.377	183.94	228.643	205.76	239.467	-0.0267101	0.274831	-0.23524	0.0770977	-0.0743399	0.14354	zinc finger (CCCH type) motif-containing protein	0.32		EPR59552.1 zinc finger (CCCH type) motif-containing protein [Toxoplasma gondii GT1]	-	-	-	-	-	GO:0046872//metal ion binding	-
TGGT1_213670	61.7467	72.935	76.2767	70.57	76	70.24	70.58	0.236718	0.300494	0.189815	0.295319	0.183148	0.190017	hypothetical protein	-3.88		KFG54909.1 putative formation of crista junctions protein 1 [Toxoplasma gondii FOU]	-	-	-	-	-	GO:0003824//catalytic activity	GO:0071793//bacillithiol biosynthetic process
TGGT1_213680	19.69	21.35	22.6233	25.06	24.37	22.7375	24.1267	0.111341	0.191277	0.332903	0.29419	0.198234	0.280288	MmgE/PrpD family protein	1.13		EPR59554.1 MmgE/PrpD family protein [Toxoplasma gondii GT1]	-	-	-	-	-	GO:0016829//lyase activity;GO:0047547//2-methylcitrate dehydratase activity	GO:0019629//propionate catabolic process, 2-methylcitrate cycle
TGGT1_213690	6.3067	5.325	5.94	4.7633	5.4667	5.9175	7.48	-0.208154	-0.0742843	-0.342325	-0.17619	-0.0789692	0.214844	ring box protein 1 family protein	-4.21		EPR59555.1 ring box protein 1 family protein [Toxoplasma gondii GT1]	Genetic Information Processing;Genetic Information Processing;Cellular Processes;Human Diseases;Human Diseases;Cellular Processes;Human Diseases;Genetic Information Processing;Environmental Information Processing;Environmental Information Processing;Environmental Information Processing;Organismal Systems;Environmental Information Processing;Human Diseases	Folding, sorting and degradation;Folding, sorting and degradation;Cell growth and death;Cancers;Infectious diseases;Cell growth and death;Infectious disease: viral;Replication and repair;Signal transduction;Signal transduction;Signal transduction;Environmental adaptation;Signal transduction;Cancers	ko04141//Protein processing in endoplasmic reticulum;ko04120//Ubiquitin mediated proteolysis;ko04110//Cell cycle;ko05200//Pathways in cancer;ko05131//Shigellosis;ko04114//Oocyte meiosis;ko05170//Human immunodeficiency virus 1 infection;ko03420//Nucleotide excision repair;ko04310//Wnt signaling pathway;ko04066//HIF-1 signaling pathway;ko04341//Hedgehog signaling pathway - fly;ko04710//Circadian rh…	K03868;K03868;K03868;K03868;K03868;K03868;K03868;K03868;K03868;K03868;K03868;K03868;K03868;K03868	GO:0005680//anaphase-promoting complex	GO:0008270//zinc ion binding;GO:0046872//metal ion binding;GO:0061630//ubiquitin protein ligase activity;GO:0097602//cullin family protein binding	GO:0031145//anaphase-promoting complex-dependent proteasomal ubiquitin-dependent protein catabolic process
TGGT1_213700	2.9467	1.08	0.6233	0.8233	0.7867	0.9925	1.0667	-0.924063	-1.28172	-1.11409	-1.14335	-0.986067	-0.933318	hypothetical protein	0.08		EPR59556.1 hypothetical protein TGGT1_213700 [Toxoplasma gondii GT1]	-	-	-	-	-	-	-
TGGT1_213710	62.51	63.235	74.5933	62.6767	71.92	67.52	70.9467	0.0163758	0.251275	0.0037818	0.199331	0.109541	0.179945	WD domain, G-beta repeat-containing protein	-0.32		EPR59557.1 WD domain, G-beta repeat-containing protein [Toxoplasma gondii GT1]	-	-	-	-	-	GO:0005515//protein binding	-
TGGT1_213720	0.2233	0.22	0.1667	0.0867	0.11	0.1175	0.1567	-0.0038971	-0.0683446	-0.170825	-0.140219	-0.130503	-0.0807635	hypothetical protein	-0.34		EPR59558.1 hypothetical protein TGGT1_213720 [Toxoplasma gondii GT1]	-	-	-	-	GO:0005737//cytoplasm	GO:0003690//double-stranded DNA binding	-
TGGT1_213730	86.59	83.795	78.14	94.01	83.8633	92.17	84.1967	-0.046787	-0.146359	0.117313	-0.0456254	0.0890993	-0.0399686	lanthionine synthetase C family protein	0.22		EPR59559.1 lanthionine synthetase C family protein [Toxoplasma gondii GT1]	-	-	-	-	-	-	GO:0009403//toxin biosynthetic process;GO:0018081//peptide cross-linking via lanthionine or 3-methyl-lanthionine;GO:0018193//peptidyl-amino acid modification
TGGT1_213740	26.03	31.36	29.1433	29.79	28.6333	32.7625	30.5867	0.25965	0.157276	0.1879	0.132658	0.32086	0.224756	hypothetical protein	0.41		EPR59560.1 hypothetical protein TGGT1_213740 [Toxoplasma gondii GT1]	-	-	-	-	-	GO:0008168//methyltransferase activity;GO:0008171//O-methyltransferase activity;GO:0008173//RNA methyltransferase activity;GO:0008689//3-demethylubiquinone-9 3-O-methyltransferase activity;GO:0008757//S-adenosylmethionine-dependent methyltransferase activity;GO:0046406//magnesium protoporphyrin IX methyltransferase activity	GO:0006464//cellular protein modification process;GO:0006744//ubiquinone biosynthetic process;GO:0008299//isoprenoid biosynthetic process;GO:0009102//biotin biosynthetic process;GO:0015995//chlorophyll biosynthetic process;GO:0042245//RNA repair
TGGT1_213746	29.49	22.715	23.6733	24.0467	23.32	23.8625	25.7867	-0.362536	-0.305385	-0.283716	-0.326193	-0.294365	-0.186819	hypothetical protein	-0.72		ESS30796.1 putative transmembrane protein [Toxoplasma gondii VEG]	-	-	-	-	-	-	-
TGGT1_213748	11.6533	8.035	8.4133	8.4433	9.7633	6.8475	10.8533	-0.485917	-0.426741	-0.422151	-0.233393	-0.689209	-0.0942249	hypothetical protein	2.08		EPR59562.1 hypothetical protein TGGT1_213748 [Toxoplasma gondii GT1]	-	-	-	-	-	-	-
TGGT1_213752	8.3667	11.5	11.8067	9.74	10.6133	11.0025	10.88	0.416315	0.451286	0.197381	0.310165	0.357722	0.342922	herpesviridae ul52/ul70 dna primase	0.2		EPR59564.1 herpesviridae ul52/ul70 dna primase [Toxoplasma gondii GT1]	-	-	-	-	-	-	-
TGGT1_213760	0.06	0.275	0.04	0.5267	0.0467	0.25	0.1133	0.266433	-0.0274807	0.526352	-0.0182163	0.237864	0.0707781	hypothetical protein	-0.07		EPR59565.1 hypothetical protein TGGT1_213760 [Toxoplasma gondii GT1]	-	-	-	-	-	-	-
TGGT1_213770	32.75	38.475	37.56	38.4067	37.6567	40.815	38.38	0.226052	0.192218	0.223553	0.195831	0.309133	0.222576	putative Superkiller viralicidic activity 2 family 2	-5.24		EPR59566.1 putative Superkiller viralicidic activity 2 family 2 [Toxoplasma gondii GT1]	Genetic Information Processing	Folding, sorting and degradation	ko03018//RNA degradation	K12598	-	GO:0003676//nucleic acid binding;GO:0004003//ATP-dependent DNA helicase activity;GO:0004386//helicase activity;GO:0005524//ATP binding	GO:0006268//DNA unwinding involved in DNA replication;GO:0006281//DNA repair;GO:0006310//DNA recombination;GO:0043571//maintenance of CRISPR repeat elements
TGGT1_213780	14.1467	17.835	20.6367	10.2267	15.5567	17.385	23.95	0.314413	0.514477	-0.43207	0.128412	0.279526	0.720036	radical SAM domain-containing protein	-2.92		EPR59567.1 radical SAM domain-containing protein [Toxoplasma gondii GT1]	Metabolism;Metabolism	Global and overview maps;Metabolism of cofactors and vitamins	ko01100//Metabolic pathways;ko00790//Folate biosynthesis	K20967;K20967	GO:0019008//molybdopterin synthase complex	GO:0003824//catalytic activity;GO:0016491//oxidoreductase activity;GO:0016831//carboxy-lyase activity;GO:0043365//[formate-C-acetyltransferase]-activating enzyme activity;GO:0051536//iron-sulfur cluster binding;GO:0051539//4 iron, 4 sulfur cluster binding;GO:0070283//radical SAM enzyme activity	GO:0006400//tRNA modification;GO:0006777//Mo-molybdopterin cofactor biosynthetic process;GO:0006783//heme biosynthetic process;GO:0006785//heme b biosynthetic process;GO:0008150//biological_process;GO:0009058//biosynthetic process;GO:0009265//2'-deoxyribonucleotide biosynthetic process;GO:0017000//antibiotic biosynthetic process;GO:0018149//peptide cross-linking;GO:0018189//pyrroloquinoline quino…
TGGT1_213790	15.07	20.47	19.7133	19.16	18.95	19.67	18.6633	0.417952	0.366187	0.327126	0.312019	0.363168	0.291136	hypothetical protein	-1.96		EPR59568.1 hypothetical protein TGGT1_213790 [Toxoplasma gondii GT1]	-	-	-	-	-	GO:0000062//fatty-acyl-CoA binding	-
TGGT1_213800	109.633	88.39	102.567	102.187	108.63	103.097	102.29	-0.3076	-0.0952255	-0.100529	-0.0131431	-0.0878503	-0.0990851	putative protein phosphatase 2b regulatory subunit	-3.62		XP_002371117.1 protein phosphatase 2b regulatory subunit, putative [Toxoplasma gondii ME49]	Human Diseases;Environmental Information Processing;Organismal Systems;Cellular Processes;Cellular Processes;Organismal Systems;Human Diseases;Human Diseases;Human Diseases;Environmental Information Processing;Environmental Information Processing;Human Diseases;Human Diseases;Environmental Information Processing;Organismal Systems;Human Diseases;Organismal Systems;Organismal Systems;Organismal Sy…	Neurodegenerative diseases;Signal transduction;Endocrine system;Cell growth and death;Cell growth and death;Endocrine system;Infectious disease: viral;Infectious diseases;Infectious diseases;Signal transduction;Signal transduction;Infectious diseases;Infectious diseases;Signal transduction;Endocrine system;Substance dependence;Nervous system;Immune system;Development;Immune system;Cancer: overvie…	ko05010//Alzheimer disease;ko04020//Calcium signaling pathway;ko04921//Oxytocin signaling pathway;ko04218//Cellular senescence;ko04114//Oocyte meiosis;ko04922//Glucagon signaling pathway;ko05170//Human immunodeficiency virus 1 infection;ko05166//HTLV-I infection;ko05152//Tuberculosis;ko04022//cGMP - PKG signaling pathway;ko04010//MAPK signaling pathway;ko05163//Human cytomegalovirus infection;ko0…	K06268;K06268;K06268;K06268;K06268;K06268;K06268;K06268;K06268;K06268;K06268;K06268;K06268;K06268;K06268;K06268;K06268;K06268;K06268;K06268;K06268;K06268;K06268;K06268;K06268;K06268;K06268;K06268;K06268	-	GO:0004553//hydrolase activity, hydrolyzing O-glycosyl compounds;GO:0005509//calcium ion binding;GO:0005515//protein binding	GO:0000272//polysaccharide catabolic process
TGGT1_213810	30.5367	30.375	32.1267	28.68	25.59	28.03	27.88	-0.00741625	0.0709628	-0.0875406	-0.246148	-0.119487	-0.126961	iron-sulfur cluster protein ISCA	-4.52		EPR59570.1 iron-sulfur cluster protein ISCA [Toxoplasma gondii GT1]	-	-	-	-	GO:0000408//EKC/KEOPS complex	GO:0005198//structural molecule activity;GO:0005506//iron ion binding	GO:0016226//iron-sulfur cluster assembly
TGGT1_213820	55.13	70.22	85.5567	48.7233	57.6	56.8025	66.2433	0.34351	0.624873	-0.17485	0.0621286	0.0423598	0.260618	hypothetical protein	0.53		EPR59571.1 hypothetical protein TGGT1_213820 [Toxoplasma gondii GT1]	-	-	-	-	-	-	-
TGGT1_213830	32.4833	32.885	33.0433	29.26	34.24	32.445	43.92	0.017205	0.0239292	-0.14603	0.0737722	-0.00165118	0.423916	putative Ufm1-conjugating enzyme 1	0.1		XP_002371120.1 Ufm1-conjugating enzyme 1, putative [Toxoplasma gondii ME49]	-	-	-	-	-	GO:0005515//protein binding;GO:0061657//UFM1 conjugating enzyme activity	GO:0071569//protein ufmylation
TGGT1_213840	0.0267	0	0	0	0.0233	0	0.0233	-0.0380147	-0.0380147	-0.0380147	-0.00478553	-0.0380147	-0.00478553	hypothetical protein	-0.18		ESS30809.1 putative transmembrane protein [Toxoplasma gondii VEG]	Human Diseases	Cancers	ko05231//Choline metabolism in cancer	K15377	-	-	GO:0006629//lipid metabolic process
TGGT1_213850	0.1133	0.045	0	0.0867	0.11	0.0425	0.14	-0.0913395	-0.154842	-0.0348887	-0.00428273	-0.094795	0.0341914	MORN repeat-containing protein	-0.92		EPR59575.1 MORN repeat-containing protein [Toxoplasma gondii GT1]	-	-	-	-	-	-	-
TGGT1_213860	0	0	0	0.04	0	0	0.0367	0	0	0.0565835	0	0	0.0519985	hypothetical protein	0.91		EPR59576.1 hypothetical protein TGGT1_213860 [Toxoplasma gondii GT1]	-	-	-	-	GO:0005737//cytoplasm	GO:0051536//iron-sulfur cluster binding	GO:0016226//iron-sulfur cluster assembly
TGGT1_213870	43.8567	43.1	39.7767	46.0467	45.7133	42.72	40.74	-0.0245448	-0.137578	0.06877	0.0585099	-0.0370301	-0.103893	UBA/TS-N domain-containing protein	-4.83		EPR59577.1 UBA/TS-N domain-containing protein [Toxoplasma gondii GT1]	-	-	-	-	-	GO:0004843//thiol-dependent ubiquitin-specific protease activity;GO:0008270//zinc ion binding	GO:0016579//protein deubiquitination
TGGT1_213880	18.0367	7.72	12.7833	13.85	15.8533	12.0275	15.2667	-1.12638	-0.465862	-0.35832	-0.175752	-0.547223	-0.226862	hypothetical protein	0.76		EPR59578.1 hypothetical protein TGGT1_213880 [Toxoplasma gondii GT1]	-	-	-	-	-	-	-
TGGT1_213885	2.5733	2.695	3.4667	2.4867	2.5567	2.69	3.73	0.0483173	0.321952	-0.0353948	-0.00671775	0.0463638	0.404583	hypothetical protein	-0.14		EPR59579.1 hypothetical protein TGGT1_213885 [Toxoplasma gondii GT1]	-	-	-	-	GO:0005576//extracellular region	GO:0008200//ion channel inhibitor activity	GO:0009405//pathogenesis
TGGT1_213890	15.0967	19.655	19.74	18.3267	18.6767	19.265	18	0.359726	0.365651	0.26383	0.289723	0.332225	0.239234	Myb family DNA-binding domain-containing protein	-2.72		EPR59580.1 Myb family DNA-binding domain-containing protein [Toxoplasma gondii GT1]	-	-	-	-	-	-	-
TGGT1_213900	87.7433	90.82	84.76	90.16	83.0033	88.5225	81.3967	0.0491702	-0.0493333	0.0387627	-0.0791922	0.0126121	-0.107052	regulator of chromosome condensation RCC1	-5.48		EPR59581.1 regulator of chromosome condensation RCC1 [Toxoplasma gondii GT1]	-	-	-	-	-	-	-
TGGT1_213910	26.65	32.03	34.9367	27.2133	32.06	32.725	32.8767	0.256497	0.378178	0.0290959	0.257807	0.286539	0.293014	hypothetical protein	-3.24		KFG54874.1 putative transmembrane protein [Toxoplasma gondii FOU]	-	-	-	-	-	-	-
TGGT1_213920	58.6233	76.185	70.0633	70.5467	73.12	66.205	64.4333	0.372444	0.253228	0.263009	0.313987	0.172692	0.134149	hypothetical protein	-1.99		EPR59583.1 hypothetical protein TGGT1_213920 [Toxoplasma gondii GT1]	-	-	-	-	-	GO:0005524//ATP binding	GO:0007059//chromosome segregation;GO:0030261//chromosome condensation
TGGT1_213930	17.2	18.3	18.3933	17.9967	18.9633	19.7	18.51	0.0846624	0.0916199	0.0618104	0.133412	0.185692	0.100275	3' exoribonuclease family, domain 1 domain-containing protein	-3.56		EPR59584.1 3' exoribonuclease family, domain 1 domain-containing protein [Toxoplasma gondii GT1]	Genetic Information Processing	Folding, sorting and degradation	ko03018//RNA degradation	K03678	-	-	-
TGGT1_213940	101.077	83.75	81.9133	101.007	94.9467	91.9725	98.9233	-0.268368	-0.299978	-0.00098968	-0.0893485	-0.134778	-0.0307606	CHCH domain-containing protein	-2.16		EPR59585.1 CHCH domain-containing protein [Toxoplasma gondii GT1]	-	-	-	-	-	-	-
TGGT1_213950	37.84	40.045	40.5	38.57	38.9133	36.6225	36.16	0.0796633	0.0955681	0.0268639	0.0393264	-0.0459475	-0.0637927	hypothetical protein	-3.91		KFG54871.1 putative transmembrane protein [Toxoplasma gondii FOU]	-	-	-	-	-	-	-
TGGT1_213960	9.57	10.16	8.0267	7.21	8.2233	7.385	12.16	0.0783617	-0.227705	-0.364521	-0.19662	-0.334093	0.316184	hypothetical protein	-1		XP_018637913.1 hypothetical protein TGME49_213960 [Toxoplasma gondii ME49]	-	-	-	-	-	-	-
TGGT1_213970	39.0033	39.14	36.4867	41.21	39.8733	43.4175	38.5233	0.0049216	-0.0937402	0.0774658	0.0310397	0.151009	-0.0174156	putative ribosomal RNA small subunit methyltransferase B	-4.41		EPR59588.1 putative ribosomal RNA small subunit methyltransferase B [Toxoplasma gondii GT1]	-	-	-	-	GO:0031515//tRNA (m1A) methyltransferase complex	GO:0004719//protein-L-isoaspartate (D-aspartate) O-methyltransferase activity;GO:0005515//protein binding;GO:0008168//methyltransferase activity;GO:0008276//protein methyltransferase activity;GO:0008757//S-adenosylmethionine-dependent methyltransferase activity;GO:0016429//tRNA (adenine-N1-)-methyltransferase activity;GO:0016434//rRNA (cytosine) methyltransferase activity;GO:0046025//precorrin-6Y…	GO:0000154//rRNA modification;GO:0008299//isoprenoid biosynthetic process;GO:0009234//menaquinone biosynthetic process;GO:0018364//peptidyl-glutamine methylation;GO:0030091//protein repair;GO:0030488//tRNA methylation;GO:0042981//regulation of apoptotic process;GO:0046140//corrin biosynthetic process
TGGT1_214070	0	0	0	0	0	0	0	0	0	0	0	0	0	hypothetical protein	2.61		XP_018635752.1 hypothetical protein TGME49_214070 [Toxoplasma gondii ME49]	-	-	-	-	-	-	-
TGGT1_214080	462.347	426.135	369.383	420.493	393.017	452.225	405.1	-0.1174	-0.323073	-0.136582	-0.233835	-0.0318647	-0.190257	toxofilin	1.56		EPR60142.1 toxofilin [Toxoplasma gondii GT1]	-	-	-	-	-	GO:0005525//GTP binding	GO:0006777//Mo-molybdopterin cofactor biosynthetic process
TGGT1_214090	138.527	112.52	131.543	121.857	127.05	116.415	118.707	-0.297595	-0.0740775	-0.183565	-0.123834	-0.248924	-0.221037	signal peptidase	-0.3		EPR60143.1 signal peptidase [Toxoplasma gondii GT1]	-	-	-	-	-	-	-
TGGT1_214100	51.7167	39.325	46.6	39.9867	44.7367	41.755	49.45	-0.386586	-0.147298	-0.363104	-0.204908	-0.302167	-0.0634058	hypothetical protein	1.63		XP_002370743.1 hypothetical protein TGME49_214100 [Toxoplasma gondii ME49]	-	-	-	-	-	-	-
TGGT1_214110	35.5533	41.1	38.57	37.0167	38.4533	38.4325	36.7067	0.203819	0.114405	0.0566316	0.110144	0.109384	0.0448192	putative protein yipf5	-4.96		KFH07676.1 putative protein yipf5 [Toxoplasma gondii VAND]	-	-	-	-	GO:0016020//membrane;GO:0016021//integral component of membrane	-	-
TGGT1_214115	0	0.18	0.1033	0	0.21	0.0975	0.3467	0.238787	0.141825	0	0.275007	0.134221	0.429429	hypothetical protein	0.33		EPR60146.1 hypothetical protein TGGT1_214115 [Toxoplasma gondii GT1]	-	-	-	-	-	-	-
TGGT1_214120	8.8333	8.48	9.5433	8.37	8.8467	8.8425	7.98	-0.0527886	0.100579	-0.0696266	0.00196465	0.00134915	-0.13096	hypothetical protein	0.2		EPR60147.1 hypothetical protein TGGT1_214120 [Toxoplasma gondii GT1]	-	-	-	-	-	-	-
TGGT1_214130	32.21	38.43	37.1833	35.4133	34.3733	30.54	33.5933	0.247676	0.201324	0.132848	0.0910431	-0.0744351	0.0588749	hypothetical protein	-2.85		EPR60148.1 hypothetical protein TGGT1_214130 [Toxoplasma gondii GT1]	-	-	-	-	-	-	-
TGGT1_214140	71.68	74.05	77.2633	67.8433	75.8467	69.795	74.49	0.0462937	0.106778	-0.0782422	0.0804249	-0.0379109	0.0547271	hypothetical protein	-1.87		EPR60149.1 hypothetical protein TGGT1_214140 [Toxoplasma gondii GT1]	-	-	-	-	-	-	-
TGGT1_214150	29.3	30.115	34.51	25.15	31.3633	37.72	38.8233	0.0382925	0.228908	-0.212507	0.0950409	0.353761	0.394295	putative mitochondrial inner membrane translocase subunit TIM17	-4.5		XP_002370748.1 mitochondrial inner membrane translocase subunit TIM17, putative [Toxoplasma gondii ME49]	-	-	-	-	-	-	-
TGGT1_214160	15.49	23.82	24.0533	19.93	22.43	21.09	24.0867	0.589912	0.603409	0.343981	0.506766	0.421802	0.605331	hypothetical protein	-3.14		EPR60152.1 hypothetical protein TGGT1_214160 [Toxoplasma gondii GT1]	-	-	-	-	-	-	-
TGGT1_214170	17.3533	25.535	27.0033	21.4133	25.0567	26.1975	26.7633	0.531857	0.609557	0.288316	0.505615	0.567435	0.59714	hypothetical protein	-4.54		EPR60151.1 hypothetical protein TGGT1_214170 [Toxoplasma gondii GT1]	-	-	-	-	-	GO:0005515//protein binding;GO:0008318//protein prenyltransferase activity	GO:0018342//protein prenylation
TGGT1_214180	86.0567	86.705	81.2933	89.1133	86.9867	90.73	81.5933	0.0107038	-0.0811804	0.0497847	0.0153301	0.0754383	-0.0759306	ENTH domain-containing protein	-0.52		EPR60153.1 ENTH domain-containing protein [Toxoplasma gondii GT1]	Cellular Processes	Transport and catabolism	ko04144//Endocytosis	K12471	-	-	GO:0006360//transcription from RNA polymerase I promoter;GO:0006886//intracellular protein transport
TGGT1_214190	32.36	27.51	29.22	27.29	29.1167	25.405	29.5033	-0.226651	-0.142616	-0.237827	-0.147556	-0.337308	-0.129154	SAG-related sequence SRS46	0.42		XP_002370752.1 SAG-related sequence SRS46 [Toxoplasma gondii ME49]	-	-	-	-	GO:0016020//membrane	-	-
TGGT1_214200	19.3767	26.205	26.46	21.5633	24.4333	26.7175	28.02	0.416951	0.430411	0.147058	0.319798	0.443877	0.510127	WD domain, G-beta repeat-containing protein	-3.56		EPR60155.1 WD domain, G-beta repeat-containing protein [Toxoplasma gondii GT1]	Genetic Information Processing	Translation	ko03008//Ribosome biogenesis in eukaryotes	K14555	GO:0032040//small-subunit processome	GO:0005515//protein binding;GO:0019903//protein phosphatase binding	GO:0006364//rRNA processing;GO:0043666//regulation of phosphoprotein phosphatase activity
TGGT1_214210	173.32	175.305	169	177.18	173.233	189.257	194.267	0.0163353	-0.0362034	0.0315973	-0.000717719	0.126215	0.163708	rRNA pseudouridine synthase	-4.3		XP_002370754.1 rRNA pseudouridine synthase [Toxoplasma gondii ME49]	Genetic Information Processing	Translation	ko03008//Ribosome biogenesis in eukaryotes	K11131	-	GO:0003723//RNA binding;GO:0004730//pseudouridylate synthase activity	GO:0006396//RNA processing;GO:0006400//tRNA modification
TGGT1_214220	994.987	869.545	793.293	966.413	766.893	968.543	833.34	-0.194208	-0.326455	-0.0419941	-0.375221	-0.0388223	-0.255491	hypothetical protein	2.17		EPR60157.1 hypothetical protein TGGT1_214220 [Toxoplasma gondii GT1]	-	-	-	-	-	-	-
TGGT1_214230	11.4567	13.035	13.11	12.54	12.5833	13.2225	12.7233	0.172107	0.179796	0.120306	0.124912	0.191253	0.139706	Dopey, N-terminal domain-containing protein	-4.78		EPR60158.1 Dopey, N-terminal domain-containing protein [Toxoplasma gondii GT1]	-	-	-	-	GO:0005634//nucleus	GO:0008270//zinc ion binding	GO:0006955//immune response
TGGT1_214240	22.81	25.37	25.9333	25.53	25.2167	25.4225	25.3833	0.14733	0.177823	0.156057	0.138918	0.150199	0.148057	bromodomain-containing protein	-3.58		EPR60159.1 bromodomain-containing protein [Toxoplasma gondii GT1]	-	-	-	-	-	GO:0005515//protein binding	-
TGGT1_214250	7.8533	8.2	6.8667	7.38	5.86	6.0375	9.0333	0.0554186	-0.170457	-0.0792651	-0.368007	-0.331152	0.180509	hypothetical protein	-3.94		ESS31056.1 putative transmembrane protein [Toxoplasma gondii VEG]	-	-	-	-	-	-	-
TGGT1_214260	31.02	30.53	28.9233	30.98	31.2367	30.295	28.01	-0.0222481	-0.097704	-0.00180337	0.00973076	-0.0330411	-0.142423	putative alpha-glucan water dikinase 1	0.35		EPR60161.1 putative alpha-glucan water dikinase 1 [Toxoplasma gondii GT1]	-	-	-	-	-	GO:0005524//ATP binding;GO:0008986//pyruvate, water dikinase activity;GO:0016301//kinase activity	GO:0006094//gluconeogenesis;GO:0009401//phosphoenolpyruvate-dependent sugar phosphotransferase system;GO:0016310//phosphorylation
TGGT1_214270	99.3133	147.895	148.657	113.493	133.903	134.637	153.72	0.569782	0.577144	0.19075	0.427413	0.435243	0.625147	putative translation initiation factor IF-2	-5.99		KFG62288.1 putative translation initiation factor IF-2 [Toxoplasma gondii RUB]	Genetic Information Processing	Translation	ko03013//RNA transport	K03243	GO:0005737//cytoplasm	GO:0003743//translation initiation factor activity;GO:0003746//translation elongation factor activity;GO:0003747//translation release factor activity;GO:0003924//GTPase activity;GO:0004781//sulfate adenylyltransferase (ATP) activity;GO:0005525//GTP binding;GO:0043022//ribosome binding;GO:0051539//4 iron, 4 sulfur cluster binding	GO:0000103//sulfate assimilation;GO:0001514//selenocysteine incorporation;GO:0006412//translation;GO:0006413//translational initiation;GO:0006414//translational elongation;GO:0006415//translational termination;GO:0006950//response to stress;GO:0042254//ribosome biogenesis;GO:0051186//cofactor metabolic process
TGGT1_214280	27.1133	26.62	26.7933	26.8233	24.4467	25.63	22.9967	-0.0255395	-0.0165157	-0.0149593	-0.143774	-0.0782004	-0.228417	phosphoadenosine phosphosulfate reductase family protein	-4.87		EPR60163.1 phosphoadenosine phosphosulfate reductase family protein [Toxoplasma gondii GT1]	Metabolism;Metabolism	Global and overview maps;Metabolism of cofactors and vitamins	ko01100//Metabolic pathways;ko00740//Riboflavin metabolism	K00953;K00953	-	GO:0003824//catalytic activity;GO:0004604//phosphoadenylyl-sulfate reductase (thioredoxin) activity;GO:0009973//adenylyl-sulfate reductase activity;GO:0016667//oxidoreductase activity, acting on a sulfur group of donors	GO:0006790//sulfur compound metabolic process;GO:0010134//sulfate assimilation via adenylyl sulfate reduction;GO:0019379//sulfate assimilation, phosphoadenylyl sulfate reduction by phosphoadenylyl-sulfate reductase (thioredoxin)
TGGT1_214290	178.987	204.05	205.397	198.223	203.413	213.345	206.683	0.188085	0.19753	0.146496	0.183599	0.252044	0.206495	DJ-1 family protein	2		EPR60164.1 DJ-1 family protein [Toxoplasma gondii GT1]	-	-	-	-	-	GO:0003824//catalytic activity;GO:0008234//cysteine-type peptidase activity;GO:0031419//cobalamin binding;GO:0046872//metal ion binding	GO:0006508//proteolysis
TGGT1_214295	0	0	0	0	0	0	0	0	0	0	0	0	0	hypothetical protein	2.26		KFH07772.1 putative transmembrane protein, partial [Toxoplasma gondii VAND]	-	-	-	-	-	-	-
TGGT1_214300	31.15	30.95	32.4467	33.23	34.3467	30.52	30.9633	-0.00900281	0.0570451	0.0904426	0.136757	-0.0285512	-0.00840237	hypothetical protein	-0.36		EPR60166.1 hypothetical protein TGGT1_214300 [Toxoplasma gondii GT1]	-	-	-	-	-	-	-
TGGT1_214310	27.14	32	29.3667	33.7067	29.8367	33.6975	34.6467	0.229844	0.109868	0.302592	0.132026	0.302209	0.341146	hypothetical protein	-0.12		EPR60167.1 hypothetical protein TGGT1_214310 [Toxoplasma gondii GT1]	-	-	-	-	-	-	-
TGGT1_214320	313.59	343.735	393.37	340.697	346.763	401.85	428.913	0.132015	0.326077	0.119244	0.144633	0.35677	0.450573	facilitative glucose transporter GT1	-1.01		XP_002370765.1 facilitative glucose transporter GT1 [Toxoplasma gondii ME49]	Organismal Systems	Digestive system	ko04973//Carbohydrate digestion and absorption	K08143	GO:0005887//integral component of plasma membrane;GO:0016021//integral component of membrane	GO:0008028//monocarboxylic acid transmembrane transporter activity;GO:0015295//solute:proton symporter activity;GO:0015307//drug:proton antiporter activity;GO:0022857//transmembrane transporter activity;GO:0042910//xenobiotic transporter activity;GO:0051119//sugar transmembrane transporter activity	GO:0006810//transport;GO:0006855//drug transmembrane transport;GO:0008643//carbohydrate transport;GO:0015718//monocarboxylic acid transport;GO:0042493//response to drug;GO:0042908//xenobiotic transport;GO:0055085//transmembrane transport
TGGT1_214330	14.5833	19.785	19.37	15.8733	17.01	18.48	20.28	0.415542	0.386445	0.114741	0.208797	0.321993	0.449497	DnaJ domain-containing protein	1.5		EPR60169.1 DnaJ domain-containing protein [Toxoplasma gondii GT1]	-	-	-	-	-	GO:0005515//protein binding	GO:0006457//protein folding;GO:0009408//response to heat
TGGT1_214340	31.89	34.3	34.61	31.3167	33.1633	33.7325	32.1433	0.102019	0.114633	-0.0253691	0.0547983	0.0786372	0.0110682	hypothetical protein	-3.43		XP_018635740.1 hypothetical protein TGME49_214340 [Toxoplasma gondii ME49]	-	-	-	-	-	-	-
TGGT1_214350	119.553	184.815	180.163	155.743	170.823	181.143	192.603	0.624196	0.58762	0.378733	0.511255	0.595396	0.683432	putative GTP-binding protein	0.6		XP_002370768.1 GTP-binding protein, putative [Toxoplasma gondii ME49]	-	-	-	-	GO:0005737//cytoplasm	GO:0003924//GTPase activity;GO:0005524//ATP binding;GO:0005525//GTP binding;GO:0015639//ferrous iron uptake transmembrane transporter activity;GO:0016772//transferase activity, transferring phosphorus-containing groups;GO:0016887//ATPase activity;GO:0019843//rRNA binding;GO:0043022//ribosome binding;GO:0051539//4 iron, 4 sulfur cluster binding	GO:0006400//tRNA modification;GO:0008150//biological_process;GO:0015684//ferrous iron transport;GO:0015809//arginine transport;GO:0015819//lysine transport;GO:0015822//ornithine transport;GO:0042254//ribosome biogenesis;GO:0051186//cofactor metabolic process
TGGT1_214370	24.16	29.53	29.0167	28.0233	28.15	30.205	28.36	0.279096	0.254633	0.20608	0.212364	0.310645	0.22272	hypothetical protein	-2.47		EPR60172.1 hypothetical protein TGGT1_214370 [Toxoplasma gondii GT1]	-	-	-	-	-	-	-
TGGT1_214380	35.3067	30.805	35.5333	36.77	35.1333	37.72	42.5	-0.190982	0.00897627	0.057005	-0.00690679	0.0928431	0.26078	hypothetical protein	1.86		KFG35912.1 putative transmembrane protein [Toxoplasma gondii GAB2-2007-GAL-DOM2]	-	-	-	-	-	-	-
TGGT1_214385	0.17	0	0	0	0	0	0	-0.226509	-0.226509	-0.226509	-0.226509	-0.226509	-0.226509	hypothetical protein	-0.62		XP_018635738.1 hypothetical protein TGME49_214385 [Toxoplasma gondii ME49]	-	-	-	-	-	-	-
TGGT1_214390	9.5233	5.69	9.0833	8.27	7.22	7.195	9.7	-0.653509	-0.0616193	-0.182946	-0.356377	-0.360771	0.0240236	hypothetical protein	2.36		EPR60175.1 hypothetical protein TGGT1_214390 [Toxoplasma gondii GT1]	-	-	-	-	-	-	-
TGGT1_214400	13.5467	15.24	14.5533	15.17	13.9933	13.89	17.7633	0.15886	0.0965288	0.152628	0.043626	0.0336518	0.367222	hypothetical protein	2.56		EPR60176.1 hypothetical protein TGGT1_214400 [Toxoplasma gondii GT1]	-	-	-	-	-	-	-
TGGT1_214420	2.34	5.89	2.6933	4.36	3.7733	3.4275	3.2533	1.04466	0.145062	0.682385	0.515139	0.406644	0.348735	hypothetical protein	1.96		EPR60178.1 hypothetical protein TGGT1_214420 [Toxoplasma gondii GT1]	-	-	-	-	-	-	-
TGGT1_214430	6.9733	10.685	7.85	11.97	9.6133	9.9375	8.9733	0.551409	0.150501	0.70193	0.412624	0.456034	0.322894	hypothetical protein	1.66		EPR60179.1 hypothetical protein TGGT1_214430 [Toxoplasma gondii GT1]	-	-	-	-	-	GO:0051287//NAD binding	-
TGGT1_214440	403.897	266.135	266.317	309.987	263.24	280.63	260.463	-0.599985	-0.599004	-0.380701	-0.615705	-0.523753	-0.630945	4'-phosphopantetheinyl transferase superfamily protein	2.14		EPR60180.1 4'-phosphopantetheinyl transferase superfamily protein [Toxoplasma gondii GT1]	Metabolism	Metabolism of cofactors and vitamins	ko00770//Pantothenate and CoA biosynthesis	K06133	-	GO:0000287//magnesium ion binding;GO:0008897//holo-[acyl-carrier-protein] synthase activity	-
TGGT1_214470	20.2733	23.63	21.7233	23.7667	25.1267	25.6525	21.41	0.211373	0.0951285	0.219358	0.296481	0.325227	0.0750988	Ulp1 protease family, C-terminal catalytic domain-containing protein	-2.73		EPR60181.1 Ulp1 protease family, C-terminal catalytic domain-containing protein [Toxoplasma gondii GT1]	-	-	-	-	-	GO:0008234//cysteine-type peptidase activity	GO:0006508//proteolysis
TGGT1_214480	22.6233	23.345	27.1467	25.24	26.63	26.5575	27.69	0.043415	0.252755	0.151557	0.226025	0.222235	0.280337	replication factor a protein 3 protein	-0.69		EPR60182.1 replication factor a protein 3 protein [Toxoplasma gondii GT1]	-	-	-	-	GO:0005634//nucleus	GO:0003677//DNA binding	GO:0006260//DNA replication;GO:0006281//DNA repair;GO:0006310//DNA recombination
TGGT1_214490	19.83	29.425	28.84	26.3233	28.4633	29.36	30.7467	0.546594	0.518585	0.391469	0.500256	0.543509	0.607944	peptidase M16 inactive domain-containing protein	-4.1		EPR60183.1 peptidase M16 inactive domain-containing protein [Toxoplasma gondii GT1]	-	-	-	-	-	-	-
TGGT1_214500	41.5067	45.46	43.5933	44.2833	45.18	48.935	48.45	0.128299	0.0691367	0.0912888	0.119578	0.232361	0.21828	ankyrin repeat-containing protein	0.25		EPR60184.1 ankyrin repeat-containing protein [Toxoplasma gondii GT1]	-	-	-	-	-	GO:0005515//protein binding	-
TGGT1_214510	0.7033	0.64	0.4233	1.1833	0.6067	0.615	0.6033	-0.0546367	-0.259093	0.358178	-0.084232	-0.0767984	-0.0872882	hypothetical protein	-0.42		XP_002370782.1 hypothetical protein TGME49_214510 [Toxoplasma gondii ME49]	-	-	-	-	-	-	-
TGGT1_214520	17.1367	23.285	20.07	19.48	18.8067	19.8675	19.9367	0.421154	0.216278	0.175304	0.127077	0.202346	0.207122	general transcription factor IIH polypeptide 4 GTF2H4	-3.67		EPR60186.1 general transcription factor IIH polypeptide 4 GTF2H4 [Toxoplasma gondii GT1]	Human Diseases;Genetic Information Processing;Genetic Information Processing	Cancers;Replication and repair;Transcription	ko05203//Viral carcinogenesis;ko03420//Nucleotide excision repair;ko03022//Basal transcription factors	K03144;K03144;K03144	GO:0000439//core TFIIH complex;GO:0005634//nucleus	GO:0001671//ATPase activator activity;GO:0008270//zinc ion binding	GO:0006289//nucleotide-excision repair;GO:0006355//regulation of transcription, DNA-templated
TGGT1_214530	23.82	22.25	22.2533	23.0867	23.4567	23.58	22.28	-0.0942724	-0.0940676	-0.0432664	-0.0212734	-0.0140182	-0.0924121	DnaJ domain-containing protein	-2.08		EPR60187.1 DnaJ domain-containing protein [Toxoplasma gondii GT1]	-	-	-	-	-	GO:0005515//protein binding	GO:0006457//protein folding;GO:0009408//response to heat
TGGT1_214540	56.8233	73.735	81.37	60.5833	71.43	73.5625	83.2733	0.370133	0.510468	0.0908882	0.324936	0.366799	0.543425	hypothetical protein	1.64		EPR60188.1 hypothetical protein TGGT1_214540 [Toxoplasma gondii GT1]	-	-	-	-	-	-	-
TGGT1_214545	0.0533	0.115	0.17	0.08	0.0767	0.075	0.1233	0.0821273	0.151592	0.0361149	0.0316999	0.0294203	0.0928269	hypothetical protein	1.75		EPR60189.1 hypothetical protein TGGT1_214545 [Toxoplasma gondii GT1]	-	-	-	-	-	-	-
TGGT1_214550	0	0	0	0	0	0	0	0	0	0	0	0	0	hypothetical protein	0.84		ESS31124.1 putative transmembrane protein [Toxoplasma gondii VEG]	-	-	-	-	-	-	-
TGGT1_214560	42.5367	53.61	51.09	50.17	51.27	48.365	48.73	0.326933	0.258774	0.233066	0.263751	0.181256	0.191884	hypothetical protein	-4.3		EPR60191.1 hypothetical protein TGGT1_214560 [Toxoplasma gondii GT1]	-	-	-	-	-	-	-
TGGT1_214570	0.0433	0.025	0.0433	0.03	0.0633	0.105	0.1067	-0.0255302	0	-0.0185097	0.0273946	0.0828923	0.0851101	hypothetical protein	0.79		EPR60192.1 hypothetical protein TGGT1_214570 [Toxoplasma gondii GT1]	-	-	-	-	-	-	-
TGGT1_214575	0.2067	0.16	0	0.4367	0.2167	0.1625	0.1067	-0.0569422	-0.271067	0.251692	0.0119064	-0.0538363	-0.124803	hypothetical protein	2.62		XP_018635729.1 hypothetical protein TGME49_214575 [Toxoplasma gondii ME49]	-	-	-	-	-	GO:0005515//protein binding	-
TGGT1_214580	15.3433	17.215	20.67	21.21	22.2033	17.235	19.8667	0.156428	0.407	0.44251	0.505631	0.158011	0.352503	tetratricopeptide repeat-containing protein	-0.04		EPR60194.1 tetratricopeptide repeat-containing protein [Toxoplasma gondii GT1]	Human Diseases	Neurodegenerative diseases	ko05020//Prion diseases	K09553	-	GO:0005515//protein binding	-
TGGT1_214590	58.4433	66.225	60.08	60.7667	55.8367	62.06	60.6733	0.177484	0.0391859	0.055315	-0.0646914	0.085211	0.0531318	micro-fibrillar-associated protein 1	-4.25		XP_002370790.1 micro-fibrillar-associated protein 1 [Toxoplasma gondii ME49]	-	-	-	-	-	-	-
TGGT1_214600	18.6367	24.055	22.25	21.2567	23.16	23.5225	22.4867	0.351546	0.243678	0.180687	0.299068	0.320554	0.258292	hypothetical protein	-4.78		EPR60196.1 hypothetical protein TGGT1_214600 [Toxoplasma gondii GT1]	-	-	-	-	-	-	-
TGGT1_214610	9.9367	13.755	13.8767	11.6833	12.8267	12.155	12.6967	0.432026	0.443877	0.213753	0.338279	0.266434	0.324651	hypothetical protein	-4.12		EPR60197.1 hypothetical protein TGGT1_214610 [Toxoplasma gondii GT1]	-	-	-	-	-	-	-
TGGT1_214620	36.8033	35.24	36.8367	38.0833	38.7633	38.5975	35.2233	-0.0609292	0.00127409	0.0480401	0.0729253	0.0668972	-0.0615942	putative hypoxia- inducible factor prolyl hydroxylase (phd2)	-4.6		EPR60198.1 putative hypoxia- inducible factor prolyl hydroxylase (phd2) [Toxoplasma gondii GT1]	-	-	-	-	-	GO:0016491//oxidoreductase activity	GO:0055114//oxidation-reduction process
TGGT1_214630	20.9367	22.67	21.6967	20.59	20.95	19.7325	19.2467	0.109713	0.049136	-0.0229833	0.000874426	-0.0814524	-0.11566	hypothetical protein	-1.94		EPR60199.1 hypothetical protein TGGT1_214630 [Toxoplasma gondii GT1]	-	-	-	-	-	-	-
TGGT1_214740	30.81	29.03	32.2967	28.31	29.33	33.3225	33.8067	-0.0830759	0.0658988	-0.118087	-0.0687349	0.109674	0.129885	hypothetical protein	-1.04		EPR60200.1 hypothetical protein TGGT1_214740 [Toxoplasma gondii GT1]	-	-	-	-	-	-	-
TGGT1_214750	48.2967	55.055	52.1533	59.6367	52.8867	57.9525	56.9167	0.185352	0.108668	0.2987	0.128438	0.258062	0.232488	hypothetical protein	-5.01		EPR60201.1 hypothetical protein TGGT1_214750 [Toxoplasma gondii GT1]	-	-	-	-	-	-	-
TGGT1_214760	21.4867	18.475	23.17	19.6567	21.5867	22.2175	27.38	-0.207449	0.104146	-0.122462	0.00640155	0.0461407	0.335803	erythronate-4-phosphate dehydrogenase domain-containing protein	1.01		EPR60202.1 erythronate-4-phosphate dehydrogenase domain-containing protein [Toxoplasma gondii GT1]	-	-	-	-	-	GO:0004617//phosphoglycerate dehydrogenase activity;GO:0016616//oxidoreductase activity, acting on the CH-OH group of donors, NAD or NADP as acceptor;GO:0050661//NADP binding;GO:0051287//NAD binding	GO:0006564//L-serine biosynthetic process;GO:0055114//oxidation-reduction process
TGGT1_214770	117.083	130.99	136.54	123.593	153.493	148.505	162.347	0.160624	0.220046	0.0774215	0.387739	0.340389	0.468132	putative small GTP binding protein rab1a	-5.27		XP_002370798.1 small GTP binding protein rab1a, putative [Toxoplasma gondii ME49]	Cellular Processes;Human Diseases;Human Diseases	Transport and catabolism;Infectious diseases;Infectious diseases	ko04140//Autophagy - animal;ko05130//Pathogenic Escherichia coli infection;ko05134//Legionellosis	K07874;K07874;K07874	-	GO:0003924//GTPase activity;GO:0005524//ATP binding;GO:0005525//GTP binding;GO:0016887//ATPase activity;GO:0043022//ribosome binding	GO:0006400//tRNA modification;GO:0006412//translation;GO:0006576//cellular biogenic amine metabolic process;GO:0008150//biological_process;GO:0042254//ribosome biogenesis
TGGT1_214780	23.27	24.27	29.55	22.0567	27.0333	23.565	32.3867	0.0582516	0.331998	-0.0739881	0.207967	0.0174301	0.460099	hydrolase, NUDIX family protein	-0.09		EPR60204.1 hydrolase, NUDIX family protein [Toxoplasma gondii GT1]	Metabolism;Metabolism;Metabolism	Global and overview maps;Nucleotide metabolism;Nucleotide metabolism	ko01100//Metabolic pathways;ko00230//Purine metabolism;ko00240//Pyrimidine metabolism	K01518;K01518;K01518	-	GO:0016787//hydrolase activity;GO:0017111//nucleoside-triphosphatase activity	GO:0006139//nucleobase-containing compound metabolic process
TGGT1_214790	238.37	278.52	280.357	267.447	287.59	298.582	325.9	0.223709	0.233158	0.165393	0.269779	0.323711	0.449607	glycoprotein	-3.48		XP_002370800.1 glycoprotein [Toxoplasma gondii ME49]	-	-	-	-	GO:0005759//mitochondrial matrix	-	-
TGGT1_214800	14.3	16.32	16.2567	15.7033	14.86	15.06	15.55	0.178907	0.173625	0.126602	0.0518611	0.0699402	0.1133	hypothetical protein	-0.04		EPR60206.1 hypothetical protein TGGT1_214800 [Toxoplasma gondii GT1]	-	-	-	-	-	-	-
TGGT1_214810	23.1133	22.375	22.9967	23.7667	23.76	22.8525	24.7233	-0.0448627	-0.00699308	0.0385725	0.0381822	-0.0156886	0.0932466	hypothetical protein	-0.72		KYK67984.1 PRA1 family protein [Toxoplasma gondii TgCatPRC2]	-	-	-	-	-	-	-
TGGT1_214820	37.6233	41.955	43.1033	42.22	40.18	43.995	42.7767	0.153355	0.191415	0.162228	0.0924724	0.220293	0.180692	G-patch domain-containing protein	-4.12		XP_002370803.1 G-patch domain-containing protein [Toxoplasma gondii ME49]	Genetic Information Processing	Transcription	ko03040//Spliceosome	K12840	-	GO:0003676//nucleic acid binding	GO:0008380//RNA splicing
TGGT1_214830	13.3567	18.22	18.5433	14.9133	18.0467	18.2675	18.2667	0.420884	0.44495	0.148509	0.407817	0.424445	0.424385	hypothetical protein	-1.21		EPR60209.1 hypothetical protein TGGT1_214830 [Toxoplasma gondii GT1]	-	-	-	-	-	-	-
TGGT1_214835	3.4733	3.015	3.62	4.06	5.25	3.155	5.59	-0.15594	0.0465533	0.177798	0.482517	-0.106491	0.558939	hypothetical protein	1.81		EPR60210.1 hypothetical protein TGGT1_214835 [Toxoplasma gondii GT1]	-	-	-	-	-	-	-
TGGT1_214840	131.877	131.28	137.507	129.79	135.86	123.653	126.363	-0.0064932	0.0598676	-0.0228359	0.0426127	-0.0921763	-0.0611385	AP2 domain transcription factor AP2X-7	-3.39		EPR60211.1 AP2 domain transcription factor AP2X-7 [Toxoplasma gondii GT1]	-	-	-	-	-	GO:0003700//transcription factor activity, sequence-specific DNA binding	GO:0006355//regulation of transcription, DNA-templated
TGGT1_214850	12.2033	17.26	19.5033	17.9733	18.9167	19.025	16.8167	0.467788	0.634958	0.523072	0.59308	0.600904	0.432332	putative 1-deoxy-D-xylulose 5-phosphate reductoisomerase	-3.98		EPR60212.1 putative 1-deoxy-D-xylulose 5-phosphate reductoisomerase [Toxoplasma gondii GT1]	-	-	-	-	GO:0005737//cytoplasm	GO:0005515//protein binding;GO:0030604//1-deoxy-D-xylulose-5-phosphate reductoisomerase activity;GO:0070402//NADPH binding	GO:0019288//isopentenyl diphosphate biosynthetic process, methylerythritol 4-phosphate pathway;GO:0055114//oxidation-reduction process
TGGT1_214860	10.44	10.945	14.4033	13.3067	14.0567	11.7775	14.2433	0.0623198	0.429152	0.322604	0.396319	0.159519	0.414088	hypothetical protein	-0.8		KFH16448.1 hypothetical protein TGMAS_214860 [Toxoplasma gondii MAS]	-	-	-	-	-	-	-
TGGT1_214870	15.4533	23.21	18.5067	16.47	17.6067	17.45	17.94	0.557226	0.245593	0.0865026	0.177445	0.165244	0.203059	ribosomal protein L9, N-terminal domain-containing protein	-2.04		EPR60214.1 ribosomal protein L9, N-terminal domain-containing protein [Toxoplasma gondii GT1]	-	-	-	-	GO:0000311//plastid large ribosomal subunit;GO:0022625//cytosolic large ribosomal subunit	GO:0003735//structural constituent of ribosome	GO:0006412//translation
TGGT1_214880	136.757	149.38	135.353	139.623	145.317	127.705	129.387	0.12649	-0.0147729	0.0297132	0.086972	-0.0980544	-0.0793258	hypothetical protein	0.01		EPR60215.1 hypothetical protein TGGT1_214880 [Toxoplasma gondii GT1]	-	-	-	-	-	-	-
TGGT1_214900	38.9833	43.97	45.5233	41.15	43.0633	45.7125	42.6567	0.169565	0.218556	0.0761351	0.14018	0.224411	0.126806	hypothetical protein	0.63		EPR60216.1 hypothetical protein TGGT1_214900 [Toxoplasma gondii GT1]	-	-	-	-	-	-	-
TGGT1_214910	14.2467	12.33	15.5667	12.7533	13.33	15.0425	14.1867	-0.19382	0.119789	-0.148719	-0.0894584	0.073402	-0.00568861	hypothetical protein	-2.47		EPR60217.1 hypothetical protein TGGT1_214910 [Toxoplasma gondii GT1]	-	-	-	-	-	-	-
TGGT1_214920	6.9933	9.52	10.0867	8.4867	10.4333	11.1475	11.51	0.396272	0.471967	0.247115	0.516379	0.603796	0.646219	putative GPI-anchored wall transfer protein GWT1	-2.96		EPR60218.1 putative GPI-anchored wall transfer protein GWT1 [Toxoplasma gondii GT1]	Metabolism;Metabolism	Global and overview maps;Glycan biosynthesis and metabolism	ko01100//Metabolic pathways;ko00563//Glycosylphosphatidylinositol(GPI)-anchor biosynthesis	K05283;K05283	GO:0009522//photosystem I;GO:0009579//thylakoid;GO:0016021//integral component of membrane	GO:0016746//transferase activity, transferring acyl groups	GO:0006506//GPI anchor biosynthetic process;GO:0015979//photosynthesis
TGGT1_214930	45.8933	56.825	56.37	58.65	54.4933	54.0125	68.8133	0.302312	0.290915	0.34714	0.242932	0.230378	0.57412	hypothetical protein	-1.37		XP_002370814.1 hypothetical protein TGME49_214930 [Toxoplasma gondii ME49]	-	-	-	-	-	-	-
TGGT1_214940	2259.42	1587.01	1400.22	1815.1	1471.76	1678.79	1531.56	-0.509378	-0.689913	-0.315747	-0.618067	-0.42831	-0.560649	MIC2-associated protein M2AP	1.59		AAK51546.1 MIC2-associated protein precursor [Toxoplasma gondii]	-	-	-	-	-	-	-
TGGT1_214950	261.497	216.495	214.263	234.687	229.153	232.685	255.243	-0.271317	-0.286197	-0.155429	-0.189704	-0.167734	-0.034785	hypothetical protein	-0.13		-	-	-	-	-	-	-	-
TGGT1_214960	18.3067	15.62	15.8467	16.08	15.1733	15.15	14.01	-0.216181	-0.196636	-0.176794	-0.255488	-0.257567	-0.363178	AP2 domain transcription factor AP2X-8	-2.34		EPR60222.1 AP2 domain transcription factor AP2X-8 [Toxoplasma gondii GT1]	-	-	-	-	-	-	-
TGGT1_214970	127.427	147.85	164.33	142.6	168.743	144.907	157.843	0.212914	0.364403	0.161111	0.402409	0.184109	0.306659	putative DNA replication licensing factor	-4.96		EPR60223.1 putative DNA replication licensing factor [Toxoplasma gondii GT1]	Cellular Processes;Genetic Information Processing	Cell growth and death;Replication and repair	ko04110//Cell cycle;ko03030//DNA replication	K02540;K02540	GO:0005634//nucleus;GO:0042555//MCM complex	GO:0003677//DNA binding;GO:0004176//ATP-dependent peptidase activity;GO:0005524//ATP binding;GO:0008134//transcription factor binding;GO:0016887//ATPase activity	GO:0006270//DNA replication initiation;GO:0006355//regulation of transcription, DNA-templated;GO:0006508//proteolysis;GO:0032508//DNA duplex unwinding
TGGT1_214980	173.017	105.065	99.3833	124.933	91.6833	113.14	94.3033	-0.714277	-0.793706	-0.466566	-0.908844	-0.608421	-0.868628	hypothetical protein	0.67		EPR60224.1 hypothetical protein TGGT1_214980 [Toxoplasma gondii GT1]	-	-	-	-	-	-	-
TGGT1_214990	13.0567	16.11	16.61	16.6867	15.6133	15.24	15.5633	0.283582	0.325137	0.331407	0.241081	0.208294	0.236732	hypothetical protein	-1.09		EPR60225.1 hypothetical protein TGGT1_214990 [Toxoplasma gondii GT1]	-	-	-	-	-	-	-
TGGT1_215010	54.9733	50.465	53.2133	51.48	52.77	56.5625	49.94	-0.121147	-0.046092	-0.0929711	-0.0579373	0.0403904	-0.13594	hypothetical protein	-1.21		EPR60226.1 hypothetical protein TGGT1_215010 [Toxoplasma gondii GT1]	-	-	-	-	-	GO:0008233//peptidase activity	-
TGGT1_215020	14.0767	17.215	16.8733	15.9967	16.2733	20.0825	16.1067	0.272806	0.245485	0.172934	0.196223	0.483725	0.182241	hypothetical protein	-5.45		EPR60227.1 hypothetical protein TGGT1_215020 [Toxoplasma gondii GT1]	-	-	-	-	-	-	-
TGGT1_215030	18.1867	22.85	23.6067	21.05	23.0733	24.0425	24.22	0.313883	0.358945	0.200672	0.327327	0.384272	0.394462	hypothetical protein	-1.59		EPR60228.1 hypothetical protein TGGT1_215030 [Toxoplasma gondii GT1]	-	-	-	-	-	GO:0004386//helicase activity;GO:0008026//ATP-dependent helicase activity	GO:0006139//nucleobase-containing compound metabolic process
TGGT1_215040	33.5567	38.715	38.05	37.9667	34.88	37.605	36.0367	0.200719	0.176357	0.173276	0.0542144	0.159822	0.0999901	HEAT repeat-containing protein	-0.87		EPR60229.1 HEAT repeat-containing protein [Toxoplasma gondii GT1]	-	-	-	-	-	GO:0005515//protein binding	-
TGGT1_215050	23.84	30.895	28.8233	27.0667	25.7267	26.8725	27.41	0.360665	0.263775	0.176194	0.105617	0.166177	0.193734	hypothetical protein	0.23		EPR60230.1 hypothetical protein TGGT1_215050 [Toxoplasma gondii GT1]	-	-	-	-	-	-	-
TGGT1_215060	67.9267	70.61	76.59	73.99	83.1433	77.9075	84.69	0.0550981	0.170808	0.121635	0.287785	0.195099	0.314064	putative small GTP-binding protein sar1	-6.29		XP_002370827.1 small GTP-binding protein sar1, putative [Toxoplasma gondii ME49]	Genetic Information Processing;Human Diseases	Folding, sorting and degradation;Infectious diseases	ko04141//Protein processing in endoplasmic reticulum;ko05134//Legionellosis	K07953;K07953	GO:0005737//cytoplasm	GO:0003743//translation initiation factor activity;GO:0003924//GTPase activity;GO:0005524//ATP binding;GO:0005525//GTP binding;GO:0019001//guanyl nucleotide binding;GO:0019843//rRNA binding;GO:0031683//G-protein beta/gamma-subunit complex binding;GO:0043022//ribosome binding;GO:0051539//4 iron, 4 sulfur cluster binding	GO:0006412//translation;GO:0006413//translational initiation;GO:0006576//cellular biogenic amine metabolic process;GO:0006950//response to stress;GO:0007186//G-protein coupled receptor signaling pathway;GO:0008150//biological_process;GO:0042254//ribosome biogenesis;GO:0046336//ethanolamine catabolic process;GO:0051186//cofactor metabolic process
TGGT1_215070	49.38	50.68	51.77	48.9133	51.76	52.505	51.71	0.0367549	0.0668669	-0.0134268	0.0665934	0.0868226	0.0652256	ferodoxin FD	-4.35		EPR60232.1 ferodoxin FD [Toxoplasma gondii GT1]	-	-	-	-	GO:0016020//membrane	GO:0009055//electron carrier activity;GO:0016655//oxidoreductase activity, acting on NAD(P)H, quinone or similar compound as acceptor;GO:0051536//iron-sulfur cluster binding	GO:0006814//sodium ion transport;GO:0010124//phenylacetate catabolic process;GO:0016226//iron-sulfur cluster assembly
TGGT1_215080	16.5733	18.905	16.7833	19.4567	16.8167	17.5075	16.0833	0.179746	0.0171379	0.219188	0.019845	0.0747249	-0.0407984	hypothetical protein	-1.31		EPR60233.1 hypothetical protein TGGT1_215080 [Toxoplasma gondii GT1]	-	-	-	-	-	-	-
TGGT1_215090	34.7067	35.735	39.5733	35.48	35.8333	37.9625	35.4533	0.0409605	0.184336	0.0309109	0.0448159	0.125891	0.0298546	putative ATP binding protein	-3.73		EPR60234.1 putative ATP binding protein [Toxoplasma gondii GT1]	-	-	-	-	GO:0005575//cellular_component	GO:0000166//nucleotide binding;GO:0003677//DNA binding;GO:0003723//RNA binding;GO:0003724//RNA helicase activity;GO:0005524//ATP binding;GO:0005525//GTP binding	GO:0008150//biological_process
TGGT1_215100	12.87	16.475	18.7867	14.35	16.7567	15.665	17.76	0.333325	0.512563	0.146271	0.356396	0.264854	0.435692	PP-loop family protein	-4.07		EPR60086.1 PP-loop family protein [Toxoplasma gondii GT1]	-	-	-	-	-	GO:0016879//ligase activity, forming carbon-nitrogen bonds	GO:0006400//tRNA modification
TGGT1_215130	17.1867	22.055	23.7467	21.5833	25.68	22.3425	28.5733	0.342196	0.444352	0.312373	0.552875	0.360075	0.701411	adaptor-related protein complex 3, sigma 2 subunit	-2.24		EPR60087.1 adaptor-related protein complex 3, sigma 2 subunit [Toxoplasma gondii GT1]	Cellular Processes	Transport and catabolism	ko04142//Lysosome	K12399	-	-	-
TGGT1_215140	0.5433	0.875	0.4233	0.69	0.2533	0.315	0.2167	0.280872	-0.116779	0.131005	-0.300287	-0.230956	-0.343045	hypothetical protein	1.11		EPR60088.1 hypothetical protein TGGT1_215140 [Toxoplasma gondii GT1]	-	-	-	-	-	-	-
TGGT1_215150	130.98	126.49	132.93	122.35	121.967	115.007	112.957	-0.0499352	0.0211598	-0.0975616	-0.102052	-0.186101	-0.211834	AP2 domain transcription factor AP2X-9	-2.29		EPR60089.1 AP2 domain transcription factor AP2X-9 [Toxoplasma gondii GT1]	-	-	-	-	-	GO:0003700//transcription factor activity, sequence-specific DNA binding	GO:0006355//regulation of transcription, DNA-templated
TGGT1_215160	177.773	159.285	152.163	155.123	157.647	167.097	161.07	-0.157492	-0.223061	-0.195445	-0.172314	-0.088833	-0.141514	hypothetical protein	-5.05		XP_002370835.2 hypothetical protein TGME49_215160 [Toxoplasma gondii ME49]	-	-	-	-	-	-	-
[truncated: 7,504 more rows]
