# Supplementary material for: The Toxoplasma micropore mediates endocytosis for selective nutrient salvage from host cell compartments
Source: Nat Commun. 2023 Feb 22;14:977. doi: 10.1038/s41467-023-36571-4 (PMC9947163; doi:10.1038/s41467-023-36571-4)
Supplement: Supplementary file 16 — Supplementary Data 11 [file 41467_2023_36571_MOESM16_ESM.xlsx]

## Sheet: Supplementary Data 11
Supplementary Data 11. Differential transcripts in the lines grown in auxin for 12 hr and 36 hr.
GeneID	TIR1	EPS15-AID_12hr	EPS15-AID_36hr	AID-K13_12hr	AID-K13_36hr	tKD_12hr	tKD_36hr	logTR_EPS15_12hr	logTR_EPS15_36hr	logTR_K13_12hr	logTR_K13_36hr	logTR_tKD_12hr	logTR_tKD_36hr	Product.Description	Symbol	Description	KEGG_A_class	KEGG_B_class	Pathway	K_ID	GO Component	GO Function	GO Process
TGGT1_259115	22.0267	164.5	179.923	23.4267	24.3	173.173	166.15	2.90076	3.03006	0.0889004	0.141703	2.97488	2.91516	ABC1 family protein	YPL109C	EPR62867.1 ABC1 family protein [Toxoplasma gondii GT1]	-	-	-	-	-	GO:0016709//oxidoreductase activity, acting on paired donors, with incorporation or reduction of molecular oxygen, NAD(P)H as one donor, and incorporation of one atom of oxygen	GO:0006744//ubiquinone biosynthetic process
TGGT1_200320	17.87	84.665	91.1667	21.23	21.8033	41.7525	48.85	2.24423	2.35097	0.248565	0.287007	1.22432	1.45082	hypoxanthine-xanthine-guanine phosphoribosyl transferase HXGPRT	HPRT	XP_002371954.1 hypoxanthine-xanthine-guanine phosphoribosyl transferase HXGPRT [Toxoplasma gondii ME49]	Metabolism;Metabolism;Metabolism	Global and overview maps;Nucleotide metabolism;Xenobiotics biodegradation and metabolism	ko01100//Metabolic pathways;ko00230//Purine metabolism;ko00983//Drug metabolism - other enzymes	K00760;K00760;K00760	GO:0005737//cytoplasm	GO:0003999//adenine phosphoribosyltransferase activity;GO:0004422//hypoxanthine phosphoribosyltransferase activity;GO:0004588//orotate phosphoribosyltransferase activity;GO:0004749//ribose phosphate diphosphokinase activity	GO:0006166//purine ribonucleoside salvage;GO:0009116//nucleoside metabolic process;GO:0009152//purine ribonucleotide biosynthetic process;GO:0009220//pyrimidine ribonucleotide biosynthetic process
TGGT1_239020	77.1767	29.715	35.9667	47.44	51.7067	40.775	40.5433	-1.37697	-1.1015	-0.702061	-0.577814	-0.92048	-0.928702	ABC transporter transmembrane region domain-containing protein	ABCB1	ABN95811.1 ATP-binding cassette protein subfamily B member 2 [Toxoplasma gondii]	Environmental Information Processing;Human Diseases;Organismal Systems;Human Diseases	Membrane transport;Cancers;Digestive system;Cancers	ko02010//ABC transporters;ko05206//MicroRNAs in cancer;ko04976//Bile secretion;ko05226//Gastric cancer	K05658;K05658;K05658;K05658	GO:0005575//cellular_component;GO:0005737//cytoplasm;GO:0005887//integral component of plasma membrane;GO:0009288//bacterial-type flagellum;GO:0009380//excinuclease repair complex;GO:0009898//cytoplasmic side of plasma membrane;GO:0016021//integral component of membrane;GO:0043190//ATP-binding cassette (ABC) transporter complex;GO:0055051//ATP-binding cassette (ABC) transporter complex, integrate…	GO:0000166//nucleotide binding;GO:0003674//molecular_function;GO:0003677//DNA binding;GO:0003723//RNA binding;GO:0003724//RNA helicase activity;GO:0003924//GTPase activity;GO:0004020//adenylylsulfate kinase activity;GO:0004140//dephospho-CoA kinase activity;GO:0004385//guanylate kinase activity;GO:0004798//thymidylate kinase activity;GO:0004849//uridine kinase activity;GO:0005260//channel-conduct…	GO:0000910//cytokinesis;GO:0001539//cilium or flagellum-dependent cell motility;GO:0002949//tRNA threonylcarbamoyladenosine modification;GO:0006289//nucleotide-excision repair;GO:0006576//cellular biogenic amine metabolic process;GO:0006790//sulfur compound metabolic process;GO:0006810//transport;GO:0006817//phosphate ion transport;GO:0006824//cobalt ion transport;GO:0006855//drug transmembrane t…
TGGT1_245752	2.25	1.13	1.2667	1.3967	1.3833	1.47	1.7467	-0.993602	-0.82885	-0.687903	-0.701811	-0.614109	-0.365293	WD domain, G-beta repeat-containing protein	CFAP44	EPR63721.1 WD domain, G-beta repeat-containing protein [Toxoplasma gondii GT1]	-	-	-	-	-	GO:0005515//protein binding	-
TGGT1_277930	7.0567	2.19	3.4267	2.21	3.3033	2.1975	3.6233	-1.68806	-1.04217	-1.67495	-1.09509	-1.68313	-0.961689	hypothetical protein	--	EPR63237.1 hypothetical protein TGGT1_277930 [Toxoplasma gondii GT1]	-	-	-	-	-	-	-
TGGT1_309980	59.5033	16.765	17.0433	41.2067	48.96	7.645	9.4467	-1.82752	-1.80376	-0.530091	-0.281366	-2.96038	-2.65509	dynein heavy chain family protein	DHC1	EPR60884.1 dynein heavy chain family protein [Toxoplasma gondii GT1]	Human Diseases	Neurodegenerative diseases	ko05016//Huntington disease	K10408	GO:0005874//microtubule;GO:0030286//dynein complex	GO:0003723//RNA binding;GO:0003724//RNA helicase activity;GO:0005198//structural molecule activity;GO:0005524//ATP binding;GO:0008134//transcription factor binding;GO:0008569//ATP-dependent microtubule motor activity, minus-end-directed;GO:0016887//ATPase activity;GO:0019799//tubulin N-acetyltransferase activity	GO:0002949//tRNA threonylcarbamoyladenosine modification;GO:0006355//regulation of transcription, DNA-templated;GO:0007018//microtubule-based movement;GO:0031412//gas vesicle organization;GO:0071929//alpha-tubulin acetylation
TGGT1_217410	12.32	3.59	2.9533	5.66	4.95	3.85	2.9533	-1.77895	-2.0606	-1.12213	-1.3155	-1.67807	-2.0606	hypothetical protein	--	KFG64747.1 putative transmembrane protein [Toxoplasma gondii RUB]	-	-	-	-	GO:0016021//integral component of membrane;GO:0019028//viral capsid	GO:0003674//molecular_function	GO:0008150//biological_process
TGGT1_226755	32.57	18.115	19.81	40.0333	33.2867	43.8875	34.21	-0.846359	-0.717315	0.297657	0.0314021	0.430266	0.0708744	3'5'-cyclic nucleotide phosphodiesterase domain-containing protein	Pde3b	EPR62224.1 3'5'-cyclic nucleotide phosphodiesterase domain-containing protein [Toxoplasma gondii GT1]	Metabolism;Metabolism;Environmental Information Processing;Environmental Information Processing;Organismal Systems;Human Diseases	Global and overview maps;Nucleotide metabolism;Signal transduction;Signal transduction;Endocrine system;Substance dependence	ko01100//Metabolic pathways;ko00230//Purine metabolism;ko04024//cAMP signaling pathway;ko04022//cGMP - PKG signaling pathway;ko04924//Renin secretion;ko05032//Morphine addiction	K19021;K19021;K19021;K19021;K19021;K19021	-	GO:0004114//3',5'-cyclic-nucleotide phosphodiesterase activity	GO:0007165//signal transduction
TGGT1_356400	45.8333	7.16	7.95	13.0167	14.23	12.2575	10.74	-2.67836	-2.52737	-1.81603	-1.68746	-1.90273	-2.0934	cAMP-dependent protein kinase	--	CAJ20686.1 protein kinase, putative [Toxoplasma gondii RH]	-	-	-	-	-	-	-
TGGT1_297900	71.5433	46.38	50.7867	52.9833	50.67	55.36	51.06	-0.625314	-0.494366	-0.433279	-0.497685	-0.369973	-0.486623	hypothetical protein	--	EPR58351.1 hypothetical protein TGGT1_297900 [Toxoplasma gondii GT1]	-	-	-	-	-	GO:0003700//transcription factor activity, sequence-specific DNA binding	GO:0006355//regulation of transcription, DNA-templated
TGGT1_213880	19.0367	8.72	13.7833	14.85	16.8533	13.0275	16.2667	-1.12638	-0.465862	-0.35832	-0.175752	-0.547223	-0.226862	hypothetical protein	--	EPR59578.1 hypothetical protein TGGT1_213880 [Toxoplasma gondii GT1]	-	-	-	-	-	-	-
TGGT1_312480	34.9333	75.395	69.91	54.99	68.73	70	84.8067	1.10987	1.0009	0.654566	0.976337	1.00275	1.27958	putative uracil phosphoribosyltransferase FUR1	uprt	XP_002364470.1 uracil phosphoribosyltransferase FUR1, putative [Toxoplasma gondii ME49]	Metabolism;Metabolism	Global and overview maps;Nucleotide metabolism	ko01100//Metabolic pathways;ko00240//Pyrimidine metabolism	K00761;K00761	-	GO:0004749//ribose phosphate diphosphokinase activity;GO:0004845//uracil phosphoribosyltransferase activity	GO:0008655//pyrimidine-containing compound salvage;GO:0009116//nucleoside metabolic process;GO:0009152//purine ribonucleotide biosynthetic process
TGGT1_292375	1.1533	2.36	2.2733	1.39	1.17	2.8575	2.8467	1.03302	0.97902	0.269317	0.0207407	1.30899	1.30352	KRUF family protein	--	EPR59660.1 KRUF family protein [Toxoplasma gondii GT1]	-	-	-	-	-	GO:0008920//lipopolysaccharide heptosyltransferase activity	GO:0009244//lipopolysaccharide core region biosynthetic process
TGGT1_317705	2.1633	9.345	5.3033	2.8933	3.0433	3.3225	4.9467	2.11096	1.29366	0.419482	0.492403	0.619035	1.19323	enoyl-CoA hydratase/isomerase family protein	Echs1	XP_018637925.1 enoyl-CoA hydratase/isomerase family protein [Toxoplasma gondii ME49]	Metabolism;Metabolism;Metabolism;Metabolism;Metabolism;Metabolism;Metabolism;Metabolism;Metabolism;Metabolism;Metabolism	Global and overview maps;Global and overview maps;Global and overview maps;Amino acid metabolism;Carbohydrate metabolism;Lipid metabolism;Amino acid metabolism;Amino acid metabolism;Lipid metabolism;Metabolism of other amino acids;Carbohydrate metabolism	ko01100//Metabolic pathways;ko01200//Carbon metabolism;ko01212//Fatty acid metabolism;ko00280//Valine, leucine and isoleucine degradation;ko00640//Propanoate metabolism;ko00071//Fatty acid degradation;ko00310//Lysine degradation;ko00380//Tryptophan metabolism;ko00062//Fatty acid elongation;ko00410//beta-Alanine metabolism;ko00650//Butanoate metabolism	K07511;K07511;K07511;K07511;K07511;K07511;K07511;K07511;K07511;K07511;K07511	GO:0016507//mitochondrial fatty acid beta-oxidation multienzyme complex	GO:0003824//catalytic activity;GO:0003857//3-hydroxyacyl-CoA dehydrogenase activity;GO:0003860//3-hydroxyisobutyryl-CoA hydrolase activity;GO:0004165//dodecenoyl-CoA delta-isomerase activity;GO:0004300//enoyl-CoA hydratase activity;GO:0008692//3-hydroxybutyryl-CoA epimerase activity;GO:0008935//1,4-dihydroxy-2-naphthoyl-CoA synthase activity;GO:0016787//hydrolase activity;GO:0016830//carbon-carbo…	GO:0006465//signal peptide processing;GO:0006635//fatty acid beta-oxidation;GO:0009062//fatty acid catabolic process;GO:0009234//menaquinone biosynthetic process;GO:0010124//phenylacetate catabolic process;GO:0010128//benzoate catabolic process via CoA ligation;GO:0019439//aromatic compound catabolic process
TGGT1_314340	3.86	2.48	2.5867	2.7833	2.5	2.77	2.8967	-0.638261	-0.577488	-0.471804	-0.626673	-0.478715	-0.414191	Sodium:neurotransmitter symporter family protein	Slc6a7	EPR61205.1 Sodium:neurotransmitter symporter family protein [Toxoplasma gondii GT1]	Organismal Systems;Organismal Systems	Nervous system;Nervous system	ko04721//Synaptic vesicle cycle;ko04727//GABAergic synapse	K05034;K05034	GO:0016021//integral component of membrane	-	-
TGGT1_225790	48.1667	25.32	28.9267	35.55	39.08	29.935	33.5533	-0.927759	-0.735634	-0.438187	-0.301606	-0.686203	-0.521581	PDI family protein	--	XP_002366242.1 PDI family protein [Toxoplasma gondii ME49]	-	-	-	-	-	-	-
TGGT1_311100	235.983	123.46	126.87	164.943	138.303	132.077	119.33	-0.934641	-0.895334	-0.516715	-0.770849	-0.8373	-0.983728	zinc finger (CCCH type) motif-containing protein	--	EPR61137.1 zinc finger (CCCH type) motif-containing protein [Toxoplasma gondii GT1]	-	-	-	-	-	GO:0046872//metal ion binding	-
TGGT1_240850	9.9133	18.26	16.8833	14.59	17.0233	18.715	18.1267	0.881249	0.76816	0.557543	0.780073	0.916758	0.870679	WD domain, G-beta repeat-containing protein	--	EPR60588.1 WD domain, G-beta repeat-containing protein [Toxoplasma gondii GT1]	-	-	-	-	-	GO:0005515//protein binding	-
TGGT1_216760	10.8967	19.77	18.1233	17.89	17.35	18.98	18.25	0.859422	0.733954	0.715262	0.671044	0.800589	0.744005	RNA pseudouridine synthase superfamily protein	At3g19440	EPR58746.1 RNA pseudouridine synthase superfamily protein [Toxoplasma gondii GT1]	-	-	-	-	-	GO:0003723//RNA binding;GO:0004730//pseudouridylate synthase activity;GO:0009982//pseudouridine synthase activity	GO:0001522//pseudouridine synthesis;GO:0009451//RNA modification
TGGT1_280500	6.12	2.32	2.4633	1.95	2.0333	2.21	3.4233	-1.39941	-1.31294	-1.65006	-1.58971	-1.46949	-0.838144	inorganic anion transporter, sulfate permease (SulP) family protein	--	XP_002371444.1 inorganic anion transporter, sulfate permease (SulP) family protein [Toxoplasma gondii ME49]	-	-	-	-	GO:0016020//membrane;GO:0016021//integral component of membrane	GO:0015098//molybdate ion transmembrane transporter activity;GO:0015116//sulfate transmembrane transporter activity	GO:0008272//sulfate transport;GO:0009411//response to UV;GO:0015689//molybdate ion transport
TGGT1_209985	32.6667	6.51	5.3633	11.6	10.3167	10.505	9.05	-2.32709	-2.60663	-1.4937	-1.66284	-1.63674	-1.85183	cAMP-dependent protein kinase	ROP4	KFG60445.1 cAMP-dependent protein kinase, partial [Toxoplasma gondii RUB]	Human Diseases;Human Diseases;Cellular Processes;Human Diseases;Human Diseases;Organismal Systems;Cellular Processes;Human Diseases;Environmental Information Processing;Organismal Systems;Human Diseases;Human Diseases;Environmental Information Processing;Human Diseases;Environmental Information Processing;Human Diseases;Human Diseases;Environmental Information Processing;Environmental Information…	Neurodegenerative diseases;Infectious diseases;Transport and catabolism;Infectious diseases;Cancers;Endocrine system;Cell growth and death;Infectious diseases;Signal transduction;Endocrine system;Infectious diseases;Infectious disease: viral;Signal transduction;Infectious diseases;Signal transduction;Infectious diseases;Infectious diseases;Signal transduction;Signal transduction;Signal transducti…	ko05010//Alzheimer disease;ko05165//Human papillomavirus infection;ko04140//Autophagy - animal;ko05132//Salmonella infection;ko05200//Pathways in cancer;ko04910//Insulin signaling pathway;ko04218//Cellular senescence;ko05131//Shigellosis;ko04024//cAMP signaling pathway;ko04922//Glucagon signaling pathway;ko05169//Epstein-Barr virus infection;ko05170//Human immunodeficiency virus 1 infection;ko043…	K04456;K04456;K04456;K04456;K04456;K04456;K04456;K04456;K04456;K04456;K04456;K04456;K04456;K04456;K04456;K04456;K04456;K04456;K04456;K04456;K04456;K04456;K04456;K04456;K04456;K04456;K04456;K04456;K04456;K04456;K04456;K04456;K04456;K04456;K04456;K04456;K04456;K04456;K04456;K04456;K04456;K04456;K04456;K04456;K04456;K04456;K04456;K04456;K04456;K04456;K04456;K04456;K04456;K04456;K04456;K04456;K04456;…	-	GO:0004672//protein kinase activity;GO:0005524//ATP binding	GO:0006468//protein phosphorylation
TGGT1_249180	127.373	285.765	305.41	211.66	235.267	159.827	175.243	1.16577	1.26168	0.732686	0.885234	0.327453	0.460296	bifunctional dihydrofolate reductase-thymidylate synthase	THY-2	XP_002367252.1 bifunctional dihydrofolate reductase-thymidylate synthase [Toxoplasma gondii ME49]	Metabolism;Metabolism;Human Diseases;Metabolism	Global and overview maps;Nucleotide metabolism;Drug resistance;Metabolism of cofactors and vitamins	ko01100//Metabolic pathways;ko00240//Pyrimidine metabolism;ko01523//Antifolate resistance;ko00670//One carbon pool by folate	K00560;K00560;K00560;K00560	-	GO:0004146//dihydrofolate reductase activity;GO:0004799//thymidylate synthase activity	GO:0009265//2'-deoxyribonucleotide biosynthetic process;GO:0046654//tetrahydrofolate biosynthetic process;GO:0055114//oxidation-reduction process
TGGT1_295100	145.947	87.86	84.6133	98.43	90.1533	83.9325	80.8733	-0.732163	-0.786485	-0.568272	-0.694989	-0.79814	-0.851706	hypothetical protein	--	XP_018638554.1 hypothetical protein TGME49_295100 [Toxoplasma gondii ME49]	-	-	-	-	-	-	-
TGGT1_247780	45.16	29.11	31.75	33.8933	32.9333	35.975	34.1667	-0.633531	-0.508289	-0.414045	-0.455498	-0.328051	-0.402455	hypothetical protein	--	ESS34327.1 putative transmembrane protein [Toxoplasma gondii VEG]	-	-	-	-	-	GO:0004190//aspartic-type endopeptidase activity;GO:0015232//heme transporter activity	GO:0006508//proteolysis;GO:0015886//heme transport;GO:0030436//asexual sporulation
TGGT1_258230	43.9033	28.31	31.3367	30.59	34.1467	30.92	35.46	-0.633018	-0.486476	-0.521269	-0.362583	-0.505789	-0.308137	rhoptry kinase family protein ROP20	--	EPR62908.1 rhoptry kinase family protein ROP20 [Toxoplasma gondii GT1]	-	-	-	-	-	GO:0003674//molecular_function;GO:0004672//protein kinase activity;GO:0005524//ATP binding	GO:0006468//protein phosphorylation;GO:0030436//asexual sporulation
TGGT1_229220	23.6133	11.395	15.6767	17.4033	14.8233	13.8475	18.8833	-1.0512	-0.590978	-0.440239	-0.671733	-0.769974	-0.322489	hypothetical protein	--	EPR64057.1 hypothetical protein TGGT1_229220 [Toxoplasma gondii GT1]	-	-	-	-	-	-	-
TGGT1_243350	32.1233	57.08	54.5733	22.53	21.6	17.855	30.5467	0.829365	0.764575	-0.511773	-0.572589	-0.847292	-0.0726036	gamma-glutamyl hydrolase	gghA	EPR56562.1 gamma-glutamyl hydrolase [Toxoplasma gondii GT1]	Metabolism;Human Diseases	Metabolism of cofactors and vitamins;Drug resistance	ko00790//Folate biosynthesis;ko01523//Antifolate resistance	K01307;K01307	-	GO:0003883//CTP synthase activity;GO:0003922//GMP synthase (glutamine-hydrolyzing) activity;GO:0004642//phosphoribosylformylglycinamidine synthase activity;GO:0016787//hydrolase activity;GO:0016884//carbon-nitrogen ligase activity, with glutamine as amido-N-donor;GO:0046820//4-amino-4-deoxychorismate synthase activity	GO:0006177//GMP biosynthetic process;GO:0009152//purine ribonucleotide biosynthetic process;GO:0009220//pyrimidine ribonucleotide biosynthetic process;GO:0042823//pyridoxal phosphate biosynthetic process
TGGT1_410080	47.74	109.14	102.71	36.7167	39.1	31.805	64.7967	1.19291	1.10531	-0.378762	-0.28803	-0.585945	0.440722	hypothetical protein	--	EPR59317.1 hypothetical protein TGGT1_410080 [Toxoplasma gondii GT1]	-	-	-	-	-	-	-
TGGT1_410060	16.7	10.885	13.7167	11.1533	15.28	10.8825	16.3533	-0.617507	-0.283915	-0.582377	-0.128204	-0.617838	-0.0302663	putative proteophosphoglycan ppg4, related protein	--	EPR59338.1 putative proteophosphoglycan ppg4, related protein, partial [Toxoplasma gondii GT1]	-	-	-	-	-	GO:0003677//DNA binding	GO:0006260//DNA replication
TGGT1_278550	12.0467	19.03	19.2267	15.1633	17.57	19.2375	18.5667	0.659638	0.674473	0.331946	0.544476	0.675283	0.624079	elongation factor Tu GTP binding domain-containing protein	infB	EPR63179.1 elongation factor Tu GTP binding domain-containing protein [Toxoplasma gondii GT1]	-	-	-	-	GO:0005737//cytoplasm	GO:0003743//translation initiation factor activity;GO:0003746//translation elongation factor activity;GO:0003747//translation release factor activity;GO:0003924//GTPase activity;GO:0004781//sulfate adenylyltransferase (ATP) activity;GO:0005525//GTP binding;GO:0015639//ferrous iron uptake transmembrane transporter activity;GO:0019843//rRNA binding;GO:0043022//ribosome binding;GO:0051539//4 iron, 4…	GO:0000103//sulfate assimilation;GO:0001514//selenocysteine incorporation;GO:0006412//translation;GO:0006413//translational initiation;GO:0006414//translational elongation;GO:0006415//translational termination;GO:0006950//response to stress;GO:0015684//ferrous iron transport;GO:0042254//ribosome biogenesis;GO:0046336//ethanolamine catabolic process;GO:0051186//cofactor metabolic process
MSTRG.6378	3.2767	1.59	2.68	2.3	3.5967	2.9725	2.9233	-1.04322	-0.290011	-0.51061	0.13443	-0.140567	-0.164646	NA	--	-	-	-	-	-	-	-	-
TGGT1_265450	154.747	260.79	236.94	192.44	213.6	229.08	244.667	0.75298	0.614613	0.3145	0.465003	0.565943	0.660909	hexokinase	HXK	Q969A8.1 RecName: Full=Hexokinase [Toxoplasma gondii]	Metabolism;Metabolism;Organismal Systems;Human Diseases;Metabolism;Environmental Information Processing;Metabolism;Metabolism;Metabolism;Human Diseases;Metabolism;Human Diseases;Organismal Systems;Metabolism	Global and overview maps;Global and overview maps;Endocrine system;Infectious diseases;Carbohydrate metabolism;Signal transduction;Carbohydrate metabolism;Carbohydrate metabolism;Carbohydrate metabolism;Cancers;Carbohydrate metabolism;Endocrine and metabolic diseases;Digestive system;Biosynthesis of other secondary metabolites	ko01100//Metabolic pathways;ko01200//Carbon metabolism;ko04910//Insulin signaling pathway;ko05131//Shigellosis;ko00010//Glycolysis / Gluconeogenesis;ko04066//HIF-1 signaling pathway;ko00051//Fructose and mannose metabolism;ko00520//Amino sugar and nucleotide sugar metabolism;ko00500//Starch and sucrose metabolism;ko05230//Central carbon metabolism in cancer;ko00052//Galactose metabolism;ko04930//…	K00844;K00844;K00844;K00844;K00844;K00844;K00844;K00844;K00844;K00844;K00844;K00844;K00844;K00844	-	GO:0005524//ATP binding;GO:0016773//phosphotransferase activity, alcohol group as acceptor	GO:0005975//carbohydrate metabolic process
TGGT1_238240	92.3067	166.71	148.403	112.087	133.157	136.262	153.677	0.852833	0.685016	0.280108	0.528618	0.561881	0.735391	bystin protein	bysl	XP_018637693.1 bystin protein [Toxoplasma gondii ME49]	-	-	-	-	-	-	-
TGGT1_238440	6.1167	2.515	2.4233	3.3933	2.52	2.825	2.6267	-1.2822	-1.33578	-0.850065	-1.27933	-1.1145	-1.2195	SAG-related sequence SRS22A	--	EPR60362.1 SAG-related sequence SRS22A [Toxoplasma gondii GT1]	-	-	-	-	GO:0016020//membrane	-	-
TGGT1_284420	47.0867	102.84	105.02	41.76	45.1833	33.945	64.5267	1.12701	1.15727	-0.173198	-0.05953	-0.472121	0.454577	hypothetical protein	--	EPR59336.1 hypothetical protein TGGT1_284420 [Toxoplasma gondii GT1]	-	-	-	-	-	-	-
TGGT1_314450	555.85	334.14	388.047	401.683	404.587	391.49	397.86	-0.734243	-0.518465	-0.468637	-0.458247	-0.50572	-0.482435	hypothetical protein	--	EPR61192.1 hypothetical protein TGGT1_314450 [Toxoplasma gondii GT1]	-	-	-	-	-	-	-
TGGT1_241710	4.1733	12.285	9.4467	5.41	4.97	12.3175	10.4033	1.55764	1.17862	0.37444	0.252057	1.56145	1.31778	hypothetical protein	--	EPR60598.1 hypothetical protein TGGT1_241710 [Toxoplasma gondii GT1]	-	-	-	-	GO:0005940//septin ring;GO:0016021//integral component of membrane	GO:0005524//ATP binding	GO:0000921//septin ring assembly;GO:0007059//chromosome segregation;GO:0016032//viral process;GO:0030261//chromosome condensation
TGGT1_243730	989.073	626.92	622	778.817	693.627	636.942	654.463	-0.657796	-0.669163	-0.344794	-0.511918	-0.634914	-0.595765	rhoptry protein ROP9	--	CAC04420.1 p36 protein [Toxoplasma gondii]	-	-	-	-	-	GO:0016791//phosphatase activity	-
TGGT1_271190	12.4567	23.65	20.8	17.2567	17.5667	18.8925	19.3333	0.924918	0.739662	0.470235	0.495921	0.600892	0.634166	bicoid-interacting protein BIN3	mepce	EPR64667.1 bicoid-interacting protein BIN3 [Toxoplasma gondii GT1]	-	-	-	-	-	GO:0008168//methyltransferase activity;GO:0008276//protein methyltransferase activity;GO:0008689//3-demethylubiquinone-9 3-O-methyltransferase activity;GO:0008757//S-adenosylmethionine-dependent methyltransferase activity;GO:0046025//precorrin-6Y C5,15-methyltransferase (decarboxylating) activity;GO:0046406//magnesium protoporphyrin IX methyltransferase activity	GO:0006412//translation;GO:0006464//cellular protein modification process;GO:0006744//ubiquinone biosynthetic process;GO:0008152//metabolic process;GO:0015995//chlorophyll biosynthetic process;GO:0018364//peptidyl-glutamine methylation;GO:0042273//ribosomal large subunit biogenesis;GO:0046140//corrin biosynthetic process
TGGT1_292280	3.61	12.595	16.55	4.98	4.18	7.0325	10.04	1.80278	2.19676	0.464147	0.211504	0.962039	1.47569	SAG-related sequence SRS36D	--	AAB70530.1 surface antigen 5B [Toxoplasma gondii]	-	-	-	-	GO:0016020//membrane	-	-
MSTRG.2216	11.1867	5.73	6.1167	9.2167	8.2233	7.485	7.4433	-0.965177	-0.870959	-0.279462	-0.443995	-0.57971	-0.58777	NA	--	-	-	-	-	-	-	GO:0003677//DNA binding;GO:0003678//DNA helicase activity;GO:0005524//ATP binding	-
TGGT1_230080	9.4567	14.675	15.1433	13.1367	15.5033	14.58	13.9833	0.633952	0.679271	0.474194	0.713167	0.624582	0.564296	DEAD/DEAH box helicase domain-containing protein	POLQ	EPR64178.1 DEAD/DEAH box helicase domain-containing protein [Toxoplasma gondii GT1]	-	-	-	-	-	GO:0003676//nucleic acid binding;GO:0004003//ATP-dependent DNA helicase activity;GO:0004386//helicase activity;GO:0005524//ATP binding;GO:0008026//ATP-dependent helicase activity	GO:0006139//nucleobase-containing compound metabolic process;GO:0006268//DNA unwinding involved in DNA replication;GO:0006281//DNA repair;GO:0006310//DNA recombination;GO:0043571//maintenance of CRISPR repeat elements
MSTRG.126	19.38	7.585	8.74	10.0933	11.67	10.4075	10.6667	-1.35335	-1.14886	-0.941171	-0.731764	-0.896945	-0.861455	NA	--	CEL73525.1 TPA: hypothetical protein BN1205_080230 [Toxoplasma gondii VEG]	-	-	-	-	-	-	-
TGGT1_240930	4.8833	1.915	1.8033	2.86	2.57	2.0975	2.0733	-1.35051	-1.43722	-0.771841	-0.926088	-1.21919	-1.23593	MoaC family protein	moaC	EPR60580.1 MoaC family protein [Toxoplasma gondii GT1]	Metabolism;Metabolism	Global and overview maps;Metabolism of cofactors and vitamins	ko01100//Metabolic pathways;ko00790//Folate biosynthesis	K20967;K20967	-	GO:0003824//catalytic activity	GO:0006777//Mo-molybdopterin cofactor biosynthetic process
TGGT1_261390	54.0933	32.845	33.3633	41.26	42.9967	38.7575	40.0233	-0.719776	-0.697188	-0.390706	-0.331224	-0.480974	-0.43461	hypothetical protein	--	EPR62663.1 hypothetical protein TGGT1_261390 [Toxoplasma gondii GT1]	-	-	-	-	-	-	-
TGGT1_247540	7.5233	3.73	3.87	5.9867	4.4	4.0575	3.0967	-1.01219	-0.959032	-0.329605	-0.773862	-0.890775	-1.28063	ATP-binding cassette G family transporter ABCG107	ABCG7	EPR63674.1 ATP-binding cassette G family transporter ABCG107 [Toxoplasma gondii GT1]	-	-	-	-	GO:0005575//cellular_component;GO:0005887//integral component of plasma membrane;GO:0009380//excinuclease repair complex;GO:0009898//cytoplasmic side of plasma membrane;GO:0016020//membrane;GO:0016021//integral component of membrane;GO:0043190//ATP-binding cassette (ABC) transporter complex;GO:0055051//ATP-binding cassette (ABC) transporter complex, integrated substrate binding;GO:0055052//ATP-bi…	GO:0003674//molecular_function;GO:0003924//GTPase activity;GO:0004385//guanylate kinase activity;GO:0004527//exonuclease activity;GO:0005260//channel-conductance-controlling ATPase activity;GO:0005319//lipid transporter activity;GO:0005524//ATP binding;GO:0005525//GTP binding;GO:0008565//protein transporter activity;GO:0009381//excinuclease ABC activity;GO:0015220//choline transmembrane transport…	GO:0000910//cytokinesis;GO:0006260//DNA replication;GO:0006289//nucleotide-excision repair;GO:0006310//DNA recombination;GO:0006810//transport;GO:0006817//phosphate ion transport;GO:0006824//cobalt ion transport;GO:0006869//lipid transport;GO:0007601//visual perception;GO:0008150//biological_process;GO:0008272//sulfate transport;GO:0015675//nickel cation transport;GO:0015689//molybdate ion transp…
TGGT1_314440	320.337	199.98	232.383	244.19	233.41	232.232	226.977	-0.679733	-0.463083	-0.391585	-0.456723	-0.464019	-0.497045	hypothetical protein	--	EPR61193.1 hypothetical protein TGGT1_314440 [Toxoplasma gondii GT1]	-	-	-	-	-	-	-
TGGT1_210478	1.07	1.335	1.3	1.1067	1.23	1.1725	1.4067	0.319229	0.280901	0.0486534	0.201048	0.131977	0.394704	hypothetical protein	--	EPR59619.1 hypothetical protein TGGT1_210478 [Toxoplasma gondii GT1]	-	-	-	-	-	-	-
TGGT1_237510	32.8467	11.295	9.3333	14.4467	8.2	11.3775	8.6333	-1.54006	-1.81529	-1.18501	-2.00205	-1.52956	-1.92776	hypothetical protein	--	EPR60131.1 hypothetical protein TGGT1_237510 [Toxoplasma gondii GT1]	-	-	-	-	-	-	-
TGGT1_220060A	97.8867	56.465	95.2267	86.2167	116.313	87.14	95.0233	-0.793756	-0.0397467	-0.183146	0.248831	-0.167778	-0.0428315	hypothetical protein	--	EPR56877.1 hypothetical protein TGGT1_220060A, partial [Toxoplasma gondii GT1]	-	-	-	-	-	-	-
TGGT1_288475	1.14	1.555	1.56	1.3633	1.5533	1.5775	1.69	0.447881	0.452512	0.258069	0.446303	0.468606	0.567989	hypothetical protein	--	EPR59893.1 hypothetical protein TGGT1_288475 [Toxoplasma gondii GT1]	-	-	-	-	-	-	-
TGGT1_269050	79.75	40.245	36.6467	48.7467	40.08	37.085	35.88	-0.986675	-1.1218	-0.71018	-0.992602	-1.10465	-1.1523	hypothetical protein	--	EPR64889.1 hypothetical protein TGGT1_269050 [Toxoplasma gondii GT1]	-	-	-	-	-	GO:0004017//adenylate kinase activity	GO:0009151//purine deoxyribonucleotide metabolic process
TGGT1_284310	29.9267	60.86	68.9433	29.5833	27.08	20.3725	47.1333	1.02406	1.20398	-0.0166502	-0.144205	-0.55481	0.655313	hypothetical protein	--	ESS28224.1 putative transmembrane protein [Toxoplasma gondii VEG]	-	-	-	-	-	-	-
TGGT1_269075	3.46	5.68	5.69	3.19	3.5667	5.11	6.2067	0.715119	0.717657	-0.117216	0.0438178	0.562551	0.843054	hypothetical protein	--	EPR64891.1 hypothetical protein TGGT1_269075 [Toxoplasma gondii GT1]	-	-	-	-	-	-	-
TGGT1_253690	135.02	86.305	87.5767	103.947	102.723	88.7125	102.247	-0.645657	-0.624554	-0.377329	-0.39441	-0.605964	-0.401119	hypothetical protein	--	KFG47037.1 putative transmembrane protein [Toxoplasma gondii p89]	-	-	-	-	-	-	-
TGGT1_203050	31.32	15.91	19.5367	22.1567	20.79	19.995	19.3233	-0.97715	-0.680897	-0.499341	-0.591194	-0.647445	-0.696743	AP2 domain transcription factor AP2VIIa-6	--	EPR61648.1 AP2 domain transcription factor AP2VIIa-6 [Toxoplasma gondii GT1]	-	-	-	-	-	GO:0003700//transcription factor activity, sequence-specific DNA binding	GO:0006355//regulation of transcription, DNA-templated
TGGT1_285470	105.313	51.725	72.7133	100.2	99.1933	104.22	102.677	-1.02575	-0.534396	-0.0718051	-0.0863731	-0.0150555	-0.0365788	patched family protein	Ptchd3	EPR59349.1 patched family protein [Toxoplasma gondii GT1]	-	-	-	-	GO:0016021//integral component of membrane	-	-
TGGT1_409990	13.7233	26.36	25	18.65	13.4767	25.13	26.93	0.941723	0.865301	0.442548	-0.0261602	0.872783	0.972587	hypothetical protein	--	EPR59616.1 hypothetical protein TGGT1_409990 [Toxoplasma gondii GT1]	-	-	-	-	-	-	-
TGGT1_203490	20.75	31.71	29.41	25.1233	26.42	31.2125	30.0967	0.611827	0.503195	0.275915	0.348519	0.589013	0.536494	GNL3L/Grn1 GTPase	NSN1	EPR61691.1 GNL3L/Grn1 GTPase, partial [Toxoplasma gondii GT1]	Genetic Information Processing	Translation	ko03008//Ribosome biogenesis in eukaryotes	K14538	GO:0005737//cytoplasm	GO:0003924//GTPase activity;GO:0005525//GTP binding;GO:0015639//ferrous iron uptake transmembrane transporter activity;GO:0016772//transferase activity, transferring phosphorus-containing groups;GO:0019843//rRNA binding;GO:0043022//ribosome binding;GO:0051539//4 iron, 4 sulfur cluster binding	GO:0006400//tRNA modification;GO:0006412//translation;GO:0008150//biological_process;GO:0015684//ferrous iron transport;GO:0015809//arginine transport;GO:0015819//lysine transport;GO:0015822//ornithine transport;GO:0042254//ribosome biogenesis;GO:0051186//cofactor metabolic process
TGGT1_210245	3.42	7.57	12.1533	2.84	5.8167	4.38	10.2433	1.1463	1.82928	-0.268105	0.766205	0.356935	1.58261	hypothetical protein	--	EPR59642.1 hypothetical protein TGGT1_210245 [Toxoplasma gondii GT1]	-	-	-	-	-	GO:0005524//ATP binding	GO:0007059//chromosome segregation;GO:0030261//chromosome condensation
TGGT1_245746B	3.83	1.985	2.0267	3.47	2.4267	2.5725	3.7567	-0.948205	-0.918212	-0.142409	-0.658349	-0.574173	-0.0278785	hypothetical protein	Cfap44	EPR63738.1 hypothetical protein TGGT1_245746B [Toxoplasma gondii GT1]	-	-	-	-	-	GO:0005524//ATP binding	GO:0007059//chromosome segregation;GO:0030261//chromosome condensation
TGGT1_229290	11.4933	19.755	18.48	15.0567	16.8233	18.6075	18.17	0.781425	0.685172	0.389613	0.549668	0.695091	0.660765	kelch repeat-containing protein	KLHDC4	EPR64233.1 kelch repeat-containing protein [Toxoplasma gondii GT1]	-	-	-	-	-	GO:0004097//catechol oxidase activity;GO:0005515//protein binding	GO:0055114//oxidation-reduction process
TGGT1_410600	4.9633	1.705	1.06	2.2533	1.9467	2.035	2.0667	-1.54153	-2.22724	-1.13926	-1.35027	-1.28627	-1.26397	putative cAMP-dependent protein kinase	--	EPR57839.1 putative cAMP-dependent protein kinase, partial [Toxoplasma gondii GT1]	-	-	-	-	-	-	-
TGGT1_297488	51.32	22.26	50.2567	36.3867	46.62	47.415	51.6533	-1.20507	-0.0302052	-0.49611	-0.138572	-0.114178	0.00933935	hypothetical protein	--	EPR58403.1 hypothetical protein TGGT1_297488, partial [Toxoplasma gondii GT1]	-	-	-	-	-	-	-
TGGT1_210235	2.8733	6.285	9.5533	2.3667	4.9233	3.8375	8.5133	1.1292	1.73329	-0.279832	0.776917	0.417458	1.56701	hypothetical protein	--	KFG28045.1 putative transmembrane protein [Toxoplasma gondii p89]	-	-	-	-	-	GO:0005509//calcium ion binding	-
TGGT1_218910	84.04	9.25	15.5067	43.5933	13.5633	6.4725	10.58	-3.18355	-2.43818	-0.94697	-2.63137	-3.69868	-2.98974	hypothetical protein	--	ESS28873.1 putative transmembrane protein [Toxoplasma gondii VEG]	-	-	-	-	GO:0005576//extracellular region	GO:0008289//lipid binding	GO:0006869//lipid transport
TGGT1_245770A	65.4933	25.935	28.1033	58.1167	50.9733	31.605	34.4733	-1.33645	-1.22061	-0.172395	-0.361606	-1.05119	-0.925868	hypothetical protein	--	EPR63723.1 hypothetical protein TGGT1_245770A [Toxoplasma gondii GT1]	-	-	-	-	-	GO:0008565//protein transporter activity	GO:0030253//protein secretion by the type I secretion system
TGGT1_359770	14.37	7.94	7.5	9.9667	10.03	10.7175	10.27	-0.855849	-0.938098	-0.527872	-0.518738	-0.423092	-0.484624	SAG-related sequence protein SRS22E	--	EPR60395.1 SAG-related sequence protein SRS22E [Toxoplasma gondii GT1]	-	-	-	-	GO:0016020//membrane	-	-
TGGT1_300130	12.2633	5.61	4.1433	8.08	6.2667	5.145	4.9067	-1.12827	-1.5655	-0.60192	-0.968569	-1.2531	-1.32152	apical membrane antigen 1 domain-containing protein	AMA1	EPR56948.1 apical membrane antigen 1 domain-containing protein [Toxoplasma gondii GT1]	-	-	-	-	GO:0016020//membrane	-	GO:0009405//pathogenesis
TGGT1_304755	11.2467	6.89	9.9067	8.0633	9.01	9.04	12.2967	-0.706926	-0.183025	-0.480059	-0.319903	-0.315107	0.128769	hypothetical protein	--	EPR61370.1 hypothetical protein TGGT1_304755 [Toxoplasma gondii GT1]	-	-	-	-	-	-	-
TGGT1_254720	2322.24	1381.03	1324.84	1668.36	1370.91	1448.69	1384.66	-0.749774	-0.809705	-0.477086	-0.760382	-0.680773	-0.745984	dense granule protein GRA8	--	RQX68523.1 dense granule protein GRA8 [Toxoplasma gondii CAST]	-	-	-	-	-	-	-
TGGT1_216120	38.6967	58.98	51.9233	50.1933	49.0933	57.7525	58.25	0.608015	0.424172	0.375284	0.343316	0.577673	0.590048	hypothetical protein	--	XP_018635228.1 hypothetical protein TGME49_216120 [Toxoplasma gondii ME49]	-	-	-	-	-	-	-
TGGT1_201840	105.407	66.305	92.8567	70.8267	76.7867	52.375	74.0467	-0.668777	-0.182889	-0.573601	-0.457038	-1.00902	-0.509459	aspartyl protease ASP1	ctsD	EPR61731.1 aspartyl protease ASP1 [Toxoplasma gondii GT1]	Cellular Processes;Cellular Processes;Human Diseases;Organismal Systems;Cellular Processes;Environmental Information Processing	Transport and catabolism;Transport and catabolism;Infectious diseases;Endocrine system;Cell growth and death;Signal transduction	ko04140//Autophagy - animal;ko04142//Lysosome;ko05152//Tuberculosis;ko04915//Estrogen signaling pathway;ko04210//Apoptosis;ko04071//Sphingolipid signaling pathway	K01379;K01379;K01379;K01379;K01379;K01379	-	GO:0004190//aspartic-type endopeptidase activity	GO:0006508//proteolysis
TGGT1_275470	301.973	199.935	257.273	248.257	249.92	266.892	275.5	-0.59489	-0.231119	-0.282588	-0.272955	-0.178162	-0.132369	dense granule protein GRA15	--	EPR60013.1 dense granule protein GRA15 [Toxoplasma gondii GT1]	-	-	-	-	-	-	-
TGGT1_200340	48.99	21.855	16.31	43.88	33.13	29.595	23.92	-1.16452	-1.58673	-0.158924	-0.564349	-0.727134	-1.03427	hypothetical protein	--	EPR64994.1 hypothetical protein TGGT1_200340 [Toxoplasma gondii GT1]	-	-	-	-	-	-	-
TGGT1_210095	7.1833	2.61	2.0633	3.3467	2.5133	2.8225	2.82	-1.4606	-1.79969	-1.10191	-1.51506	-1.34767	-1.34895	hypothetical protein	--	EPR57804.1 hypothetical protein TGGT1_210095, partial [Toxoplasma gondii GT1]	-	-	-	-	-	-	-
TGGT1_273320	126.983	72.995	66.2767	98.4	79.0033	85.285	76.7967	-0.798769	-0.938065	-0.367909	-0.684654	-0.574275	-0.725523	hypothetical protein	--	KFG28744.1 putative transmembrane protein [Toxoplasma gondii GAB2-2007-GAL-DOM2]	-	-	-	-	-	-	-
TGGT1_263440	26.2967	44.045	43.5067	36.12	37.3	42.95	43.4033	0.744096	0.726356	0.457916	0.504294	0.707776	0.722923	hypothetical protein	--	RQX71569.1 Nop53 (60S ribosomal biogenesis) protein [Toxoplasma gondii CAST]	-	-	-	-	-	-	-
TGGT1_356060	5.58	2.265	2.88	4.82	3.9833	3.6825	3.64	-1.30075	-0.954196	-0.211232	-0.486301	-0.59958	-0.616327	hypothetical protein	--	EPR58406.1 hypothetical protein TGGT1_356060 [Toxoplasma gondii GT1]	-	-	-	-	-	-	-
TGGT1_291930	175.26	291.27	286.497	228.663	277.317	294.317	333.787	0.73286	0.709022	0.383728	0.662038	0.747877	0.92943	RNA recognition motif-containing protein	ncl	EPR59683.1 RNA recognition motif-containing protein [Toxoplasma gondii GT1]	Human Diseases	Infectious diseases	ko05130//Pathogenic Escherichia coli infection	K11294	-	GO:0003676//nucleic acid binding	GO:0008380//RNA splicing
TGGT1_293420	2.02	4.165	3.05	2.0033	2.3733	2.44	3.0467	1.04396	0.594454	-0.0119768	0.232539	0.272526	0.592892	transporter, major facilitator family protein	--	XP_002370144.1 transporter, major facilitator family protein [Toxoplasma gondii ME49]	-	-	-	-	-	GO:0015297//antiporter activity;GO:0022857//transmembrane transporter activity	GO:0055085//transmembrane transport
TGGT1_220540	40.4567	19.965	25.0933	25.1733	25.5267	28.1075	26.2267	-1.01891	-0.689076	-0.684484	-0.664372	-0.525424	-0.625342	hypothetical protein	--	KFG35341.1 putative transmembrane protein [Toxoplasma gondii FOU]	-	-	-	-	-	-	-
TGGT1_213020	14.5467	9.28	9.6333	10.53	9.06	60.665	54.4633	-0.648495	-0.59459	-0.466186	-0.683109	2.06017	1.90459	hypothetical protein	--	EPR59506.1 hypothetical protein TGGT1_213020 [Toxoplasma gondii GT1]	-	-	-	-	-	GO:0008270//zinc ion binding;GO:0046872//metal ion binding	-
TGGT1_270570	12.4733	18.575	16.61	15.9933	15.5	18.8075	16.63	0.574519	0.413209	0.358624	0.313425	0.592465	0.414945	hypothetical protein	--	EPR64764.1 hypothetical protein TGGT1_270570 [Toxoplasma gondii GT1]	-	-	-	-	-	-	-
TGGT1_220060	59.4367	34.665	60.7733	49.3467	76.7567	47.765	65.5067	-0.777874	0.0320836	-0.2684	0.368939	-0.3154	0.140288	hypothetical protein	--	EPR56876.1 hypothetical protein TGGT1_220060 [Toxoplasma gondii GT1]	-	-	-	-	-	-	-
TGGT1_207600	19.5233	10.555	11.9267	14.23	12.49	11.6125	12.1633	-0.88727	-0.711002	-0.456261	-0.644423	-0.749518	-0.682662	tubulin/FtsZ family, GTPase domain-containing protein	TUBD1	EPR57976.1 tubulin/FtsZ family, GTPase domain-containing protein [Toxoplasma gondii GT1]	-	-	-	-	-	GO:0003924//GTPase activity	-
TGGT1_315740	27.5067	60.675	65.0667	42.6167	64.2867	60.9275	86.4	1.14132	1.24214	0.631636	1.22474	1.14731	1.65125	SAG-related sequence SRS54	--	EPR58797.1 SAG-related sequence SRS54 [Toxoplasma gondii GT1]	-	-	-	-	GO:0016020//membrane	-	-
TGGT1_411860	65.1267	37.915	53.3567	47.1767	48.3867	40.59	55.39	-0.78048	-0.28758	-0.465175	-0.428639	-0.682125	-0.233624	putative transmembrane protein	--	EPR56700.1 putative transmembrane protein, partial [Toxoplasma gondii GT1]	-	-	-	-	-	-	-
TGGT1_307030	1.7567	4.635	3.87	1.6333	2.1067	2.505	2.66	1.3997	1.13947	-0.105078	0.262117	0.511943	0.598558	Purine nucleoside phosphorylase	udp	XP_002371876.2 Purine nucleoside phosphorylase [Toxoplasma gondii ME49]	-	-	-	-	-	GO:0003824//catalytic activity;GO:0004731//purine-nucleoside phosphorylase activity;GO:0008714//AMP nucleosidase activity;GO:0009029//tetraacyldisaccharide 4'-kinase activity	GO:0006139//nucleobase-containing compound metabolic process;GO:0009116//nucleoside metabolic process;GO:0009245//lipid A biosynthetic process;GO:0043096//purine nucleobase salvage;GO:0046033//AMP metabolic process
TGGT1_227620	6619.5	4133.14	4147.81	5076.16	4533.88	4494.13	5072.07	-0.679484	-0.674371	-0.382986	-0.545975	-0.558681	-0.384147	dense granule protein GRA2	GRA2	P13404.2 RecName: Full=Dense granule protein 2; Short=Protein GRA 2; AltName: Full=28 kDa antigen; AltName: Full=GP28.5; Flags: Precursor [Toxoplasma gondii]	-	-	-	-	-	-	-
TGGT1_300055	38.8833	17.12	25.1967	23.5533	26.2633	26.4375	27.1433	-1.18347	-0.625916	-0.723221	-0.566102	-0.556565	-0.518555	hypothetical protein	--	KFG57021.1 putative transmembrane protein [Toxoplasma gondii RUB]	-	-	-	-	GO:0005634//nucleus	-	-
TGGT1_281675	9.04	6.01	6.6567	10.1967	8.9567	8.655	8.25	-0.588958	-0.441516	0.173708	-0.0133555	-0.062789	-0.131929	putative protein kinase	MKK4	EPR61842.1 putative protein kinase, partial [Toxoplasma gondii GT1]	-	-	-	-	-	GO:0004672//protein kinase activity;GO:0005524//ATP binding	GO:0006468//protein phosphorylation
TGGT1_411720	15.99	7.22	7.5833	9.7867	9.7533	10.42	9.1967	-1.1471	-1.07627	-0.708276	-0.713208	-0.617815	-0.797982	hypothetical protein	--	EPR56718.1 hypothetical protein TGGT1_411720, partial [Toxoplasma gondii GT1]	-	-	-	-	-	-	-
TGGT1_293480	90.6467	40.925	53.76	39.1633	41.5333	138.107	134.117	-1.14727	-0.753721	-1.21075	-1.12599	0.607465	0.565162	MoeA N-terminal region (domain I and II) domain-containing protein	CNX1	XP_002370150.1 MoeA N-terminal region (domain I and II) domain-containing protein [Toxoplasma gondii ME49]	Metabolism;Metabolism;Organismal Systems	Global and overview maps;Metabolism of cofactors and vitamins;Nervous system	ko01100//Metabolic pathways;ko00790//Folate biosynthesis;ko04727//GABAergic synapse	K15376;K15376;K15376	-	GO:0003824//catalytic activity	GO:0006777//Mo-molybdopterin cofactor biosynthetic process;GO:0032324//molybdopterin cofactor biosynthetic process
TGGT1_269600	5.8867	2.685	3.2533	2.3333	2.86	2.4625	2.9833	-1.13254	-0.855555	-1.33509	-1.04144	-1.25734	-0.98055	biotin-requiring enzyme domain-containing protein	bccA	EPR64938.1 biotin-requiring enzyme domain-containing protein [Toxoplasma gondii GT1]	-	-	-	-	GO:0005737//cytoplasm;GO:0009317//acetyl-CoA carboxylase complex;GO:0043190//ATP-binding cassette (ABC) transporter complex;GO:0045252//oxoglutarate dehydrogenase complex;GO:0045254//pyruvate dehydrogenase complex	GO:0003989//acetyl-CoA carboxylase activity;GO:0004149//dihydrolipoyllysine-residue succinyltransferase activity;GO:0004736//pyruvate carboxylase activity;GO:0004742//dihydrolipoyllysine-residue acetyltransferase activity;GO:0004847//urea carboxylase activity;GO:0005215//transporter activity;GO:0008565//protein transporter activity;GO:0008948//oxaloacetate decarboxylase activity;GO:0015081//sodiu…	GO:0006086//acetyl-CoA biosynthetic process from pyruvate;GO:0006094//gluconeogenesis;GO:0006099//tricarboxylic acid cycle;GO:0006554//lysine catabolic process;GO:0006633//fatty acid biosynthetic process;GO:0006810//transport;GO:0006814//sodium ion transport;GO:0019627//urea metabolic process;GO:0030253//protein secretion by the type I secretion system
TGGT1_315260	8.19	4.665	4.1867	5.3167	3.1433	5.1025	3.62	-0.811986	-0.96805	-0.623332	-1.38158	-0.682659	-1.17787	alanine dehydrogenase	ald	XP_002364705.1 alanine dehydrogenase [Toxoplasma gondii ME49]	Metabolism;Metabolism	Global and overview maps;Metabolism of cofactors and vitamins	ko01100//Metabolic pathways;ko00760//Nicotinate and nicotinamide metabolism	K00323;K00323	GO:0005737//cytoplasm	GO:0000286//alanine dehydrogenase activity;GO:0003824//catalytic activity;GO:0004013//adenosylhomocysteinase activity;GO:0004148//dihydrolipoyl dehydrogenase activity;GO:0008750//NAD(P)+ transhydrogenase (AB-specific) activity;GO:0016491//oxidoreductase activity;GO:0016616//oxidoreductase activity, acting on the CH-OH group of donors, NAD or NADP as acceptor;GO:0016647//oxidoreductase activity, a…	GO:0006096//glycolytic process;GO:0006522//alanine metabolic process;GO:0006631//fatty acid metabolic process;GO:0006730//one-carbon metabolic process;GO:0006813//potassium ion transport;GO:0008652//cellular amino acid biosynthetic process;GO:0015995//chlorophyll biosynthetic process;GO:0030436//asexual sporulation;GO:0030494//bacteriochlorophyll biosynthetic process;GO:0045454//cell redox homeos…
TGGT1_251410	16.8167	28.405	29.9367	20.7667	25.9867	26.705	30.05	0.75625	0.832021	0.304377	0.627879	0.667215	0.83747	tetratricopeptide repeat-containing protein	cluh	EPR63326.1 tetratricopeptide repeat-containing protein [Toxoplasma gondii GT1]	-	-	-	-	-	-	-
TGGT1_411060	4.08	1.41	1.8967	2.2933	2.04	2.3475	1.9567	-1.53287	-1.10508	-0.831144	-1	-0.797444	-1.06015	hypothetical protein	--	EPR56842.1 hypothetical protein TGGT1_411060 [Toxoplasma gondii GT1]	-	-	-	-	GO:0005887//integral component of plasma membrane	GO:0009678//hydrogen-translocating pyrophosphatase activity	GO:0015992//proton transport
TGGT1_239620	28.2533	18.32	20.9667	23.0233	24.3567	21.895	21.1333	-0.625	-0.43032	-0.295325	-0.214101	-0.367818	-0.418901	5'-nucleotidase, C-terminal domain-containing protein	--	EPR60459.1 5'-nucleotidase, C-terminal domain-containing protein [Toxoplasma gondii GT1]	Metabolism;Metabolism;Metabolism;Metabolism	Global and overview maps;Nucleotide metabolism;Nucleotide metabolism;Metabolism of cofactors and vitamins	ko01100//Metabolic pathways;ko00230//Purine metabolism;ko00240//Pyrimidine metabolism;ko00760//Nicotinate and nicotinamide metabolism	K01081;K01081;K01081;K01081	GO:0009897//external side of plasma membrane;GO:0030288//outer membrane-bounded periplasmic space	GO:0000210//NAD+ diphosphatase activity;GO:0008253//5'-nucleotidase activity;GO:0008663//2',3'-cyclic-nucleotide 2'-phosphodiesterase activity;GO:0016787//hydrolase activity;GO:0030145//manganese ion binding	GO:0006139//nucleobase-containing compound metabolic process;GO:0009166//nucleotide catabolic process;GO:0019677//NAD catabolic process;GO:0051181//cofactor transport
TGGT1_278930	7.94	4.285	5.09	5.8233	6.2233	4.5425	5.65	-0.889844	-0.641473	-0.447302	-0.351459	-0.805652	-0.490888	Tubulin-tyrosine ligase family protein	Ttll9	EPR63144.1 Tubulin-tyrosine ligase family protein [Toxoplasma gondii GT1]	-	-	-	-	-	-	GO:0006464//cellular protein modification process
TGGT1_293780	36.8033	13.43	14.0667	12.8433	18.7767	7.6975	12.97	-1.45438	-1.38755	-1.51882	-0.970892	-2.25737	-1.50466	hypothetical protein	--	XP_002370179.1 hypothetical protein TGME49_293780 [Toxoplasma gondii ME49]	-	-	-	-	-	-	-
TGGT1_295950	105.283	50.645	68.5833	41.3867	55.4867	31.665	47.13	-1.05578	-0.618347	-1.34704	-0.924063	-1.73332	-1.15956	KRUF family protein	--	XP_018638543.1 KRUF family protein [Toxoplasma gondii ME49]	-	-	-	-	-	-	-
TGGT1_243330	1.4367	1.095	1.0833	1.11	1.0533	1.125	1.12	-0.391828	-0.407326	-0.372199	-0.447842	-0.352834	-0.35926	hypothetical protein	--	EPR56564.1 hypothetical protein TGGT1_243330 [Toxoplasma gondii GT1]	-	-	-	-	-	-	-
TGGT1_286740	10.8367	6.105	3.7833	10.1633	7.22	6.0925	4.83	-0.827862	-1.51821	-0.0925566	-0.585855	-0.830819	-1.16583	microneme-like protein	--	EPR59453.1 microneme-like protein [Toxoplasma gondii GT1]	-	-	-	-	GO:0009986//cell surface;GO:0016020//membrane	-	-
TGGT1_221640	42.4833	27.49	29.0733	33.9067	31.77	32.3575	29.02	-0.627989	-0.547201	-0.325325	-0.419231	-0.392796	-0.549848	hypothetical protein	--	KFG47481.1 putative ppg3 [Toxoplasma gondii FOU]	-	-	-	-	GO:0005887//integral component of plasma membrane	GO:0042834//peptidoglycan binding	-
TGGT1_278580	7.6867	4.595	4.9767	5.35	5.84	3.51	4.7367	-0.7423	-0.627175	-0.522825	-0.396396	-1.13089	-0.698482	hypothetical protein	--	KFG34596.1 putative transmembrane protein [Toxoplasma gondii GAB2-2007-GAL-DOM2]	-	-	-	-	-	GO:0016409//palmitoyltransferase activity	-
TGGT1_264660	89.14	6.685	8.1	15.4533	15.3433	5.8825	6.8733	-3.73707	-3.46008	-2.52816	-2.53846	-3.92157	-3.697	SAG-related sequence SRS44	--	EPR57014.1 SAG-related sequence SRS44 [Toxoplasma gondii GT1]	-	-	-	-	GO:0016020//membrane	-	-
TGGT1_306688	14.81	9.875	14.2767	10.11	14.9	13.9375	18.26	-0.584719	-0.0529091	-0.550789	0.00874069	-0.0875998	0.302115	hypothetical protein	--	EPR56746.1 hypothetical protein TGGT1_306688, partial [Toxoplasma gondii GT1]	-	-	-	-	-	-	-
TGGT1_267030	2.0033	1.54	1.5967	1.88	1.7133	1.9075	1.77	-0.379448	-0.327285	-0.0916458	-0.225601	-0.0706954	-0.178629	ribonuclease type III Dicer	DCL2	EPR57145.1 ribonuclease type III Dicer [Toxoplasma gondii GT1]	Human Diseases	Cancers	ko05206//MicroRNAs in cancer	K11592	-	GO:0003676//nucleic acid binding;GO:0003677//DNA binding;GO:0003690//double-stranded DNA binding;GO:0004003//ATP-dependent DNA helicase activity;GO:0004386//helicase activity;GO:0004525//ribonuclease III activity;GO:0005515//protein binding;GO:0005524//ATP binding;GO:0008026//ATP-dependent helicase activity;GO:0016787//hydrolase activity;GO:0016887//ATPase activity	GO:0006139//nucleobase-containing compound metabolic process;GO:0006268//DNA unwinding involved in DNA replication;GO:0006281//DNA repair;GO:0006310//DNA recombination;GO:0006396//RNA processing;GO:0043571//maintenance of CRISPR repeat elements
TGGT1_206290	3.23	1.79	2.1967	2.3233	2.8467	2.85	2.4833	-0.851575	-0.556196	-0.475359	-0.182244	-0.180572	-0.379276	hypothetical protein	--	EPR61326.1 hypothetical protein TGGT1_206290 [Toxoplasma gondii GT1]	-	-	-	-	-	-	-
TGGT1_314320	11.0533	17.855	16.0333	14.05	15.0133	15.915	15.6033	0.691851	0.536594	0.346093	0.441764	0.52591	0.497374	hypothetical protein	rbgA	EPR61207.1 hypothetical protein TGGT1_314320 [Toxoplasma gondii GT1]	-	-	-	-	GO:0005737//cytoplasm	GO:0003924//GTPase activity;GO:0005525//GTP binding;GO:0015639//ferrous iron uptake transmembrane transporter activity;GO:0019843//rRNA binding;GO:0043022//ribosome binding	GO:0006400//tRNA modification;GO:0015684//ferrous iron transport;GO:0042254//ribosome biogenesis
TGGT1_254320	1.1333	1.905	2.1667	1.24	1.8867	1.6825	2.5767	0.749261	0.93497	0.12981	0.735335	0.570077	1.18499	hypothetical protein	--	EPR59067.1 hypothetical protein TGGT1_254320 [Toxoplasma gondii GT1]	-	-	-	-	-	-	-
TGGT1_411080	84.72	35.49	30.8867	74.4033	61.0467	42.875	35.1767	-1.25529	-1.45572	-0.187336	-0.472789	-0.982566	-1.26808	hypothetical protein	--	EPR56834.1 hypothetical protein TGGT1_411080 [Toxoplasma gondii GT1]	-	-	-	-	-	-	-
TGGT1_318525	50.0033	31.045	23.3267	38.64	36.0033	34.235	28.2667	-0.687662	-1.10004	-0.371928	-0.473894	-0.546551	-0.82292	hypothetical protein	--	EPR58184.1 hypothetical protein TGGT1_318525, partial [Toxoplasma gondii GT1]	-	-	-	-	-	-	-
TGGT1_235700	47.4533	71.855	69.3467	64.1833	64.8433	77.395	75.54	0.59858	0.547319	0.43569	0.450449	0.705732	0.670732	sedoheptulose-1,7-bisphosphatase	At3g55800	XP_002368965.1 sedoheptulose-1,7-bisphosphatase [Toxoplasma gondii ME49]	Metabolism;Metabolism;Organismal Systems;Organismal Systems;Metabolism;Environmental Information Processing;Metabolism;Metabolism	Global and overview maps;Global and overview maps;Endocrine system;Endocrine system;Carbohydrate metabolism;Signal transduction;Carbohydrate metabolism;Carbohydrate metabolism	ko01100//Metabolic pathways;ko01200//Carbon metabolism;ko04910//Insulin signaling pathway;ko04922//Glucagon signaling pathway;ko00010//Glycolysis / Gluconeogenesis;ko04152//AMPK signaling pathway;ko00030//Pentose phosphate pathway;ko00051//Fructose and mannose metabolism	K03841;K03841;K03841;K03841;K03841;K03841;K03841;K03841	-	-	-
TGGT1_313990	12.1633	18.865	18.61	15.4733	18.3333	20.4125	19.6867	0.633177	0.613543	0.347246	0.591932	0.746918	0.694687	CBF/Mak21 family protein	SPAC4F10.09c	EPR61228.1 CBF/Mak21 family protein [Toxoplasma gondii GT1]	-	-	-	-	GO:0000221//vacuolar proton-transporting V-type ATPase, V1 domain;GO:0005576//extracellular region	GO:0008233//peptidase activity;GO:0046961//proton-transporting ATPase activity, rotational mechanism	GO:0031640//killing of cells of other organism;GO:1902600//hydrogen ion transmembrane transport
TGGT1_356120	15.5267	5.585	3.2433	10.4867	5.0167	5.3475	4.0467	-1.47512	-2.25922	-0.56619	-1.62994	-1.53781	-1.93993	putative kelch repeat protein	GPA3	EPR58121.1 putative kelch repeat protein [Toxoplasma gondii GT1]	Human Diseases;Organismal Systems	Infectious diseases;Aging	ko05168//Herpes simplex infection;ko04212//Longevity regulating pathway - worm	K14966;K14966	GO:0005634//nucleus	GO:0003677//DNA binding;GO:0005515//protein binding	GO:0006310//DNA recombination
TGGT1_295960	80.7067	39.905	48.5667	29.38	41.64	22.555	30.85	-1.01612	-0.732721	-1.45785	-0.954718	-1.83924	-1.38742	hypothetical protein	--	CEL71570.1 TPA: KRUF family protein [Toxoplasma gondii VEG]	-	-	-	-	-	-	-
MSTRG.23	5.3733	3.03	3.13	2.9567	3.74	3.9	3.66	-0.826491	-0.779646	-0.861821	-0.52277	-0.462334	-0.553965	NA	--	RQX66505.1 hypothetical protein TGCAST_390530, partial [Toxoplasma gondii CAST]	-	-	-	-	-	-	-
TGGT1_316635	3.9233	1.885	1.75	3.4267	2.35	2.175	1.87	-1.0575	-1.16471	-0.195248	-0.739407	-0.851052	-1.06903	hypothetical protein	--	EPR58754.1 hypothetical protein TGGT1_316635 [Toxoplasma gondii GT1]	-	-	-	-	-	GO:0046872//metal ion binding	-
TGGT1_202850	7.04	10.53	10.37	8.7033	9.86	9.6275	9.79	0.580858	0.558769	0.305987	0.486012	0.451586	0.475733	ATP-binding domain-containing protein	Dph6	EPR61628.1 ATP-binding domain-containing protein [Toxoplasma gondii GT1]	-	-	-	-	-	GO:0005515//protein binding	-
TGGT1_207160	11.8833	1.08	1.1467	1.1433	1.16	1.1075	1.0533	-3.45983	-3.37338	-3.37766	-3.35674	-3.42356	-3.49595	SAG-related sequence SRS49D	--	AAD21975.1 SAG2 related antigen SAG2C [Toxoplasma gondii]	-	-	-	-	GO:0016020//membrane	-	-
TGGT1_306270	49.7267	30.43	29.4433	37.7233	39.64	41.9975	46.9	-0.708526	-0.756081	-0.398565	-0.327064	-0.243717	-0.0844328	hypothetical protein	--	KFG30314.1 putative transmembrane protein [Toxoplasma gondii p89]	-	-	-	-	-	-	-
TGGT1_250720	6.96	3.065	3.38	4.2467	3.8333	3.6225	3.66	-1.1832	-1.04206	-0.712745	-0.8605	-0.942102	-0.927244	hypothetical protein	--	RQX70515.1 putative intraflagellar transport component IFT74/72 protein [Toxoplasma gondii CAST]	-	-	-	-	-	GO:0005524//ATP binding;GO:0016491//oxidoreductase activity;GO:0030151//molybdenum ion binding	GO:0007059//chromosome segregation;GO:0030261//chromosome condensation;GO:0055114//oxidation-reduction process
TGGT1_272370	112.457	54.235	42.8867	77.6267	51.1033	59.8725	43.96	-1.05207	-1.39077	-0.534745	-1.13788	-0.909404	-1.35511	hypothetical protein	--	KFG43217.1 putative transmembrane protein [Toxoplasma gondii GAB2-2007-GAL-DOM2]	-	-	-	-	-	-	-
TGGT1_300048	173.22	79.805	101.547	102.05	115.223	111.8	94.98	-1.11805	-0.770462	-0.763329	-0.588173	-0.631685	-0.86691	hypothetical protein	--	KFG34585.1 putative transmembrane protein [Toxoplasma gondii FOU]	-	-	-	-	GO:0030176//integral component of endoplasmic reticulum membrane	-	GO:2001256//regulation of store-operated calcium entry
TGGT1_221590	400.67	243.475	254.307	287.073	253.507	294.245	271.703	-0.718641	-0.655845	-0.480995	-0.660391	-0.445397	-0.560382	dual specificity phosphatase, catalytic domain-containing protein	DUSP14	XP_002369988.1 dual specificity phosphatase, catalytic domain-containing protein [Toxoplasma gondii ME49]	-	-	-	-	-	GO:0004721//phosphoprotein phosphatase activity;GO:0004725//protein tyrosine phosphatase activity	GO:0006470//protein dephosphorylation
TGGT1_304910	11.4567	16.89	16.4233	12.9867	13.9933	15.4775	16.9	0.559978	0.519552	0.180843	0.288545	0.433981	0.560832	hypothetical protein	--	EPR57466.1 hypothetical protein TGGT1_304910 [Toxoplasma gondii GT1]	-	-	-	-	-	-	-
TGGT1_200350	154.317	69.33	58.7967	116.883	86.8933	86.475	72.92	-1.15434	-1.39209	-0.400825	-0.828577	-0.835539	-1.08151	subtilisin SUB3	isp	EPR64993.1 subtilisin SUB3 [Toxoplasma gondii GT1]	-	-	-	-	-	GO:0008236//serine-type peptidase activity	GO:0006508//proteolysis;GO:0009306//protein secretion
TGGT1_260620	39.55	25.315	25.79	32.3067	28.1667	30.95	34.8833	-0.643685	-0.616866	-0.291844	-0.489687	-0.353738	-0.181141	hypothetical protein	--	ESS32075.1 putative transmembrane protein [Toxoplasma gondii VEG]	-	-	-	-	-	-	-
TGGT1_223430	3.1033	5.605	7.2133	2.3633	4.93	4.9975	7.12	0.852911	1.21686	-0.393	0.667784	0.687403	1.19807	hypothetical protein	--	KFG57289.1 putative transmembrane protein [Toxoplasma gondii RUB]	-	-	-	-	-	-	-
TGGT1_224040	8.1333	4.655	3.9733	3.8433	3.68	3.5175	3.76	-0.80506	-1.0335	-1.0815	-1.14414	-1.20929	-1.11311	flagellar associated protein	--	EPR61986.1 flagellar associated protein [Toxoplasma gondii GT1]	-	-	-	-	GO:0016021//integral component of membrane	GO:0005515//protein binding	GO:1902600//hydrogen ion transmembrane transport
TGGT1_225540	251.517	155.565	135.193	180.693	153.403	172.518	150.62	-0.693137	-0.895631	-0.477111	-0.713325	-0.543911	-0.739741	hypothetical protein	--	EPR62137.1 hypothetical protein TGGT1_225540 [Toxoplasma gondii GT1]	-	-	-	-	-	-	-
TGGT1_258870B	513.863	295.07	283.057	345.947	300.747	336.522	313.49	-0.800327	-0.860294	-0.570835	-0.772836	-0.610682	-0.712965	hypothetical protein	--	EPR62879.1 hypothetical protein TGGT1_258870B [Toxoplasma gondii GT1]	-	-	-	-	-	-	-
TGGT1_296000	34.14	22.765	28.7267	24.4767	26.6833	22.3075	31.9067	-0.584646	-0.249071	-0.480054	-0.355526	-0.613934	-0.0976037	hypothetical protein	--	XP_002371529.1 hypothetical protein TGME49_296000 [Toxoplasma gondii ME49]	-	-	-	-	-	-	-
TGGT1_292110	41.68	19.605	18.4833	33.66	27.3033	24.4475	21.7967	-1.08813	-1.17313	-0.30832	-0.61028	-0.769668	-0.935246	formate/nitrite transporter protein	yrhG	EPR59697.1 formate/nitrite transporter protein [Toxoplasma gondii GT1]	-	-	-	-	GO:0005887//integral component of plasma membrane;GO:0016020//membrane	GO:0008509//anion transmembrane transporter activity;GO:0015499//formate transmembrane transporter activity;GO:0022857//transmembrane transporter activity	GO:0006820//anion transport;GO:0015724//formate transport;GO:0055085//transmembrane transport
TGGT1_246140	17.6267	27.06	25.59	22.9933	22.7433	24.2825	23.95	0.618399	0.537818	0.383451	0.367679	0.462155	0.442263	hypothetical protein	Alkbh4	EPR63573.1 hypothetical protein TGGT1_246140 [Toxoplasma gondii GT1]	-	-	-	-	-	-	-
TGGT1_462961	13.6233	5.985	8.8	4.35	5.7267	4.225	9.0433	-1.18665	-0.630501	-1.64699	-1.2503	-1.68905	-0.591155	hypothetical protein	--	EPR64766.1 hypothetical protein TGGT1_462961 [Toxoplasma gondii GT1]	-	-	-	-	-	GO:0005515//protein binding	-
TGGT1_243680	6.8033	4.225	5.3867	5.8567	5.7033	6.0375	5.4433	-0.687283	-0.336833	-0.216147	-0.254438	-0.172283	-0.321753	dihydrodipicolinate reductase	dapB	EPR56675.1 dihydrodipicolinate reductase [Toxoplasma gondii GT1]	Metabolism;Metabolism;Metabolism	Global and overview maps;Nucleotide metabolism;Amino acid metabolism	ko01100//Metabolic pathways;ko00240//Pyrimidine metabolism;ko00250//Alanine, aspartate and glutamate metabolism	K01956;K01956;K01956	-	GO:0008839//4-hydroxy-tetrahydrodipicolinate reductase;GO:0016491//oxidoreductase activity	GO:0009089//lysine biosynthetic process via diaminopimelate;GO:0055114//oxidation-reduction process
TGGT1_408600	2.9833	1.215	1.2733	1.3233	1.6833	1.4675	2.2633	-1.29595	-1.22834	-1.17277	-0.825617	-1.02355	-0.398481	hypothetical protein	--	EPR63718.1 hypothetical protein TGGT1_408600 [Toxoplasma gondii GT1]	-	-	-	-	-	-	-
TGGT1_316710	33.94	16.21	16.32	21.1767	19.73	19.905	22.2367	-1.0661	-1.05635	-0.680509	-0.782596	-0.769856	-0.610044	hypothetical protein	--	ESS35424.1 putative transmembrane protein [Toxoplasma gondii VEG]	-	-	-	-	-	-	-
TGGT1_286000	5.11	2.915	2.6433	4.02	3.7333	3.365	2.69	-0.809827	-0.950983	-0.346128	-0.452872	-0.602717	-0.925717	hypothetical protein	--	EPR59420.1 hypothetical protein TGGT1_286000 [Toxoplasma gondii GT1]	-	-	-	-	-	GO:0005102//receptor binding	GO:0030155//regulation of cell adhesion;GO:0030334//regulation of cell migration;GO:0045995//regulation of embryonic development
TGGT1_208450	617.963	298.88	235.2	428.697	292.403	350.59	297.827	-1.04795	-1.39363	-0.527564	-1.07956	-0.817736	-1.05305	protease inhibitor PI2	--	ADK74380.1 serine protease inhibitor 1 isoform alpha [Toxoplasma gondii]	-	-	-	-	-	GO:0005515//protein binding	-
TGGT1_410090	34.9967	64.795	78.4933	29.3167	34.0167	22.565	51.3567	0.888664	1.16535	-0.255496	-0.0409757	-0.633132	0.553334	hypothetical protein	--	EPR59315.1 hypothetical protein TGGT1_410090 [Toxoplasma gondii GT1]	-	-	-	-	-	-	-
TGGT1_234180	119.397	65.275	69.1133	90.6333	80.1867	76.555	72.2633	-0.871161	-0.788728	-0.39765	-0.574328	-0.641194	-0.724428	hypothetical protein	--	XP_018635868.1 hypothetical protein TGME49_234180 [Toxoplasma gondii ME49]	-	-	-	-	-	-	-
TGGT1_247570	7.2633	3.6	3.6467	4.2	3.75	3.88	3.6333	-1.01263	-0.994034	-0.790236	-0.953735	-0.904569	-0.999345	hypothetical protein	--	EPR63677.1 hypothetical protein TGGT1_247570 [Toxoplasma gondii GT1]	-	-	-	-	-	-	-
TGGT1_229390	19.6933	11.095	8.9567	14.95	11.2	12.25	10.1233	-0.827795	-1.13667	-0.397559	-0.814206	-0.684923	-0.960025	hypothetical protein	--	EPR64223.1 hypothetical protein TGGT1_229390 [Toxoplasma gondii GT1]	-	-	-	-	GO:0016592//mediator complex	-	-
TGGT1_361030	6.8267	3.005	3.4033	4.22	3.06	3.325	5.7033	-1.18382	-1.00425	-0.693945	-1.15766	-1.03783	-0.259391	hypothetical protein	--	EPR63739.1 hypothetical protein TGGT1_361030 [Toxoplasma gondii GT1]	-	-	-	-	-	-	-
TGGT1_216285	8.6667	3.245	2.76	5.53	3.6233	2.24	1.6067	-1.41726	-1.65081	-0.648203	-1.25818	-1.95198	-2.43138	hypothetical protein	--	XP_018635239.1 hypothetical protein TGME49_216285 [Toxoplasma gondii ME49]	-	-	-	-	-	-	-
TGGT1_233153	7.2	4.07	5.3867	5.2333	6.5	3.6325	4.25	-0.822968	-0.418595	-0.460276	-0.147557	-0.987034	-0.760534	hypothetical protein	--	EPR64401.1 hypothetical protein TGGT1_233153 [Toxoplasma gondii GT1]	-	-	-	-	-	-	-
TGGT1_254110	22.72	35.27	34.49	29.08	34.1	32.59	34.2833	0.634479	0.602215	0.356064	0.585809	0.520467	0.593543	tryptophanyl-tRNA synthetase (TrpRS1)	trpS	EPR59045.1 tryptophanyl-tRNA synthetase (TrpRS1) [Toxoplasma gondii GT1]	Genetic Information Processing	Translation	ko00970//Aminoacyl-tRNA biosynthesis	K01867	GO:0005737//cytoplasm	GO:0000166//nucleotide binding;GO:0004812//aminoacyl-tRNA ligase activity;GO:0004830//tryptophan-tRNA ligase activity;GO:0004831//tyrosine-tRNA ligase activity;GO:0005524//ATP binding	GO:0006418//tRNA aminoacylation for protein translation;GO:0006436//tryptophanyl-tRNA aminoacylation;GO:0006437//tyrosyl-tRNA aminoacylation
TGGT1_257110	10.0633	15.505	12.14	13.8	12.07	12.9925	12.3167	0.62363	0.270665	0.455565	0.262322	0.368576	0.291512	hypothetical protein	DDB_G0270738	KFH04902.1 peptidase M76 family protein [Toxoplasma gondii MAS]	-	-	-	-	-	GO:0004222//metalloendopeptidase activity	-
MSTRG.3964	26.6367	10.62	15.07	7.2533	10.4733	6.6625	16.21	-1.32663	-0.821736	-1.87671	-1.3467	-1.99928	-0.716531	NA	--	KFH05936.1 UBA/TS-N domain-containing protein [Toxoplasma gondii VAND]	-	-	-	-	GO:0005666//DNA-directed RNA polymerase III complex;GO:0005730//nucleolus;GO:0016020//membrane;GO:0016021//integral component of membrane;GO:0030289//protein phosphatase 4 complex;GO:0032040//small-subunit processome	GO:0003677//DNA binding;GO:0004190//aspartic-type endopeptidase activity;GO:0005219//ryanodine-sensitive calcium-release channel activity;GO:0008134//transcription factor binding;GO:0019888//protein phosphatase regulator activity;GO:0019903//protein phosphatase binding;GO:0046873//metal ion transmembrane transporter activity	GO:0006270//DNA replication initiation;GO:0006355//regulation of transcription, DNA-templated;GO:0006360//transcription from RNA polymerase I promoter;GO:0006383//transcription from RNA polymerase III promoter;GO:0006874//cellular calcium ion homeostasis;GO:0016485//protein processing;GO:0030001//metal ion transport;GO:0043666//regulation of phosphoprotein phosphatase activity;GO:0055085//transme…
TGGT1_247530	437.997	248.945	235.753	306.06	253.797	270.545	254.14	-0.815093	-0.893642	-0.517105	-0.787247	-0.695051	-0.785297	hypothetical protein	--	KFG48177.1 putative transmembrane protein [Toxoplasma gondii p89]	-	-	-	-	-	-	-
TGGT1_270580	8.6233	4.235	6.1733	3.21	3.99	3.1725	6.6067	-1.02588	-0.482198	-1.42567	-1.11185	-1.44262	-0.38431	HECT-domain (ubiquitin-transferase) domain-containing protein	HERC2	EPR64765.1 HECT-domain (ubiquitin-transferase) domain-containing protein [Toxoplasma gondii GT1]	Genetic Information Processing	Folding, sorting and degradation	ko04120//Ubiquitin mediated proteolysis	K10595	-	GO:0004842//ubiquitin-protein transferase activity	-
TGGT1_283540	423.27	262.67	255.187	305.637	262.067	304.095	296.53	-0.688327	-0.730025	-0.46976	-0.691644	-0.477056	-0.5134	hypothetical protein	--	EPR59270.1 hypothetical protein TGGT1_283540 [Toxoplasma gondii GT1]	-	-	-	-	-	-	-
TGGT1_307650	41.0667	67.65	71.57	56.1633	63.4767	61.1775	71.3467	0.720121	0.801386	0.451659	0.628258	0.575032	0.796878	uracil-DNA glycosylase	ung	EPR56926.1 uracil-DNA glycosylase [Toxoplasma gondii GT1]	Genetic Information Processing;Human Diseases	Replication and repair;Immune diseases	ko03410//Base excision repair;ko05340//Primary immunodeficiency	K03648;K03648	GO:0005737//cytoplasm	GO:0004844//uracil DNA N-glycosylase activity	GO:0006284//base-excision repair
TGGT1_223262	5.0167	3.14	2.9067	4.2233	4.7467	4.685	4.33	-0.675974	-0.787356	-0.248368	-0.0798138	-0.0986896	-0.212372	WD domain, G-beta repeat-containing protein	WDR63	EPR61951.1 WD domain, G-beta repeat-containing protein [Toxoplasma gondii GT1]	-	-	-	-	-	GO:0005515//protein binding	-
TGGT1_280380	1070.74	666.575	631.077	890.777	809.337	777.737	805.173	-0.683769	-0.762721	-0.265472	-0.403796	-0.461253	-0.411237	poly(ADP-ribose) glycohydrolase	Parg	XP_002371432.1 poly(ADP-ribose) glycohydrolase [Toxoplasma gondii ME49]	-	-	-	-	-	GO:0004649//poly(ADP-ribose) glycohydrolase activity	GO:0005975//carbohydrate metabolic process
MSTRG.4179	176.283	105.32	135.357	126.467	134.027	135.67	119.15	-0.743116	-0.38113	-0.479138	-0.395375	-0.377794	-0.565117	NA	--	-	-	-	-	-	GO:0016020//membrane;GO:0042613//MHC class II protein complex	-	GO:0006955//immune response;GO:0019882//antigen processing and presentation
TGGT1_251530	16.2867	9.86	12.2033	12.85	12.0433	13.0475	15.2633	-0.724035	-0.416423	-0.341926	-0.435464	-0.319921	-0.0936274	hypothetical protein	--	XP_002367394.1 hypothetical protein TGME49_251530 [Toxoplasma gondii ME49]	-	-	-	-	-	-	-
TGGT1_203120	10.0567	16.025	14.08	12.66	13.7467	17.1225	13.9833	0.672167	0.48549	0.33212	0.450928	0.767736	0.475548	hypothetical protein	--	EPR61655.1 hypothetical protein TGGT1_203120 [Toxoplasma gondii GT1]	-	-	-	-	-	-	-
TGGT1_259200B	18.2567	26.98	27.0533	23.61	25.7433	25.09	26.5367	0.563464	0.567379	0.370972	0.495771	0.458686	0.539563	Na+/H+ exchanger NHE1	--	EPR62833.1 Na+/H+ exchanger NHE1, partial [Toxoplasma gondii GT1]	-	-	-	-	-	-	-
TGGT1_314480	26.1333	42.565	43.7733	33.21	38.8567	43.0625	45.4367	0.703778	0.744162	0.345728	0.572274	0.720543	0.797969	hypothetical protein	PUF6	EPR61189.1 hypothetical protein TGGT1_314480 [Toxoplasma gondii GT1]	-	-	-	-	GO:0019867//outer membrane	GO:0003723//RNA binding	-
TGGT1_230160	1201.13	743.45	710.07	848.497	724.327	790.273	871.613	-0.692081	-0.758355	-0.501407	-0.729676	-0.603966	-0.462628	hypothetical protein	--	EPR64170.1 hypothetical protein TGGT1_230160 [Toxoplasma gondii GT1]	-	-	-	-	-	GO:0003676//nucleic acid binding	-
TGGT1_211270	5.6633	15.07	4.3533	6.4867	5.5833	6.475	9.06	1.41196	-0.379534	0.195842	-0.0205249	0.193237	0.677868	sushi domain (scr repeat) domain-containing protein	--	EPR58253.1 sushi domain (scr repeat) domain-containing protein [Toxoplasma gondii GT1]	-	-	-	-	-	GO:0003677//DNA binding;GO:0003899//DNA-directed RNA polymerase activity	GO:0006351//transcription, DNA-templated
TGGT1_203310	5878.98	3311.56	2857.31	4466.94	3489.63	3974.45	3579.35	-0.828056	-1.04091	-0.396281	-0.752494	-0.564811	-0.71587	dense granule protein GRA7	GRA7	O00933.1 RecName: Full=Dense granule protein 7; Short=Protein GRA 7; AltName: Full=29 kDa excretory dense granule protein; AltName: Full=p29; Flags: Precursor [Toxoplasma gondii]	-	-	-	-	GO:0016021//integral component of membrane	GO:0005375//copper ion transmembrane transporter activity	GO:0035434//copper ion transmembrane transport
TGGT1_411230	2.81	1.225	1.6867	1.45	1.9933	2.105	1.7967	-1.19779	-0.736367	-0.954517	-0.495411	-0.41675	-0.645221	hypothetical protein	--	EPR56800.1 hypothetical protein TGGT1_411230 [Toxoplasma gondii GT1]	-	-	-	-	GO:0005887//integral component of plasma membrane	GO:0009678//hydrogen-translocating pyrophosphatase activity	GO:0015992//proton transport
TGGT1_275460	124.867	63.205	67.2067	91.1367	72.2633	71.715	73.5567	-0.982278	-0.893712	-0.454285	-0.789054	-0.800042	-0.76346	hypothetical protein	--	KFG27906.1 putative transmembrane protein [Toxoplasma gondii p89]	-	-	-	-	-	-	-
TGGT1_311460	49.4233	14.73	19.5567	13.5267	16.3267	117.22	146.663	-1.74643	-1.33753	-1.86938	-1.59796	1.24596	1.56924	hypothetical protein	--	EPR61104.1 hypothetical protein TGGT1_311460 [Toxoplasma gondii GT1]	-	-	-	-	-	-	-
TGGT1_263340	13.1133	19.43	15.37	15.75	14.4367	16.465	16.7267	0.567255	0.229086	0.264321	0.13871	0.328372	0.351122	RNA methyltransferase, TrmH family protein	--	EPR62483.1 RNA methyltransferase, TrmH family protein [Toxoplasma gondii GT1]	-	-	-	-	-	GO:0003723//RNA binding;GO:0008173//RNA methyltransferase activity	GO:0006396//RNA processing;GO:0009451//RNA modification
MSTRG.805	29.07	15.445	16.6133	17.3767	19.31	20.695	18	-0.912391	-0.807192	-0.742377	-0.590183	-0.490249	-0.691534	NA	MT-CYB	KYK62252.1 putative cytochrome B domain protein, partial [Toxoplasma gondii TgCatPRC2]	-	-	-	-	GO:0016020//membrane	GO:0009055//electron carrier activity;GO:0016491//oxidoreductase activity	-
TGGT1_268035	7.5533	5.335	5.9633	5.3567	5.4567	5.895	6.96	-0.501619	-0.340996	-0.495763	-0.469078	-0.357615	-0.11802	hypothetical protein	--	EPR64973.1 hypothetical protein TGGT1_268035, partial [Toxoplasma gondii GT1]	-	-	-	-	-	-	-
TGGT1_276980	17.5067	11.69	13.06	15.6033	15.6967	12.3675	13.39	-0.582632	-0.422752	-0.166056	-0.157446	-0.501353	-0.386751	hypothetical protein	--	KFG28010.1 putative transmembrane protein [Toxoplasma gondii p89]	-	-	-	-	-	-	-
TGGT1_312430	14.6133	21.615	19.68	20.5433	18.4233	21.0225	18.7533	0.564751	0.429448	0.491386	0.334249	0.524652	0.359862	hypothetical protein	--	EPR61030.1 hypothetical protein TGGT1_312430 [Toxoplasma gondii GT1]	-	-	-	-	-	-	-
TGGT1_249000	12.6133	19.565	17.4833	16.2167	15.7067	16.405	17.34	0.633329	0.471032	0.362534	0.316434	0.37919	0.459158	regulator of chromosome condensation (RCC1) repeat-containing protein	RCBTB2	EPR63486.1 regulator of chromosome condensation (RCC1) repeat-containing protein [Toxoplasma gondii GT1]	-	-	-	-	-	-	GO:0006355//regulation of transcription, DNA-templated
TGGT1_298820	1	3.19	1.5233	1.24	1.2067	6.4125	2.8233	1.67356	0.6072	0.31034	0.271067	2.68089	1.49738	hypothetical protein	--	EPR58945.1 hypothetical protein TGGT1_298820 [Toxoplasma gondii GT1]	-	-	-	-	-	-	-
TGGT1_314550	53.4867	27.775	30.3433	33.2467	28.6867	32.9525	27.1867	-0.945393	-0.817802	-0.685969	-0.898798	-0.698792	-0.976279	hypothetical protein	--	EPR61180.1 hypothetical protein TGGT1_314550 [Toxoplasma gondii GT1]	-	-	-	-	-	-	-
TGGT1_314470	15.9067	27.99	26.8833	21.1633	23.4467	25.0975	26.0633	0.815277	0.757076	0.41193	0.55975	0.657909	0.712385	hypothetical protein	--	EPR61190.1 hypothetical protein TGGT1_314470 [Toxoplasma gondii GT1]	-	-	-	-	-	-	-
TGGT1_236890	324.55	203.93	207.7	217.983	184.227	230.812	237.82	-0.670367	-0.64394	-0.574223	-0.816959	-0.491719	-0.448571	hypothetical protein	--	ESS31014.1 putative transmembrane protein [Toxoplasma gondii VEG]	-	-	-	-	-	-	-
TGGT1_240060	650.353	348.86	326.77	445.01	357.387	435.28	339.013	-0.898575	-0.992948	-0.547386	-0.863738	-0.57928	-0.939882	hypothetical protein	--	EPR60494.1 hypothetical protein TGGT1_240060 [Toxoplasma gondii GT1]	-	-	-	-	-	-	-
TGGT1_237500	73.4367	46.635	45.69	53.5067	51.95	51.9675	50.8367	-0.655088	-0.684623	-0.456782	-0.499377	-0.498892	-0.530631	protein phosphatase 2C domain-containing protein	PPM1B	EPR60130.1 protein phosphatase 2C domain-containing protein [Toxoplasma gondii GT1]	Environmental Information Processing	Signal transduction	ko04010//MAPK signaling pathway	K04457	-	GO:0016791//phosphatase activity	-
TGGT1_239510	3.1767	7.385	6.1633	3.47	4.3167	4.08	6.81	1.21707	0.956174	0.127407	0.4424	0.36104	1.10013	hypothetical protein	--	EPR60471.1 hypothetical protein TGGT1_239510 [Toxoplasma gondii GT1]	-	-	-	-	-	GO:0008289//lipid binding	-
TGGT1_204530	1852.81	1212.31	1100.89	1417.34	1262.56	1386.41	1320.39	-0.611956	-0.75104	-0.386532	-0.553359	-0.418361	-0.488747	microneme protein MIC11	--	XP_018637299.1 microneme protein MIC11 [Toxoplasma gondii ME49]	-	-	-	-	-	-	-
TGGT1_234420	24.7233	38.525	39.7867	31.7433	36.9433	36.3125	42.59	0.639924	0.686415	0.360581	0.579441	0.554595	0.784643	ATPase, AAA family protein	atad-3	EPR61874.1 ATPase, AAA family protein [Toxoplasma gondii GT1]	-	-	-	-	GO:0000502//proteasome complex;GO:0005737//cytoplasm;GO:0009368//endopeptidase Clp complex;GO:0009379//Holliday junction helicase complex;GO:0031237//intrinsic component of periplasmic side of plasma membrane	GO:0000166//nucleotide binding;GO:0003677//DNA binding;GO:0003723//RNA binding;GO:0003724//RNA helicase activity;GO:0004222//metalloendopeptidase activity;GO:0004252//serine-type endopeptidase activity;GO:0005215//transporter activity;GO:0005524//ATP binding;GO:0008134//transcription factor binding;GO:0009378//four-way junction helicase activity;GO:0016773//phosphotransferase activity, alcohol gr…	GO:0002949//tRNA threonylcarbamoyladenosine modification;GO:0006281//DNA repair;GO:0006310//DNA recombination;GO:0006355//regulation of transcription, DNA-templated;GO:0006400//tRNA modification;GO:0006508//proteolysis;GO:0006810//transport;GO:0007059//chromosome segregation;GO:0009405//pathogenesis;GO:0010498//proteasomal protein catabolic process;GO:0016260//selenocysteine biosynthetic process;…
TGGT1_232170	3.02	1.71	1.5733	2.3633	2.25	1.7475	1.71	-0.820552	-0.940755	-0.353746	-0.424624	-0.789256	-0.820552	hypothetical protein	AF_2205	ESS35758.1 putative transmembrane protein [Toxoplasma gondii VEG]	-	-	-	-	-	-	-
TGGT1_220060B	49.9733	32.805	61.23	42.77	73.8033	42.7925	58.8467	-0.607242	0.293081	-0.224558	0.562528	-0.2238	0.235804	hypothetical protein	--	EPR56877.1 hypothetical protein TGGT1_220060A, partial [Toxoplasma gondii GT1]	-	-	-	-	-	-	-
TGGT1_210450	3.2533	6.21	5.3067	3.3167	3.8433	5.62	6.2267	0.932689	0.705911	0.0278447	0.240442	0.788666	0.936564	hypothetical protein	--	KFG29669.1 putative transmembrane protein [Toxoplasma gondii GAB2-2007-GAL-DOM2]	-	-	-	-	-	-	-
MSTRG.6376	3.1467	1.575	1.9433	1.89	2.5267	2.03	2.46	-0.998488	-0.695331	-0.735453	-0.316585	-0.63236	-0.355181	NA	--	EPR60714.1 hypothetical protein TGGT1_409510, partial [Toxoplasma gondii GT1]	-	-	-	-	GO:0005634//nucleus	GO:0008270//zinc ion binding;GO:0050524//coenzyme-B sulfoethylthiotransferase activity	GO:0006355//regulation of transcription, DNA-templated
TGGT1_292960	62.8967	36.505	47.19	45.13	49.3167	51.6775	50.71	-0.78489	-0.414503	-0.478898	-0.350908	-0.283448	-0.310714	hypothetical protein	--	ESS29336.1 putative transmembrane domain protein [Toxoplasma gondii VEG]	-	-	-	-	-	-	-
TGGT1_314422	12.9667	21.36	17.97	17.29	18.67	17.305	18.7733	0.7201	0.470779	0.415127	0.525911	0.416378	0.533871	rhodanese family domain-containing protein	--	EPR61196.1 rhodanese family domain-containing protein [Toxoplasma gondii GT1]	-	-	-	-	-	-	-
TGGT1_253560	24.0833	16.37	18.0067	20.72	16.71	18.5375	16.5033	-0.556979	-0.419499	-0.217009	-0.527321	-0.377586	-0.545279	hypothetical protein	--	EPR58996.1 hypothetical protein TGGT1_253560 [Toxoplasma gondii GT1]	-	-	-	-	-	-	-
TGGT1_240220	26.2	56.01	28.9233	30.5367	28.6833	27.8575	28.0533	1.09612	0.142665	0.220977	0.130644	0.088499	0.0986037	hypothetical protein	--	EPR60509.1 hypothetical protein TGGT1_240220 [Toxoplasma gondii GT1]	-	-	-	-	-	GO:0005524//ATP binding	GO:0007059//chromosome segregation;GO:0030261//chromosome condensation
MSTRG.6890	8.08	5.285	6.72	5.2833	5.93	5.255	7.5867	-0.612452	-0.265894	-0.612916	-0.446323	-0.620665	-0.0908828	NA	--	-	-	-	-	-	GO:0005886//plasma membrane;GO:0016021//integral component of membrane;GO:0033179//proton-transporting V-type ATPase, V0 domain	GO:0004190//aspartic-type endopeptidase activity;GO:0015078//hydrogen ion transmembrane transporter activity	GO:0006821//chloride transport;GO:0016485//protein processing;GO:1902600//hydrogen ion transmembrane transport
TGGT1_283840	2.4233	1.59	1.7533	2.0033	1.79	1.79	1.7567	-0.607946	-0.4669	-0.274595	-0.437013	-0.437013	-0.464105	GATA zinc finger domain-containing protein	--	EPR59297.1 GATA zinc finger domain-containing protein [Toxoplasma gondii GT1]	-	-	-	-	-	GO:0008270//zinc ion binding;GO:0043565//sequence-specific DNA binding	GO:0006355//regulation of transcription, DNA-templated
TGGT1_275860	651.103	375.305	387.45	439.12	386.96	427.377	406.363	-0.794823	-0.748876	-0.568271	-0.750702	-0.607375	-0.680116	hypothetical protein	--	KFG37270.1 putative dense granule protein GRA12 [Toxoplasma gondii FOU]	-	-	-	-	-	-	-
TGGT1_225120	180.65	116.285	150.183	158.927	169.193	165.373	178.867	-0.635532	-0.266473	-0.184836	-0.0945248	-0.127478	-0.0143124	hypothetical protein	--	EPR62056.1 hypothetical protein TGGT1_225120, partial [Toxoplasma gondii GT1]	-	-	-	-	-	-	-
TGGT1_309100	37.31	24.285	30.16	30.8767	24.1833	25.6525	27.41	-0.619497	-0.306926	-0.273044	-0.625551	-0.540463	-0.44486	hypothetical protein	--	EPR60751.1 hypothetical protein TGGT1_309100 [Toxoplasma gondii GT1]	-	-	-	-	GO:0005779//integral component of peroxisomal membrane	-	GO:0007031//peroxisome organization
TGGT1_248980	25.36	42.865	36.25	32.3433	32.8233	38.325	35.2867	0.757245	0.515426	0.350912	0.372166	0.595731	0.47657	NudC family protein	Nudcd3	EPR63484.1 NudC family protein [Toxoplasma gondii GT1]	-	-	-	-	-	-	-
TGGT1_220640	247.737	162.595	211.833	202.277	218.85	179.055	202.67	-0.607525	-0.225878	-0.292477	-0.178865	-0.468405	-0.289675	hypothetical protein	--	EPR56772.1 hypothetical protein TGGT1_220640, partial [Toxoplasma gondii GT1]	-	-	-	-	-	-	-
TGGT1_250100	211.17	93.68	96.8533	130.15	99.48	97.835	107.087	-1.17259	-1.12453	-0.69823	-1.08593	-1.10998	-0.979626	hypothetical protein	--	EPR63417.1 hypothetical protein TGGT1_250100 [Toxoplasma gondii GT1]	-	-	-	-	-	-	-
TGGT1_308970	325.803	185.575	180.34	231.35	193.373	203.808	202.817	-0.811999	-0.853282	-0.493924	-0.752613	-0.676794	-0.683825	hypothetical protein	--	EPR60766.1 hypothetical protein TGGT1_308970 [Toxoplasma gondii GT1]	-	-	-	-	-	-	-
TGGT1_242890	13.1933	19.955	19.21	17.7567	18.6033	19.2575	18.8167	0.596945	0.542052	0.428558	0.495753	0.545615	0.512208	hypothetical protein	--	EPR60668.1 hypothetical protein TGGT1_242890 [Toxoplasma gondii GT1]	Genetic Information Processing	Folding, sorting and degradation	ko03050//Proteasome	K06699	-	GO:0005515//protein binding	-
TGGT1_219620	21.9267	33.18	28.9967	27.33	25.8733	28.1475	28.0967	0.597625	0.4032	0.317797	0.238775	0.360318	0.357712	hypothetical protein	tlyA	RQX71647.1 putative ribosomal RNA large subunit methyltransferase [Toxoplasma gondii CAST]	-	-	-	-	-	GO:0003723//RNA binding;GO:0008168//methyltransferase activity	GO:0032259//methylation
TGGT1_250220	207.583	92.75	88.73	139.523	105.96	105.358	98.9933	-1.16227	-1.2262	-0.573184	-0.970171	-0.978397	-1.06829	hypothetical protein	--	EPR63418.1 hypothetical protein TGGT1_250220 [Toxoplasma gondii GT1]	-	-	-	-	GO:0005634//nucleus	GO:0003677//DNA binding;GO:0008289//lipid binding	GO:0006355//regulation of transcription, DNA-templated;GO:0045122//aflatoxin biosynthetic process
TGGT1_218310	150.87	97.375	122.29	110.007	125.513	125.578	117.37	-0.631683	-0.303	-0.455715	-0.265466	-0.264728	-0.362242	microneme protein MIC14	--	EPR63817.1 microneme protein MIC14 [Toxoplasma gondii GT1]	-	-	-	-	-	-	-
TGGT1_216250	11.1333	17.89	18.7367	16.99	18.3133	19.455	19.2633	0.684272	0.750986	0.609805	0.718011	0.80526	0.790974	RecF/RecN/SMC N terminal domain-containing protein	SMC5	XP_002370935.1 RecF/RecN/SMC N terminal domain-containing protein [Toxoplasma gondii ME49]	-	-	-	-	GO:0039679//viral occlusion body	GO:0004527//exonuclease activity;GO:0005524//ATP binding;GO:0016887//ATPase activity	GO:0006260//DNA replication;GO:0006310//DNA recombination;GO:0007059//chromosome segregation;GO:0016226//iron-sulfur cluster assembly;GO:0030261//chromosome condensation
TGGT1_229405	1.9733	3.445	4.1633	1.95	3.2367	2.8625	5.0367	0.803894	1.07712	-0.0171362	0.713913	0.536665	1.35187	3'5'-cyclic nucleotide phosphodiesterase domain-containing protein	Pde4a	EPR64222.1 3'5'-cyclic nucleotide phosphodiesterase domain-containing protein [Toxoplasma gondii GT1]	Metabolism;Metabolism;Environmental Information Processing;Human Diseases;Organismal Systems	Global and overview maps;Nucleotide metabolism;Signal transduction;Substance dependence;Endocrine system	ko01100//Metabolic pathways;ko00230//Purine metabolism;ko04024//cAMP signaling pathway;ko05032//Morphine addiction;ko04928//Parathyroid hormone synthesis, secretion and action	K13293;K13293;K13293;K13293;K13293	GO:0016020//membrane	GO:0004114//3',5'-cyclic-nucleotide phosphodiesterase activity;GO:0005216//ion channel activity	GO:0006811//ion transport;GO:0007165//signal transduction;GO:0055085//transmembrane transport
TGGT1_271335	7.72	4.635	6.1	6.36	6.2467	6.3275	7.42	-0.736032	-0.339792	-0.279574	-0.305507	-0.286965	-0.0571817	hypothetical protein	--	EPR64683.1 hypothetical protein TGGT1_271335 [Toxoplasma gondii GT1]	-	-	-	-	-	-	-
TGGT1_203540	294.293	190.955	205.923	211.26	183.1	204.395	186.637	-0.624022	-0.515148	-0.478235	-0.684623	-0.525895	-0.657022	putative RNA binding protein	FCA	EPR61696.1 putative RNA binding protein [Toxoplasma gondii GT1]	-	-	-	-	GO:0005634//nucleus;GO:0005737//cytoplasm	GO:0003676//nucleic acid binding;GO:0003723//RNA binding;GO:0004535//poly(A)-specific ribonuclease activity;GO:0046872//metal ion binding	GO:0006402//mRNA catabolic process;GO:0008380//RNA splicing
TGGT1_258870A	1130.49	682.825	662.75	765.597	686.537	777.112	676.743	-0.727365	-0.770416	-0.562296	-0.719544	-0.540757	-0.740272	hypothetical protein	--	EPR62966.1 hypothetical protein TGGT1_258870A, partial [Toxoplasma gondii GT1]	-	-	-	-	-	-	-
TGGT1_313000	1	1.365	1.0133	1.49	1.05	1.2625	1.05	0.448901	0.0190614	0.575312	0.0703893	0.336283	0.0703893	Toxoplasma gondii family D protein	--	EPR60984.1 Toxoplasma gondii family D protein [Toxoplasma gondii GT1]	-	-	-	-	-	-	-
TGGT1_289050	209.293	105.935	99.32	140.157	107.53	122.79	94.7167	-0.982347	-1.07537	-0.578485	-0.960787	-0.769333	-1.14384	putative FIKK kinase	--	EPR59946.1 putative FIKK kinase [Toxoplasma gondii GT1]	-	-	-	-	-	GO:0004672//protein kinase activity;GO:0005524//ATP binding	GO:0006468//protein phosphorylation
TGGT1_278760	9.2233	6.345	6.9533	7.7733	7.72	7.6275	7.5967	-0.539663	-0.407585	-0.246756	-0.256682	-0.274073	-0.27991	hypothetical protein	--	EPR63161.1 hypothetical protein TGGT1_278760 [Toxoplasma gondii GT1]	-	-	-	-	-	-	-
TGGT1_217160	44.9167	29.99	32.01	40.4267	34.18	32.915	35.1067	-0.58277	-0.488729	-0.151943	-0.3941	-0.448507	-0.355506	Der1 family protein	R151.6	XP_018635276.1 Der1 family protein [Toxoplasma gondii ME49]	Genetic Information Processing	Folding, sorting and degradation	ko04141//Protein processing in endoplasmic reticulum	K13989	GO:0005887//integral component of plasma membrane;GO:0016021//integral component of membrane	GO:0004252//serine-type endopeptidase activity	GO:0006464//cellular protein modification process
TGGT1_218280	86.3367	131.42	122.197	108.727	112.167	127.362	126.147	0.606139	0.501159	0.33266	0.377599	0.560895	0.547057	putative eukaryotic porin	TOM40-1	EPR63820.1 putative eukaryotic porin [Toxoplasma gondii GT1]	Human Diseases	Neurodegenerative diseases	ko05014//Amyotrophic lateral sclerosis (ALS)	K11518	GO:0005741//mitochondrial outer membrane	-	GO:0055085//transmembrane transport
TGGT1_227390	14.6733	22.8	22.8867	18.6033	21.4533	22.0075	22.8267	0.63584	0.641316	0.342365	0.548006	0.584802	0.637529	hypothetical protein	--	EPR62401.1 hypothetical protein TGGT1_227390 [Toxoplasma gondii GT1]	-	-	-	-	-	GO:0005515//protein binding	-
TGGT1_215970	141.04	81.84	60.3567	120.147	93.53	112.478	99.3067	-0.785226	-1.22452	-0.231307	-0.592603	-0.326468	-0.506141	hypothetical protein	--	XP_002370907.1 hypothetical protein TGME49_215970 [Toxoplasma gondii ME49]	-	-	-	-	-	-	-
TGGT1_244450	10.4667	6.775	6.71	12.01	9.3733	8.0025	7.7033	-0.627514	-0.641422	0.198429	-0.159178	-0.387284	-0.442258	protein phosphatase 2C domain-containing protein	Os02g0149800	EPR56605.1 protein phosphatase 2C domain-containing protein [Toxoplasma gondii GT1]	-	-	-	-	-	GO:0016791//phosphatase activity	-
TGGT1_285540	12.8067	18.94	18.2133	15.3033	16.9967	17.5375	16.6433	0.564538	0.508094	0.256944	0.408356	0.453544	0.378043	DNA-directed DNA polymerase	TENT4A	EPR59341.1 DNA-directed DNA polymerase [Toxoplasma gondii GT1]	Genetic Information Processing	Folding, sorting and degradation	ko03018//RNA degradation	K03514	-	GO:0016779//nucleotidyltransferase activity	GO:0000077//DNA damage checkpoint
TGGT1_251800	24.1867	35.97	30.51	33.17	31.8533	33.6375	32.7333	0.57258	0.335068	0.455665	0.397229	0.475857	0.436545	hypothetical protein	--	EPR63292.1 hypothetical protein TGGT1_251800 [Toxoplasma gondii GT1]	-	-	-	-	-	-	-
TGGT1_319650	40.1133	26.035	27.4033	36.3	30.0167	31.835	30.4833	-0.623628	-0.549731	-0.144111	-0.418315	-0.333467	-0.396062	3' exoribonuclease family, domain 1 domain-containing protein	exosc6	XP_002369842.1 3' exoribonuclease family, domain 1 domain-containing protein [Toxoplasma gondii ME49]	Genetic Information Processing	Folding, sorting and degradation	ko03018//RNA degradation	K12587	-	GO:0004549//tRNA-specific ribonuclease activity;GO:0004654//polyribonucleotide nucleotidyltransferase activity	GO:0006402//mRNA catabolic process;GO:0008033//tRNA processing
TGGT1_218740	66.3567	35.55	30.8633	53.01	38.9033	39.045	38.5	-0.900393	-1.10435	-0.323978	-0.77035	-0.765104	-0.785384	putative membrane protein	--	XP_002370648.2 membrane protein, putative [Toxoplasma gondii ME49]	-	-	-	-	GO:0016021//integral component of membrane	-	GO:0016192//vesicle-mediated transport
TGGT1_273120	24.66	46.955	47.0533	39.6	56.16	44.0275	64.1433	0.929106	0.932123	0.683328	1.18737	0.836232	1.37913	SAG-related sequence SRS30C	--	EPR64507.1 SAG-related sequence SRS30C [Toxoplasma gondii GT1]	-	-	-	-	GO:0016020//membrane	-	-
TGGT1_289960	9.64	14.915	13.6933	11.67	12.3067	13.4625	13.1967	0.629659	0.506365	0.2757	0.352339	0.481841	0.453072	hypothetical protein	--	EPR59759.1 hypothetical protein TGGT1_289960 [Toxoplasma gondii GT1]	-	-	-	-	-	-	-
TGGT1_203200	2.3367	1.705	2.0033	1.86	2.4667	1.755	2.2367	-0.454701	-0.222094	-0.32917	0.0781097	-0.413001	-0.0631008	hypothetical protein	--	KFG37767.1 leucine rich repeat protein [Toxoplasma gondii GAB2-2007-GAL-DOM2]	-	-	-	-	-	GO:0005515//protein binding	-
TGGT1_240960	106.8	56.58	49.51	81.94	58.8633	61.895	57.1667	-0.916548	-1.10912	-0.382272	-0.859471	-0.787017	-0.901665	AIG2 family protein	ggact.3	EPR60578.1 AIG2 family protein [Toxoplasma gondii GT1]	-	-	-	-	-	-	-
TGGT1_315440	71.2333	44.465	33.6167	49.15	34.95	45.785	34.8367	-0.679882	-1.08337	-0.53536	-1.02726	-0.637677	-1.03194	hypothetical protein	--	EPR58918.1 hypothetical protein TGGT1_315440 [Toxoplasma gondii GT1]	-	-	-	-	GO:0016020//membrane;GO:0016021//integral component of membrane	GO:0015095//magnesium ion transmembrane transporter activity	GO:0015693//magnesium ion transport
TGGT1_268178	186.91	119.025	142.017	139.943	133.87	144.89	133.43	-0.651079	-0.396283	-0.417501	-0.481511	-0.367386	-0.486261	hypothetical protein	--	EPR64942.1 hypothetical protein TGGT1_268178 [Toxoplasma gondii GT1]	-	-	-	-	-	-	-
TGGT1_238490	2.7633	1.24	1.7367	2.3633	2	2.1575	2.3967	-1.15605	-0.670044	-0.225589	-0.466392	-0.357032	-0.205343	SAG-related sequence SRS22E	--	EPR60400.1 SAG-related sequence SRS22E [Toxoplasma gondii GT1]	-	-	-	-	GO:0016020//membrane	-	-
TGGT1_269690	171.597	107.57	98.0733	129.193	106.853	124.062	104.007	-0.673746	-0.807089	-0.409491	-0.68339	-0.467955	-0.722345	hypothetical protein	--	KFG43852.1 putative transmembrane protein [Toxoplasma gondii GAB2-2007-GAL-DOM2]	-	-	-	-	GO:0005940//septin ring;GO:0016021//integral component of membrane;GO:0042729//DASH complex;GO:0072686//mitotic spindle	-	GO:0000921//septin ring assembly;GO:0008608//attachment of spindle microtubules to kinetochore
TGGT1_245746A	1.7567	1.16	1.1	1.1933	1.3933	1.3	1.54	-0.598743	-0.675364	-0.557911	-0.334362	-0.434356	-0.189937	hypothetical protein	--	EPR63717.1 hypothetical protein TGGT1_245746A [Toxoplasma gondii GT1]	-	-	-	-	-	-	-
TGGT1_202280	2.2533	3.915	5.4133	2.2	3.4433	5.435	8.1367	0.796973	1.26447	-0.0345359	0.611752	1.27024	1.8524	WD domain, G-beta repeat-containing protein	wdr90	EPR61571.1 WD domain, G-beta repeat-containing protein [Toxoplasma gondii GT1]	-	-	-	-	-	GO:0005515//protein binding	-
TGGT1_411270	6.6033	12.43	13.8233	10.64	6.9767	14.4425	16.5667	0.912567	1.06584	0.688239	0.0793576	1.12906	1.32703	hypothetical protein	--	EPR56795.1 hypothetical protein TGGT1_411270 [Toxoplasma gondii GT1]	-	-	-	-	GO:0005737//cytoplasm	GO:0000166//nucleotide binding;GO:0004832//valine-tRNA ligase activity;GO:0005524//ATP binding	GO:0006438//valyl-tRNA aminoacylation
TGGT1_265320	36.2267	15.9	12.86	29.09	20.4133	23.03	20.0567	-1.18803	-1.49416	-0.31653	-0.827544	-0.653539	-0.852969	hypothetical protein	cwc2	KFG38562.1 putative pre-mRNA-splicing factor cwc2 [Toxoplasma gondii GAB2-2007-GAL-DOM2]	-	-	-	-	-	GO:0003676//nucleic acid binding	-
TGGT1_251660	12.1267	5.125	4.17	9.0833	6.1467	5.99	5.3167	-1.24256	-1.54007	-0.416899	-0.980303	-1.01756	-1.18958	hypothetical protein	--	EPR63280.1 hypothetical protein TGGT1_251660 [Toxoplasma gondii GT1]	-	-	-	-	GO:0016021//integral component of membrane;GO:0031237//intrinsic component of periplasmic side of plasma membrane;GO:0033179//proton-transporting V-type ATPase, V0 domain	GO:0004190//aspartic-type endopeptidase activity;GO:0005215//transporter activity;GO:0015078//hydrogen ion transmembrane transporter activity	GO:0006810//transport;GO:0009405//pathogenesis;GO:0016485//protein processing;GO:1902600//hydrogen ion transmembrane transport
TGGT1_245748	2.7667	1.57	1.42	1.77	1.3133	1.6275	2.1933	-0.817402	-0.962275	-0.644417	-1.07497	-0.765509	-0.335063	hypothetical protein	--	RQX71912.1 hypothetical protein TGCAST_245748, partial [Toxoplasma gondii CAST]	-	-	-	-	-	-	-
TGGT1_247950	12	8.18	7.7733	8.9467	6.17	7.0725	7.78	-0.552862	-0.626435	-0.423607	-0.959692	-0.762742	-0.625192	hypothetical protein	--	KFG46694.1 putative DNA-directed RNA polymerase II largest subunit [Toxoplasma gondii GAB2-2007-GAL-DOM2]	-	-	-	-	-	-	-
TGGT1_261610	8.0933	11.725	11.6167	10.7067	10.92	10.1725	10.73	0.534788	0.5214	0.403714	0.432173	0.329874	0.40685	hypothetical protein	MUS81	EPR62683.1 hypothetical protein TGGT1_261610 [Toxoplasma gondii GT1]	Genetic Information Processing;Genetic Information Processing	Replication and repair;Replication and repair	ko03440//Homologous recombination;ko03460//Fanconi anemia pathway	K08991;K08991	-	GO:0003677//DNA binding;GO:0004518//nuclease activity	-
TGGT1_222245	53.8067	33.565	32.9733	40.99	28.08	38.235	34.9033	-0.680828	-0.706488	-0.392514	-0.938243	-0.492892	-0.624422	hypothetical protein	--	EPR58498.1 hypothetical protein TGGT1_222245 [Toxoplasma gondii GT1]	-	-	-	-	-	-	-
TGGT1_223750	60.9467	38.915	42.2033	52.81	41.41	43.4075	38.21	-0.647222	-0.530192	-0.206737	-0.557569	-0.489604	-0.673598	hypothetical protein	--	EPR62013.1 hypothetical protein TGGT1_223750 [Toxoplasma gondii GT1]	-	-	-	-	-	GO:0003677//DNA binding;GO:0005524//ATP binding	GO:0007059//chromosome segregation;GO:0030261//chromosome condensation
TGGT1_288640	14.4	24.02	16.0467	23.85	14.7567	16.74	15.53	0.738167	0.156208	0.72792	0.0353013	0.217231	0.108989	radical SAM domain-containing protein	hemW	EPR59908.1 radical SAM domain-containing protein [Toxoplasma gondii GT1]	-	-	-	-	-	GO:0003824//catalytic activity;GO:0008172//S-methyltransferase activity;GO:0016407//acetyltransferase activity;GO:0016782//transferase activity, transferring sulfur-containing groups;GO:0051536//iron-sulfur cluster binding;GO:0051539//4 iron, 4 sulfur cluster binding;GO:0051989//coproporphyrinogen dehydrogenase activity;GO:0070283//radical SAM enzyme activity	GO:0006400//tRNA modification;GO:0006779//porphyrin-containing compound biosynthetic process
TGGT1_254330	1.9033	1.425	1.47	1.6633	1.61	1.56	1.41	-0.417541	-0.372687	-0.194455	-0.241442	-0.286957	-0.432808	lipase	--	EPR59068.1 lipase [Toxoplasma gondii GT1]	-	-	-	-	-	GO:0016788//hydrolase activity, acting on ester bonds	GO:0006629//lipid metabolic process
TGGT1_204050	1309.2	840.705	849.867	821.287	530.667	624.615	562.293	-0.63901	-0.623373	-0.672724	-1.3028	-1.06764	-1.21929	subtilisin SUB1	fls	EPR61547.1 subtilisin SUB1 [Toxoplasma gondii GT1]	-	-	-	-	-	GO:0008236//serine-type peptidase activity	GO:0006508//proteolysis;GO:0009306//protein secretion
TGGT1_228680	2.59	1.445	1.44	2.1867	1.47	1.555	1.4233	-0.841883	-0.846883	-0.244197	-0.817136	-0.736038	-0.863712	mitochondrial carrier superfamily protein	PXN	EPR62435.1 mitochondrial carrier superfamily protein [Toxoplasma gondii GT1]	Cellular Processes	Transport and catabolism	ko04146//Peroxisome	K13354	-	-	-
TGGT1_200240	6.74	11.85	14.8167	6.8867	8.0233	11.115	13.86	0.814067	1.1364	0.0310642	0.251447	0.721687	1.04011	microneme protein MIC17B	--	EPR56866.1 microneme protein MIC17B [Toxoplasma gondii GT1]	-	-	-	-	-	-	-
TGGT1_234350	78.57	41.215	42.75	56.49	42.31	46.5525	38.2	-0.930809	-0.878054	-0.475983	-0.89298	-0.75512	-1.04041	hypothetical protein	--	EPR61867.1 hypothetical protein TGGT1_234350 [Toxoplasma gondii GT1]	-	-	-	-	-	GO:0003824//catalytic activity;GO:0016787//hydrolase activity;GO:0016788//hydrolase activity, acting on ester bonds;GO:0047570//3-oxoadipate enol-lactonase activity;GO:0070205//2-succinyl-6-hydroxy-2,4-cyclohexadiene-1-carboxylate synthase activity	GO:0009058//biosynthetic process;GO:0009102//biotin biosynthetic process;GO:0009234//menaquinone biosynthetic process;GO:0042952//beta-ketoadipate pathway
TGGT1_304740	327.35	201.955	201.12	257.05	218.427	238.898	210.47	-0.6968	-0.702777	-0.348785	-0.583685	-0.454442	-0.637219	rhoptry kinase family protein ROP35	NEK4	XP_018637232.1 rhoptry kinase family protein ROP35 [Toxoplasma gondii ME49]	Cellular Processes;Organismal Systems;Environmental Information Processing;Environmental Information Processing;Environmental Information Processing;Human Diseases;Environmental Information Processing;Organismal Systems;Cellular Processes;Organismal Systems;Human Diseases;Environmental Information Processing;Human Diseases;Human Diseases;Organismal Systems;Human Diseases;Human Diseases;Cellular P…	Transport and catabolism;Endocrine system;Signal transduction;Signal transduction;Signal transduction;Endocrine and metabolic diseases;Signal transduction;Nervous system;Cell growth and death;Endocrine system;Cancers;Signal transduction;Infectious diseases;Drug resistance;Endocrine system;Cancers;Cancers;Cellular community - eukaryotes;Immune system;Cancers;Cancers;Immune system;Excretory system	ko04140//Autophagy - animal;ko04910//Insulin signaling pathway;ko04151//PI3K-Akt signaling pathway;ko04152//AMPK signaling pathway;ko04150//mTOR signaling pathway;ko04931//Insulin resistance;ko04068//FoxO signaling pathway;ko04722//Neurotrophin signaling pathway;ko04210//Apoptosis;ko04919//Thyroid hormone signaling pathway;ko05205//Proteoglycans in cancer;ko04071//Sphingolipid signaling pathway;k…	K06276;K06276;K06276;K06276;K06276;K06276;K06276;K06276;K06276;K06276;K06276;K06276;K06276;K06276;K06276;K06276;K06276;K06276;K06276;K06276;K06276;K06276;K06276	-	GO:0004672//protein kinase activity;GO:0005524//ATP binding;GO:0009024//tagatose-6-phosphate kinase activity;GO:0016709//oxidoreductase activity, acting on paired donors, with incorporation or reduction of molecular oxygen, NAD(P)H as one donor, and incorporation of one atom of oxygen	GO:0005990//lactose catabolic process;GO:0006468//protein phosphorylation;GO:0006744//ubiquinone biosynthetic process
TGGT1_227140	7.9067	11.54	10.2567	9.5067	10.2367	10.27	10.2667	0.545496	0.375419	0.265869	0.372603	0.377289	0.376825	hypothetical protein	--	EPR62309.1 hypothetical protein TGGT1_227140 [Toxoplasma gondii GT1]	-	-	-	-	-	-	-
TGGT1_261200	8.95	13.385	10.9767	11.1367	10.4667	11.8125	11.2	0.580658	0.294485	0.315362	0.225847	0.400355	0.323539	TBC domain-containing protein	Tbc1d2	EPR62727.1 TBC domain-containing protein [Toxoplasma gondii GT1]	-	-	-	-	-	-	-
TGGT1_239890	223.247	149.075	156.417	169.213	142.917	156.873	169.553	-0.582601	-0.513244	-0.399796	-0.643464	-0.509046	-0.3969	SCP family extracellular subfamily protein	PRY1	XP_002366628.1 SCP family extracellular subfamily protein [Toxoplasma gondii ME49]	-	-	-	-	GO:0009289//pilus	-	GO:0044406//adhesion of symbiont to host
TGGT1_285860	34.0933	70.91	79.68	55.5633	80.5333	78.09	99.67	1.0565	1.22473	0.704644	1.2401	1.19565	1.54767	SAG-related sequence SRS20C	--	EPR59382.1 SAG-related sequence SRS20C [Toxoplasma gondii GT1]	-	-	-	-	GO:0016020//membrane	-	-
MSTRG.7402	244.483	155.94	170.703	209.743	215.053	200.72	177.767	-0.648745	-0.518245	-0.221111	-0.185042	-0.284552	-0.459751	NA	--	-	-	-	-	-	-	-	-
TGGT1_269910	8.77	16.87	14.7067	14.7267	16.2633	15.8475	14.61	0.943811	0.745825	0.747785	0.890971	0.853607	0.736307	putative transcription factor C2H2	ZFAND1	EPR64712.1 putative transcription factor C2H2 [Toxoplasma gondii GT1]	-	-	-	-	-	GO:0008270//zinc ion binding	-
TGGT1_212930	25.0567	40.89	40.7533	33.3767	37.6467	40.0025	40.2967	0.706552	0.70172	0.413645	0.587327	0.674894	0.685465	NifU family domain-containing protein	GF20932	EPR59606.1 NifU family domain-containing protein [Toxoplasma gondii GT1]	-	-	-	-	-	GO:0003674//molecular_function;GO:0005198//structural molecule activity;GO:0005506//iron ion binding;GO:0051536//iron-sulfur cluster binding	GO:0009399//nitrogen fixation;GO:0016226//iron-sulfur cluster assembly
TGGT1_284050	11.3233	17.185	18.38	14.1467	15.7167	17.195	16.8133	0.601855	0.698842	0.321171	0.473004	0.602695	0.570308	DEAD/DEAH box helicase domain-containing protein	At1g58060	EPR59285.1 DEAD/DEAH box helicase domain-containing protein [Toxoplasma gondii GT1]	-	-	-	-	-	GO:0003676//nucleic acid binding;GO:0004386//helicase activity;GO:0005524//ATP binding;GO:0008026//ATP-dependent helicase activity	GO:0006139//nucleobase-containing compound metabolic process;GO:0008380//RNA splicing
TGGT1_289690	897.893	1352.48	1432.5	1233.8	1511.53	1389.94	1683.13	0.590997	0.673923	0.458493	0.751394	0.630404	0.906528	glyceraldehyde-3-phosphate dehydrogenase GAPDH1	GAPDH	XP_018636414.1 glyceraldehyde-3-phosphate dehydrogenase GAPDH1 [Toxoplasma gondii ME49]	Metabolism;Metabolism;Human Diseases;Metabolism;Human Diseases;Metabolism;Human Diseases;Environmental Information Processing	Global and overview maps;Global and overview maps;Neurodegenerative diseases;Global and overview maps;Infectious diseases;Carbohydrate metabolism;Infectious diseases;Signal transduction	ko01100//Metabolic pathways;ko01200//Carbon metabolism;ko05010//Alzheimer disease;ko01230//Biosynthesis of amino acids;ko05132//Salmonella infection;ko00010//Glycolysis / Gluconeogenesis;ko05130//Pathogenic Escherichia coli infection;ko04066//HIF-1 signaling pathway	K00134;K00134;K00134;K00134;K00134;K00134;K00134;K00134	-	GO:0004073//aspartate-semialdehyde dehydrogenase activity;GO:0016620//oxidoreductase activity, acting on the aldehyde or oxo group of donors, NAD or NADP as acceptor;GO:0048001//erythrose-4-phosphate dehydrogenase activity;GO:0051287//NAD binding	GO:0006094//gluconeogenesis;GO:0006096//glycolytic process;GO:0008615//pyridoxine biosynthetic process;GO:0009086//methionine biosynthetic process;GO:0009088//threonine biosynthetic process;GO:0009089//lysine biosynthetic process via diaminopimelate;GO:0009097//isoleucine biosynthetic process;GO:0019682//glyceraldehyde-3-phosphate metabolic process;GO:0055114//oxidation-reduction process
TGGT1_411460	10.1533	6.35	9.6	7.1467	11.23	9.125	12.44	-0.67712	-0.0808424	-0.5066	0.145409	-0.154052	0.293038	hypothetical protein	--	EPR56759.1 hypothetical protein TGGT1_411460 [Toxoplasma gondii GT1]	-	-	-	-	-	-	-
TGGT1_207710	19.6033	32.6	23.7233	24.0033	27.73	27.9575	27.9233	0.733775	0.275208	0.292136	0.500351	0.512139	0.510373	putative phosphatidylinositol synthase	PIS1	ANG59278.1 phosphatidylinositol synthase [Toxoplasma gondii]	Metabolism;Metabolism;Environmental Information Processing;Metabolism	Global and overview maps;Lipid metabolism;Signal transduction;Carbohydrate metabolism	ko01100//Metabolic pathways;ko00564//Glycerophospholipid metabolism;ko04070//Phosphatidylinositol signaling system;ko00562//Inositol phosphate metabolism	K00999;K00999;K00999;K00999	GO:0016020//membrane	GO:0003882//CDP-diacylglycerol-serine O-phosphatidyltransferase activity;GO:0008444//CDP-diacylglycerol-glycerol-3-phosphate 3-phosphatidyltransferase activity;GO:0015095//magnesium ion transmembrane transporter activity;GO:0016780//phosphotransferase activity, for other substituted phosphate groups	GO:0008654//phospholipid biosynthetic process;GO:0015693//magnesium ion transport
TGGT1_239795	3.54	1.975	1.6533	3.42	2.2133	1.7725	1.81	-0.841897	-1.0984	-0.049753	-0.67755	-0.997964	-0.96776	hypothetical protein	--	EPR60439.1 hypothetical protein TGGT1_239795 [Toxoplasma gondii GT1]	-	-	-	-	-	-	-
TGGT1_291075	1.37	1.875	1.78	1.6867	1.85	1.63	2.02	0.452715	0.377701	0.300028	0.433349	0.250696	0.560179	hypothetical protein	--	EPR59835.1 hypothetical protein TGGT1_291075 [Toxoplasma gondii GT1]	-	-	-	-	-	-	-
TGGT1_224840	39.99	21.57	19.2433	44.4133	42.02	21.3925	18.6433	-0.890613	-1.05528	0.151352	0.0714369	-0.902534	-1.10098	3'5'-cyclic nucleotide phosphodiesterase domain-containing protein	Pde8	EPR62092.1 3'5'-cyclic nucleotide phosphodiesterase domain-containing protein [Toxoplasma gondii GT1]	Metabolism;Metabolism;Human Diseases;Human Diseases;Organismal Systems	Global and overview maps;Nucleotide metabolism;Substance dependence;Endocrine and metabolic diseases;Endocrine system	ko01100//Metabolic pathways;ko00230//Purine metabolism;ko05032//Morphine addiction;ko04934//Cushing syndrome;ko04927//Cortisol synthesis and secretion	K18437;K18437;K18437;K18437;K18437	GO:0031514//motile cilium	GO:0004114//3',5'-cyclic-nucleotide phosphodiesterase activity;GO:0008832//dGTPase activity	GO:0007165//signal transduction;GO:0015949//nucleobase-containing small molecule interconversion;GO:0048870//cell motility
TGGT1_268980	237.49	141.84	138.643	192.53	163.46	164.507	159.213	-0.743602	-0.776489	-0.302784	-0.538929	-0.529713	-0.576906	hypothetical protein	--	KFG39187.1 putative transmembrane protein [Toxoplasma gondii GAB2-2007-GAL-DOM2]	-	-	-	-	-	-	-
TGGT1_285780	9.9	15.355	14.4533	12.71	13.28	12.415	12.49	0.633208	0.545898	0.360464	0.423755	0.326584	0.335273	hypothetical protein	--	PUA88005.1 Spc97/Spc98 family protein [Toxoplasma gondii TgCATBr9]	-	-	-	-	-	GO:0005524//ATP binding;GO:0043015//gamma-tubulin binding	GO:0007059//chromosome segregation;GO:0030261//chromosome condensation
TGGT1_220950	1080.66	605.715	498.067	841.08	573.74	658.482	578.557	-0.835197	-1.1175	-0.361593	-0.913439	-0.714691	-0.901378	hypothetical protein	--	EPR58600.1 hypothetical protein TGGT1_220950, partial [Toxoplasma gondii GT1]	-	-	-	-	-	-	-
TGGT1_277080	1625.15	1002.18	915.903	1251.82	1008.5	1167.97	1175.63	-0.697424	-0.827306	-0.376546	-0.688367	-0.476573	-0.467143	microneme protein MIC5	H4	CAA70921.2 microneme protein [Toxoplasma gondii]	-	-	-	-	-	GO:0004488//methylenetetrahydrofolate dehydrogenase (NADP+) activity	GO:0055114//oxidation-reduction process
TGGT1_222240	166.277	109.55	137.463	130.747	118.723	124.263	128.317	-0.601997	-0.27454	-0.346811	-0.485983	-0.420195	-0.373877	hypothetical protein	--	EPR58497.1 hypothetical protein TGGT1_222240 [Toxoplasma gondii GT1]	-	-	-	-	-	-	-
TGGT1_214440	404.897	267.135	267.317	310.987	264.24	281.63	261.463	-0.599985	-0.599004	-0.380701	-0.615705	-0.523753	-0.630945	4'-phosphopantetheinyl transferase superfamily protein	--	EPR60180.1 4'-phosphopantetheinyl transferase superfamily protein [Toxoplasma gondii GT1]	Metabolism	Metabolism of cofactors and vitamins	ko00770//Pantothenate and CoA biosynthesis	K06133	-	GO:0000287//magnesium ion binding;GO:0008897//holo-[acyl-carrier-protein] synthase activity	-
TGGT1_273670	17.8	27.72	27.21	22.9133	24.6033	25.125	27.0533	0.63905	0.61226	0.364308	0.466975	0.497246	0.603927	hypothetical protein	--	EPR64549.1 hypothetical protein TGGT1_273670 [Toxoplasma gondii GT1]	-	-	-	-	-	-	-
TGGT1_300052	9.1267	3.83	5.13	5.5333	7.3467	6.4625	7.3267	-1.25275	-0.831134	-0.721953	-0.312997	-0.498001	-0.31693	hypothetical protein	--	XP_018635200.1 hypothetical protein TGME49_300052 [Toxoplasma gondii ME49]	-	-	-	-	-	-	-
TGGT1_225290	2.5167	1.23	1.1333	1.06	1.1233	1.135	1.0167	-1.03287	-1.151	-1.24747	-1.16379	-1.14884	-1.30764	GDA1/CD39 (nucleoside phosphatase) family protein	NTP3	EPR62163.1 GDA1/CD39 (nucleoside phosphatase) family protein [Toxoplasma gondii GT1]	Metabolism;Metabolism;Organismal Systems	Global and overview maps;Nucleotide metabolism;Sensory system	ko01100//Metabolic pathways;ko00230//Purine metabolism;ko04742//Taste transduction	K01509;K01509;K01509	-	GO:0016787//hydrolase activity	-
TGGT1_232320	8.6667	13.01	11.7533	10.8933	10.3367	11.06	9.7867	0.586066	0.439511	0.329886	0.254221	0.351797	0.17534	hypothetical protein	--	EPR64245.1 hypothetical protein TGGT1_232320 [Toxoplasma gondii GT1]	-	-	-	-	-	-	-
TGGT1_201240	10.72	19.955	17.3333	13.4933	17.63	16.1775	16.4033	0.896445	0.693241	0.331938	0.717728	0.593684	0.613681	hypothetical protein	--	ESS32892.1 proteophosphoglycan 5, related protein [Toxoplasma gondii VEG]	-	-	-	-	-	-	-
TGGT1_251810	285.383	473.685	474.687	388.35	452.233	484.77	583.673	0.731027	0.734075	0.444457	0.664166	0.7644	1.03226	putative translation initiation factor eIF-5A	eIF-5A	XP_002367420.1 translation initiation factor eIF-5A, putative [Toxoplasma gondii ME49]	-	-	-	-	GO:0005737//cytoplasm	GO:0003723//RNA binding;GO:0003746//translation elongation factor activity;GO:0043022//ribosome binding	GO:0006414//translational elongation;GO:0045901//positive regulation of translational elongation;GO:0045905//positive regulation of translational termination
TGGT1_314570	34.9767	19.77	26.5567	27.12	30.9367	29.9225	28.92	-0.823081	-0.397318	-0.367037	-0.177075	-0.225163	-0.274327	hypothetical protein	--	EPR56840.1 hypothetical protein TGGT1_314570, partial [Toxoplasma gondii GT1]	-	-	-	-	-	-	-
TGGT1_249990	648.857	414.525	395.113	540.44	415.89	469.44	401.39	-0.646441	-0.715633	-0.263765	-0.641698	-0.466959	-0.692895	hypothetical protein	--	EPR63407.1 hypothetical protein TGGT1_249990 [Toxoplasma gondii GT1]	-	-	-	-	GO:0005576//extracellular region;GO:0019028//viral capsid;GO:0019031//viral envelope	GO:0005198//structural molecule activity;GO:0008289//lipid binding	GO:0006869//lipid transport;GO:0042157//lipoprotein metabolic process
TGGT1_204140	7.5733	11.825	10.7033	9.8733	9.5033	9.725	10.14	0.642846	0.499062	0.38261	0.327506	0.360776	0.421064	PHD-finger domain-containing protein	PHRF1	EPR61557.1 PHD-finger domain-containing protein [Toxoplasma gondii GT1]	-	-	-	-	-	GO:0008270//zinc ion binding;GO:0046872//metal ion binding;GO:0061630//ubiquitin protein ligase activity	-
TGGT1_255910	67.7733	102.625	91.5933	85.0033	97.1167	101.51	103.96	0.598593	0.434525	0.326802	0.519002	0.582833	0.61724	putative PfMNL-2 CISD1 family iron-sulfur protein	--	EPR63081.1 putative PfMNL-2 CISD1 family iron-sulfur protein [Toxoplasma gondii GT1]	-	-	-	-	GO:0043231//intracellular membrane-bounded organelle	GO:0051537//2 iron, 2 sulfur cluster binding	-
TGGT1_411580	28.6733	18.61	24.04	17.6633	20.5867	23.085	23.96	-0.62363	-0.254271	-0.698953	-0.477995	-0.312752	-0.25908	TPRX1	--	EPR56739.1 TPRX1, partial [Toxoplasma gondii GT1]	-	-	-	-	-	-	-
TGGT1_225420	17.76	28.74	25.67	25.07	22.8633	28.0825	27.1467	0.694428	0.531452	0.49733	0.364402	0.66104	0.612145	histidine triad domain-containing protein	fhit	EPR62149.1 histidine triad domain-containing protein [Toxoplasma gondii GT1]	Metabolism;Metabolism;Human Diseases;Human Diseases	Global and overview maps;Nucleotide metabolism;Cancers;Cancers	ko01100//Metabolic pathways;ko00230//Purine metabolism;ko05222//Small cell lung cancer;ko05223//Non-small cell lung cancer	K01522;K01522;K01522;K01522	-	-	-
MSTRG.5455	11.3133	9.82	4.06	42.7433	58.4733	4.76	9.6367	-0.204225	-1.47847	1.91768	2.36976	-1.24899	-0.231409	NA	--	-	-	-	-	-	-	-	-
TGGT1_213620	34.7567	60.865	16.3767	28.5833	25.4267	19.86	17.7567	0.808322	-1.08565	-0.282119	-0.450947	-0.807425	-0.968928	ABC1 family protein	adck1	EPR59549.1 ABC1 family protein [Toxoplasma gondii GT1]	-	-	-	-	-	GO:0016709//oxidoreductase activity, acting on paired donors, with incorporation or reduction of molecular oxygen, NAD(P)H as one donor, and incorporation of one atom of oxygen	GO:0006744//ubiquinone biosynthetic process
TGGT1_217420	2.4367	3.95	6.3	1.56	1.43	1.3825	1.65	0.696924	1.37042	-0.643383	-0.768913	-0.817649	-0.562463	hypothetical protein	--	KFG37788.1 putative transmembrane protein [Toxoplasma gondii p89]	-	-	-	-	-	-	-
TGGT1_292270	2.0667	3.31	5.8	2.1767	2.08	2.18	3.97	0.679502	1.48872	0.0748136	0.00925454	0.0769992	0.94181	SAG-related sequence SRS36C	--	AAB66340.1 surface antigen 5A [Toxoplasma gondii]	-	-	-	-	GO:0016020//membrane	-	-
TGGT1_221630	15.57	12.45	10.6	14.47	13.9033	12.22	11.4633	-0.322623	-0.554705	-0.105704	-0.163342	-0.349525	-0.441747	hypothetical protein	--	KFG47482.1 putative ppg3 [Toxoplasma gondii FOU]	-	-	-	-	GO:0005742//mitochondrial outer membrane translocase complex	GO:0005524//ATP binding	GO:0006605//protein targeting;GO:0006886//intracellular protein transport;GO:0007059//chromosome segregation;GO:0030261//chromosome condensation
TGGT1_281400	5.9233	6.775	9.8633	5.0367	5.79	5.99	6.8	0.19382	0.735669	-0.233922	-0.0328378	0.0161548	0.199134	phosphofructokinase domain-containing protein	PFP-ALPHA	EPR61774.1 phosphofructokinase domain-containing protein [Toxoplasma gondii GT1]	Metabolism;Metabolism;Metabolism;Metabolism	Global and overview maps;Carbohydrate metabolism;Carbohydrate metabolism;Carbohydrate metabolism	ko01100//Metabolic pathways;ko00010//Glycolysis / Gluconeogenesis;ko00030//Pentose phosphate pathway;ko00051//Fructose and mannose metabolism	K00895;K00895;K00895;K00895	-	GO:0003872//6-phosphofructokinase activity;GO:0016773//phosphotransferase activity, alcohol group as acceptor;GO:0047334//diphosphate-fructose-6-phosphate 1-phosphotransferase activity	GO:0006096//glycolytic process
TGGT1_234340	17.5533	12.48	7.9033	11.88	8.9367	10.44	10.0567	-0.492124	-1.15122	-0.563207	-0.973928	-0.749621	-0.803585	hypothetical protein	--	EPR61866.1 hypothetical protein TGGT1_234340 [Toxoplasma gondii GT1]	-	-	-	-	-	-	-
TGGT1_278110	5.02	6.16	10.4633	3.83	5.2633	3.5875	6.94	0.295243	1.05958	-0.390343	0.0682803	-0.484709	0.467248	1,3-beta-glucan synthase component protein	CALS7	EPR63221.1 1,3-beta-glucan synthase component protein [Toxoplasma gondii GT1]	-	-	-	-	GO:0000148//1,3-beta-D-glucan synthase complex;GO:0016020//membrane	GO:0003843//1,3-beta-D-glucan synthase activity	GO:0006075//(1->3)-beta-D-glucan biosynthetic process
TGGT1_284598	1.51	2.115	2.89	2.5833	2.06	2.005	2.66	0.486109	0.936521	0.774667	0.448096	0.409054	0.816878	haloacid dehalogenase family hydrolase domain-containing protein	Os04g0656100	EPR59328.1 haloacid dehalogenase family hydrolase domain-containing protein [Toxoplasma gondii GT1]	Metabolism;Metabolism	Global and overview maps;Energy metabolism	ko01100//Metabolic pathways;ko00190//Oxidative phosphorylation	K01535;K01535	GO:0031004//potassium ion-transporting ATPase complex	GO:0004008//copper-exporting ATPase activity;GO:0004647//phosphoserine phosphatase activity;GO:0005375//copper ion transmembrane transporter activity;GO:0005388//calcium-transporting ATPase activity;GO:0008556//potassium-transporting ATPase activity;GO:0008967//phosphoglycolate phosphatase activity;GO:0015434//cadmium-transporting ATPase activity;GO:0015444//magnesium-importing ATPase activity;GO…	GO:0006545//glycine biosynthetic process;GO:0006564//L-serine biosynthetic process;GO:0006813//potassium ion transport;GO:0006816//calcium ion transport;GO:0006825//copper ion transport;GO:0008152//metabolic process;GO:0009103//lipopolysaccharide biosynthetic process;GO:0015691//cadmium ion transport;GO:0015693//magnesium ion transport;GO:0030001//metal ion transport
TGGT1_287040	40.3433	36.005	22.2933	47.0733	36.3767	34.115	27.51	-0.164132	-0.855719	0.22258	-0.149314	-0.241923	-0.552373	hypothetical protein	--	EPR59494.1 hypothetical protein TGGT1_287040 [Toxoplasma gondii GT1]	-	-	-	-	-	-	-
TGGT1_217630	6.6867	5.04	3.1933	6.0867	3.65	4.025	2.73	-0.407871	-1.06625	-0.135634	-0.873398	-0.732306	-1.29239	hypothetical protein	--	EPR63864.1 hypothetical protein TGGT1_217630 [Toxoplasma gondii GT1]	-	-	-	-	-	GO:0000155//phosphorelay sensor kinase activity;GO:0003674//molecular_function;GO:0003678//DNA helicase activity;GO:0004673//protein histidine kinase activity;GO:0005524//ATP binding	GO:0006260//DNA replication;GO:0043571//maintenance of CRISPR repeat elements
TGGT1_260480	1.29	1.76	2.25	1.23	1.4	1.5075	1.78	0.448204	0.802554	-0.0687128	0.118056	0.224787	0.464506	leucine rich repeat-containing protein	Lrrc9	EPR62811.1 leucine rich repeat-containing protein [Toxoplasma gondii GT1]	-	-	-	-	-	GO:0005515//protein binding	-
TGGT1_311380	9.16	8.155	6.2967	10.84	8.48	8.0275	7.3867	-0.167663	-0.540752	0.242945	-0.111283	-0.190397	-0.310418	hypothetical protein	--	EPR61113.1 hypothetical protein TGGT1_311380 [Toxoplasma gondii GT1]	-	-	-	-	-	-	-
TGGT1_215775	73.2133	68.31	41.8333	80.3267	69.53	70.8375	61.5133	-0.100009	-0.807454	0.133774	-0.0744702	-0.0475925	-0.251207	rhoptry protein ROP8	ROP4	AJG43755.1 rhoptry protein 8 [Toxoplasma gondii]	-	-	-	-	-	GO:0003677//DNA binding;GO:0004672//protein kinase activity;GO:0005524//ATP binding;GO:0009036//Type II site-specific deoxyribonuclease activity	GO:0006468//protein phosphorylation;GO:0009307//DNA restriction-modification system
TGGT1_293280	16.63	13.045	8.4667	15.5933	11.0433	11.475	10.2767	-0.350291	-0.973916	-0.0928619	-0.590617	-0.535294	-0.694411	cyclin protein	CYCP3-1	EPR57654.1 cyclin protein [Toxoplasma gondii GT1]	-	-	-	-	-	GO:0019901//protein kinase binding	GO:0000079//regulation of cyclin-dependent protein serine/threonine kinase activity
TGGT1_310520	16.5633	12.165	11.2533	13.8833	12.8467	13.32	12.5333	-0.445254	-0.557642	-0.25464	-0.366592	-0.314396	-0.402224	3'5'-cyclic nucleotide phosphodiesterase domain-containing protein	Pde1b	EPR60913.1 3'5'-cyclic nucleotide phosphodiesterase domain-containing protein [Toxoplasma gondii GT1]	Metabolism;Metabolism;Human Diseases;Human Diseases;Organismal Systems	Global and overview maps;Nucleotide metabolism;Substance dependence;Endocrine and metabolic diseases;Endocrine system	ko01100//Metabolic pathways;ko00230//Purine metabolism;ko05032//Morphine addiction;ko04934//Cushing syndrome;ko04927//Cortisol synthesis and secretion	K18437;K18437;K18437;K18437;K18437	-	GO:0004114//3',5'-cyclic-nucleotide phosphodiesterase activity	GO:0007165//signal transduction
TGGT1_268850	537.207	853.16	923.63	765.423	932.067	855.058	1010.37	0.667339	0.781838	0.510781	0.794956	0.670544	0.91133	enolase 2	ENO2	XP_002365578.1 enolase 2 [Toxoplasma gondii ME49]	Metabolism;Metabolism;Genetic Information Processing;Metabolism;Metabolism;Environmental Information Processing	Global and overview maps;Global and overview maps;Folding, sorting and degradation;Global and overview maps;Carbohydrate metabolism;Signal transduction	ko01100//Metabolic pathways;ko01200//Carbon metabolism;ko03018//RNA degradation;ko01230//Biosynthesis of amino acids;ko00010//Glycolysis / Gluconeogenesis;ko04066//HIF-1 signaling pathway	K01689;K01689;K01689;K01689;K01689;K01689	-	GO:0004634//phosphopyruvate hydratase activity;GO:0016836//hydro-lyase activity;GO:0050096//methylaspartate ammonia-lyase activity	GO:0006096//glycolytic process;GO:0009234//menaquinone biosynthetic process;GO:0019670//anaerobic glutamate catabolic process
TGGT1_323310	7.0533	11.8	16.41	11.4033	11.25	11.045	12.69	0.742417	1.2182	0.693081	0.673555	0.647023	0.847322	hypothetical protein	--	EPR56856.1 hypothetical protein TGGT1_323310, partial [Toxoplasma gondii GT1]	-	-	-	-	-	-	-
TGGT1_233920	14.3433	9.145	4.0933	11.2233	5.95	7.1025	6.5467	-0.649322	-1.80904	-0.35388	-1.26942	-1.01398	-1.13154	zinc finger, C3HC4 type (RING finger) domain-containing protein	--	EPR64606.1 zinc finger, C3HC4 type (RING finger) domain-containing protein [Toxoplasma gondii GT1]	-	-	-	-	GO:0000109//nucleotide-excision repair complex;GO:0005680//anaphase-promoting complex	GO:0008270//zinc ion binding;GO:0046872//metal ion binding;GO:0061630//ubiquitin protein ligase activity;GO:0097602//cullin family protein binding	GO:0006289//nucleotide-excision repair;GO:0031145//anaphase-promoting complex-dependent proteasomal ubiquitin-dependent protein catabolic process
TGGT1_245440	9.1567	7.895	3.34	9.6	4.4033	6.3175	4.07	-0.213888	-1.45498	0.0682066	-1.05624	-0.535474	-1.1698	hypothetical protein	--	EPR63741.1 hypothetical protein TGGT1_245440 [Toxoplasma gondii GT1]	-	-	-	-	-	GO:0008839//4-hydroxy-tetrahydrodipicolinate reductase	GO:0009089//lysine biosynthetic process via diaminopimelate
TGGT1_294400	22.9733	34.91	45.0867	20.7933	23.3833	22.9025	35.9233	0.603682	0.972744	-0.143839	0.0255204	-0.00445302	0.644962	hypothetical protein	--	ESS29316.1 cytoadherence-linked asexual protein [Toxoplasma gondii VEG]	-	-	-	-	-	-	GO:0020035//cytoadherence to microvasculature, mediated by symbiont protein
TGGT1_243470	1.7733	1.515	1.1467	1.9867	1.57	1.3625	1.3467	-0.227119	-0.628949	0.163937	-0.175672	-0.38018	-0.397008	hypothetical protein	--	KFG33089.1 putative transmembrane protein [Toxoplasma gondii GAB2-2007-GAL-DOM2]	-	-	-	-	-	-	-
TGGT1_226480	8.6833	13.24	16.2233	12.4467	16.54	16.2825	15.9567	0.608588	0.901752	0.519448	0.929644	0.907007	0.877847	DNA topoisomerase family protein	TOP3A	EPR62253.1 DNA topoisomerase family protein [Toxoplasma gondii GT1]	Genetic Information Processing;Genetic Information Processing	Replication and repair;Replication and repair	ko03440//Homologous recombination;ko03460//Fanconi anemia pathway	K03165;K03165	GO:0005737//cytoplasm	GO:0003677//DNA binding;GO:0003678//DNA helicase activity;GO:0003916//DNA topoisomerase activity;GO:0003917//DNA topoisomerase type I activity	GO:0006260//DNA replication;GO:0006265//DNA topological change
TGGT1_232400	6.77	4.635	2.8	7.1233	6.4533	5.7425	4.3467	-0.546586	-1.27373	0.0733899	-0.0691187	-0.237477	-0.639235	PAN domain-containing protein	--	EPR64238.1 PAN domain-containing protein [Toxoplasma gondii GT1]	-	-	-	-	-	-	-
TGGT1_293390	33.0133	25.815	19.98	28.8333	23.3	30.4975	21.4067	-0.354838	-0.724491	-0.195311	-0.502717	-0.114356	-0.624985	putative cytochrome C-type heme lyase	cchl	XP_002370141.1 cytochrome C-type heme lyase, putative [Toxoplasma gondii ME49]	Metabolism	Metabolism of cofactors and vitamins	ko00860//Porphyrin and chlorophyll metabolism	K01764	GO:0005739//mitochondrion	GO:0004408//holocytochrome-c synthase activity	-
TGGT1_313445	43.2767	33.535	23.0233	45.51	33.66	35.9475	26.5867	-0.367923	-0.910496	0.0725931	-0.362555	-0.267699	-0.702886	hypothetical protein	--	EPR60933.1 hypothetical protein TGGT1_313445 [Toxoplasma gondii GT1]	-	-	-	-	-	-	-
TGGT1_211280	8.05	4.07	2.51	8.26	5.38	4.62	3.4467	-0.98396	-1.6813	0.037153	-0.581383	-0.801096	-1.22377	hypothetical protein	--	EPR58254.1 hypothetical protein TGGT1_211280 [Toxoplasma gondii GT1]	-	-	-	-	GO:0030880//RNA polymerase complex	-	GO:0006352//DNA-templated transcription, initiation
MSTRG.2097	49.9333	38.605	32.3	43.0633	35.3367	41.1575	35.5067	-0.371215	-0.628468	-0.213543	-0.498835	-0.278847	-0.491911	NA	--	XP_018638541.1 KRUF family protein [Toxoplasma gondii ME49]	-	-	-	-	-	-	-
TGGT1_270250	15220.5	10493.4	9988.87	11998.7	10871	10758.7	12402.2	-0.536534	-0.607619	-0.343131	-0.48553	-0.500511	-0.295417	dense granule protein GRA1	GRA1	P13403.1 RecName: Full=Dense granule protein 1; Short=Protein GRA 1; AltName: Full=Major antigen p24; Flags: Precursor [Toxoplasma gondii]	-	-	-	-	-	-	-
TGGT1_319360	6.93	4.795	3.02	5.21	3.07	5.4975	4.25	-0.531325	-1.19831	-0.411572	-1.17462	-0.33408	-0.705393	SAG-related sequence SRS17A	--	XP_018638022.1 SAG-related sequence SRS17A [Toxoplasma gondii ME49]	-	-	-	-	GO:0016020//membrane	-	-
TGGT1_274170	5.63	3.25	2.0533	5.75	4.26	3.4175	2.87	-0.792695	-1.45519	0.030427	-0.402281	-0.720194	-0.972084	protein kinase (incomplete catalytic triad)	--	EPR64598.1 protein kinase (incomplete catalytic triad) [Toxoplasma gondii GT1]	-	-	-	-	-	GO:0004672//protein kinase activity;GO:0005524//ATP binding	GO:0006468//protein phosphorylation
TGGT1_222400	32.62	44.49	60.5633	40.71	53.4233	48.69	56.6067	0.447724	0.892687	0.319626	0.711712	0.577869	0.795216	hypothetical protein	--	KFG47800.1 putative transmembrane protein [Toxoplasma gondii FOU]	-	-	-	-	-	-	-
TGGT1_308960	2.75	2.725	1.7233	2.9	1.84	2.2525	2.0167	-0.0131754	-0.674258	0.0766213	-0.579726	-0.287905	-0.447435	ATPase, AAA family protein	pex1	EPR60768.1 ATPase, AAA family protein [Toxoplasma gondii GT1]	Cellular Processes	Transport and catabolism	ko04146//Peroxisome	K13338	GO:0000502//proteasome complex;GO:0009368//endopeptidase Clp complex;GO:0009379//Holliday junction helicase complex	GO:0003678//DNA helicase activity;GO:0003723//RNA binding;GO:0003724//RNA helicase activity;GO:0004176//ATP-dependent peptidase activity;GO:0004222//metalloendopeptidase activity;GO:0004252//serine-type endopeptidase activity;GO:0005198//structural molecule activity;GO:0005524//ATP binding;GO:0008134//transcription factor binding;GO:0009378//four-way junction helicase activity;GO:0016818//hydrola…	GO:0006281//DNA repair;GO:0006310//DNA recombination;GO:0006355//regulation of transcription, DNA-templated;GO:0006508//proteolysis;GO:0009306//protein secretion;GO:0010498//proteasomal protein catabolic process;GO:0019941//modification-dependent protein catabolic process;GO:0031412//gas vesicle organization;GO:0032297//negative regulation of DNA-dependent DNA replication initiation;GO:0051301//c…
TGGT1_260840	12.7733	19.595	23.19	17.1	20.2067	21.8925	22.4333	0.617354	0.860372	0.420865	0.661702	0.777305	0.812511	hypothetical protein	--	EPR62711.1 hypothetical protein TGGT1_260840 [Toxoplasma gondii GT1]	-	-	-	-	-	-	-
TGGT1_315900	16.4667	24.37	28.76	21.4633	26.5867	31.69	34.5367	0.565555	0.804512	0.38232	0.691153	0.944476	1.06858	hypothetical protein	--	EPR58811.1 hypothetical protein TGGT1_315900 [Toxoplasma gondii GT1]	-	-	-	-	-	-	-
TGGT1_243482	1.2967	1.465	1.86	1.4067	1.64	1.4675	1.74	0.176056	0.520458	0.11747	0.338851	0.178516	0.424243	putative dynein heavy chain	Dnah7	EPR64532.1 putative dynein heavy chain [Toxoplasma gondii GT1]	Human Diseases	Neurodegenerative diseases	ko05016//Huntington disease	K10408	GO:0000145//exocyst;GO:0030286//dynein complex	GO:0000166//nucleotide binding;GO:0003677//DNA binding;GO:0005524//ATP binding;GO:0008569//ATP-dependent microtubule motor activity, minus-end-directed;GO:0016887//ATPase activity	GO:0006904//vesicle docking involved in exocytosis;GO:0007018//microtubule-based movement;GO:0007059//chromosome segregation;GO:0030261//chromosome condensation
TGGT1_268020	1.0633	1.135	1.3033	1.12	1.2233	1.2275	1.28	0.0941436	0.293621	0.07495	0.20223	0.207174	0.267595	transporter, major facilitator family protein	--	EPR64972.1 transporter, major facilitator family protein [Toxoplasma gondii GT1]	-	-	-	-	GO:0005887//integral component of plasma membrane;GO:0016020//membrane;GO:0016021//integral component of membrane	GO:0004190//aspartic-type endopeptidase activity;GO:0005337//nucleoside transmembrane transporter activity;GO:0015307//drug:proton antiporter activity;GO:0022857//transmembrane transporter activity;GO:0042910//xenobiotic transporter activity;GO:0051119//sugar transmembrane transporter activity	GO:0006855//drug transmembrane transport;GO:0008643//carbohydrate transport;GO:0015858//nucleoside transport;GO:0016485//protein processing;GO:0042493//response to drug;GO:0042908//xenobiotic transport;GO:0055085//transmembrane transport
TGGT1_276960	1.5433	2.275	2.6133	1.8933	2.4833	2.56	2.9567	0.559848	0.759854	0.294884	0.68624	0.730125	0.937969	tetratricopeptide repeat-containing protein	--	EPR63116.1 tetratricopeptide repeat-containing protein [Toxoplasma gondii GT1]	-	-	-	-	-	GO:0005515//protein binding	-
TGGT1_217961	6.4567	8.535	3.0233	8.3567	4.1567	5.25	3.4633	0.402594	-1.09467	0.372136	-0.635358	-0.29848	-0.89865	hypothetical protein	--	EPR56805.1 hypothetical protein TGGT1_217961 [Toxoplasma gondii GT1]	-	-	-	-	-	GO:0030409//glutamate formimidoyltransferase activity;GO:0030412//formimidoyltetrahydrofolate cyclodeaminase activity	GO:0019556//histidine catabolic process to glutamate and formamide
TGGT1_304730	10.5167	5.83	3.37	10.8933	8.05	7.3725	5.64	-0.851114	-1.64186	0.050759	-0.385621	-0.512456	-0.898915	Mob1/phocein family protein	--	XP_002371898.1 Mob1/phocein family protein [Toxoplasma gondii ME49]	-	-	-	-	-	-	-
TGGT1_207760	38.0967	53.11	58.0833	46.97	54.1633	56.3325	60.0267	0.479317	0.608457	0.302074	0.50765	0.564301	0.655938	DnaJ C terminal region domain-containing protein	dnaJ	EPR57993.1 DnaJ C terminal region domain-containing protein [Toxoplasma gondii GT1]	Human Diseases	Cancers	ko05203//Viral carcinogenesis	K09504	-	GO:0005515//protein binding;GO:0031072//heat shock protein binding;GO:0051082//unfolded protein binding	GO:0006457//protein folding;GO:0009408//response to heat
TGGT1_201390	430.257	298.105	282.05	365.63	333.747	316.065	368.78	-0.529377	-0.609247	-0.234813	-0.366444	-0.444976	-0.222437	hypothetical protein	--	ESS32887.1 putative transmembrane protein [Toxoplasma gondii VEG]	-	-	-	-	GO:0005739//mitochondrion;GO:0005887//integral component of plasma membrane;GO:0030176//integral component of endoplasmic reticulum membrane	-	GO:0022900//electron transport chain;GO:2001256//regulation of store-operated calcium entry
TGGT1_267460	2.49	3.67	4.4567	2.3967	3.97	2.9825	4.2433	0.559634	0.83983	-0.0550964	0.672993	0.260376	0.769041	AP2 domain transcription factor AP2IX-1	--	EPR57268.1 AP2 domain transcription factor AP2IX-1 [Toxoplasma gondii GT1]	-	-	-	-	-	GO:0003700//transcription factor activity, sequence-specific DNA binding	GO:0006355//regulation of transcription, DNA-templated
TGGT1_221310	11.41	16.865	22.9433	16.1733	22.3467	9.945	20.82	0.563734	1.00777	0.503315	0.969763	-0.198256	0.867671	aminopeptidase N protein	MPA1	EPR58553.1 aminopeptidase N protein [Toxoplasma gondii GT1]	Metabolism;Metabolism	Global and overview maps;Metabolism of other amino acids	ko01100//Metabolic pathways;ko00480//Glutathione metabolism	K01256;K01256	-	GO:0004177//aminopeptidase activity;GO:0008237//metallopeptidase activity;GO:0008270//zinc ion binding	GO:0006508//proteolysis
TGGT1_270950	3.0267	2.315	1.43	3.3367	2.3667	2.3375	2.11	-0.386733	-1.08173	0.140676	-0.354869	-0.372779	-0.520503	hypothetical protein	--	EPR64803.1 hypothetical protein TGGT1_270950 [Toxoplasma gondii GT1]	-	-	-	-	-	-	-
TGGT1_319520	1.9833	2.05	1.3167	2.0833	1.59	1.6425	1.4333	0.047721	-0.590976	0.0709677	-0.318876	-0.27201	-0.468562	hypothetical protein	--	EPR58130.1 hypothetical protein TGGT1_319520 [Toxoplasma gondii GT1]	-	-	-	-	-	-	-
TGGT1_233610	4.34	2.01	1.5933	3.3933	2.5667	1.9	1.8233	-1.1105	-1.44568	-0.355006	-0.75778	-1.1917	-1.25114	hypothetical protein	--	KFG48897.1 putative transmembrane protein [Toxoplasma gondii GAB2-2007-GAL-DOM2]	-	-	-	-	-	-	-
TGGT1_232040	14.94	11.43	9.5533	14.7267	10.48	10.84	10.0267	-0.386355	-0.645109	-0.020746	-0.511541	-0.462815	-0.575333	hypothetical protein	ALIS5	KFG48622.1 putative transmembrane domain protein [Toxoplasma gondii GAB2-2007-GAL-DOM2]	-	-	-	-	GO:0016020//membrane	-	-
TGGT1_244180	13.5767	11.545	7.7833	12.41	12.3133	9.8775	9.63	-0.233865	-0.802679	-0.12963	-0.140915	-0.458915	-0.495525	microneme-like protein	--	EPR56633.1 microneme-like protein [Toxoplasma gondii GT1]	-	-	-	-	-	-	-
TGGT1_206650	1.8667	1.54	1.3633	1.8267	1.6833	1.6575	1.4033	-0.27756	-0.453387	-0.0312504	-0.149198	-0.171481	-0.411667	zinc finger, c2h2 type domain-containing protein	--	EPR61360.1 zinc finger, c2h2 type domain-containing protein [Toxoplasma gondii GT1]	-	-	-	-	-	-	-
TGGT1_216210	10.7733	14.675	16.12	12.6433	15.7033	14.9025	16.93	0.4459	0.581392	0.230913	0.543608	0.468094	0.652122	hypothetical protein	--	PUA84397.1 down-regulated in metastasis protein [Toxoplasma gondii TgCATBr9]	-	-	-	-	-	-	-
TGGT1_254960	4.3233	3.83	2.1967	4.2	2.85	3.2825	2.8133	-0.174789	-0.976795	-0.0417436	-0.601171	-0.397338	-0.61987	hypothetical protein	--	EPR59140.1 hypothetical protein TGGT1_254960 [Toxoplasma gondii GT1]	-	-	-	-	-	-	-
TGGT1_205050	4.2467	2.89	1.8333	3.6933	2.3067	2.5525	2.2233	-0.555273	-1.2119	-0.201432	-0.880512	-0.734431	-0.93364	hypothetical protein	--	EPR61399.1 hypothetical protein TGGT1_205050 [Toxoplasma gondii GT1]	-	-	-	-	-	-	-
TGGT1_225125	20.54	29.635	30.8667	24.86	28.88	30.465	31.6533	0.528866	0.587615	0.27539	0.491635	0.568717	0.62392	pre-rRNA processing protein	Pdcd11	EPR62134.1 pre-rRNA processing protein [Toxoplasma gondii GT1]	-	-	-	-	GO:0000314//organellar small ribosomal subunit;GO:0005634//nucleus;GO:0022627//cytosolic small ribosomal subunit	GO:0003676//nucleic acid binding;GO:0003735//structural constituent of ribosome;GO:0004654//polyribonucleotide nucleotidyltransferase activity;GO:0005515//protein binding;GO:0008997//ribonuclease R activity	GO:0006397//mRNA processing;GO:0006401//RNA catabolic process;GO:0006402//mRNA catabolic process;GO:0006412//translation
TGGT1_212900	96.1233	68.12	59.4533	88.3667	71.0767	71.8475	61.7133	-0.496808	-0.693129	-0.121383	-0.435509	-0.419948	-0.639305	hypothetical protein	--	EPR59603.1 hypothetical protein TGGT1_212900 [Toxoplasma gondii GT1]	-	-	-	-	-	-	-
TGGT1_260650	16.6833	21.165	24.9	21.2533	22.4033	24.075	24.2533	0.343276	0.577741	0.349282	0.425307	0.529131	0.539776	glycosyltransferase, group 2 family protein	--	EPR62826.1 glycosyltransferase, group 2 family protein [Toxoplasma gondii GT1]	-	-	-	-	-	GO:0008375//acetylglucosaminyltransferase activity;GO:0016740//transferase activity	GO:0009058//biosynthetic process;GO:0042710//biofilm formation
TGGT1_217400	28.11	23.025	14.06	19.04	18.28	19.58	14.1433	-0.287882	-0.999487	-0.56205	-0.620817	-0.521703	-0.990965	hypothetical protein	--	KFG37786.1 putative transmembrane protein [Toxoplasma gondii p89]	-	-	-	-	-	-	-
TGGT1_264420	42.68	32.275	28.3933	34.6833	34.7033	29.3875	38.7633	-0.403143	-0.58801	-0.299319	-0.298487	-0.538358	-0.138869	putative lipoprotein	--	-	-	-	-	-	GO:0022627//cytosolic small ribosomal subunit	GO:0003735//structural constituent of ribosome	GO:0006412//translation
TGGT1_409260	10.6167	23.445	30	6.21	7.7867	29.16	38.67	1.14294	1.49863	-0.77367	-0.447251	1.45766	1.86488	hypothetical protein	--	KFG62026.1 putative transmembrane protein [Toxoplasma gondii RUB]	-	-	-	-	-	-	-
TGGT1_244710	3.5967	2.87	1.49	3.1167	2.63	1.9775	2.05	-0.325623	-1.27136	-0.206655	-0.451611	-0.862996	-0.81105	hypothetical protein	--	XP_018637563.1 hypothetical protein TGME49_244710 [Toxoplasma gondii ME49]	-	-	-	-	-	-	-
TGGT1_234370	8.83	7.575	4.1567	5.0267	5.3933	6.92	5.25	-0.221168	-1.08697	-0.812802	-0.711245	-0.351641	-0.750096	SAG-related sequence SRS42	--	XP_002368877.1 SAG-related sequence SRS42 [Toxoplasma gondii ME49]	-	-	-	-	GO:0016020//membrane	-	-
TGGT1_207930	47.8933	40.075	26.48	48.2333	37.1667	39.95	33.5233	-0.257121	-0.854921	0.0102057	-0.365813	-0.261628	-0.51466	phosphatidylethanolamine-binding protein	D1	EPR58007.1 phosphatidylethanolamine-binding protein [Toxoplasma gondii GT1]	-	-	-	-	GO:0005575//cellular_component	GO:0003674//molecular_function	GO:0008150//biological_process
TGGT1_277530	10.1433	14.195	15.17	11.4267	13.4733	14.0675	13.8567	0.484856	0.580694	0.171882	0.409576	0.471839	0.450057	DNA topoisomerase domain-containing protein	topA	EPR63269.1 DNA topoisomerase domain-containing protein [Toxoplasma gondii GT1]	-	-	-	-	GO:0005694//chromosome;GO:0005737//cytoplasm	GO:0003677//DNA binding;GO:0003678//DNA helicase activity;GO:0003916//DNA topoisomerase activity;GO:0003917//DNA topoisomerase type I activity	GO:0006260//DNA replication;GO:0006265//DNA topological change
TGGT1_308010	84.9533	76.095	52.71	93.0433	62.8433	67.81	52.7867	-0.158868	-0.688593	0.131232	-0.434911	-0.325172	-0.686496	hypothetical protein	--	EPR63992.1 hypothetical protein TGGT1_308010 [Toxoplasma gondii GT1]	-	-	-	-	-	-	-
TGGT1_219650	14.86	9.37	8.02	11.5533	10.21	9.315	10.8767	-0.665313	-0.88976	-0.363129	-0.541451	-0.673806	-0.450193	transporter, small conductance mechanosensitive ion channel (MscS) family protein	--	EPR63924.1 transporter, small conductance mechanosensitive ion channel (MscS) family protein [Toxoplasma gondii GT1]	-	-	-	-	GO:0016020//membrane	-	GO:0055085//transmembrane transport
TGGT1_238880	12.3367	17.105	18.7133	14.2667	17.4533	16.6525	17.6467	0.471462	0.601107	0.209695	0.500543	0.432782	0.516442	hypothetical protein	--	EPR60424.1 hypothetical protein TGGT1_238880 [Toxoplasma gondii GT1]	-	-	-	-	-	-	-
TGGT1_319740	27.5767	38.21	50.61	39.13	46.3933	41.2125	45.24	0.4705	0.875973	0.504825	0.750467	0.579632	0.714149	transporter, major facilitator family protein	--	EPR58154.1 transporter, major facilitator family protein [Toxoplasma gondii GT1]	-	-	-	-	GO:0016021//integral component of membrane	GO:0015098//molybdate ion transmembrane transporter activity;GO:0022857//transmembrane transporter activity	GO:0015689//molybdate ion transport;GO:0055085//transmembrane transport
TGGT1_269770	15.5433	22.46	24.0833	18.8233	22.1367	23.34	25.2467	0.531065	0.63174	0.276227	0.510147	0.586512	0.699802	WD domain, G-beta repeat-containing protein	SPCC1672.07	EPR64826.1 WD domain, G-beta repeat-containing protein [Toxoplasma gondii GT1]	Genetic Information Processing	Translation	ko03008//Ribosome biogenesis in eukaryotes	K14554	GO:0009279//cell outer membrane;GO:0032040//small-subunit processome	GO:0005515//protein binding	GO:0006364//rRNA processing
TGGT1_305930	32.91	19.91	15.06	28.0433	22.6267	23.3825	18.8433	-0.725033	-1.1278	-0.23087	-0.5405	-0.493097	-0.804474	hypothetical protein	--	EPR57503.1 hypothetical protein TGGT1_305930 [Toxoplasma gondii GT1]	-	-	-	-	-	-	-
TGGT1_234380	662.267	496.875	439.213	456.917	406.457	534.702	510.337	-0.414529	-0.592491	-0.535481	-0.704311	-0.308676	-0.375963	hypothetical protein	--	EPR61870.1 hypothetical protein TGGT1_234380 [Toxoplasma gondii GT1]	-	-	-	-	-	-	-
TGGT1_212810	2.0233	2.555	3.64	2.2333	3.8333	3.1525	3.92	0.336613	0.847228	0.142467	0.921877	0.639786	0.954143	hypothetical protein	--	EPR59597.1 hypothetical protein TGGT1_212810 [Toxoplasma gondii GT1]	-	-	-	-	-	-	-
TGGT1_291170	2.3933	1.8	1.4667	2.5667	1.7767	1.935	2.1567	-0.411004	-0.706427	0.100913	-0.429801	-0.306668	-0.150176	hypothetical protein	IST1	EPR59843.1 hypothetical protein TGGT1_291170 [Toxoplasma gondii GT1]	Cellular Processes	Transport and catabolism	ko04144//Endocytosis	K19476	-	-	GO:0015031//protein transport
TGGT1_244728	4.3233	3.77	2.81	4.2067	4.0833	3.6075	3.3067	-0.197568	-0.621563	-0.039444	-0.0823974	-0.261134	-0.386741	IQ calmodulin-binding motif domain-containing protein	--	EPR60698.1 IQ calmodulin-binding motif domain-containing protein [Toxoplasma gondii GT1]	-	-	-	-	-	GO:0005515//protein binding	-
TGGT1_319090	6.82	7.125	4.78	8.6467	7.7333	6.715	5.8433	0.0631183	-0.512761	0.342378	0.181312	-0.0223843	-0.222988	IgA-specific serine endopeptidase	--	EPR58183.1 IgA-specific serine endopeptidase [Toxoplasma gondii GT1]	-	-	-	-	-	-	-
MSTRG.1530	3.8567	5.33	6.9833	4.7	8.0567	5.9225	10.8433	0.466769	0.856542	0.285294	1.06282	0.618839	1.49137	NA	--	CEL75930.1 TPA: hypothetical protein BN1205_083175 [Toxoplasma gondii VEG]	-	-	-	-	-	-	-
TGGT1_216880	1005.29	1494.25	1530.16	1298.53	1411.39	1517.69	1505.26	0.57181	0.606071	0.369271	0.489505	0.59427	0.582398	guanine nucleotide-binding protein	rack-1	XP_002370996.1 guanine nucleotide-binding protein [Toxoplasma gondii ME49]	Human Diseases	Infectious diseases	ko05162//Measles	K14753	-	GO:0005515//protein binding	-
TGGT1_311030	14.0967	20.375	21.1367	16.4967	19.55	20.97	22.2333	0.531443	0.584393	0.22682	0.471811	0.572969	0.657365	hypothetical protein	l(2)k09022	EPR61144.1 hypothetical protein TGGT1_311030 [Toxoplasma gondii GT1]	Genetic Information Processing	Translation	ko03008//Ribosome biogenesis in eukaryotes	K14550	-	-	-
TGGT1_231470	1.95	2.775	3.5367	2.48	2.53	2.2525	3.8633	0.509014	0.85893	0.346866	0.375663	0.208053	0.98636	hypothetical protein	--	EPR64314.1 hypothetical protein TGGT1_231470 [Toxoplasma gondii GT1]	-	-	-	-	-	-	-
TGGT1_265830	14.5833	21.525	24.5033	20.0967	24.1367	22.81	22.0067	0.561696	0.748659	0.462641	0.726911	0.645349	0.593626	phosphodiesterase/alkaline phosphatase D family protein	--	EPR57325.1 phosphodiesterase/alkaline phosphatase D family protein [Toxoplasma gondii GT1]	Metabolism;Metabolism	Global and overview maps;Metabolism of cofactors and vitamins	ko01100//Metabolic pathways;ko00790//Folate biosynthesis	K01113;K01113	-	-	-
TGGT1_231600	33.96	50.16	53.83	42.9967	50.4	52.155	55.0067	0.562701	0.664574	0.340389	0.569587	0.618969	0.695771	HEAT repeat-containing protein	--	XP_002368041.1 HEAT repeat-containing protein [Toxoplasma gondii ME49]	-	-	-	-	-	GO:0005515//protein binding;GO:0031267//small GTPase binding	GO:0006886//intracellular protein transport
TGGT1_316120	3.7067	5.45	6.2133	4.62	5.5467	6.0475	5.7833	0.556121	0.745224	0.317757	0.581494	0.706204	0.641758	hypothetical protein	obg	EPR58824.1 hypothetical protein TGGT1_316120 [Toxoplasma gondii GT1]	-	-	-	-	GO:0005737//cytoplasm	GO:0003924//GTPase activity;GO:0005525//GTP binding;GO:0015639//ferrous iron uptake transmembrane transporter activity;GO:0019843//rRNA binding;GO:0030345//structural constituent of tooth enamel;GO:0043022//ribosome binding;GO:0051539//4 iron, 4 sulfur cluster binding	GO:0006400//tRNA modification;GO:0008150//biological_process;GO:0015684//ferrous iron transport;GO:0042254//ribosome biogenesis;GO:0042475//odontogenesis of dentin-containing tooth;GO:0051186//cofactor metabolic process
TGGT1_240450	20.5433	29.3	36.13	25.5367	33.7133	28.1575	41.8767	0.512233	0.814529	0.313904	0.71465	0.454851	1.02748	Maf family protein	DDB_G0281937	XP_002366664.1 Maf family protein [Toxoplasma gondii ME49]	-	-	-	-	GO:0030428//cell septum	GO:0047429//nucleoside-triphosphate diphosphatase activity	GO:0000917//barrier septum assembly
TGGT1_201690	9.78	12.035	15.5933	8.6567	6.3367	9.26	13.88	0.29933	0.67302	-0.176017	-0.626103	-0.0788223	0.505101	BT1 family protein	At5g25050	EPR61714.1 BT1 family protein [Toxoplasma gondii GT1]	-	-	-	-	GO:0005887//integral component of plasma membrane	GO:0015514//nitrite efflux transmembrane transporter activity;GO:0022857//transmembrane transporter activity	GO:0015707//nitrite transport;GO:0055085//transmembrane transport
TGGT1_201630B	178.04	103.655	86.3867	182.693	180.18	97.335	90.43	-0.780412	-1.04332	0.0372223	0.0172375	-0.871171	-0.977328	protein phosphatase 2C domain-containing protein	Os04g0659500	EPR61758.1 protein phosphatase 2C domain-containing protein, partial [Toxoplasma gondii GT1]	-	-	-	-	-	GO:0016791//phosphatase activity	-
TGGT1_252230	27.6	36.16	42.2367	32.65	36.73	35.935	40.7467	0.389726	0.613829	0.242415	0.412291	0.380721	0.562015	hypothetical protein	--	EPR59185.1 hypothetical protein TGGT1_252230 [Toxoplasma gondii GT1]	-	-	-	-	-	-	-
TGGT1_262825	7.5067	9.685	10.82	8.9133	9.8267	9.015	9.39	0.367573	0.52745	0.247781	0.388528	0.264149	0.322946	peptidase family c50 protein	ESP1	EPR62633.1 peptidase family c50 protein [Toxoplasma gondii GT1]	Cellular Processes;Cellular Processes;Human Diseases	Cell growth and death;Cell growth and death;Infectious diseases	ko04110//Cell cycle;ko04114//Oocyte meiosis;ko05166//HTLV-I infection	K02365;K02365;K02365	-	-	-
TGGT1_222970	33.8467	25.785	22.72	31.57	28.6	28.9575	26.2433	-0.392483	-0.575052	-0.100461	-0.243	-0.225078	-0.367066	putative inositol(myo)-1(or 4)-monophosphatase 2	IMPA2	XP_018638330.1 inositol(myo)-1(or 4)-monophosphatase 2, putative [Toxoplasma gondii ME49]	Metabolism;Environmental Information Processing;Metabolism	Global and overview maps;Signal transduction;Carbohydrate metabolism	ko01100//Metabolic pathways;ko04070//Phosphatidylinositol signaling system;ko00562//Inositol phosphate metabolism	K01092;K01092;K01092	-	GO:0004401//histidinol-phosphatase activity;GO:0008441//3'(2'),5'-bisphosphate nucleotidase activity	GO:0000105//histidine biosynthetic process;GO:0006790//sulfur compound metabolic process;GO:0046855//inositol phosphate dephosphorylation
TGGT1_213700	3.9467	2.08	1.6233	1.8233	1.7867	1.9925	2.0667	-0.924063	-1.28172	-1.11409	-1.14335	-0.986067	-0.933318	hypothetical protein	--	EPR59556.1 hypothetical protein TGGT1_213700 [Toxoplasma gondii GT1]	-	-	-	-	-	-	-
TGGT1_244335	2.1267	3.39	3.7367	2.1533	2.37	2.29	3.5967	0.672669	0.813148	0.0179328	0.156271	0.106731	0.758057	hypothetical protein	--	KFG36541.1 putative transmembrane protein [Toxoplasma gondii GAB2-2007-GAL-DOM2]	-	-	-	-	-	-	-
TGGT1_213445	134.537	99.195	88.8233	106.57	91.4133	99.5075	90.8733	-0.43966	-0.59899	-0.336198	-0.557524	-0.435123	-0.566071	hypothetical protein	--	EPR59536.1 hypothetical protein TGGT1_213445 [Toxoplasma gondii GT1]	-	-	-	-	-	GO:0005515//protein binding	-
TGGT1_213300	6.97	9.68	9.9833	8.1933	8.7667	9.4275	9.62	0.473848	0.518358	0.233286	0.330875	0.435717	0.464878	hypothetical protein	--	EPR59521.1 hypothetical protein TGGT1_213300 [Toxoplasma gondii GT1]	-	-	-	-	-	-	-
TGGT1_248280	14.01	8.315	6.3467	8.1667	7.41	6.99	6.4667	-0.752669	-1.14238	-0.778632	-0.918912	-1.00309	-1.11536	hypothetical protein	--	EPR63504.1 hypothetical protein TGGT1_248280 [Toxoplasma gondii GT1]	-	-	-	-	-	-	-
TGGT1_234940	15.5967	12.68	9.4633	12.7267	8.99	11.705	10.67	-0.298686	-0.720826	-0.293382	-0.794848	-0.414116	-0.547681	hypothetical protein	--	EPR61898.1 hypothetical protein TGGT1_234940 [Toxoplasma gondii GT1]	-	-	-	-	-	-	-
TGGT1_249030	158.077	94.265	76.9633	119.793	87.6833	103.33	84.4167	-0.745831	-1.03838	-0.400078	-0.850251	-0.613366	-0.905024	endonuclease/exonuclease/phosphatase family protein	sph	PIM04516.1 endonuclease/exonuclease/phosphatase family protein [Toxoplasma gondii COUG]	-	-	-	-	-	GO:0004767//sphingomyelin phosphodiesterase activity	-
TGGT1_409140	3.8467	2.625	1.5967	3.8533	2.2167	2.975	2.1467	-0.551304	-1.26853	0.00247319	-0.795208	-0.370732	-0.841501	hypothetical protein	--	XP_002368857.2 hypothetical protein TGME49_234165 [Toxoplasma gondii ME49]	-	-	-	-	GO:0042600//chorion	GO:0005524//ATP binding	GO:0007275//multicellular organism development
TGGT1_263560	125.737	88.79	81.41	99.9067	86.4433	94.1575	88.02	-0.501937	-0.627128	-0.331752	-0.54058	-0.417258	-0.514503	hypothetical protein	--	ESS31790.1 putative transmembrane protein [Toxoplasma gondii VEG]	-	-	-	-	GO:0005577//fibrinogen complex	GO:0005102//receptor binding	GO:0030168//platelet activation;GO:0051258//protein polymerization
TGGT1_255280	3.93	5.38	7.71	4.37	7.3367	5.4325	6.9867	0.453077	0.972202	0.153104	0.900602	0.467087	0.830082	hypothetical protein	--	EPR64025.1 hypothetical protein TGGT1_255280 [Toxoplasma gondii GT1]	-	-	-	-	GO:0005887//integral component of plasma membrane;GO:0055051//ATP-binding cassette (ABC) transporter complex, integrated substrate binding	GO:0005524//ATP binding;GO:0033230//cysteine-transporting ATPase activity	GO:0033228//cysteine export
TGGT1_219640	27.4767	18.645	17.8067	22.1933	18.85	19.7125	17.45	-0.55942	-0.625789	-0.308085	-0.543644	-0.479098	-0.654982	hypothetical protein	--	RQX71649.1 zinc finger, C3HC4 type (RING finger) protein [Toxoplasma gondii CAST]	-	-	-	-	-	-	-
TGGT1_220420	6.9367	4.6	3.7333	7.2933	6.71	3.9675	3.72	-0.592616	-0.893798	0.0723222	-0.0479367	-0.806019	-0.898947	3'5'-cyclic nucleotide phosphodiesterase domain-containing protein	pde-4	XP_018637837.1 3'5'-cyclic nucleotide phosphodiesterase domain-containing protein [Toxoplasma gondii ME49]	Metabolism;Metabolism;Environmental Information Processing;Organismal Systems;Human Diseases;Organismal Systems;Organismal Systems	Global and overview maps;Nucleotide metabolism;Signal transduction;Endocrine system;Substance dependence;Sensory system;Sensory system	ko01100//Metabolic pathways;ko00230//Purine metabolism;ko04020//Calcium signaling pathway;ko04924//Renin secretion;ko05032//Morphine addiction;ko04740//Olfactory transduction;ko04742//Taste transduction	K13755;K13755;K13755;K13755;K13755;K13755;K13755	-	GO:0004114//3',5'-cyclic-nucleotide phosphodiesterase activity	GO:0007165//signal transduction
TGGT1_250710	4850.88	3088.7	2599.99	3590.53	2667.08	3285.68	3182.59	-0.651244	-0.89974	-0.434051	-0.862984	-0.562053	-0.608047	microneme protein MIC10	--	XP_002367353.1 microneme protein MIC10 [Toxoplasma gondii ME49]	-	-	-	-	-	GO:0016757//transferase activity, transferring glycosyl groups	GO:0016051//carbohydrate biosynthetic process
TGGT1_213050	500.193	384.795	324.653	395.253	349.767	401.08	357.09	-0.378396	-0.623586	-0.339708	-0.516093	-0.318596	-0.486198	hypothetical protein	--	XP_018637874.1 hypothetical protein TGME49_213050 [Toxoplasma gondii ME49]	-	-	-	-	-	-	-
TGGT1_254830	7.7567	11.11	11.8433	9.73	10.3467	11.91	11.16	0.518344	0.610556	0.326997	0.415656	0.618659	0.524822	hypothetical protein	--	EPR59124.1 hypothetical protein TGGT1_254830 [Toxoplasma gondii GT1]	-	-	-	-	-	-	-
TGGT1_208730	77.85	30.3	15.8733	29.5233	22.3533	24.2975	18.8333	-1.36138	-2.29409	-1.39884	-1.80021	-1.67989	-2.04741	putative microneme protein	--	EPR57925.1 putative microneme protein [Toxoplasma gondii GT1]	-	-	-	-	-	-	-
TGGT1_254300	27.3733	39.82	41.5833	34.1967	38.6167	39.3125	43.5267	0.540724	0.603235	0.321088	0.496456	0.522219	0.669131	hypothetical protein	--	EPR59064.1 hypothetical protein TGGT1_254300 [Toxoplasma gondii GT1]	-	-	-	-	-	-	-
TGGT1_280570	3.7967	1.425	1.05	1.4233	1.2167	1.0425	1.11	-1.41378	-1.85436	-1.41551	-1.64177	-1.8647	-1.77419	SAG-related sequence SRS35A	--	XP_002371451.1 SAG-related sequence SRS35A [Toxoplasma gondii ME49]	-	-	-	-	GO:0016020//membrane	-	-
TGGT1_240340A	2.1	1.415	1.1133	1.5667	1.2267	1.415	1.2367	-0.569587	-0.915547	-0.42266	-0.775607	-0.569587	-0.763894	Toxoplasma gondii family E protein	--	EPR60518.1 Toxoplasma gondii family E protein, partial [Toxoplasma gondii GT1]	-	-	-	-	-	-	-
TGGT1_223550	16.9433	11.915	9.55	15.2467	11.54	12.5825	12.4833	-0.507936	-0.827142	-0.152218	-0.554072	-0.429296	-0.440716	hypothetical protein	--	ESS32396.1 putative transmembrane protein [Toxoplasma gondii VEG]	-	-	-	-	-	-	-
TGGT1_363940	189.693	102.695	82.92	152.697	105.03	103.302	92.73	-0.885303	-1.19388	-0.313	-0.852867	-0.876794	-1.03256	putative transmembrane protein	--	EPR60177.1 putative transmembrane protein [Toxoplasma gondii GT1]	-	-	-	-	GO:0005737//cytoplasm	GO:0016462//pyrophosphatase activity	GO:0046128//purine ribonucleoside metabolic process
TGGT1_255290	5.4533	6.62	8.9667	4.98	8.6267	6.3625	8.58	0.279702	0.717448	-0.130984	0.661679	0.222464	0.653848	hypothetical protein	--	EPR64026.1 hypothetical protein TGGT1_255290 [Toxoplasma gondii GT1]	-	-	-	-	-	GO:0003746//translation elongation factor activity;GO:0003924//GTPase activity;GO:0005525//GTP binding	GO:0001514//selenocysteine incorporation;GO:0006414//translational elongation
TGGT1_220650	1.2667	1.32	2.47	1.23	2.0533	2.1625	2.9767	0.059463	0.963436	-0.0424166	0.69687	0.771625	1.23264	hypothetical protein	--	EPR57085.1 hypothetical protein TGGT1_220650, partial [Toxoplasma gondii GT1]	-	-	-	-	-	-	-
TGGT1_291890	2368.43	1758.4	1574.39	1876.47	1644.48	1960.73	1714.67	-0.429666	-0.58914	-0.335912	-0.526304	-0.27254	-0.466002	microneme protein MIC1	MIC1	O00834.1 RecName: Full=Micronemal protein 1; Flags: Precursor [Toxoplasma gondii]	-	-	-	-	-	GO:0008270//zinc ion binding	-
TGGT1_265380	16.6933	24.5	28.01	23.3167	24.8667	26.57	28.3433	0.553513	0.746673	0.482094	0.574946	0.670529	0.763739	tetratricopeptide repeat (TPR)-/ U-box domain-containing protein	CHIP	EPR57373.1 tetratricopeptide repeat (TPR)-/ U-box domain-containing protein [Toxoplasma gondii GT1]	Genetic Information Processing;Genetic Information Processing	Folding, sorting and degradation;Folding, sorting and degradation	ko04141//Protein processing in endoplasmic reticulum;ko04120//Ubiquitin mediated proteolysis	K09561;K09561	-	GO:0004842//ubiquitin-protein transferase activity;GO:0005515//protein binding	GO:0006886//intracellular protein transport;GO:0016192//vesicle-mediated transport;GO:0016567//protein ubiquitination
TGGT1_218520	1585.21	1139.99	1041.06	1225.08	1073.63	1232.11	1162.09	-0.47565	-0.606622	-0.371791	-0.562179	-0.363537	-0.447949	microneme protein MIC6	MIC6	Q9XYH7.1 RecName: Full=Micronemal protein 6; Flags: Precursor [Toxoplasma gondii]	-	-	-	-	GO:0009986//cell surface;GO:0016020//membrane	GO:0005509//calcium ion binding	-
TGGT1_265290	5.8733	4.2	3.27	4.63	2.8767	3.675	2.9933	-0.483782	-0.844881	-0.343159	-1.02976	-0.676427	-0.972434	hypothetical protein	--	EPR57366.1 hypothetical protein TGGT1_265290 [Toxoplasma gondii GT1]	-	-	-	-	-	-	-
TGGT1_309950	16.8133	23.885	25.04	19.3133	21.3933	24.02	25.63	0.506502	0.574632	0.199992	0.347556	0.514633	0.608231	NLE (NUC135) domain-containing protein	YTM1	EPR60816.1 NLE (NUC135) domain-containing protein [Toxoplasma gondii GT1]	-	-	-	-	-	GO:0005515//protein binding	-
TGGT1_203720	2.6167	4.945	6.9667	1.8367	3.15	2.53	4.9867	0.918222	1.41273	-0.510633	0.267603	-0.0486111	0.930337	vitamin k epoxide reductase family protein	--	XP_002367654.1 vitamin k epoxide reductase family protein [Toxoplasma gondii ME49]	-	-	-	-	-	-	-
TGGT1_269680	1.3633	1.325	1.0333	1.37	1.2033	1.1675	1.1167	-0.0411107	-0.399844	0.00707282	-0.180107	-0.223681	-0.287861	putative acyl-CoA carboxyltransferase beta chain	Mccc2	EPR64816.1 putative acyl-CoA carboxyltransferase beta chain [Toxoplasma gondii GT1]	Metabolism;Metabolism	Global and overview maps;Amino acid metabolism	ko01100//Metabolic pathways;ko00280//Valine, leucine and isoleucine degradation	K01969;K01969	GO:0009317//acetyl-CoA carboxylase complex	GO:0003989//acetyl-CoA carboxylase activity	GO:0006633//fatty acid biosynthetic process
TGGT1_280580	8.0533	2.23	1.81	1.7067	1.7933	1.92	1.9	-1.85254	-2.15359	-2.23837	-2.16696	-2.06847	-2.08358	SAG-related sequence SRS35B	--	XP_018637211.1 SAG-related sequence SRS35B [Toxoplasma gondii ME49]	-	-	-	-	-	-	-
TGGT1_215895	23.2733	15.54	12.0367	21.6667	19.2567	16.2825	13.2367	-0.582689	-0.951236	-0.103196	-0.273315	-0.515354	-0.814132	AP2 domain-containing protein	--	XP_018635216.1 AP2 domain-containing protein [Toxoplasma gondii ME49]	-	-	-	-	-	GO:0003700//transcription factor activity, sequence-specific DNA binding	GO:0006355//regulation of transcription, DNA-templated
TGGT1_309570	19.5467	27.62	30.2333	23.1833	27.17	28.4525	29.8633	0.498788	0.629213	0.246161	0.47509	0.54163	0.611449	DEAD/DEAH box helicase domain-containing protein	DDX21	EPR60810.1 DEAD/DEAH box helicase domain-containing protein [Toxoplasma gondii GT1]	-	-	-	-	-	GO:0003676//nucleic acid binding;GO:0003677//DNA binding;GO:0003678//DNA helicase activity;GO:0003690//double-stranded DNA binding;GO:0003723//RNA binding;GO:0003916//DNA topoisomerase activity;GO:0003917//DNA topoisomerase type I activity;GO:0004003//ATP-dependent DNA helicase activity;GO:0004386//helicase activity;GO:0005515//protein binding;GO:0005524//ATP binding;GO:0008026//ATP-dependent hel…	GO:0006139//nucleobase-containing compound metabolic process;GO:0006265//DNA topological change;GO:0006268//DNA unwinding involved in DNA replication;GO:0006281//DNA repair;GO:0006310//DNA recombination;GO:0043571//maintenance of CRISPR repeat elements
TGGT1_365480	13.2833	7.365	3.2767	12.16	6.6333	6.615	4.7633	-0.850856	-2.0193	-0.12747	-1.00181	-1.0058	-1.47958	hypothetical protein	--	EPR56710.1 hypothetical protein TGGT1_365480, partial [Toxoplasma gondii GT1]	-	-	-	-	-	-	-
TGGT1_203300	375.547	107.95	59.33	227.447	116.057	111.972	73.57	-1.79863	-2.66216	-0.723464	-1.69416	-1.74585	-2.3518	hypothetical protein	SPAC6F6.13c	EPR61671.1 hypothetical protein TGGT1_203300 [Toxoplasma gondii GT1]	-	-	-	-	-	GO:0008374//O-acyltransferase activity;GO:0070205//2-succinyl-6-hydroxy-2,4-cyclohexadiene-1-carboxylate synthase activity	GO:0006629//lipid metabolic process;GO:0009234//menaquinone biosynthetic process
TGGT1_286910	6.86	8.82	10.0067	7.5967	9.5267	9.3075	9.7933	0.36257	0.544686	0.147164	0.473768	0.440185	0.513587	hypothetical protein	--	EPR59498.1 hypothetical protein TGGT1_286910 [Toxoplasma gondii GT1]	-	-	-	-	-	-	-
TGGT1_247360	164.65	119.645	97.5067	143.583	111.083	121.97	110.313	-0.460642	-0.755829	-0.197515	-0.567761	-0.432876	-0.577796	PAP2 superfamily protein	PLPP3	XP_002367103.1 PAP2 superfamily protein [Toxoplasma gondii ME49]	Metabolism;Metabolism;Human Diseases;Environmental Information Processing;Metabolism;Organismal Systems;Metabolism;Organismal Systems;Metabolism	Global and overview maps;Lipid metabolism;Cancers;Signal transduction;Lipid metabolism;Immune system;Lipid metabolism;Digestive system;Lipid metabolism	ko01100//Metabolic pathways;ko00564//Glycerophospholipid metabolism;ko05231//Choline metabolism in cancer;ko04072//Phospholipase D signaling pathway;ko00561//Glycerolipid metabolism;ko04666//Fc gamma R-mediated phagocytosis;ko00600//Sphingolipid metabolism;ko04975//Fat digestion and absorption;ko00565//Ether lipid metabolism	K01080;K01080;K01080;K01080;K01080;K01080;K01080;K01080;K01080	-	GO:0003677//DNA binding	-
TGGT1_214980	174.017	106.065	100.383	125.933	92.6833	114.14	95.3033	-0.714277	-0.793706	-0.466566	-0.908844	-0.608421	-0.868628	hypothetical protein	--	EPR60224.1 hypothetical protein TGGT1_214980 [Toxoplasma gondii GT1]	-	-	-	-	-	-	-
TGGT1_208850	23.3967	40.695	55.1967	19.3567	36.42	38.91	67.98	0.798546	1.23828	-0.273472	0.638426	0.733836	1.53881	SAG-related sequence SRS11	--	AAD21974.1 SAG2 related antigen SAG2B [Toxoplasma gondii]	-	-	-	-	GO:0016020//membrane	-	-
TGGT1_223480	1.42	1.605	1.79	1.4467	1.6533	1.82	1.9567	0.176682	0.334069	0.0268749	0.219458	0.358048	0.462532	sushi domain (scr repeat) domain-containing protein	Thsd7a	EPR62042.1 sushi domain (scr repeat) domain-containing protein [Toxoplasma gondii GT1]	-	-	-	-	-	-	GO:0007165//signal transduction
TGGT1_216140	3.7467	2.37	1.47	1.4133	1.3867	1.4525	1.0833	-0.660733	-1.3498	-1.40655	-1.43396	-1.36708	-1.79019	tetratricopeptide repeat-containing protein	--	XP_002370924.1 tetratricopeptide repeat-containing protein [Toxoplasma gondii ME49]	-	-	-	-	-	GO:0005515//protein binding	-
TGGT1_224140	1.6933	1.565	1.2367	2.0567	1.5767	1.31	1.3267	-0.113675	-0.453342	0.280494	-0.102929	-0.370271	-0.351995	hypothetical protein	--	EPR61976.1 hypothetical protein TGGT1_224140 [Toxoplasma gondii GT1]	-	-	-	-	-	-	-
TGGT1_410930	2.3533	3.465	4.3633	3.2567	2.4233	4.3575	5.1733	0.55817	0.890734	0.468726	0.0422878	0.888815	1.1364	hypothetical protein	--	EPR56882.1 hypothetical protein TGGT1_410930, partial [Toxoplasma gondii GT1]	-	-	-	-	-	GO:0005524//ATP binding;GO:0008565//protein transporter activity	GO:0007059//chromosome segregation;GO:0030253//protein secretion by the type I secretion system;GO:0030261//chromosome condensation
TGGT1_304500	211.38	123.955	112.537	162.43	145.607	136.105	121.74	-0.770022	-0.909443	-0.380021	-0.537762	-0.635119	-0.796036	hypothetical protein	--	ESS33284.1 putative transmembrane protein [Toxoplasma gondii VEG]	-	-	-	-	-	GO:0008236//serine-type peptidase activity	GO:0006508//proteolysis
TGGT1_229930	196.007	145.1	127.473	156.147	140.977	161.627	158.627	-0.433855	-0.620708	-0.328001	-0.475446	-0.27823	-0.305267	p25-alpha family protein	TPPP2	XP_002367917.1 p25-alpha family protein [Toxoplasma gondii ME49]	-	-	-	-	-	GO:0009055//electron carrier activity	GO:0055114//oxidation-reduction process
TGGT1_201780	2297.93	1390.94	1264.74	1644.87	1280.85	1533.24	1359.41	-0.724275	-0.861494	-0.482358	-0.843237	-0.583749	-0.757354	microneme protein MIC2	Hmcn1	AAB63303.1 micronemal protein MIC2 [Toxoplasma gondii]	-	-	-	-	-	-	GO:0007165//signal transduction
TGGT1_234530	22.4667	17.525	14.9467	17.1367	16.5533	14.5125	17.37	-0.358374	-0.587961	-0.390699	-0.440669	-0.630492	-0.37119	hypothetical protein	--	ESS30865.1 putative transmembrane protein [Toxoplasma gondii VEG]	-	-	-	-	GO:0016020//membrane	GO:0000030//mannosyltransferase activity	GO:0006493//protein O-linked glycosylation
TGGT1_251430	3.8233	2.865	2.4667	3.4267	3.23	3.1825	3.7633	-0.416283	-0.632236	-0.157999	-0.243284	-0.264658	-0.0228201	hypothetical protein	--	EPR63328.1 hypothetical protein TGGT1_251430 [Toxoplasma gondii GT1]	-	-	-	-	-	-	-
TGGT1_411770	6.2333	5.445	4.0233	7.8633	6.61	5.1825	5.3467	-0.195064	-0.631617	0.335139	0.0846541	-0.266348	-0.221347	putative IgA-specific serine endopeptidase	--	-	-	-	-	-	-	-	-
TGGT1_227610	51.2067	31.705	29.1167	50.1233	42.5833	36.985	33.9033	-0.691622	-0.814486	-0.0308512	-0.266045	-0.469392	-0.594907	hypothetical protein	trapcc10-1	KFG45137.1 trafficking particle complex subunit 10 [Toxoplasma gondii GAB2-2007-GAL-DOM2]	-	-	-	-	-	-	-
TGGT1_220890	199.7	137.115	120.71	157.113	138.73	165.238	157.347	-0.542448	-0.726289	-0.346029	-0.525555	-0.273293	-0.343887	hypothetical protein	--	ESS28283.1 putative transmembrane protein [Toxoplasma gondii VEG]	-	-	-	-	-	-	-
TGGT1_237890	24.1167	35.89	38.86	32.7967	39.3867	35.4425	36.1567	0.573549	0.688253	0.443518	0.707676	0.555448	0.58423	calcium-dependent protein kinase CDPK4	CPK2	XP_018637922.1 calcium-dependent protein kinase CDPK4 [Toxoplasma gondii ME49]	Human Diseases	Infectious diseases	ko05145//Toxoplasmosis	K13412	-	GO:0004672//protein kinase activity;GO:0005509//calcium ion binding;GO:0005524//ATP binding	GO:0006468//protein phosphorylation
TGGT1_252510	46.65	36.65	29.59	45.5233	36.85	35.66	31.5033	-0.348064	-0.656767	-0.0352719	-0.340212	-0.38757	-0.566374	hypothetical protein	--	KFG32161.1 cytoplasmic protein [Toxoplasma gondii FOU]	-	-	-	-	-	-	-
TGGT1_216720	367.04	259.895	244.68	314.803	255.183	288.678	287.627	-0.498008	-0.585041	-0.221487	-0.524403	-0.346479	-0.35174	hypothetical protein	--	EPR58670.1 hypothetical protein TGGT1_216720 [Toxoplasma gondii GT1]	-	-	-	-	-	-	-
TGGT1_220340	1.3733	1.225	1.1167	1.35	1.28	1.2625	1.3233	-0.164865	-0.298405	-0.0246874	-0.101503	-0.121363	-0.0535067	hypothetical protein	--	KFG35445.1 organic solute transporter ostalpha protein [Toxoplasma gondii FOU]	-	-	-	-	-	-	-
TGGT1_223970	15.5933	20.94	24.4967	19.3433	21.6067	22.925	22.6967	0.425335	0.651661	0.310908	0.470552	0.555995	0.541556	putative translation elongation and release factors (gtpases)	fusA2	EPR61992.1 putative translation elongation and release factors (gtpases) [Toxoplasma gondii GT1]	-	-	-	-	GO:0005737//cytoplasm	GO:0003743//translation initiation factor activity;GO:0003746//translation elongation factor activity;GO:0003747//translation release factor activity;GO:0003924//GTPase activity;GO:0004781//sulfate adenylyltransferase (ATP) activity;GO:0005525//GTP binding	GO:0000103//sulfate assimilation;GO:0001514//selenocysteine incorporation;GO:0006412//translation;GO:0006413//translational initiation;GO:0006414//translational elongation;GO:0006415//translational termination;GO:0006950//response to stress
TGGT1_225360	12.5733	18.035	19.3633	14.3767	15.7933	17.28	18.4033	0.520436	0.622961	0.193369	0.328949	0.45874	0.549601	hypothetical protein	NSA1	EPR62155.1 hypothetical protein TGGT1_225360 [Toxoplasma gondii GT1]	-	-	-	-	-	-	GO:0006383//transcription from RNA polymerase III promoter
TGGT1_263430	16.8833	24.37	27.5867	20.0633	24.63	24.8675	25.8567	0.529509	0.708376	0.248962	0.54482	0.558665	0.614941	3-hydroxyisobutyrate dehydrogenase	At4g29120	EPR62491.1 3-hydroxyisobutyrate dehydrogenase [Toxoplasma gondii GT1]	Metabolism;Metabolism	Global and overview maps;Amino acid metabolism	ko01100//Metabolic pathways;ko00280//Valine, leucine and isoleucine degradation	K00020;K00020	GO:0005737//cytoplasm	GO:0004355//glutamate synthase (NADPH) activity;GO:0004616//phosphogluconate dehydrogenase (decarboxylating) activity;GO:0004735//pyrroline-5-carboxylate reductase activity;GO:0004764//shikimate 3-dehydrogenase (NADP+) activity;GO:0008442//3-hydroxyisobutyrate dehydrogenase activity;GO:0008679//2-hydroxy-3-oxopropionate reductase activity;GO:0008883//glutamyl-tRNA reductase activity;GO:0016491//o…	GO:0006098//pentose-phosphate shunt;GO:0006537//glutamate biosynthetic process;GO:0006561//proline biosynthetic process;GO:0006574//valine catabolic process;GO:0006631//fatty acid metabolic process;GO:0006779//porphyrin-containing compound biosynthetic process;GO:0009423//chorismate biosynthetic process;GO:0055114//oxidation-reduction process
TGGT1_225280	1.8233	1.935	1.45	1.6967	1.4533	1.6175	1.4733	0.0857816	-0.330499	-0.10382	-0.327219	-0.172786	-0.307501	hypothetical protein	--	EPR62164.1 hypothetical protein TGGT1_225280 [Toxoplasma gondii GT1]	-	-	-	-	-	-	GO:0006260//DNA replication
TGGT1_408550	1.8567	1.655	1.2133	1.6967	1.3567	1.5425	1.6767	-0.16591	-0.613804	-0.130009	-0.452639	-0.26747	-0.147116	hypothetical protein	--	EPR63761.1 hypothetical protein TGGT1_408550 [Toxoplasma gondii GT1]	-	-	-	-	-	-	-
TGGT1_410990	18.4833	10.535	9.9033	14.1733	11.7833	4.5075	11.6833	-0.811032	-0.900241	-0.383047	-0.649479	-2.03582	-0.661775	hypothetical protein	--	XP_002372099.2 hypothetical protein TGME49_322500 [Toxoplasma gondii ME49]	-	-	-	-	-	-	-
TGGT1_290970	40.38	7.63	4.73	4.82	8.0567	3.4	3.8167	-2.40389	-3.09373	-3.06654	-2.32538	-3.57003	-3.40324	8-amino-7-oxononanoate synthase	bioF	XP_002368481.1 8-amino-7-oxononanoate synthase [Toxoplasma gondii ME49]	Metabolism;Environmental Information Processing;Metabolism	Global and overview maps;Signal transduction;Lipid metabolism	ko01100//Metabolic pathways;ko04071//Sphingolipid signaling pathway;ko00600//Sphingolipid metabolism	K00654;K00654;K00654	-	GO:0003824//catalytic activity;GO:0003870//5-aminolevulinate synthase activity;GO:0003961//O-acetylhomoserine aminocarboxypropyltransferase activity;GO:0004121//cystathionine beta-lyase activity;GO:0004124//cysteine synthase activity;GO:0008710//8-amino-7-oxononanoate synthase activity;GO:0008890//glycine C-acetyltransferase activity;GO:0016765//transferase activity, transferring alkyl or aryl (o…	GO:0006567//threonine catabolic process;GO:0006783//heme biosynthetic process;GO:0008652//cellular amino acid biosynthetic process;GO:0009058//biosynthetic process;GO:0009086//methionine biosynthetic process;GO:0009087//methionine catabolic process;GO:0009093//cysteine catabolic process;GO:0009102//biotin biosynthetic process;GO:0019344//cysteine biosynthetic process;GO:0019346//transsulfuration;…
TGGT1_295460	13.2433	17.27	22.7733	16.1833	16.49	17.555	21.3767	0.383005	0.782081	0.289243	0.316329	0.406619	0.690776	Got1 family protein	eas-1	XP_002371495.1 Got1 family protein [Toxoplasma gondii ME49]	-	-	-	-	-	-	GO:0016192//vesicle-mediated transport
TGGT1_253930	3.6533	5.16	6.0867	5.08	5.0467	5.2675	6.6467	0.498171	0.73646	0.475628	0.46614	0.527918	0.863438	GCC2 and GCC3 domain-containing protein	--	EPR59028.1 GCC2 and GCC3 domain-containing protein [Toxoplasma gondii GT1]	-	-	-	-	-	-	-
TGGT1_230920	18.5	24.725	27.6433	20.5967	19.8167	21.6775	19.95	0.418445	0.579405	0.154888	0.0991915	0.228673	0.108863	adaptor complexes medium subunit family protein	apm2	EPR64112.1 adaptor complexes medium subunit family protein [Toxoplasma gondii GT1]	Human Diseases;Cellular Processes;Organismal Systems;Organismal Systems	Neurodegenerative diseases;Transport and catabolism;Nervous system;Excretory system	ko05016//Huntington disease;ko04144//Endocytosis;ko04721//Synaptic vesicle cycle;ko04961//Endocrine and other factor-regulated calcium reabsorption	K11826;K11826;K11826;K11826	-	-	-
TGGT1_288840	147.463	124.275	94.9367	148.18	106.24	121.832	104.927	-0.24682	-0.635318	0.00699479	-0.473029	-0.275457	-0.490974	hypothetical protein	--	EPR59923.1 hypothetical protein TGGT1_288840 [Toxoplasma gondii GT1]	-	-	-	-	-	-	-
TGGT1_212270	720.63	508.225	419.647	618.167	521.51	545.403	494.977	-0.503791	-0.780083	-0.221263	-0.466564	-0.401937	-0.541898	hypothetical protein	--	EPR61913.1 hypothetical protein TGGT1_212270 [Toxoplasma gondii GT1]	-	-	-	-	-	-	-
TGGT1_217860	1.08	1.175	1.27	1.1933	1.3067	1.205	1.28	0.121629	0.233797	0.143925	0.274897	0.158002	0.245112	hypothetical protein	--	EPR63771.1 hypothetical protein TGGT1_217860 [Toxoplasma gondii GT1]	-	-	-	-	-	-	-
TGGT1_240090	398.42	222	198.687	276.107	190.37	248.93	205.583	-0.84373	-1.00379	-0.529064	-1.06548	-0.67855	-0.954567	putative rhoptry kinase family protein ROP34	CIPK25	EPR60491.1 putative rhoptry kinase family protein ROP34 [Toxoplasma gondii GT1]	Human Diseases;Human Diseases;Organismal Systems;Organismal Systems;Environmental Information Processing;Organismal Systems;Human Diseases;Environmental Information Processing;Human Diseases	Cancers;Infectious diseases;Circulatory system;Nervous system;Signal transduction;Environmental adaptation;Cancers;Signal transduction;Cancers	ko05200//Pathways in cancer;ko05131//Shigellosis;ko04261//Adrenergic signaling in cardiomyocytes;ko04722//Neurotrophin signaling pathway;ko04010//MAPK signaling pathway;ko04713//Circadian entrainment;ko05206//MicroRNAs in cancer;ko04668//TNF signaling pathway;ko05219//Bladder cancer	K04445;K04445;K04445;K04445;K04445;K04445;K04445;K04445;K04445	-	GO:0004672//protein kinase activity;GO:0005524//ATP binding	GO:0006468//protein phosphorylation
TGGT1_314750	23.53	34.165	35.3567	27.4767	34.8433	35.57	38.6033	0.538018	0.587482	0.223707	0.56638	0.59616	0.714223	hypothetical protein	SPAC8F11.04	EPR58863.1 hypothetical protein TGGT1_314750 [Toxoplasma gondii GT1]	-	-	-	-	-	-	-
TGGT1_202430	10.29	14.72	19.06	7.14	11.2933	10.615	15.6	0.516535	0.889305	-0.527247	0.134224	0.0448614	0.600303	hypothetical protein	--	EPR61587.1 hypothetical protein TGGT1_202430 [Toxoplasma gondii GT1]	-	-	-	-	-	-	-
TGGT1_410140	1	1.085	1.9567	1.0367	2.4467	1.205	1	0.117695	0.968423	0.0519985	1.29084	0.269033	0	initiation factor subunit 2 family protein	--	ESS30250.1 putative initiation factor subunit 2 family protein [Toxoplasma gondii VEG]	-	-	-	-	-	-	-
TGGT1_411410	2.1367	1.895	1.1233	1.6633	1.5567	1.51	1.1767	-0.173187	-0.927641	-0.361336	-0.456893	-0.500836	-0.860638	putative transmembrane protein	--	EPR56765.1 putative transmembrane protein [Toxoplasma gondii GT1]	-	-	-	-	-	-	-
TGGT1_246630	19.4667	28.09	31.6367	24.2867	27.1933	28.88	31	0.529048	0.700591	0.319158	0.482243	0.569062	0.67126	DNA-directed RNA polymerase I RPA43	--	KFH12422.1 DNA-directed RNA polymerase I RPA43 [Toxoplasma gondii VAND]	-	-	-	-	-	GO:0003899//DNA-directed RNA polymerase activity	-
TGGT1_248540	5.05	5.405	7.14	5.8667	6.69	5.725	6.5533	0.0980112	0.499641	0.216266	0.405723	0.180992	0.375938	hypothetical protein	--	EPR63532.1 hypothetical protein TGGT1_248540 [Toxoplasma gondii GT1]	-	-	-	-	-	-	-
TGGT1_267390	58.69	88.665	99.27	74.92	87.95	89.5325	104.08	0.59525	0.758243	0.352236	0.583569	0.609297	0.826506	DNA-directed RNA polymerase I RPAC1	polr1c	XP_002368807.1 DNA-directed RNA polymerase I RPAC1 [Toxoplasma gondii ME49]	Genetic Information Processing;Organismal Systems	Transcription;Immune system	ko03020//RNA polymerase;ko04623//Cytosolic DNA-sensing pathway	K03027;K03027	GO:0000345//cytosolic DNA-directed RNA polymerase complex	GO:0003899//DNA-directed RNA polymerase activity;GO:0009973//adenylyl-sulfate reductase activity;GO:0046983//protein dimerization activity;GO:0051539//4 iron, 4 sulfur cluster binding;GO:0070283//radical SAM enzyme activity	GO:0006351//transcription, DNA-templated;GO:0019420//dissimilatory sulfate reduction;GO:0042426//choline catabolic process;GO:0043687//post-translational protein modification
TGGT1_410360	1430.13	906.595	776.253	1245.82	907.717	1029.62	900.967	-0.65762	-0.88155	-0.19905	-0.655836	-0.474041	-0.666604	putative transmembrane protein	--	EPR58612.1 putative transmembrane protein [Toxoplasma gondii GT1]	-	-	-	-	GO:0005576//extracellular region	GO:0003674//molecular_function;GO:0050840//extracellular matrix binding	GO:0052048//interaction with host via secreted substance involved in symbiotic interaction
TGGT1_294200	1007	701.76	619.547	859.213	662.763	730.867	740.723	-0.521014	-0.700779	-0.228975	-0.603498	-0.462382	-0.443057	glucose-6-phosphate 1-dehydrogenase	G6PD1	XP_002370199.1 glucose-6-phosphate 1-dehydrogenase [Toxoplasma gondii ME49]	Metabolism;Metabolism;Metabolism;Metabolism;Human Diseases	Global and overview maps;Global and overview maps;Carbohydrate metabolism;Metabolism of other amino acids;Cancers	ko01100//Metabolic pathways;ko01200//Carbon metabolism;ko00030//Pentose phosphate pathway;ko00480//Glutathione metabolism;ko05230//Central carbon metabolism in cancer	K00036;K00036;K00036;K00036;K00036	-	GO:0004345//glucose-6-phosphate dehydrogenase activity;GO:0016614//oxidoreductase activity, acting on CH-OH group of donors;GO:0050661//NADP binding	GO:0006006//glucose metabolic process;GO:0006098//pentose-phosphate shunt;GO:0055114//oxidation-reduction process
TGGT1_244715	3.6033	2.975	1.5333	3.5833	2.3267	2.4875	1.94	-0.276429	-1.23268	-0.00802994	-0.631034	-0.534622	-0.893262	hypothetical protein	--	EPR60701.1 hypothetical protein TGGT1_244715 [Toxoplasma gondii GT1]	-	-	-	-	-	-	-
TGGT1_212180	2.6467	2.755	1.6467	2.6667	2.05	2.43	2.2633	0.0578576	-0.684617	0.0108609	-0.368571	-0.123238	-0.225767	hypothetical protein	--	KFG31222.1 hypothetical protein TGP89_212180 [Toxoplasma gondii p89]	-	-	-	-	-	-	-
TGGT1_257530	459.857	620.485	953.31	590.443	827.717	719.283	929.313	0.432212	1.05176	0.360614	0.847953	0.645374	1.01498	transporter, major facilitator family protein	--	EPR63019.1 transporter, major facilitator family protein [Toxoplasma gondii GT1]	-	-	-	-	-	GO:0022857//transmembrane transporter activity	GO:0055085//transmembrane transport
TGGT1_208740	49.8633	13.12	8.99	7.6233	6.6867	6.58	6.64	-1.92621	-2.47159	-2.70949	-2.89861	-2.92182	-2.90872	putative microneme protein	--	EPR57926.1 putative microneme protein [Toxoplasma gondii GT1]	-	-	-	-	-	-	-
TGGT1_205410	7.45	13.62	13.9933	11.1333	11.6867	13.665	13.1567	0.870414	0.909424	0.579569	0.649555	0.875173	0.820485	RNA pseudouridine synthase superfamily protein	Os06g0717400	EPR61434.1 RNA pseudouridine synthase superfamily protein [Toxoplasma gondii GT1]	-	-	-	-	GO:0030095//chloroplast photosystem II;GO:0030096//plasma membrane-derived thylakoid photosystem II	GO:0003674//molecular_function;GO:0003723//RNA binding;GO:0004730//pseudouridylate synthase activity;GO:0009982//pseudouridine synthase activity	GO:0001522//pseudouridine synthesis;GO:0009451//RNA modification;GO:0015979//photosynthesis
TGGT1_295420	101.68	70.575	62.1567	88.6533	75.8533	70.7025	68.1167	-0.526807	-0.710054	-0.19779	-0.422752	-0.524203	-0.577955	hypothetical protein	--	XP_002371491.1 hypothetical protein TGME49_295420 [Toxoplasma gondii ME49]	-	-	-	-	-	-	-
MSTRG.3109	2.6333	4.15	5.43	2.85	4.6733	4.0925	5.99	0.656239	1.04408	0.11409	0.82757	0.636111	1.18568	NA	--	XP_003882053.1 hypothetical protein NCLIV_018110 [Neospora caninum Liverpool]	-	-	-	-	-	-	-
TGGT1_306450	3.82	3.045	1.9367	3.9233	3.4067	2.865	2.5633	-0.32713	-0.979972	0.038495	-0.165198	-0.415037	-0.57557	putative short chain dehydrogenase family protein	PA3106	XP_018636175.1 short chain dehydrogenase family protein, putative [Toxoplasma gondii ME49]	Metabolism;Cellular Processes;Metabolism	Global and overview maps;Transport and catabolism;Metabolism of cofactors and vitamins	ko01100//Metabolic pathways;ko04146//Peroxisome;ko00830//Retinol metabolism	K11147;K11147;K11147	-	GO:0004316//3-oxoacyl-[acyl-carrier-protein] reductase (NADPH) activity;GO:0008667//2,3-dihydro-2,3-dihydroxybenzoate dehydrogenase activity;GO:0008678//2-deoxy-D-gluconate 3-dehydrogenase activity;GO:0016491//oxidoreductase activity;GO:0050662//coenzyme binding;GO:0051287//NAD binding	GO:0000272//polysaccharide catabolic process;GO:0006633//fatty acid biosynthetic process;GO:0055114//oxidation-reduction process
TGGT1_318120	6.9267	4.255	3.52	4.7333	3.8533	3.5075	3.0633	-0.703009	-0.976593	-0.549322	-0.846074	-0.981725	-1.17708	hypothetical protein	--	XP_018637993.1 hypothetical protein TGME49_318120 [Toxoplasma gondii ME49]	-	-	-	-	-	-	-
TGGT1_209490	52.29	40.3	33.5867	47.6933	42.9433	40.3375	38.6767	-0.375755	-0.638645	-0.132748	-0.284102	-0.374413	-0.43507	hypothetical protein	--	EPR57902.1 hypothetical protein TGGT1_209490 [Toxoplasma gondii GT1]	-	-	-	-	-	-	-
TGGT1_318450	3.3667	2.705	1.9033	3.6	2.6	2.73	2.77	-0.315707	-0.822832	0.0966617	-0.372824	-0.302434	-0.281449	zinc finger, C3HC4 type (RING finger) domain-containing protein	TRIM5	XP_018638001.1 zinc finger, C3HC4 type (RING finger) domain-containing protein [Toxoplasma gondii ME49]	Environmental Information Processing;Human Diseases	Signal transduction;Immune diseases	ko04068//FoxO signaling pathway;ko05340//Primary immunodeficiency	K10628;K10628	GO:0000109//nucleotide-excision repair complex	GO:0008270//zinc ion binding;GO:0046872//metal ion binding;GO:0061630//ubiquitin protein ligase activity	GO:0006289//nucleotide-excision repair
MSTRG.1400	4.5867	2.67	2.0733	4.77	2.7133	3.6425	2.62	-0.780617	-1.14553	0.0565327	-0.757408	-0.332528	-0.80789	NA	--	-	-	-	-	-	-	-	-
TGGT1_237195	8.9233	7.35	6.1933	8.2833	7.4433	7.0325	6.5	-0.279833	-0.526869	-0.107372	-0.261635	-0.34354	-0.457138	hypothetical protein	--	EPR60112.1 hypothetical protein TGGT1_237195 [Toxoplasma gondii GT1]	-	-	-	-	-	GO:0005524//ATP binding	GO:0007059//chromosome segregation;GO:0030261//chromosome condensation
TGGT1_297400	189.717	129.05	112.907	155.907	121.553	142.537	119.333	-0.555917	-0.748716	-0.283164	-0.642258	-0.412505	-0.66885	hypothetical protein	--	KFG39850.1 putative transmembrane protein [Toxoplasma gondii FOU]	-	-	-	-	-	-	-
TGGT1_318675	2.6933	2.105	1.7633	2.5933	2.5467	2.295	1.8767	-0.355555	-0.611097	-0.0545858	-0.0807459	-0.230881	-0.521177	3'5'-cyclic nucleotide phosphodiesterase domain-containing protein	Pde1c	XP_018638012.1 3'5'-cyclic nucleotide phosphodiesterase domain-containing protein [Toxoplasma gondii ME49]	Metabolism;Metabolism;Environmental Information Processing;Organismal Systems;Human Diseases;Organismal Systems;Organismal Systems	Global and overview maps;Nucleotide metabolism;Signal transduction;Endocrine system;Substance dependence;Sensory system;Sensory system	ko01100//Metabolic pathways;ko00230//Purine metabolism;ko04020//Calcium signaling pathway;ko04924//Renin secretion;ko05032//Morphine addiction;ko04740//Olfactory transduction;ko04742//Taste transduction	K13755;K13755;K13755;K13755;K13755;K13755;K13755	-	GO:0004114//3',5'-cyclic-nucleotide phosphodiesterase activity	GO:0007165//signal transduction
TGGT1_220240	531.833	361.325	347.38	423.73	369.91	401.067	383.94	-0.557677	-0.614459	-0.327829	-0.5238	-0.407129	-0.470093	hypothetical protein	--	KFG35467.1 putative transmembrane protein [Toxoplasma gondii FOU]	-	-	-	-	-	-	-
TGGT1_293790	2.8533	1.79	1.2167	1.82	1.2967	1.3025	1.3233	-0.672672	-1.22966	-0.648693	-1.13779	-1.13135	-1.10849	hypothetical protein	--	XP_002370180.1 hypothetical protein TGME49_293790 [Toxoplasma gondii ME49]	-	-	-	-	-	-	GO:0016573//histone acetylation
TGGT1_305820	29.93	49.635	49.01	40.6367	49.5233	47.76	56.1933	0.729766	0.711484	0.441191	0.726515	0.674211	0.908806	SGS domain-containing protein	CACYBP	XP_002370354.1 SGS domain-containing protein [Toxoplasma gondii ME49]	Environmental Information Processing	Signal transduction	ko04310//Wnt signaling pathway	K04507	-	-	-
TGGT1_316250	399.7	247.085	217.66	295.563	226.003	273.065	237.47	-0.69391	-0.876841	-0.43545	-0.822574	-0.549673	-0.751172	hypothetical protein	--	EPR58836.1 hypothetical protein TGGT1_316250 [Toxoplasma gondii GT1]	-	-	-	-	-	-	-
TGGT1_222140	17.28	24.695	25.96	23.3567	25.16	26.0625	25.02	0.515116	0.587187	0.434733	0.542029	0.592872	0.533979	DEAD/DEAH box helicase domain-containing protein	RH7	EPR58485.1 DEAD/DEAH box helicase domain-containing protein [Toxoplasma gondii GT1]	-	-	-	-	GO:0005634//nucleus;GO:0009380//excinuclease repair complex	GO:0003676//nucleic acid binding;GO:0003678//DNA helicase activity;GO:0003690//double-stranded DNA binding;GO:0003723//RNA binding;GO:0003916//DNA topoisomerase activity;GO:0003917//DNA topoisomerase type I activity;GO:0004003//ATP-dependent DNA helicase activity;GO:0004386//helicase activity;GO:0005515//protein binding;GO:0005524//ATP binding;GO:0008026//ATP-dependent helicase activity;GO:000938…	GO:0006139//nucleobase-containing compound metabolic process;GO:0006265//DNA topological change;GO:0006268//DNA unwinding involved in DNA replication;GO:0006281//DNA repair;GO:0006289//nucleotide-excision repair;GO:0006310//DNA recombination;GO:0043571//maintenance of CRISPR repeat elements
TGGT1_232520	28.4133	35.885	42.58	30.1167	36.3633	40.085	44.6133	0.336815	0.58361	0.0839973	0.355917	0.496496	0.650907	brix domain-containing protein	Non3	XP_002368121.1 brix domain-containing protein [Toxoplasma gondii ME49]	-	-	-	-	-	GO:0019843//rRNA binding	GO:0006364//rRNA processing
TGGT1_205020	10.6467	6.695	5.4533	9.14	5.7267	7.265	6.8533	-0.66925	-0.965205	-0.22014	-0.89463	-0.551372	-0.635536	hypothetical protein	--	EPR61396.1 hypothetical protein TGGT1_205020 [Toxoplasma gondii GT1]	-	-	-	-	-	-	-
TGGT1_287480	27.4433	36.21	42.8433	30.7	38.1433	35.3925	42.6933	0.399934	0.642616	0.161785	0.474976	0.36699	0.637556	hypothetical protein	--	EPR59613.1 hypothetical protein TGGT1_287480 [Toxoplasma gondii GT1]	-	-	-	-	-	-	-
TGGT1_270040	7.1133	7.29	3.3033	8.9	5.03	7.06	4.3533	0.0353998	-1.10661	0.323286	-0.499961	-0.0108508	-0.70841	hypothetical protein	--	EPR64723.1 hypothetical protein TGGT1_270040 [Toxoplasma gondii GT1]	-	-	-	-	-	-	-
TGGT1_254640	27.85	18.56	18.0033	21.87	19.0133	17.655	21.41	-0.585481	-0.629416	-0.348724	-0.550668	-0.657601	-0.379393	hypothetical protein	POLD4	ESS30451.1 DNA polymerase delta subunit 4 [Toxoplasma gondii VEG]	Genetic Information Processing;Genetic Information Processing;Genetic Information Processing;Genetic Information Processing;Genetic Information Processing	Replication and repair;Replication and repair;Replication and repair;Replication and repair;Replication and repair	ko03420//Nucleotide excision repair;ko03030//DNA replication;ko03430//Mismatch repair;ko03440//Homologous recombination;ko03410//Base excision repair	K03505;K03505;K03505;K03505;K03505	-	-	GO:0000731//DNA synthesis involved in DNA repair;GO:0006260//DNA replication
TGGT1_255730	2.54	2.145	1.6167	2.39	2.3967	1.855	1.6867	-0.243851	-0.651777	-0.0878179	-0.0837792	-0.453409	-0.590625	hypothetical protein	--	EPR64007.1 hypothetical protein TGGT1_255730 [Toxoplasma gondii GT1]	-	-	-	-	-	-	-
TGGT1_207480	13.7767	16.63	21.98	13.6133	18.58	14.01	18.7067	0.271558	0.673961	-0.0172135	0.43152	0.0242266	0.441325	GCC2 and GCC3 domain-containing protein	--	EPR57974.1 GCC2 and GCC3 domain-containing protein [Toxoplasma gondii GT1]	-	-	-	-	-	-	-
TGGT1_209240	14.5067	20.51	21.5733	19.67	22.0733	21.525	25.3367	0.499608	0.572528	0.439278	0.605583	0.569294	0.804509	RNA methyltransferase	--	EPR57886.1 RNA methyltransferase [Toxoplasma gondii GT1]	-	-	-	-	-	GO:0008168//methyltransferase activity;GO:0016436//rRNA (uridine) methyltransferase activity	GO:0006364//rRNA processing;GO:0031167//rRNA methylation
TGGT1_214940	2260.42	1588.01	1401.22	1816.1	1472.76	1679.79	1532.56	-0.509378	-0.689913	-0.315747	-0.618067	-0.42831	-0.560649	MIC2-associated protein M2AP	--	AAK51546.1 MIC2-associated protein precursor [Toxoplasma gondii]	-	-	-	-	-	-	-
TGGT1_258650	16.7433	24.385	25.6067	20.62	20.6933	21.9725	23.6033	0.54241	0.612937	0.30046	0.30558	0.392115	0.495405	putative protoheme ferro-lyase	hemH	AAZ08392.1 ferrochelatase [Toxoplasma gondii]	Metabolism;Metabolism	Global and overview maps;Metabolism of cofactors and vitamins	ko01100//Metabolic pathways;ko00860//Porphyrin and chlorophyll metabolism	K01772;K01772	-	GO:0004325//ferrochelatase activity;GO:0016829//lyase activity	GO:0006779//porphyrin-containing compound biosynthetic process;GO:0006783//heme biosynthetic process
TGGT1_274110	26.3833	38.205	40.4633	31.2333	35.3633	35.085	39.1767	0.534136	0.616989	0.24346	0.422628	0.411229	0.570371	glycoprotease family protein	tsaD	EPR64592.1 glycoprotease family protein [Toxoplasma gondii GT1]	-	-	-	-	-	GO:0003725//double-stranded RNA binding	GO:0006400//tRNA modification
TGGT1_269850	1.1733	1.57	2.0733	1.81	1.79	1.5375	2.4833	0.420193	0.821357	0.625418	0.609388	0.390014	1.08169	putative protein c21orf59	CFAP298	XP_018636596.1 protein c21orf59, putative [Toxoplasma gondii ME49]	-	-	-	-	-	GO:0008253//5'-nucleotidase activity;GO:0008254//3'-nucleotidase activity	GO:0003352//regulation of cilium movement;GO:0006950//response to stress
MSTRG.3500	3.0633	2.255	1.9333	2.0433	2.4533	2.5775	2.34	-0.441959	-0.664021	-0.584186	-0.320363	-0.249114	-0.388578	NA	--	KYF46166.1 hypothetical protein TGARI_231996 [Toxoplasma gondii ARI]	-	-	-	-	GO:0016020//membrane	GO:0030234//enzyme regulator activity	-
TGGT1_286670	2.22	3.53	4.1433	2.9133	3.9333	4.0775	5.05	0.669109	0.900221	0.392095	0.825181	0.877125	1.18572	hypothetical protein	--	CEL72891.1 TPA: hypothetical protein BN1205_033855 [Toxoplasma gondii VEG]	-	-	-	-	-	-	-
TGGT1_409630	1.65	1.21	1.1333	1.6267	1.3633	1.475	1.3167	-0.447459	-0.541936	-0.0205178	-0.275363	-0.161751	-0.325539	toxoplasma gondii family E protein	--	EPR60557.1 toxoplasma gondii family E protein, partial [Toxoplasma gondii GT1]	-	-	-	-	-	-	-
TGGT1_246130	377.503	253.565	221.823	341.563	268.163	288.947	264.34	-0.574134	-0.767078	-0.144336	-0.493377	-0.385682	-0.514095	serpin (serine proteinase inhibitor) superfamily protein	SERPINA10	EPR63572.1 serpin (serine proteinase inhibitor) superfamily protein [Toxoplasma gondii GT1]	-	-	-	-	-	-	-
TGGT1_410610	2.03	1.175	1.11	1.2533	1.1333	1.0975	1.1533	-0.788819	-0.87092	-0.695748	-0.84095	-0.887259	-0.815712	hypothetical protein	--	EPR57838.1 hypothetical protein TGGT1_410610, partial [Toxoplasma gondii GT1]	-	-	-	-	-	GO:0004672//protein kinase activity;GO:0005524//ATP binding	GO:0006468//protein phosphorylation
TGGT1_213820	56.13	71.22	86.5567	49.7233	58.6	57.8025	67.2433	0.34351	0.624873	-0.17485	0.0621286	0.0423598	0.260618	hypothetical protein	--	EPR59571.1 hypothetical protein TGGT1_213820 [Toxoplasma gondii GT1]	-	-	-	-	-	-	-
TGGT1_266750	82.0867	102.455	124.98	93.5833	112.987	100.312	131.273	0.31977	0.606477	0.189103	0.460933	0.289281	0.677353	putative transporter/permease protein	--	XP_002368754.1 transporter/permease protein, putative [Toxoplasma gondii ME49]	-	-	-	-	GO:0000139//Golgi membrane;GO:0016020//membrane;GO:0016021//integral component of membrane	GO:0015165//pyrimidine nucleotide-sugar transmembrane transporter activity	GO:0055085//transmembrane transport;GO:0090481//pyrimidine nucleotide-sugar transmembrane transport
TGGT1_277490	71.67	44.13	43.87	54.2567	44.1167	52.255	42.1933	-0.69961	-0.708135	-0.401568	-0.700044	-0.4558	-0.764355	hypothetical protein	--	EPR63134.1 hypothetical protein TGGT1_277490 [Toxoplasma gondii GT1]	-	-	-	-	-	-	-
TGGT1_318490	9.4033	16.78	16.9833	12.5733	14.92	13.44	12.9767	0.835504	0.852878	0.419124	0.666008	0.515294	0.464684	hypothetical protein	SFM1	ESS29735.1 putative SAM-dependent RNA methyltransferase [Toxoplasma gondii VEG]	-	-	-	-	-	GO:0008168//methyltransferase activity	-
TGGT1_202572	17.72	28.61	30.83	24.9467	28.2867	31.705	30.33	0.691141	0.798956	0.49347	0.674745	0.839332	0.775367	ribophorin i protein	OST1A	EPR61602.1 ribophorin i protein [Toxoplasma gondii GT1]	Metabolism;Genetic Information Processing;Metabolism;Metabolism	Global and overview maps;Folding, sorting and degradation;Glycan biosynthesis and metabolism;Glycan biosynthesis and metabolism	ko01100//Metabolic pathways;ko04141//Protein processing in endoplasmic reticulum;ko00510//N-Glycan biosynthesis;ko00513//Various types of N-glycan biosynthesis	K12666;K12666;K12666;K12666	GO:0016021//integral component of membrane	-	GO:0006486//protein glycosylation
TGGT1_228170	401.257	261.575	241.487	310.767	247.753	285.252	253.043	-0.617301	-0.732582	-0.368694	-0.695621	-0.492286	-0.665141	inner membrane complex protein IMC2A	--	EPR62340.1 inner membrane complex protein IMC2A [Toxoplasma gondii GT1]	Metabolism;Cellular Processes;Human Diseases;Organismal Systems;Metabolism	Global and overview maps;Transport and catabolism;Immune diseases;Development;Metabolism of cofactors and vitamins	ko01100//Metabolic pathways;ko04142//Lysosome;ko05323//Rheumatoid arthritis;ko04380//Osteoclast differentiation;ko00740//Riboflavin metabolism	K14379;K14379;K14379;K14379;K14379	-	GO:0016787//hydrolase activity	-
TGGT1_237860	4.1167	5.375	8.98	3.9867	7.8767	6.48	8.3467	0.384776	1.12523	-0.0462933	0.936103	0.654505	1.01972	protein kinase domain-containing protein	Snrk	XP_018637920.1 protein kinase domain-containing protein [Toxoplasma gondii ME49]	-	-	-	-	-	GO:0004672//protein kinase activity;GO:0005509//calcium ion binding;GO:0005524//ATP binding	GO:0006468//protein phosphorylation
TGGT1_200700	11.31	20.69	23.36	16.6667	14.91	6.47	9.44	0.871335	1.04644	0.55937	0.398681	-0.805761	-0.26074	Toxoplasma gondii family C protein	--	EPR56900.1 Toxoplasma gondii family C protein [Toxoplasma gondii GT1]	-	-	-	-	-	-	-
TGGT1_214170	18.3533	26.535	28.0033	22.4133	26.0567	27.1975	27.7633	0.531857	0.609557	0.288316	0.505615	0.567435	0.59714	hypothetical protein	--	EPR60151.1 hypothetical protein TGGT1_214170 [Toxoplasma gondii GT1]	-	-	-	-	-	GO:0005515//protein binding;GO:0008318//protein prenyltransferase activity	GO:0018342//protein prenylation
TGGT1_279100	722.693	475.22	429.773	595.01	448.063	486.97	453.727	-0.604788	-0.749808	-0.28047	-0.689681	-0.569551	-0.67156	hypothetical protein	--	EPR56825.1 hypothetical protein TGGT1_279100 [Toxoplasma gondii GT1]	-	-	-	-	-	GO:0051082//unfolded protein binding	GO:0009292//genetic transfer;GO:0017004//cytochrome complex assembly
TGGT1_207640	63.9233	89.695	95.84	77.3	91.1833	95.8775	99.7367	0.488686	0.584286	0.274127	0.512428	0.58485	0.641783	isoleucyl-tRNA synthetase family protein	Iars1	EPR57980.1 isoleucyl-tRNA synthetase family protein [Toxoplasma gondii GT1]	Genetic Information Processing	Translation	ko00970//Aminoacyl-tRNA biosynthesis	K01870	GO:0005737//cytoplasm	GO:0000166//nucleotide binding;GO:0004812//aminoacyl-tRNA ligase activity;GO:0004817//cysteine-tRNA ligase activity;GO:0004822//isoleucine-tRNA ligase activity;GO:0004823//leucine-tRNA ligase activity;GO:0004825//methionine-tRNA ligase activity;GO:0004832//valine-tRNA ligase activity;GO:0005524//ATP binding	GO:0006418//tRNA aminoacylation for protein translation;GO:0006423//cysteinyl-tRNA aminoacylation;GO:0006428//isoleucyl-tRNA aminoacylation;GO:0006429//leucyl-tRNA aminoacylation;GO:0006431//methionyl-tRNA aminoacylation;GO:0006438//valyl-tRNA aminoacylation
TGGT1_321610	14.8133	19.71	22.3967	18.4167	19.2167	19.3225	20.4867	0.412035	0.596393	0.314122	0.375468	0.383389	0.467795	hypothetical protein	--	EPR57813.1 hypothetical protein TGGT1_321610 [Toxoplasma gondii GT1]	-	-	-	-	-	-	-
TGGT1_230180	565.127	366.675	331.677	471.74	389.123	420.74	387.75	-0.624072	-0.768797	-0.260582	-0.538347	-0.425645	-0.543448	hypothetical protein	--	KFG48216.1 putative transmembrane protein [Toxoplasma gondii GAB2-2007-GAL-DOM2]	-	-	-	-	-	-	-
TGGT1_226380	296.913	199.135	180.437	241.293	184.8	223.595	199.063	-0.576295	-0.718549	-0.299254	-0.684077	-0.409154	-0.576814	hypothetical protein	--	KFG51762.1 putative transmembrane protein [Toxoplasma gondii FOU]	-	-	-	-	GO:0016020//membrane	GO:0022857//transmembrane transporter activity;GO:0034597//phosphatidylinositol-4,5-bisphosphate 4-phosphatase activity	GO:0046856//phosphatidylinositol dephosphorylation;GO:0055085//transmembrane transport
TGGT1_314310	61.7467	105.445	105.67	69.3133	58.6867	114.51	126.21	0.772057	0.775132	0.16677	-0.0733284	0.89104	1.03139	hypothetical protein	--	EPR61208.1 hypothetical protein TGGT1_314310 [Toxoplasma gondii GT1]	-	-	-	-	-	-	-
TGGT1_312420	251.853	155.65	155.86	201.32	163.523	185.123	160.88	-0.694278	-0.692333	-0.323093	-0.623087	-0.444103	-0.646599	hypothetical protein	--	EPR61031.1 hypothetical protein TGGT1_312420 [Toxoplasma gondii GT1]	-	-	-	-	-	GO:0016787//hydrolase activity	GO:0008152//metabolic process
TGGT1_236880	2.3467	3.965	1.2967	3.6267	1.7167	1.9125	2.11	0.756687	-0.855789	0.628024	-0.450995	-0.295174	-0.15339	hypothetical protein	--	EPR60245.1 hypothetical protein TGGT1_236880 [Toxoplasma gondii GT1]	-	-	-	-	-	-	-
TGGT1_304640	13.0367	18.47	20.2333	16.6	17.9467	19.2275	19.42	0.502605	0.634153	0.348605	0.46114	0.560592	0.574964	hypothetical protein	--	XP_018637229.1 hypothetical protein TGME49_304640 [Toxoplasma gondii ME49]	-	-	-	-	-	-	-
TGGT1_273050	81.2667	73.135	53.4033	89.0533	69.9233	62.1925	61.0033	-0.152102	-0.605735	0.132005	-0.216891	-0.385924	-0.413777	hypothetical protein	--	EPR64498.1 hypothetical protein TGGT1_273050 [Toxoplasma gondii GT1]	-	-	-	-	-	-	-
TGGT1_269060	18.5967	15.005	12.4	18.5467	15.0833	15.905	13.2633	-0.309603	-0.584707	-0.00388412	-0.302095	-0.225566	-0.487607	hypothetical protein	--	EPR64890.1 hypothetical protein TGGT1_269060 [Toxoplasma gondii GT1]	-	-	-	-	-	GO:0016301//kinase activity	GO:0032958//inositol phosphate biosynthetic process
TGGT1_215195	2.3967	1.725	1.5567	2.4033	2.2967	1.7175	1.7033	-0.474453	-0.622558	0.00396741	-0.0614869	-0.480739	-0.492717	tetratricopeptide repeat-containing protein	Ift140	EPR60095.1 tetratricopeptide repeat-containing protein [Toxoplasma gondii GT1]	-	-	-	-	GO:0005643//nuclear pore	GO:0005515//protein binding;GO:0017056//structural constituent of nuclear pore	GO:0006886//intracellular protein transport;GO:0016192//vesicle-mediated transport
TGGT1_267670	8.4267	8.705	5.8267	8.0167	8.3867	8.53	7.65	0.0468765	-0.532289	-0.0719593	-0.00686451	0.017578	-0.139508	hypothetical protein	At5g02240	KFG38922.1 putative NAD-dependent epimerase/dehydratase [Toxoplasma gondii GAB2-2007-GAL-DOM2]	-	-	-	-	-	-	-
MSTRG.7301	340.86	225.185	212.147	269.88	235.023	244.238	263.39	-0.598069	-0.684117	-0.336861	-0.536376	-0.480895	-0.371979	NA	--	CEL78066.1 TPA: hypothetical protein BN1205_070050 [Toxoplasma gondii VEG]	-	-	-	-	-	GO:0042132//fructose 1,6-bisphosphate 1-phosphatase activity	GO:0006094//gluconeogenesis
TGGT1_320540	1.49	1.28	1.0433	1.55	1.21	1.185	1.3	-0.219169	-0.514158	0.0569559	-0.300305	-0.330425	-0.196801	hypothetical protein	--	XP_002369911.1 hypothetical protein TGME49_320540 [Toxoplasma gondii ME49]	-	-	-	-	-	-	-
TGGT1_231620	1.7267	1.17	1.1033	1.3	1.15	1.315	1.2167	-0.561509	-0.646192	-0.409506	-0.586384	-0.392955	-0.505044	hypothetical protein	--	KFG48580.1 ATP:guanido phosphotransferase, carboxy-terminal catalytic domain protein [Toxoplasma gondii GAB2-2007-GAL-DOM2]	-	-	-	-	-	GO:0016301//kinase activity;GO:0016772//transferase activity, transferring phosphorus-containing groups	-
TGGT1_243430	94.9667	60.45	57.7667	78.4433	60.0033	65	55.0733	-0.651679	-0.717184	-0.275771	-0.66238	-0.546982	-0.786069	OTU family cysteine protease	OTU12	EPR56551.1 OTU family cysteine protease [Toxoplasma gondii GT1]	-	-	-	-	-	-	-
TGGT1_277950	3.65	4.775	6.48	4.3233	6.3533	6.1075	7.25	0.387604	0.828097	0.244236	0.79961	0.742685	0.990085	lipase	--	EPR63235.1 lipase [Toxoplasma gondii GT1]	-	-	-	-	-	-	GO:0006629//lipid metabolic process
TGGT1_259920	9.48	15.645	16.9267	12.3833	14.5467	15.14	15.66	0.722743	0.836342	0.385437	0.617733	0.675406	0.724125	Nitric-oxide synthase	NOA1	EPR62764.1 Nitric-oxide synthase [Toxoplasma gondii GT1]	-	-	-	-	GO:0005737//cytoplasm	GO:0003677//DNA binding;GO:0003688//DNA replication origin binding;GO:0003924//GTPase activity;GO:0005524//ATP binding;GO:0005525//GTP binding;GO:0016818//hydrolase activity, acting on acid anhydrides, in phosphorus-containing anhydrides;GO:0019843//rRNA binding;GO:0043022//ribosome binding	GO:0006270//DNA replication initiation;GO:0006275//regulation of DNA replication;GO:0006400//tRNA modification;GO:0006412//translation;GO:0032297//negative regulation of DNA-dependent DNA replication initiation;GO:0042254//ribosome biogenesis
TGGT1_253730	38.6633	55.955	60.9267	49.6367	58.0767	59.6	60.6633	0.533302	0.65611	0.360442	0.586995	0.624348	0.649859	importin-beta N-terminal domain-containing protein	cse1l	XP_018638171.1 importin-beta N-terminal domain-containing protein [Toxoplasma gondii ME49]	Human Diseases	Infectious diseases	ko05132//Salmonella infection	K18423	-	GO:0005515//protein binding;GO:0031267//small GTPase binding	GO:0006886//intracellular protein transport
TGGT1_262630	13.8167	22.875	23.3833	9.5267	17.9867	18.1475	23.0067	0.727359	0.759065	-0.536365	0.380517	0.393358	0.735641	hypothetical protein	--	EPR62615.1 hypothetical protein TGGT1_262630 [Toxoplasma gondii GT1]	-	-	-	-	-	-	-
TGGT1_276190	13.72	19.925	20.8333	18.3833	22.5033	22.85	21.28	0.538299	0.602611	0.422115	0.713856	0.735914	0.633218	hypothetical protein	--	EPR59237.1 hypothetical protein TGGT1_276190 [Toxoplasma gondii GT1]	-	-	-	-	GO:0016020//membrane	GO:0008444//CDP-diacylglycerol-glycerol-3-phosphate 3-phosphatidyltransferase activity;GO:0016780//phosphotransferase activity, for other substituted phosphate groups	GO:0008654//phospholipid biosynthetic process
TGGT1_271860	20.2867	26.48	29.9433	25.19	27.5933	25.265	28.8067	0.384369	0.561699	0.312317	0.443784	0.316606	0.50587	tRNA (Uracil-5-)-methyltransferase	TRM2	EPR64635.1 tRNA (Uracil-5-)-methyltransferase [Toxoplasma gondii GT1]	-	-	-	-	-	GO:0008168//methyltransferase activity;GO:0008170//N-methyltransferase activity;GO:0008173//RNA methyltransferase activity;GO:0008276//protein methyltransferase activity;GO:0008649//rRNA methyltransferase activity;GO:0008689//3-demethylubiquinone-9 3-O-methyltransferase activity;GO:0008757//S-adenosylmethionine-dependent methyltransferase activity;GO:0046406//magnesium protoporphyrin IX methyltra…	GO:0000154//rRNA modification;GO:0001510//RNA methylation;GO:0006396//RNA processing;GO:0006400//tRNA modification;GO:0006412//translation;GO:0006744//ubiquinone biosynthetic process;GO:0008152//metabolic process;GO:0008299//isoprenoid biosynthetic process;GO:0009452//7-methylguanosine RNA capping;GO:0015995//chlorophyll biosynthetic process;GO:0018364//peptidyl-glutamine methylation;GO:0042273//…
TGGT1_225160	245.217	167.57	156.933	204.07	170.547	189.05	173.36	-0.549293	-0.643906	-0.264993	-0.52389	-0.375289	-0.500286	hypothetical protein	--	EPR62130.1 hypothetical protein TGGT1_225160 [Toxoplasma gondii GT1]	-	-	-	-	GO:0005887//integral component of plasma membrane	GO:0004777//succinate-semialdehyde dehydrogenase (NAD+) activity;GO:0009013//succinate-semialdehyde dehydrogenase [NAD(P)+] activity;GO:0016491//oxidoreductase activity;GO:0016620//oxidoreductase activity, acting on the aldehyde or oxo group of donors, NAD or NADP as acceptor	GO:0009450//gamma-aminobutyric acid catabolic process;GO:0055114//oxidation-reduction process
TGGT1_270700	206.267	110.72	109.147	152.727	123.24	142.27	132.997	-0.897595	-0.918242	-0.433559	-0.74304	-0.535879	-0.63312	hypothetical protein	--	ESS36251.1 putative transmembrane protein [Toxoplasma gondii VEG]	-	-	-	-	-	-	-
TGGT1_262400	397.283	296.655	247.727	344.51	252.287	307.223	254.267	-0.421382	-0.681419	-0.205622	-0.655104	-0.370884	-0.643826	lipase	--	EPR62593.1 lipase [Toxoplasma gondii GT1]	-	-	-	-	-	-	GO:0006629//lipid metabolic process
TGGT1_208370	222.503	148.56	130.31	190.88	158.897	145.805	135.39	-0.582781	-0.771879	-0.221161	-0.485738	-0.609787	-0.716706	putative myosin heavy chain	--	EPR58032.1 putative myosin heavy chain [Toxoplasma gondii GT1]	-	-	-	-	-	GO:0005524//ATP binding	GO:0007059//chromosome segregation;GO:0030261//chromosome condensation
TGGT1_220330	19.39	30.94	33.09	26.3667	34.12	36.6825	41.07	0.67416	0.771082	0.443404	0.815305	0.919779	1.08277	hypothetical protein	--	KFG35444.1 putative transmembrane protein [Toxoplasma gondii FOU]	-	-	-	-	-	-	-
TGGT1_247970	1.63	1.74	1.1867	2.0267	1.52	1.5825	1.35	0.0942153	-0.457917	0.314261	-0.100801	-0.0426665	-0.271913	hypothetical protein	--	KFG46696.1 putative transmembrane protein [Toxoplasma gondii GAB2-2007-GAL-DOM2]	-	-	-	-	-	-	-
TGGT1_252280	23.7167	30.085	37.2467	27.9267	35.9567	34.1375	38.1	0.343141	0.651209	0.235742	0.600357	0.525454	0.683888	hypothetical protein	--	KFG37157.1 DNA repair protein endonuclease SAE2/CtIP carboxy-terminal protein [Toxoplasma gondii FOU]	-	-	-	-	-	GO:0004519//endonuclease activity	GO:0006281//DNA repair
TGGT1_230520	139.697	228.63	226.777	189.393	210.4	233.067	255.76	0.710717	0.698974	0.439087	0.590837	0.73845	0.872493	putative cyclophilin 1	slr1251	XP_002367963.2 cyclophilin 1, putative [Toxoplasma gondii ME49]	-	-	-	-	-	GO:0003755//peptidyl-prolyl cis-trans isomerase activity	GO:0000413//protein peptidyl-prolyl isomerization
TGGT1_239855	3.1333	2.86	1.9033	3.0367	2.5433	2.735	3.0833	-0.131668	-0.71918	-0.0451785	-0.300981	-0.196142	-0.0232076	Ras-associated protein Rap1 isoform 1 family protein	DNAJC27	EPR60434.1 Ras-associated protein Rap1 isoform 1 family protein [Toxoplasma gondii GT1]	-	-	-	-	-	GO:0003924//GTPase activity;GO:0005515//protein binding;GO:0005525//GTP binding	GO:0006457//protein folding;GO:0009408//response to heat
TGGT1_295720	4.18	3.95	8.0533	3.33	5.9067	3.5225	6.8767	-0.0816503	0.946077	-0.327981	0.498849	-0.246903	0.718213	putative sulfite oxidase	SUOX	XP_002371511.2 sulfite oxidase, putative [Toxoplasma gondii ME49]	Metabolism;Metabolism	Global and overview maps;Energy metabolism	ko01100//Metabolic pathways;ko00920//Sulfur metabolism	K00387;K00387	-	GO:0016491//oxidoreductase activity;GO:0030151//molybdenum ion binding	GO:0055114//oxidation-reduction process
TGGT1_212300	373.947	263.265	243.753	321.92	252.197	284.74	249.587	-0.506317	-0.617411	-0.21613	-0.568283	-0.393187	-0.583292	hypothetical protein	--	ESS32293.1 putative transmembrane protein [Toxoplasma gondii VEG]	-	-	-	-	-	-	GO:0006606//protein import into nucleus
TGGT1_258420	15.98	23.025	24.88	19.8267	23.2567	21.5475	22.7133	0.526934	0.638719	0.311177	0.541379	0.431253	0.50727	hypothetical protein	--	EPR62917.1 hypothetical protein TGGT1_258420 [Toxoplasma gondii GT1]	-	-	-	-	-	-	-
TGGT1_240840	17.8	24.365	28.1233	23.3267	25.43	26.7475	27.2867	0.452933	0.659889	0.390105	0.514654	0.587527	0.616321	histone lysine demethylase JmjC NO66	GL12933	EPR60589.1 histone lysine demethylase JmjC NO66 [Toxoplasma gondii GT1]	-	-	-	-	-	-	-
TGGT1_264840	10.4033	14.635	16.1633	12.9933	15.27	14.94	16.3233	0.492382	0.635681	0.320727	0.553659	0.522139	0.649892	ATP-dependent DNA helicase, RecQ family protein	RECQL4A	EPR56995.1 ATP-dependent DNA helicase, RecQ family protein [Toxoplasma gondii GT1]	-	-	-	-	-	GO:0003676//nucleic acid binding;GO:0003677//DNA binding;GO:0003690//double-stranded DNA binding;GO:0004003//ATP-dependent DNA helicase activity;GO:0004386//helicase activity;GO:0005515//protein binding;GO:0005524//ATP binding;GO:0008026//ATP-dependent helicase activity;GO:0016787//hydrolase activity;GO:0016887//ATPase activity	GO:0006139//nucleobase-containing compound metabolic process;GO:0006268//DNA unwinding involved in DNA replication;GO:0006281//DNA repair;GO:0006310//DNA recombination;GO:0043571//maintenance of CRISPR repeat elements
TGGT1_202140	1.0167	1.05	1.2733	1.1267	1.2333	1.1225	1.35	0.0464953	0.324678	0.148209	0.27863	0.142821	0.409065	enoyl-CoA hydratase/isomerase family protein	Echdc2	EPR61752.1 enoyl-CoA hydratase/isomerase family protein [Toxoplasma gondii GT1]	Metabolism;Metabolism	Global and overview maps;Amino acid metabolism	ko01100//Metabolic pathways;ko00280//Valine, leucine and isoleucine degradation	K05607;K05607	GO:0016507//mitochondrial fatty acid beta-oxidation multienzyme complex	GO:0003824//catalytic activity;GO:0003857//3-hydroxyacyl-CoA dehydrogenase activity;GO:0003860//3-hydroxyisobutyryl-CoA hydrolase activity;GO:0004165//dodecenoyl-CoA delta-isomerase activity;GO:0004300//enoyl-CoA hydratase activity;GO:0008692//3-hydroxybutyryl-CoA epimerase activity;GO:0008935//1,4-dihydroxy-2-naphthoyl-CoA synthase activity;GO:0016787//hydrolase activity;GO:0016830//carbon-carbo…	GO:0006635//fatty acid beta-oxidation;GO:0009062//fatty acid catabolic process;GO:0009234//menaquinone biosynthetic process;GO:0010124//phenylacetate catabolic process;GO:0010128//benzoate catabolic process via CoA ligation;GO:0019439//aromatic compound catabolic process
TGGT1_410370	921.697	594.575	589.673	695.463	575.253	632.275	601.343	-0.632433	-0.644376	-0.406318	-0.680095	-0.54374	-0.616103	putative transmembrane protein	--	EPR58599.1 putative transmembrane protein [Toxoplasma gondii GT1]	-	-	-	-	-	GO:0051082//unfolded protein binding	GO:0009292//genetic transfer;GO:0017004//cytochrome complex assembly
TGGT1_205625	31.6167	22.325	21.12	26.7867	21.46	23.8225	21.5267	-0.502027	-0.582077	-0.23917	-0.559037	-0.408362	-0.55456	hypothetical protein	--	EPR61456.1 hypothetical protein TGGT1_205625 [Toxoplasma gondii GT1]	-	-	-	-	GO:0016020//membrane;GO:0016021//integral component of membrane	GO:0022857//transmembrane transporter activity	GO:0055085//transmembrane transport
TGGT1_228410	1.47	1.4	1.19	1.68	1.2233	1.275	1.2933	-0.0703893	-0.304855	0.192645	-0.265038	-0.205319	-0.184759	Tubulin-tyrosine ligase family protein	TTLL5	EPR62411.1 Tubulin-tyrosine ligase family protein [Toxoplasma gondii GT1]	-	-	-	-	-	-	GO:0006464//cellular protein modification process
TGGT1_247220	411.373	279.08	235.573	339.747	262.477	308.895	265.753	-0.559769	-0.804272	-0.275989	-0.648259	-0.413332	-0.630361	nudix -type motif 9 isoform a family protein	ndx-6	EPR63642.1 nudix -type motif 9 isoform a family protein [Toxoplasma gondii GT1]	Metabolism;Metabolism	Global and overview maps;Nucleotide metabolism	ko01100//Metabolic pathways;ko00230//Purine metabolism	K13988;K13988	-	-	-
TGGT1_268190	2.3467	1.965	1.2067	2.11	1.65	1.5475	1.2467	-0.256104	-0.959566	-0.15339	-0.508167	-0.600694	-0.912519	hypothetical protein	--	EPR64944.1 hypothetical protein TGGT1_268190 [Toxoplasma gondii GT1]	-	-	-	-	-	-	-
TGGT1_224750	1.9467	1.79	1.2	2.4433	1.3333	1.44	1.47	-0.121071	-0.697996	0.3278	-0.546029	-0.434962	-0.405214	SAG-related sequence SRS40F	--	EPR62100.1 SAG-related sequence SRS40F [Toxoplasma gondii GT1]	-	-	-	-	GO:0016020//membrane	-	-
TGGT1_275850	2.2167	1.945	1.4367	2.32	2.12	1.8225	1.7367	-0.188643	-0.625655	0.0657113	-0.0643493	-0.282495	-0.352065	dense granule protein GRA12	--	EPR59251.1 dense granule protein GRA12 [Toxoplasma gondii GT1]	-	-	-	-	-	-	-
TGGT1_411850	9.2767	7.59	5.2133	8.07	7.3933	5.7175	6.7867	-0.289512	-0.831415	-0.201043	-0.327393	-0.698227	-0.450901	hypothetical protein	--	EPR56701.1 hypothetical protein TGGT1_411850, partial [Toxoplasma gondii GT1]	-	-	-	-	-	-	-
TGGT1_238915	1.1567	1.11	1.02	1.1033	1.0733	1.06	1.11	-0.0594551	-0.181446	-0.0681896	-0.107961	-0.12595	-0.0594551	hypothetical protein	--	KFH14675.1 hypothetical protein TGMAS_238915 [Toxoplasma gondii MAS]	-	-	-	-	-	-	-
TGGT1_226515	2.2867	2.09	1.4933	2.7133	1.84	1.885	1.8467	-0.129764	-0.614763	0.246781	-0.313561	-0.278703	-0.308318	hypothetical protein	--	EPR62249.1 hypothetical protein TGGT1_226515 [Toxoplasma gondii GT1]	-	-	-	-	-	-	-
TGGT1_220380	100.867	70.595	59.12	90.0467	65.8667	73.89	61.1533	-0.514812	-0.770732	-0.163705	-0.614829	-0.448999	-0.721948	hypothetical protein	--	KFG35429.1 putative transmembrane protein [Toxoplasma gondii FOU]	-	-	-	-	-	-	-
TGGT1_411440	4.2733	10.19	10.9967	2.99	2.5967	2.5575	5.6733	1.25373	1.36365	-0.515205	-0.718671	-0.740616	0.408838	hypothetical protein	--	EPR56761.1 hypothetical protein TGGT1_411440 [Toxoplasma gondii GT1]	-	-	-	-	GO:0005737//cytoplasm	GO:0003723//RNA binding	-
TGGT1_249660	2.7133	3.375	4.9467	2.9167	4.7367	3.76	5.3033	0.314839	0.866418	0.104288	0.803834	0.470684	0.966842	hypothetical protein	--	RQX70587.1 putative transmembrane protein [Toxoplasma gondii CAST]	-	-	-	-	-	-	-
TGGT1_202640	9.3867	13.75	13.95	12.5033	15.01	13.6125	13.3067	0.550742	0.571575	0.413619	0.677234	0.536242	0.503463	RNA pseudouridine synthase superfamily protein	Caur_0901	EPR61609.1 RNA pseudouridine synthase superfamily protein [Toxoplasma gondii GT1]	-	-	-	-	-	GO:0003723//RNA binding;GO:0004730//pseudouridylate synthase activity;GO:0009982//pseudouridine synthase activity	GO:0001522//pseudouridine synthesis;GO:0009451//RNA modification
TGGT1_293290	2.7633	1.815	1.6667	2.5233	1.96	1.915	1.89	-0.606423	-0.729398	-0.13108	-0.495539	-0.529048	-0.548006	hypothetical protein	--	XP_018638629.1 hypothetical protein TGME49_293290 [Toxoplasma gondii ME49]	-	-	-	-	-	-	-
TGGT1_252395	1.4633	1.56	1.1867	1.5133	1.2333	1.4475	1.2367	0.0923205	-0.30227	0.0484724	-0.246702	-0.0156622	-0.24273	hypothetical protein	--	EPR59204.1 hypothetical protein TGGT1_252395 [Toxoplasma gondii GT1]	-	-	-	-	-	-	-
TGGT1_262935	29.5567	42.685	47.89	34.1667	39.21	38.8425	42.9833	0.530244	0.696239	0.209106	0.407736	0.394151	0.540291	hypothetical protein	--	EPR62644.1 hypothetical protein TGGT1_262935 [Toxoplasma gondii GT1]	-	-	-	-	-	-	-
TGGT1_202255	4.1267	2.835	2.6967	4.43	4.0533	3.43	3.88	-0.54164	-0.613794	0.102318	-0.0258916	-0.26678	-0.0889319	hypothetical protein	--	EPR61569.1 hypothetical protein TGGT1_202255 [Toxoplasma gondii GT1]	-	-	-	-	-	-	-
TGGT1_206400	5.06	7.67	8.0233	5.1133	7.3567	6.4925	7.9367	0.600089	0.665058	0.0151173	0.539921	0.359637	0.649402	FAD binding domain of DNA photolyase domain-containing protein	phr	EPR61336.1 FAD binding domain of DNA photolyase domain-containing protein [Toxoplasma gondii GT1]	-	-	-	-	-	GO:0003904//deoxyribodipyrimidine photo-lyase activity;GO:0008171//O-methyltransferase activity	GO:0006281//DNA repair
TGGT1_313852	1.91	2.665	3.2633	2.05	3.55	3.0125	3.9033	0.480563	0.772759	0.102051	0.894246	0.657389	1.03112	hypothetical protein	--	EPR61241.1 hypothetical protein TGGT1_313852 [Toxoplasma gondii GT1]	-	-	-	-	-	-	-
TGGT1_203060	271.707	155.375	152.227	215.7	181.873	182.385	162.523	-0.806296	-0.835829	-0.333024	-0.579116	-0.575063	-0.741404	hypothetical protein	--	ESS32926.1 TrmH family RNA methyltransferase [Toxoplasma gondii VEG]	-	-	-	-	-	GO:0003723//RNA binding;GO:0008173//RNA methyltransferase activity	GO:0006396//RNA processing;GO:0009451//RNA modification
TGGT1_297410	2.9	3.08	1.8433	4.71	1.7567	2.075	1.7667	0.0868775	-0.653762	0.699674	-0.723185	-0.482942	-0.714996	hypothetical protein	--	EPR58394.1 hypothetical protein TGGT1_297410 [Toxoplasma gondii GT1]	-	-	-	-	-	-	-
MSTRG.144	5.27	2.875	2.8733	3.9967	3.46	3.6225	3.26	-0.874241	-0.875094	-0.398994	-0.607031	-0.540817	-0.692931	NA	--	ESS28290.1 hypothetical protein TGVEG_441990 [Toxoplasma gondii VEG]	-	-	-	-	-	-	-
TGGT1_237230	463.93	321.785	295.9	346.333	290.41	346.712	323.657	-0.52781	-0.648797	-0.421746	-0.675816	-0.420167	-0.519443	hypothetical protein	--	EPR60116.1 hypothetical protein TGGT1_237230 [Toxoplasma gondii GT1]	-	-	-	-	-	-	-
TGGT1_320490	189.457	141.865	125.063	166.503	130.62	150.553	131.63	-0.417349	-0.59921	-0.186317	-0.536492	-0.331601	-0.52538	N-acyl-phosphatidylethanolamine-hydrolyzing phospholipase D family protein	Napepld	XP_002369906.2 N-acyl-phosphatidylethanolamine-hydrolyzing phospholipase D family protein [Toxoplasma gondii ME49]	Organismal Systems	Nervous system	ko04723//Retrograde endocannabinoid signaling	K13985	-	-	-
TGGT1_213280	616.563	386.77	376.383	493.967	402.833	409.56	466.003	-0.672773	-0.712046	-0.319835	-0.614066	-0.590174	-0.403909	SAG-related sequence SRS25	--	EPR59519.1 SAG-related sequence SRS25 [Toxoplasma gondii GT1]	-	-	-	-	GO:0016020//membrane	-	-
TGGT1_289840	1	1.105	1.1367	1.0733	1.12	1.0925	1.0533	0.144046	0.184852	0.102053	0.163499	0.127633	0.0749164	hypothetical protein	--	EPR59747.1 hypothetical protein TGGT1_289840 [Toxoplasma gondii GT1]	-	-	-	-	-	-	-
TGGT1_266390	9.4267	13.385	14.13	11.4967	12.5067	12.6775	12.8267	0.505792	0.583937	0.286395	0.407876	0.427446	0.444325	DNA mismatch repair protein, C-terminal domain-containing protein	MLH1	EPR56910.1 DNA mismatch repair protein, C-terminal domain-containing protein [Toxoplasma gondii GT1]	Human Diseases;Genetic Information Processing;Genetic Information Processing;Human Diseases;Human Diseases;Human Diseases;Human Diseases	Cancers;Replication and repair;Replication and repair;Drug resistance;Cancers;Cancers;Cancers	ko05200//Pathways in cancer;ko03430//Mismatch repair;ko03460//Fanconi anemia pathway;ko01524//Platinum drug resistance;ko05226//Gastric cancer;ko05210//Colorectal cancer;ko05213//Endometrial cancer	K08734;K08734;K08734;K08734;K08734;K08734;K08734	-	GO:0000155//phosphorelay sensor kinase activity;GO:0005524//ATP binding;GO:0016887//ATPase activity;GO:0030983//mismatched DNA binding	GO:0000160//phosphorelay signal transduction system;GO:0006298//mismatch repair;GO:0006796//phosphate-containing compound metabolic process;GO:0006817//phosphate ion transport
TGGT1_254150	18	11.985	11.7667	13.9167	13.46	13.5675	11.8367	-0.586767	-0.613287	-0.37118	-0.419318	-0.407842	-0.60473	hypothetical protein	--	EPR59049.1 hypothetical protein TGGT1_254150 [Toxoplasma gondii GT1]	-	-	-	-	-	-	-
TGGT1_289850	1.0867	1.23	1.48	1.0967	1.2567	1.1975	1.5267	0.178705	0.445643	0.0132152	0.209687	0.140072	0.490463	hypothetical protein	--	EPR59748.1 hypothetical protein TGGT1_289850 [Toxoplasma gondii GT1]	-	-	-	-	-	-	-
TGGT1_213635	5.75	8.915	3.6267	2.1433	2.2933	2.7125	3.13	0.632673	-0.664905	-1.42373	-1.32614	-1.08394	-0.877399	hypothetical protein	--	EPR59550.1 hypothetical protein TGGT1_213635 [Toxoplasma gondii GT1]	-	-	-	-	-	-	-
TGGT1_254820	89.71	138.97	153.387	123.997	136.057	144.055	141.44	0.631433	0.773833	0.466961	0.600867	0.683279	0.656849	hypothetical protein	--	EPR59123.1 hypothetical protein TGGT1_254820 [Toxoplasma gondii GT1]	-	-	-	-	-	-	-
TGGT1_319640	187.877	138.485	124.673	165.6	131.19	135.055	130.35	-0.440056	-0.591634	-0.182083	-0.518128	-0.476239	-0.527396	hypothetical protein	--	EPR58142.1 hypothetical protein TGGT1_319640 [Toxoplasma gondii GT1]	-	-	-	-	-	-	-
TGGT1_295945	1.93	1.215	1.0633	1.0667	1	1.1075	1	-0.667645	-0.860052	-0.855446	-0.948601	-0.801294	-0.948601	hypothetical protein	--	XP_018638542.1 hypothetical protein TGME49_295945 [Toxoplasma gondii ME49]	-	-	-	-	-	-	-
TGGT1_312065	37.0133	55.175	56.1233	50.8167	52.71	51.4275	52.7833	0.575971	0.600556	0.457259	0.510033	0.474496	0.512038	hypothetical protein	--	EPR61065.1 hypothetical protein TGGT1_312065 [Toxoplasma gondii GT1]	-	-	-	-	-	-	-
TGGT1_271320	5.0967	2.315	2.0767	1.7033	1.7333	1.8575	2.33	-1.13855	-1.29527	-1.58123	-1.55604	-1.4562	-1.12923	hypothetical protein	--	EPR64682.1 hypothetical protein TGGT1_271320 [Toxoplasma gondii GT1]	-	-	-	-	-	-	-
TGGT1_233220	145.7	101.875	94.8733	116.31	96.3067	104.373	96.8267	-0.516201	-0.618927	-0.325026	-0.597293	-0.481259	-0.589524	hypothetical protein	--	KFG48846.1 putative transmembrane protein [Toxoplasma gondii GAB2-2007-GAL-DOM2]	-	-	-	-	-	-	-
TGGT1_242415	11.8333	17.105	17.52	13.86	15.7267	15.935	17.0067	0.531566	0.56615	0.228075	0.410364	0.429347	0.523251	histone lysine-specific demethylase	LDL1	EPR60646.1 histone lysine-specific demethylase [Toxoplasma gondii GT1]	Metabolism;Metabolism;Metabolism	Global and overview maps;Amino acid metabolism;Metabolism of other amino acids	ko01100//Metabolic pathways;ko00330//Arginine and proline metabolism;ko00410//beta-Alanine metabolism	K12259;K12259;K12259	GO:0009342//glutamate synthase complex (NADPH)	GO:0003824//catalytic activity;GO:0004148//dihydrolipoyl dehydrogenase activity;GO:0004729//oxygen-dependent protoporphyrinogen oxidase activity;GO:0004791//thioredoxin-disulfide reductase activity;GO:0008767//UDP-galactopyranose mutase activity;GO:0016166//phytoene dehydrogenase activity;GO:0016491//oxidoreductase activity;GO:0016668//oxidoreductase activity, acting on a sulfur group of donors, …	GO:0006096//glycolytic process;GO:0006537//glutamate biosynthetic process;GO:0006779//porphyrin-containing compound biosynthetic process;GO:0006805//xenobiotic metabolic process;GO:0009228//thiamine biosynthetic process;GO:0009236//cobalamin biosynthetic process;GO:0009273//peptidoglycan-based cell wall biogenesis;GO:0009398//FMN biosynthetic process;GO:0015995//chlorophyll biosynthetic process;G…
TGGT1_294705	2.02	1.45	1	1.0933	1.3833	1.1475	1.4933	-0.478302	-1.01436	-0.885666	-0.546241	-0.815861	-0.435851	hypothetical protein	--	XP_018638575.1 hypothetical protein TGME49_294705 [Toxoplasma gondii ME49]	-	-	-	-	-	-	-
TGGT1_224080	1.1367	1.26	1.41	1.22	1.42	1.42	1.4033	0.148572	0.310844	0.10203	0.321039	0.321039	0.303972	Kazal-type serine protease inhibitor domain-containing protein	--	EPR61981.1 Kazal-type serine protease inhibitor domain-containing protein [Toxoplasma gondii GT1]	-	-	-	-	-	GO:0005515//protein binding	-
TGGT1_221420	1.11	1.19	1.46	1.3033	1.17	1.1575	1.3333	0.100402	0.395409	0.23161	0.0759489	0.0604525	0.264442	putative Chromosome-associated kinesin KLP1	Kif13a	EPR58565.1 putative Chromosome-associated kinesin KLP1 [Toxoplasma gondii GT1]	-	-	-	-	-	GO:0005515//protein binding;GO:0005524//ATP binding;GO:0008017//microtubule binding;GO:0051082//unfolded protein binding	GO:0007018//microtubule-based movement
TGGT1_293900	210.06	154.975	140.337	181.893	159.53	163.958	144.363	-0.438766	-0.581909	-0.207709	-0.396974	-0.35748	-0.541097	sporozoite protein with an altered thrombospondin repeat SPATR	--	XP_002370190.1 sporozoite protein with an altered thrombospondin repeat SPATR [Toxoplasma gondii ME49]	-	-	-	-	GO:0016021//integral component of membrane	GO:0004888//transmembrane signaling receptor activity	-
TGGT1_360080	6.0633	7.16	10.68	7.5167	9.2733	9.1975	10.4233	0.239856	0.816737	0.309996	0.61298	0.601139	0.781637	hypothetical protein	--	EPR59437.1 hypothetical protein TGGT1_360080 [Toxoplasma gondii GT1]	-	-	-	-	-	-	-
TGGT1_234200	7.3567	11.84	12.3	10.3533	9.9633	10.595	11.2933	0.686538	0.741528	0.49296	0.437565	0.526253	0.618336	hypothetical protein	--	EPR61856.1 hypothetical protein TGGT1_234200 [Toxoplasma gondii GT1]	-	-	-	-	-	-	-
TGGT1_215210	43.4367	31.645	27.8033	39.0033	32.0567	34.3	30.17	-0.456937	-0.643658	-0.155318	-0.438289	-0.340706	-0.5258	hypothetical protein	--	EPR60096.1 hypothetical protein TGGT1_215210 [Toxoplasma gondii GT1]	-	-	-	-	-	-	-
MSTRG.447	4.37	2.77	2.1833	5.7867	3.3	3.8575	3.3367	-0.657747	-1.00112	0.405108	-0.405167	-0.179967	-0.389211	NA	--	-	-	-	-	-	-	-	-
TGGT1_315410	23.6933	17.56	15.39	20.48	25.26	19.69	20.7333	-0.432186	-0.622486	-0.210263	0.0923755	-0.267016	-0.192529	SAG-related sequence SRS53F	--	EPR58916.1 SAG-related sequence SRS53F [Toxoplasma gondii GT1]	-	-	-	-	GO:0016020//membrane	-	-
TGGT1_266670	1.7733	1.65	1.46	1.6267	1.66	1.8325	1.7933	-0.103971	-0.280468	-0.124488	-0.0952534	0.0473766	0.0161802	hypothetical protein	--	EPR57109.1 hypothetical protein TGGT1_266670 [Toxoplasma gondii GT1]	-	-	-	-	-	-	-
TGGT1_236620	90	66.995	57.6833	77.1333	63.4533	69.2025	59.4367	-0.425872	-0.641771	-0.222571	-0.50423	-0.379101	-0.598571	protein kinase (incomplete catalytic triad)	--	EPR60271.1 protein kinase (incomplete catalytic triad) [Toxoplasma gondii GT1]	-	-	-	-	-	GO:0004672//protein kinase activity;GO:0005524//ATP binding;GO:0046522//S-methyl-5-thioribose kinase activity	GO:0006468//protein phosphorylation;GO:0019509//L-methionine biosynthetic process from methylthioadenosine
TGGT1_227400	4.8267	7.03	7.0467	5.9633	6.5467	7.36	6.61	0.542488	0.545911	0.305074	0.439731	0.608669	0.453613	hypothetical protein	--	ESS32777.1 methyltransferase TYW3 [Toxoplasma gondii VEG]	-	-	-	-	-	-	-
TGGT1_272645	2.8367	1.465	1.2733	1.97	1.7633	1.815	2.4933	-0.953313	-1.15564	-0.526018	-0.685936	-0.644244	-0.186157	hypothetical protein	--	EPR64480.1 hypothetical protein TGGT1_272645 [Toxoplasma gondii GT1]	-	-	-	-	-	-	-
TGGT1_211390	14.2533	20.65	23.49	17.6267	22	24.295	22.9433	0.534846	0.720751	0.306466	0.626208	0.769363	0.686777	hypothetical protein	aos-1	KYF39460.1 putative ubiquitin activating enzyme [Toxoplasma gondii ARI]	Genetic Information Processing	Folding, sorting and degradation	ko04120//Ubiquitin mediated proteolysis	K10684	-	GO:0008641//small protein activating enzyme activity;GO:0016779//nucleotidyltransferase activity	GO:0009228//thiamine biosynthetic process
TGGT1_214850	13.2033	18.26	20.5033	18.9733	19.9167	20.025	17.8167	0.467788	0.634958	0.523072	0.59308	0.600904	0.432332	putative 1-deoxy-D-xylulose 5-phosphate reductoisomerase	dxr	EPR60212.1 putative 1-deoxy-D-xylulose 5-phosphate reductoisomerase [Toxoplasma gondii GT1]	-	-	-	-	GO:0005737//cytoplasm	GO:0005515//protein binding;GO:0030604//1-deoxy-D-xylulose-5-phosphate reductoisomerase activity;GO:0070402//NADPH binding	GO:0019288//isopentenyl diphosphate biosynthetic process, methylerythritol 4-phosphate pathway;GO:0055114//oxidation-reduction process
TGGT1_286010	19.66	15.285	13.2833	19.3633	15.9333	18.4575	14.8233	-0.363147	-0.56565	-0.0219385	-0.303218	-0.0910562	-0.407397	hypothetical protein	--	KFG54764.1 putative transmembrane protein [Toxoplasma gondii FOU]	-	-	-	-	GO:0005887//integral component of plasma membrane;GO:0016021//integral component of membrane;GO:0042470//melanosome	-	GO:0015886//heme transport;GO:0017004//cytochrome complex assembly
TGGT1_225310	61.3633	88.815	91.9267	77.6967	86.5967	89.795	91.4633	0.533427	0.583108	0.340477	0.496936	0.549259	0.575817	putative ARF1-directed GTPase-activating protein	AGD6	EPR62161.1 putative ARF1-directed GTPase-activating protein [Toxoplasma gondii GT1]	Cellular Processes	Transport and catabolism	ko04144//Endocytosis	K12492	-	GO:0005096//GTPase activator activity	-
TGGT1_206510	193.417	129.83	122.54	157.683	133.017	143.52	119.64	-0.575089	-0.65846	-0.294682	-0.540105	-0.430461	-0.693013	toxolysin TLN4	NRDC	EPR61347.1 toxolysin TLN4 [Toxoplasma gondii GT1]	Human Diseases	Neurodegenerative diseases	ko05010//Alzheimer disease	K01408	-	GO:0004222//metalloendopeptidase activity	GO:0018189//pyrroloquinoline quinone biosynthetic process
TGGT1_203890	1.7033	1.66	1.11	1.6867	1.6567	1.7125	1.58	-0.0371493	-0.617773	-0.0141292	-0.0400202	0.00777143	-0.108408	hypothetical protein	--	EPR61531.1 hypothetical protein TGGT1_203890 [Toxoplasma gondii GT1]	-	-	-	-	-	-	-
TGGT1_212940	7.6733	12.05	12.4067	11.21	12.9267	11.8225	12.2267	0.651114	0.6932	0.546867	0.752435	0.623616	0.672116	hypothetical protein	--	EPR59608.1 hypothetical protein TGGT1_212940, partial [Toxoplasma gondii GT1]	-	-	-	-	-	-	-
TGGT1_251730	10.3667	16.53	16.8667	12.77	15.5233	16.1575	16.2033	0.67313	0.702221	0.300802	0.582479	0.640247	0.644331	hypothetical protein	--	EPR63285.1 hypothetical protein TGGT1_251730 [Toxoplasma gondii GT1]	-	-	-	-	-	-	-
TGGT1_289940	28.3967	42.36	43.6933	42.1767	44.4767	43.015	44.4533	0.576979	0.621689	0.570723	0.647326	0.599117	0.646567	uroporphyrinogen decarboxylase	hemE	EPR59757.1 uroporphyrinogen decarboxylase [Toxoplasma gondii GT1]	Metabolism;Metabolism	Global and overview maps;Metabolism of cofactors and vitamins	ko01100//Metabolic pathways;ko00860//Porphyrin and chlorophyll metabolism	K01599;K01599	-	GO:0004853//uroporphyrinogen decarboxylase activity	GO:0006779//porphyrin-containing compound biosynthetic process
TGGT1_410790	1.2167	1.43	1.8467	1.2733	2.3067	1.8075	2.8267	0.233042	0.601976	0.0655989	0.922857	0.571022	1.21615	hypothetical protein	--	EPR57084.1 hypothetical protein TGGT1_410790, partial [Toxoplasma gondii GT1]	-	-	-	-	-	GO:0005524//ATP binding	GO:0007059//chromosome segregation;GO:0030261//chromosome condensation
TGGT1_247390	5.7333	6.92	8.4467	6.1	8.2867	7.305	8.8367	0.271406	0.559022	0.0894435	0.531432	0.349519	0.624142	ATPase, AAA family protein	YTA7	EPR63660.1 ATPase, AAA family protein [Toxoplasma gondii GT1]	-	-	-	-	GO:0000502//proteasome complex	GO:0004222//metalloendopeptidase activity;GO:0005524//ATP binding;GO:0016887//ATPase activity	GO:0006508//proteolysis;GO:0010498//proteasomal protein catabolic process;GO:0019941//modification-dependent protein catabolic process;GO:0051301//cell division
TGGT1_262380	40.6733	64.885	67.54	50.9467	63.9133	69.38	68.9233	0.673803	0.73166	0.324907	0.652034	0.770438	0.76091	putative elongation factor Tu	tuf	EPR62591.1 putative elongation factor Tu [Toxoplasma gondii GT1]	-	-	-	-	GO:0005737//cytoplasm	GO:0003743//translation initiation factor activity;GO:0003746//translation elongation factor activity;GO:0003747//translation release factor activity;GO:0003924//GTPase activity;GO:0004781//sulfate adenylyltransferase (ATP) activity;GO:0005525//GTP binding	GO:0000103//sulfate assimilation;GO:0001514//selenocysteine incorporation;GO:0006412//translation;GO:0006413//translational initiation;GO:0006414//translational elongation;GO:0006415//translational termination;GO:0006950//response to stress
TGGT1_408560	3.6967	6.16	2.05	5.8733	2.61	3.0175	2.3967	0.736692	-0.850614	0.667933	-0.502188	-0.292884	-0.625189	hypothetical protein	--	EPR63759.1 hypothetical protein TGGT1_408560 [Toxoplasma gondii GT1]	-	-	-	-	-	-	-
TGGT1_240340B	1.56	1.16	1.0867	1.3467	1.1333	1.1675	1.11	-0.427421	-0.521592	-0.212118	-0.461016	-0.418123	-0.490986	Toxoplasma gondii family E protein	--	EPR60515.1 Toxoplasma gondii family E protein, partial [Toxoplasma gondii GT1]	-	-	-	-	-	-	-
TGGT1_314240	48.77	34.685	32.47	42.7533	38.49	39.95	34.9767	-0.491682	-0.586887	-0.189958	-0.34151	-0.287798	-0.4796	general transcription factor IIIC polypeptide 3 GTF3C3	--	EPR61216.1 general transcription factor IIIC polypeptide 3 GTF3C3 [Toxoplasma gondii GT1]	-	-	-	-	GO:0005737//cytoplasm	GO:0005515//protein binding	GO:0006887//exocytosis
TGGT1_288730	13.69	19.4	20.77	20.32	20.7667	19.715	19.7033	0.502934	0.601379	0.569778	0.60115	0.526171	0.525315	hypothetical protein	--	EPR59916.1 hypothetical protein TGGT1_288730 [Toxoplasma gondii GT1]	-	-	-	-	-	GO:0003677//DNA binding;GO:0034061//DNA polymerase activity	-
TGGT1_233838	16.8767	23.47	25.2967	22.02	24.06	24.615	23.1267	0.475785	0.583916	0.383782	0.511604	0.544505	0.454527	PET112 family, C terminal region domain-containing protein	gatB	EPR64613.1 PET112 family, C terminal region domain-containing protein [Toxoplasma gondii GT1]	Metabolism;Genetic Information Processing	Global and overview maps;Translation	ko01100//Metabolic pathways;ko00970//Aminoacyl-tRNA biosynthesis	K02434;K02434	GO:0030956//glutamyl-tRNA(Gln) amidotransferase complex	GO:0016874//ligase activity;GO:0016884//carbon-nitrogen ligase activity, with glutamine as amido-N-donor;GO:0050567//glutaminyl-tRNA synthase (glutamine-hydrolyzing) activity	GO:0006424//glutamyl-tRNA aminoacylation
TGGT1_291830	2.1067	2.495	1.5433	3.0367	1.9467	1.7875	1.4067	0.244055	-0.448966	0.52752	-0.113954	-0.237042	-0.58267	putative DNA double-strand break repair rad50 ATPase	--	EPR59674.1 putative DNA double-strand break repair rad50 ATPase [Toxoplasma gondii GT1]	-	-	-	-	GO:0019028//viral capsid;GO:0019031//viral envelope	GO:0005198//structural molecule activity	-
TGGT1_264870	93.3067	63.84	60.01	75.73	55.1233	68.6175	57.43	-0.54752	-0.636778	-0.301116	-0.759318	-0.443404	-0.700176	Sodium:neurotransmitter symporter family protein	ine	EPR56993.1 Sodium:neurotransmitter symporter family protein [Toxoplasma gondii GT1]	-	-	-	-	GO:0016021//integral component of membrane	-	-
TGGT1_207610	1.21	1.14	1.0167	1.3833	1.06	1.2025	1.0467	-0.0859732	-0.251113	0.193107	-0.190943	-0.00897015	-0.209159	rhoptry kinase family protein ROP36 (incomplete catalytic triad)	--	EPR57977.1 rhoptry kinase family protein ROP36 (incomplete catalytic triad) [Toxoplasma gondii GT1]	-	-	-	-	-	GO:0004672//protein kinase activity;GO:0005524//ATP binding	GO:0006468//protein phosphorylation
TGGT1_243635	12.7667	26.39	8.61	7.1833	8.13	11.875	17.56	1.04761	-0.568301	-0.829667	-0.651058	-0.104458	0.459907	hypothetical protein	--	EPR56678.1 hypothetical protein TGGT1_243635 [Toxoplasma gondii GT1]	-	-	-	-	-	-	-
TGGT1_211630	320.147	225.365	205.523	275.997	224.037	247.412	234.437	-0.50647	-0.639431	-0.214082	-0.514998	-0.371815	-0.449535	hypothetical protein	--	XP_002371288.1 hypothetical protein TGME49_211630 [Toxoplasma gondii ME49]	-	-	-	-	-	-	-
TGGT1_285920	3.1	2.37	1.81	3.3967	2.66	2.1425	1.8467	-0.387381	-0.776279	0.131866	-0.220842	-0.532973	-0.747319	hypothetical protein	--	KFG54743.1 putative glutathione S-transferase [Toxoplasma gondii FOU]	Metabolism;Human Diseases;Organismal Systems;Human Diseases;Metabolism;Human Diseases;Human Diseases;Metabolism;Metabolism;Human Diseases;Metabolism	Global and overview maps;Cancers;Aging;Cardiovascular diseases;Metabolism of other amino acids;Drug resistance;Cancers;Xenobiotics biodegradation and metabolism;Xenobiotics biodegradation and metabolism;Cancers;Xenobiotics biodegradation and metabolism	ko01100//Metabolic pathways;ko05200//Pathways in cancer;ko04212//Longevity regulating pathway - worm;ko05418//Fluid shear stress and atherosclerosis;ko00480//Glutathione metabolism;ko01524//Platinum drug resistance;ko05225//Hepatocellular carcinoma;ko00983//Drug metabolism - other enzymes;ko00980//Metabolism of xenobiotics by cytochrome P450;ko05204//Chemical carcinogenesis;ko00982//Drug metaboli…	K00799;K00799;K00799;K00799;K00799;K00799;K00799;K00799;K00799;K00799;K00799	-	-	-
TGGT1_249800	41.0767	24.505	25.04	30.5367	24.32	26.5625	24.67	-0.745244	-0.714086	-0.427776	-0.756177	-0.628929	-0.735563	hypothetical protein	--	EPR63389.1 hypothetical protein TGGT1_249800 [Toxoplasma gondii GT1]	-	-	-	-	-	GO:0005515//protein binding	-
TGGT1_294690	88.0833	66.53	53.36	88.61	61.2067	65.6825	54.4967	-0.404863	-0.72311	0.008601	-0.525179	-0.423359	-0.6927	rhomboid protease ROM5	ROM5	XP_018638577.1 rhomboid protease ROM5 [Toxoplasma gondii ME49]	-	-	-	-	GO:0005887//integral component of plasma membrane;GO:0016021//integral component of membrane	GO:0004252//serine-type endopeptidase activity	GO:0006464//cellular protein modification process;GO:0019538//protein metabolic process
TGGT1_318610	2.7767	3.53	3.97	5.7833	4.54	4.4675	4.7133	0.346297	0.515768	1.05852	0.709321	0.686096	0.763366	AP2 domain transcription factor AP2IV-3	--	XP_002369800.1 AP2 domain transcription factor AP2IV-3 [Toxoplasma gondii ME49]	-	-	-	-	-	GO:0003700//transcription factor activity, sequence-specific DNA binding	GO:0006355//regulation of transcription, DNA-templated
TGGT1_286610	13.95	20.91	20.9767	17.21	20.0433	21.165	21.3467	0.583928	0.588523	0.302982	0.522855	0.601415	0.613748	putative ribosomal protein RPS14	rpsN	XP_018637775.1 ribosomal protein RPS14, putative [Toxoplasma gondii ME49]	-	-	-	-	GO:0005840//ribosome	GO:0003735//structural constituent of ribosome	GO:0006412//translation
TGGT1_257740	59.8533	96.955	94.24	81.4533	93.86	93.4375	99.84	0.695885	0.654909	0.444542	0.64908	0.642571	0.738187	UMP-CMP kinase	CMPK	XP_002365008.2 UMP-CMP kinase [Toxoplasma gondii ME49]	Metabolism;Metabolism;Metabolism	Global and overview maps;Nucleotide metabolism;Xenobiotics biodegradation and metabolism	ko01100//Metabolic pathways;ko00240//Pyrimidine metabolism;ko00983//Drug metabolism - other enzymes	K13800;K13800;K13800	-	GO:0004017//adenylate kinase activity;GO:0004385//guanylate kinase activity;GO:0004798//thymidylate kinase activity;GO:0005524//ATP binding;GO:0016301//kinase activity	GO:0009151//purine deoxyribonucleotide metabolic process;GO:0015949//nucleobase-containing small molecule interconversion
TGGT1_357130	3.4567	4.575	2.2633	5.0733	2.5967	2.3875	2.24	0.404376	-0.610968	0.553529	-0.412716	-0.533895	-0.625897	WD domain, G-beta repeat protein	--	KYK67483.1 WD domain, G-beta repeat protein [Toxoplasma gondii TgCatPRC2]	-	-	-	-	-	GO:0005515//protein binding	-
TGGT1_319860	28.6267	41.235	43.0033	36.6	40.4467	36.9075	39.0633	0.526508	0.587086	0.354482	0.498661	0.366553	0.448452	DNA polymerase family B protein	POL2	XP_018638042.1 DNA polymerase family B protein [Toxoplasma gondii ME49]	Genetic Information Processing;Genetic Information Processing;Genetic Information Processing	Replication and repair;Replication and repair;Replication and repair	ko03420//Nucleotide excision repair;ko03030//DNA replication;ko03410//Base excision repair	K02324;K02324;K02324	GO:0005634//nucleus	GO:0000166//nucleotide binding;GO:0003677//DNA binding;GO:0003887//DNA-directed DNA polymerase activity;GO:0008270//zinc ion binding	GO:0006260//DNA replication
TGGT1_213340	1.7667	1.81	1.3467	2.1767	2.2933	1.5925	1.6433	0.0349326	-0.391629	0.301086	0.376368	-0.149764	-0.104461	GMC oxidoreductase	At1g73050	EPR59524.1 GMC oxidoreductase [Toxoplasma gondii GT1]	-	-	-	-	-	GO:0008641//small protein activating enzyme activity;GO:0008677//2-dehydropantoate 2-reductase activity;GO:0008767//UDP-galactopyranose mutase activity;GO:0008812//choline dehydrogenase activity;GO:0016491//oxidoreductase activity;GO:0016614//oxidoreductase activity, acting on CH-OH group of donors;GO:0016701//oxidoreductase activity, acting on single donors with incorporation of molecular oxygen…	GO:0006744//ubiquinone biosynthetic process;GO:0006813//potassium ion transport;GO:0009273//peptidoglycan-based cell wall biogenesis;GO:0015940//pantothenate biosynthetic process;GO:0015995//chlorophyll biosynthetic process;GO:0019285//glycine betaine biosynthetic process from choline;GO:0030494//bacteriochlorophyll biosynthetic process;GO:0055114//oxidation-reduction process
TGGT1_360740	47.4633	27.23	16.01	44.6433	20.02	25.6225	23.46	-0.801615	-1.56784	-0.0883687	-1.24537	-0.889401	-1.01661	hypothetical protein	--	EPR64948.1 hypothetical protein TGGT1_360740 [Toxoplasma gondii GT1]	-	-	-	-	-	-	-
TGGT1_206415	23.67	32.99	35.3767	30.8567	35.1767	30.8325	31.6067	0.478969	0.57974	0.382524	0.57156	0.381392	0.417171	myosin K	XI-1	EPR61337.1 myosin K [Toxoplasma gondii GT1]	-	-	-	-	GO:0016459//myosin complex	GO:0003774//motor activity;GO:0005515//protein binding;GO:0005524//ATP binding	-
TGGT1_312350	7.6233	11.685	11.86	10.4467	12.73	12.06	13.8067	0.61617	0.637616	0.45456	0.739745	0.661742	0.856881	putative IMPACT	impt-1	EPR61038.1 putative IMPACT [Toxoplasma gondii GT1]	-	-	-	-	-	GO:0005515//protein binding	-
TGGT1_253120	1.9033	1.295	1.2667	1.73	1.5867	1.3975	1.5833	-0.555551	-0.587428	-0.137731	-0.262474	-0.445655	-0.265568	putative mandelonitrile lyase	MDL1	EPR59169.1 putative mandelonitrile lyase [Toxoplasma gondii GT1]	-	-	-	-	-	GO:0003824//catalytic activity;GO:0004148//dihydrolipoyl dehydrogenase activity;GO:0008677//2-dehydropantoate 2-reductase activity;GO:0008767//UDP-galactopyranose mutase activity;GO:0008812//choline dehydrogenase activity;GO:0016491//oxidoreductase activity;GO:0016614//oxidoreductase activity, acting on CH-OH group of donors;GO:0016668//oxidoreductase activity, acting on a sulfur group of donors,…	GO:0006096//glycolytic process;GO:0006805//xenobiotic metabolic process;GO:0009228//thiamine biosynthetic process;GO:0009273//peptidoglycan-based cell wall biogenesis;GO:0009398//FMN biosynthetic process;GO:0015940//pantothenate biosynthetic process;GO:0015995//chlorophyll biosynthetic process;GO:0019285//glycine betaine biosynthetic process from choline;GO:0030494//bacteriochlorophyll biosynthet…
TGGT1_246995	4.83	5.36	9.0567	3.3033	4.59	2.9325	5.6833	0.15021	0.906962	-0.548115	-0.073529	-0.719892	0.234706	hypothetical protein	--	EPR63632.1 hypothetical protein TGGT1_246995 [Toxoplasma gondii GT1]	-	-	-	-	-	-	-
TGGT1_203682	2.5233	1.85	1.2033	2.1767	2.5833	1.66	1.39	-0.447786	-1.06832	-0.213169	0.0339035	-0.604128	-0.860227	hypothetical protein	--	ESS33077.1 putative transmembrane protein [Toxoplasma gondii VEG]	-	-	-	-	-	-	-
TGGT1_358470	7.12	6.19	4.1233	7.22	6.5467	1.895	5.2233	-0.201938	-0.788078	0.0201216	-0.121109	-1.90968	-0.446916	hypothetical protein	--	EPR56764.1 hypothetical protein TGGT1_358470 [Toxoplasma gondii GT1]	-	-	-	-	-	-	-
TGGT1_241175	6.16	4.35	3.52	3.89	4.6067	4.735	4.0933	-0.501915	-0.807355	-0.66316	-0.419197	-0.379566	-0.589666	hypothetical protein	--	EPR60564.1 hypothetical protein TGGT1_241175 [Toxoplasma gondii GT1]	-	-	-	-	-	-	-
TGGT1_306620	25.4467	18.96	14.67	33.7067	22.4567	20.6725	15.52	-0.42452	-0.79461	0.405557	-0.180333	-0.299766	-0.71335	AP2 domain transcription factor AP2IX-9	--	EPR57529.1 AP2 domain transcription factor AP2IX-9 [Toxoplasma gondii GT1]	-	-	-	-	-	GO:0003700//transcription factor activity, sequence-specific DNA binding	GO:0006355//regulation of transcription, DNA-templated
TGGT1_313495	8.6567	12.81	13.8367	11.6333	13.1867	11.6725	12.1767	0.565381	0.676611	0.426371	0.607195	0.431225	0.492234	hypothetical protein	--	EPR60927.1 hypothetical protein TGGT1_313495 [Toxoplasma gondii GT1]	-	-	-	-	-	-	-
TGGT1_259270	2.14	2.105	1.33	2.1733	1.4867	1.6025	1.26	-0.0237906	-0.686185	0.0222765	-0.525497	-0.417286	-0.764187	SAG-related sequence SRS26E	--	EPR62841.1 SAG-related sequence SRS26E [Toxoplasma gondii GT1]	-	-	-	-	GO:0016020//membrane	-	-
TGGT1_263420	26.1167	39.03	40.0433	33.71	38.2567	37.0325	38.2767	0.579611	0.616588	0.368204	0.55074	0.503819	0.551494	ubiquitin-specific protease USP4	Usp4	XP_018637163.1 ubiquitin-specific protease USP4 [Toxoplasma gondii ME49]	-	-	-	-	-	GO:0004843//thiol-dependent ubiquitin-specific protease activity	GO:0016579//protein deubiquitination
TGGT1_205630	8.2567	4.77	5.2567	4.2433	4.6767	4.81	4.3	-0.791576	-0.651408	-0.960379	-0.820074	-0.779528	-0.941229	hypothetical protein	--	EPR61457.1 hypothetical protein TGGT1_205630 [Toxoplasma gondii GT1]	-	-	-	-	-	-	-
TGGT1_310160	3.7267	4.425	5.73	2.93	4.66	4.335	4.9	0.247779	0.620636	-0.346998	0.322431	0.218133	0.394883	argonaute AGO	AGO1	EPR60863.1 argonaute AGO [Toxoplasma gondii GT1]	Organismal Systems	Development and regeneration	ko04361//Axon regeneration	K11593	-	GO:0003676//nucleic acid binding	-
TGGT1_229150	6.2733	8.675	9.3867	7.8433	7.5733	8.675	8.0933	0.467639	0.581393	0.322236	0.271698	0.467639	0.367504	transporter, major facilitator family protein	--	EPR64064.1 transporter, major facilitator family protein [Toxoplasma gondii GT1]	-	-	-	-	GO:0005887//integral component of plasma membrane;GO:0016021//integral component of membrane	GO:0008028//monocarboxylic acid transmembrane transporter activity;GO:0015169//glycerol-3-phosphate transmembrane transporter activity;GO:0022857//transmembrane transporter activity;GO:0042910//xenobiotic transporter activity	GO:0015718//monocarboxylic acid transport;GO:0015794//glycerol-3-phosphate transport;GO:0042908//xenobiotic transport;GO:0055085//transmembrane transport
TGGT1_301280	2.2967	1.65	1.31	2.7733	1.88	1.795	1.4233	-0.477096	-0.809996	0.272041	-0.28883	-0.355579	-0.690323	hypothetical protein	--	XP_002371650.1 hypothetical protein TGME49_301280 [Toxoplasma gondii ME49]	-	-	-	-	-	-	-
TGGT1_294680	41.0333	31.68	25.2567	42.8567	29.73	30.8775	26.84	-0.373223	-0.700129	0.0627256	-0.464876	-0.410239	-0.612411	hypothetical protein	--	XP_002370237.1 hypothetical protein TGME49_294680 [Toxoplasma gondii ME49]	-	-	-	-	-	GO:0004725//protein tyrosine phosphatase activity	GO:0006470//protein dephosphorylation;GO:1902751//positive regulation of cell cycle G2/M phase transition
TGGT1_201670	19.15	26.19	30.9767	20.3733	25.7633	25.0875	29.71	0.451672	0.693839	0.0893353	0.427973	0.389624	0.633604	DnaJ domain-containing protein	--	EPR61712.1 DnaJ domain-containing protein [Toxoplasma gondii GT1]	-	-	-	-	-	GO:0005515//protein binding	GO:0006457//protein folding;GO:0009408//response to heat
TGGT1_211695	15.9633	10.2	10.53	13.3267	11.58	11.3625	10.3033	-0.64619	-0.600253	-0.260439	-0.463124	-0.490479	-0.631652	hypothetical protein	--	XP_018637990.1 hypothetical protein TGME49_211695 [Toxoplasma gondii ME49]	-	-	-	-	-	-	-
TGGT1_260860	8.0233	10.59	13.35	9.4967	12.1267	11.955	13.91	0.400435	0.734572	0.243231	0.595919	0.575346	0.793855	hypothetical protein	--	EPR62713.1 hypothetical protein TGGT1_260860, partial [Toxoplasma gondii GT1]	-	-	-	-	-	-	-
TGGT1_313940	2.2467	2.275	1.43	4.9667	4.1433	2.2375	1.7933	0.0180591	-0.651792	1.14448	0.882973	-0.00591981	-0.325191	hypothetical protein	--	EPR61233.1 hypothetical protein TGGT1_313940 [Toxoplasma gondii GT1]	-	-	-	-	-	-	-
TGGT1_214350	120.553	185.815	181.163	156.743	171.823	182.143	193.603	0.624196	0.58762	0.378733	0.511255	0.595396	0.683432	putative GTP-binding protein	YCHF1	XP_002370768.1 GTP-binding protein, putative [Toxoplasma gondii ME49]	-	-	-	-	GO:0005737//cytoplasm	GO:0003924//GTPase activity;GO:0005524//ATP binding;GO:0005525//GTP binding;GO:0015639//ferrous iron uptake transmembrane transporter activity;GO:0016772//transferase activity, transferring phosphorus-containing groups;GO:0016887//ATPase activity;GO:0019843//rRNA binding;GO:0043022//ribosome binding;GO:0051539//4 iron, 4 sulfur cluster binding	GO:0006400//tRNA modification;GO:0008150//biological_process;GO:0015684//ferrous iron transport;GO:0015809//arginine transport;GO:0015819//lysine transport;GO:0015822//ornithine transport;GO:0042254//ribosome biogenesis;GO:0051186//cofactor metabolic process
TGGT1_247270	1.62	1.965	2.2667	1.87	2.0867	1.9975	2	0.278535	0.4846	0.207044	0.365229	0.302202	0.304006	hypothetical protein	--	KFG48104.1 putative transmembrane protein [Toxoplasma gondii p89]	-	-	-	-	-	-	-
TGGT1_289890	23.36	41.695	39.39	33.9133	37.48	36.2825	37.5233	0.835834	0.753789	0.537811	0.682081	0.635234	0.683746	hypothetical protein	--	EPR59752.1 hypothetical protein TGGT1_289890 [Toxoplasma gondii GT1]	-	-	-	-	-	-	-
TGGT1_264485	5.12	3.56	2.3667	4.9767	2.9933	3.7125	2.7067	-0.524267	-1.11327	-0.0409544	-0.774407	-0.463753	-0.919609	AP2 domain transcription factor AP2IX-3	--	EPR57021.1 AP2 domain transcription factor AP2IX-3 [Toxoplasma gondii GT1]	-	-	-	-	-	GO:0003700//transcription factor activity, sequence-specific DNA binding	GO:0006355//regulation of transcription, DNA-templated
TGGT1_263740	27.8933	18.3	18.07	24.7133	19.6533	22.17	19.32	-0.608075	-0.626322	-0.174631	-0.505147	-0.33131	-0.529824	ABC transporter transmembrane region domain-containing protein	ABCB10	EPR62523.1 ABC transporter transmembrane region domain-containing protein [Toxoplasma gondii GT1]	Environmental Information Processing	Membrane transport	ko02010//ABC transporters	K05657	GO:0005575//cellular_component;GO:0005887//integral component of plasma membrane;GO:0009380//excinuclease repair complex;GO:0009898//cytoplasmic side of plasma membrane;GO:0016021//integral component of membrane;GO:0043190//ATP-binding cassette (ABC) transporter complex;GO:0055051//ATP-binding cassette (ABC) transporter complex, integrated substrate binding;GO:0055052//ATP-binding cassette (ABC) …	GO:0004798//thymidylate kinase activity;GO:0005260//channel-conductance-controlling ATPase activity;GO:0005319//lipid transporter activity;GO:0005524//ATP binding;GO:0008565//protein transporter activity;GO:0009381//excinuclease ABC activity;GO:0015220//choline transmembrane transporter activity;GO:0015221//lipopolysaccharide transmembrane transporter activity;GO:0015412//molybdate transmembrane-…	GO:0000910//cytokinesis;GO:0006289//nucleotide-excision repair;GO:0006810//transport;GO:0006817//phosphate ion transport;GO:0006824//cobalt ion transport;GO:0006855//drug transmembrane transport;GO:0006869//lipid transport;GO:0007601//visual perception;GO:0008150//biological_process;GO:0008272//sulfate transport;GO:0015675//nickel cation transport;GO:0015689//molybdate ion transport;GO:0015706//n…
TGGT1_300780	4.31	2.385	2.1567	3.8333	2.76	4.5075	3.5567	-0.853699	-0.998862	-0.169101	-0.64302	0.0646396	-0.277149	hypothetical protein	--	ESS28237.1 hypothetical protein TGVEG_442140 [Toxoplasma gondii VEG]	-	-	-	-	-	-	-
TGGT1_221840	1.3767	1.095	1.02	1.0233	1.02	1.045	1.02	-0.330283	-0.432645	-0.427985	-0.432645	-0.397711	-0.432645	hypothetical protein	--	EPR58526.1 hypothetical protein TGGT1_221840 [Toxoplasma gondii GT1]	-	-	-	-	-	-	-
TGGT1_236800	14.6667	22.43	22.8567	18.1933	21.6533	22.17	21.4533	0.612885	0.640073	0.310863	0.562043	0.596064	0.548655	hypothetical protein	--	EPR60238.1 hypothetical protein TGGT1_236800 [Toxoplasma gondii GT1]	-	-	-	-	-	-	-
TGGT1_221320	59.4067	88.455	95.04	75.9733	91.35	71.3475	81.7333	0.574318	0.677909	0.354867	0.620779	0.264237	0.460298	acetyl-CoA carboxylase ACC1	ACACB	EPR58554.1 acetyl-CoA carboxylase ACC1 [Toxoplasma gondii GT1]	Metabolism;Organismal Systems;Organismal Systems;Metabolism;Environmental Information Processing;Metabolism;Metabolism;Metabolism	Global and overview maps;Endocrine system;Endocrine system;Global and overview maps;Signal transduction;Carbohydrate metabolism;Carbohydrate metabolism;Lipid metabolism	ko01100//Metabolic pathways;ko04910//Insulin signaling pathway;ko04922//Glucagon signaling pathway;ko01212//Fatty acid metabolism;ko04152//AMPK signaling pathway;ko00620//Pyruvate metabolism;ko00640//Propanoate metabolism;ko00061//Fatty acid biosynthesis	K11262;K11262;K11262;K11262;K11262;K11262;K11262;K11262	GO:0005737//cytoplasm;GO:0005951//carbamoyl-phosphate synthase complex;GO:0009317//acetyl-CoA carboxylase complex;GO:0009320//phosphoribosylaminoimidazole carboxylase complex;GO:0045252//oxoglutarate dehydrogenase complex	GO:0003989//acetyl-CoA carboxylase activity;GO:0004075//biotin carboxylase activity;GO:0004088//carbamoyl-phosphate synthase (glutamine-hydrolyzing) activity;GO:0004149//dihydrolipoyllysine-residue succinyltransferase activity;GO:0004638//phosphoribosylaminoimidazole carboxylase activity;GO:0004644//phosphoribosylglycinamide formyltransferase activity;GO:0004736//pyruvate carboxylase activity;GO:…	GO:0006094//gluconeogenesis;GO:0006099//tricarboxylic acid cycle;GO:0006554//lysine catabolic process;GO:0006633//fatty acid biosynthetic process;GO:0006814//sodium ion transport;GO:0009152//purine ribonucleotide biosynthetic process;GO:0009220//pyrimidine ribonucleotide biosynthetic process;GO:0009252//peptidoglycan biosynthetic process;GO:0019627//urea metabolic process;GO:0051235//maintenance …
TGGT1_272383	10.8733	13.935	16.6	12.9233	17.4433	13.925	13.7767	0.357923	0.610393	0.249185	0.681883	0.356887	0.34144	hypothetical protein	--	EPR64453.1 hypothetical protein TGGT1_272383 [Toxoplasma gondii GT1]	-	-	-	-	-	-	-
TGGT1_310177	4.3833	6.155	8.4933	2.7667	4.5267	3.515	5.6433	0.489741	0.954308	-0.663851	0.0464423	-0.318493	0.364522	hypothetical protein	--	XP_018635583.1 hypothetical protein TGME49_310177 [Toxoplasma gondii ME49]	-	-	-	-	-	-	-
TGGT1_314700	181.41	127.955	118.32	147.283	125.53	137.36	129.19	-0.503617	-0.61656	-0.30066	-0.531222	-0.401292	-0.48976	hypothetical protein	--	EPR58857.1 hypothetical protein TGGT1_314700 [Toxoplasma gondii GT1]	-	-	-	-	-	-	-
TGGT1_295035	3.2833	4.505	6.0067	5.0433	6.0267	5.7275	5.0633	0.456381	0.871426	0.619221	0.876222	0.802759	0.624931	hypothetical protein	--	ESS29180.1 putative transmembrane protein [Toxoplasma gondii VEG]	-	-	-	-	-	-	-
TGGT1_266450	30.9233	46.155	52.47	42.5933	47.7933	43.005	51.9267	0.577793	0.762799	0.461932	0.628114	0.47581	0.747782	lysine decarboxylase family protein	--	XP_002368734.1 lysine decarboxylase family protein [Toxoplasma gondii ME49]	-	-	-	-	-	-	-
TGGT1_288010	6.9667	3.885	3.6267	4.1533	4.5833	5.6375	4.6367	-0.842561	-0.941818	-0.746217	-0.604089	-0.30542	-0.587377	hypothetical protein	--	EPR59857.1 hypothetical protein TGGT1_288010 [Toxoplasma gondii GT1]	-	-	-	-	-	-	-
TGGT1_295390	1.9733	1.32	1.3967	1.98	1.6767	1.3425	1.81	-0.580072	-0.498588	0.00489013	-0.234986	-0.555688	-0.124621	hypothetical protein	--	EPR57773.1 hypothetical protein TGGT1_295390 [Toxoplasma gondii GT1]	-	-	-	-	-	-	-
TGGT1_285210	15.3	24.585	24.0067	19.9733	22.7967	22.215	22.38	0.684247	0.649905	0.384541	0.575293	0.538002	0.548678	hypothetical protein	--	EPR59364.1 hypothetical protein TGGT1_285210 [Toxoplasma gondii GT1]	-	-	-	-	GO:0030867//rough endoplasmic reticulum membrane	GO:0005524//ATP binding;GO:0008855//exodeoxyribonuclease VII activity	GO:0007059//chromosome segregation;GO:0023041//neuronal signal transduction;GO:0030261//chromosome condensation
TGGT1_288000	135.227	90.23	90.1833	104.84	94.64	98.585	94.68	-0.583701	-0.584448	-0.367191	-0.514858	-0.45594	-0.514248	hypothetical protein	--	EPR59856.1 hypothetical protein TGGT1_288000 [Toxoplasma gondii GT1]	-	-	-	-	-	-	-
TGGT1_203710	57.7367	77.67	97.3833	67.11	88.58	68.1475	87.1167	0.427869	0.754186	0.217039	0.617492	0.239172	0.593461	AP2 domain transcription factor AP2VIIa-4	--	EPR61512.1 AP2 domain transcription factor AP2VIIa-4 [Toxoplasma gondii GT1]	-	-	-	-	-	GO:0003700//transcription factor activity, sequence-specific DNA binding	GO:0006355//regulation of transcription, DNA-templated
TGGT1_211360	1.68	1.655	1.28	2.08	1.5167	1.76	1.47	-0.02163	-0.392317	0.308122	-0.147525	0.0671142	-0.192645	hypothetical protein	--	XP_002371271.1 hypothetical protein TGME49_211360 [Toxoplasma gondii ME49]	-	-	-	-	GO:0005737//cytoplasm	GO:0004828//serine-tRNA ligase activity	GO:0006434//seryl-tRNA aminoacylation
TGGT1_276155	2.69	3.15	5.6033	2.57	5.0867	4.0375	6.18	0.227746	1.05867	-0.0658378	0.919124	0.585856	1.2	hypothetical protein	ACSL1	EPR59240.1 hypothetical protein TGGT1_276155 [Toxoplasma gondii GT1]	Metabolism;Organismal Systems;Cellular Processes;Metabolism;Metabolism;Organismal Systems;Organismal Systems;Metabolism;Cellular Processes	Global and overview maps;Environmental adaptation;Transport and catabolism;Global and overview maps;Lipid metabolism;Endocrine system;Endocrine system;Lipid metabolism;Cell growth and death	ko01100//Metabolic pathways;ko04714//Thermogenesis;ko04146//Peroxisome;ko01212//Fatty acid metabolism;ko00071//Fatty acid degradation;ko04920//Adipocytokine signaling pathway;ko03320//PPAR signaling pathway;ko00061//Fatty acid biosynthesis;ko04216//Ferroptosis	K01897;K01897;K01897;K01897;K01897;K01897;K01897;K01897;K01897	-	GO:0003987//acetate-CoA ligase activity;GO:0008668//(2,3-dihydroxybenzoyl)adenylate synthase activity;GO:0008756//o-succinylbenzoate-CoA ligase activity;GO:0047473//D-alanine-poly(phosphoribitol) ligase activity	GO:0006270//DNA replication initiation;GO:0009234//menaquinone biosynthetic process;GO:0019290//siderophore biosynthetic process;GO:0019350//teichoic acid biosynthetic process;GO:0019427//acetyl-CoA biosynthetic process from acetate
TGGT1_264070	1.5867	1.645	1.34	1.6033	1.6267	1.615	1.6433	0.0520582	-0.243796	0.015015	0.0359188	0.0255048	0.0505665	F5/8 type C domain-containing protein	Crispld2	EPR62543.1 F5/8 type C domain-containing protein [Toxoplasma gondii GT1]	-	-	-	-	-	GO:0005201//extracellular matrix structural constituent	GO:0016575//histone deacetylation
TGGT1_246920	26.3633	42.555	39.3967	36.85	36.9333	40.535	40.3833	0.690798	0.579544	0.483134	0.486391	0.620637	0.615228	glutathione reductase	gtr-1	EPR63623.1 glutathione reductase [Toxoplasma gondii GT1]	Metabolism;Metabolism;Organismal Systems	Global and overview maps;Metabolism of other amino acids;Endocrine system	ko01100//Metabolic pathways;ko00480//Glutathione metabolism;ko04918//Thyroid hormone synthesis	K00383;K00383;K00383	GO:0009342//glutamate synthase complex (NADPH)	GO:0004148//dihydrolipoyl dehydrogenase activity;GO:0004355//glutamate synthase (NADPH) activity;GO:0004362//glutathione-disulfide reductase activity;GO:0004791//thioredoxin-disulfide reductase activity;GO:0015036//disulfide oxidoreductase activity;GO:0015042//trypanothione-disulfide reductase activity;GO:0016152//mercury (II) reductase activity;GO:0016491//oxidoreductase activity;GO:0016668//oxi…	GO:0006096//glycolytic process;GO:0006537//glutamate biosynthetic process;GO:0006631//fatty acid metabolic process;GO:0006790//sulfur compound metabolic process;GO:0006805//xenobiotic metabolic process;GO:0009398//FMN biosynthetic process;GO:0010126//mycothiol metabolic process;GO:0015995//chlorophyll biosynthetic process;GO:0030494//bacteriochlorophyll biosynthetic process;GO:0045454//cell redox…
TGGT1_221685	1.8333	1.38	1.2067	1.9733	1.6767	1.4875	1.72	-0.409775	-0.603376	0.106167	-0.128818	-0.301553	-0.0920343	hypothetical protein	--	XP_018638283.1 hypothetical protein TGME49_221685 [Toxoplasma gondii ME49]	-	-	-	-	-	-	-
TGGT1_207470	5.21	7.195	8.3467	4.8333	6.7967	4.4775	8.8767	0.465711	0.679923	-0.108275	0.383551	-0.21859	0.76874	hypothetical protein	--	EPR57973.1 hypothetical protein TGGT1_207470 [Toxoplasma gondii GT1]	-	-	-	-	-	-	-
TGGT1_201630A	11.6467	7.915	6.84	12.6833	13.85	7.38	9.6733	-0.55726	-0.767853	0.123009	0.249965	-0.658229	-0.267841	protein phosphatase 2C domain-containing protein	--	CEL73962.1 TPA: protein phosphatase 2C, putative [Toxoplasma gondii VEG]	-	-	-	-	-	GO:0016791//phosphatase activity	-
TGGT1_291940	28.3767	43.71	46.7167	36.4467	42.64	44.815	44.2967	0.623257	0.719232	0.361081	0.587501	0.659275	0.642492	hypothetical protein	--	KFG41652.1 putative transmembrane protein [Toxoplasma gondii FOU]	-	-	-	-	GO:0016020//membrane	GO:0015297//antiporter activity;GO:0042910//xenobiotic transporter activity	GO:0055085//transmembrane transport
TGGT1_204290	1.06	1.34	1.3033	1.0767	1.29	1.1775	1.21	0.338169	0.298105	0.0225521	0.283307	0.151663	0.190943	hypothetical protein	--	KFG39560.1 putative transmembrane protein [Toxoplasma gondii FOU]	-	-	-	-	-	-	-
TGGT1_308990	16.6533	24.81	25.07	17.9633	21.41	22.73	22.1067	0.575114	0.590154	0.109244	0.362477	0.44879	0.408676	transporter, solute:sodium symporter (SSS) family protein	--	EPR60764.1 transporter, solute:sodium symporter (SSS) family protein [Toxoplasma gondii GT1]	-	-	-	-	GO:0005887//integral component of plasma membrane	GO:0015370//solute:sodium symporter activity	GO:0006810//transport
TGGT1_270850	4.0967	2.285	2.2833	3.4367	2.6633	2.4625	2.4267	-0.842268	-0.843342	-0.253438	-0.621247	-0.734339	-0.755466	glycosyl hydrolases family 17 protein	--	EPR64793.1 glycosyl hydrolases family 17 protein [Toxoplasma gondii GT1]	-	-	-	-	-	GO:0004553//hydrolase activity, hydrolyzing O-glycosyl compounds	GO:0005975//carbohydrate metabolic process
TGGT1_203590	1.6833	2.025	1.24	1.99	1.4233	1.7625	1.4533	0.26663	-0.440952	0.241476	-0.242053	0.0663309	-0.21196	hypothetical protein	--	EPR61701.1 hypothetical protein TGGT1_203590 [Toxoplasma gondii GT1]	-	-	-	-	-	-	-
TGGT1_273500	24.67	33.125	39.3267	31.0167	34.81	34.3575	34.4033	0.425163	0.672751	0.330287	0.496744	0.477867	0.479789	O-linked N-acetylglucosamine transferase	SPY	EPR64534.1 O-linked N-acetylglucosamine transferase [Toxoplasma gondii GT1]	Human Diseases;Metabolism	Endocrine and metabolic diseases;Glycan biosynthesis and metabolism	ko04931//Insulin resistance;ko00514//Other types of O-glycan biosynthesis	K09667;K09667	GO:0045203//integral component of cell outer membrane	GO:0005215//transporter activity;GO:0005515//protein binding;GO:0008318//protein prenyltransferase activity;GO:0042802//identical protein binding	GO:0015774//polysaccharide transport;GO:0018342//protein prenylation;GO:0042710//biofilm formation
TGGT1_289630	201.987	147.71	130.03	175.723	141.103	162.305	135.653	-0.451493	-0.635416	-0.200955	-0.517509	-0.315553	-0.574336	microneme protein MIC16	--	ACE80937.1 micronemal protein 16 [Toxoplasma gondii]	-	-	-	-	-	-	-
TGGT1_411390	6.7367	10.5	10.9967	7.57	7.7967	11.2075	12.1933	0.640275	0.706957	0.168251	0.210822	0.734351	0.855975	hypothetical protein	--	EPR56766.1 hypothetical protein TGGT1_411390, partial [Toxoplasma gondii GT1]	-	-	-	-	-	GO:0003700//transcription factor activity, sequence-specific DNA binding	GO:0006355//regulation of transcription, DNA-templated
TGGT1_311425	5.08	4.485	2.7867	3.66	3.4033	3.995	5.34	-0.179721	-0.866271	-0.472985	-0.577894	-0.346633	0.0720112	hypothetical protein	--	EPR61108.1 hypothetical protein TGGT1_311425 [Toxoplasma gondii GT1]	-	-	-	-	-	-	-
MSTRG.477	3.0567	3.895	4.32	3.8567	3.8467	4.2275	5.8567	0.349648	0.499056	0.335392	0.331646	0.46783	0.938113	NA	--	XP_029219473.1 hypothetical protein BESB_063510 [Besnoitia besnoiti]	-	-	-	-	GO:0000775//chromosome, centromeric region;GO:0005634//nucleus	-	GO:0000278//mitotic cell cycle
TGGT1_306070	3.4267	5	5.9467	6.4967	7.1067	6.3525	8.5267	0.545108	0.795269	0.922887	1.05236	0.890505	1.31517	hypothetical protein	--	ESS28996.1 putative flagellar associated protein [Toxoplasma gondii VEG]	-	-	-	-	-	GO:0008168//methyltransferase activity	GO:0006364//rRNA processing
TGGT1_248730	1.2567	1.355	1.0367	1.2233	1.17	1.155	1.1067	0.108653	-0.277642	-0.038862	-0.103132	-0.121747	-0.183376	hypothetical protein	--	ESS34254.1 putative oocyst wall protein [Toxoplasma gondii VEG]	-	-	-	-	-	-	-
TGGT1_224160	8.1267	11.69	12.5533	10.1733	11.2733	11.0975	11.8267	0.524533	0.627325	0.324046	0.472168	0.449493	0.541306	hypothetical protein	--	EPR61974.1 hypothetical protein TGGT1_224160 [Toxoplasma gondii GT1]	-	-	-	-	-	-	-
TGGT1_273110	15.1233	25.11	29.5933	12.26	21.11	23.6975	29.8767	0.731489	0.968498	-0.302814	0.481154	0.647962	0.982248	SAG-related sequence SRS30D	--	EPR64506.1 SAG-related sequence SRS30D [Toxoplasma gondii GT1]	-	-	-	-	GO:0016020//membrane	-	-
TGGT1_267308	3.3133	3.32	2.4667	2.79	2.5767	2.1475	2.12	0.00291441	-0.425687	-0.248004	-0.362744	-0.625611	-0.644205	putative myosin heavy chain	--	EPR57092.1 putative myosin heavy chain [Toxoplasma gondii GT1]	-	-	-	-	GO:0033179//proton-transporting V-type ATPase, V0 domain	GO:0005524//ATP binding;GO:0015078//hydrogen ion transmembrane transporter activity	GO:0007059//chromosome segregation;GO:0030261//chromosome condensation;GO:1902600//hydrogen ion transmembrane transport
TGGT1_306320	15.0233	22.12	23.3433	18.11	18.41	19.8975	20.9467	0.55815	0.635807	0.269585	0.293288	0.405385	0.479521	Myb family DNA-binding domain-containing protein	--	KFG33500.1 Myb family DNA-binding domain-containing protein [Toxoplasma gondii GAB2-2007-GAL-DOM2]	-	-	-	-	-	GO:0042802//identical protein binding	-
MSTRG.1138	63.98	42.38	39.2267	43.28	41.8	42.43	43.2767	-0.594237	-0.705785	-0.56392	-0.614118	-0.592536	-0.56403	NA	--	-	-	-	-	-	-	-	-
TGGT1_294410	2.2067	1.6	1.6033	3.0433	2.3533	2.1825	2.2867	-0.463819	-0.460846	0.463746	0.0927947	-0.0159089	0.0513766	hypothetical protein	--	EPR57562.1 hypothetical protein TGGT1_294410 [Toxoplasma gondii GT1]	-	-	-	-	-	-	-
TGGT1_255690	48.26	65.72	82.4267	64.3067	82.42	76.4925	80.0533	0.445505	0.772284	0.414141	0.772167	0.66449	0.730133	2-C-methyl-D-erythritol 2,4-cyclodiphosphate synthase domain-containing protein	ispF	EPR64001.1 2-C-methyl-D-erythritol 2,4-cyclodiphosphate synthase domain-containing protein [Toxoplasma gondii GT1]	Metabolism;Metabolism	Global and overview maps;Metabolism of terpenoids and polyketides	ko01100//Metabolic pathways;ko00900//Terpenoid backbone biosynthesis	K01770;K01770	-	GO:0008685//2-C-methyl-D-erythritol 2,4-cyclodiphosphate synthase activity	GO:0016114//terpenoid biosynthetic process;GO:0019288//isopentenyl diphosphate biosynthetic process, methylerythritol 4-phosphate pathway
TGGT1_301470	4.4467	2.435	2.0467	4.5767	3.66	2.7625	2.3967	-0.868813	-1.11944	0.0415727	-0.280891	-0.686761	-0.891686	hypothetical protein	--	ESS28537.1 putative transmembrane protein [Toxoplasma gondii VEG]	-	-	-	-	GO:0016021//integral component of membrane	-	-
TGGT1_230900	4.7333	2.335	2.4667	5.8333	5.3533	3.63	3.7433	-1.01942	-0.940264	0.301466	0.177582	-0.382877	-0.338536	hypothetical protein	--	EPR64115.1 hypothetical protein TGGT1_230900 [Toxoplasma gondii GT1]	-	-	-	-	-	-	-
TGGT1_314250	7.11	5.7	4.36	5.8533	4.8267	5.8075	4.4267	-0.318888	-0.705521	-0.280599	-0.558812	-0.291932	-0.683618	bradyzoite rhoptry protein BRP1	--	EPR61215.1 bradyzoite rhoptry protein BRP1 [Toxoplasma gondii GT1]	-	-	-	-	GO:0005577//fibrinogen complex;GO:0005634//nucleus;GO:0005741//mitochondrial outer membrane;GO:0016020//membrane;GO:0016021//integral component of membrane	GO:0003924//GTPase activity;GO:0004521//endoribonuclease activity;GO:0005102//receptor binding;GO:0046872//metal ion binding;GO:0051082//unfolded protein binding	GO:0006402//mRNA catabolic process;GO:0006457//protein folding;GO:0006606//protein import into nucleus;GO:0008053//mitochondrial fusion;GO:0009401//phosphoenolpyruvate-dependent sugar phosphotransferase system;GO:0030168//platelet activation;GO:0051258//protein polymerization;GO:1901031//regulation of response to reactive oxygen species
TGGT1_226890	14.24	19.555	20.9033	16.65	20.2767	17.4525	18.7167	0.457588	0.553782	0.225573	0.509874	0.293485	0.394377	hypothetical protein	--	EPR62288.1 hypothetical protein TGGT1_226890 [Toxoplasma gondii GT1]	-	-	-	-	GO:0005664//nuclear origin of replication recognition complex	GO:0003677//DNA binding	GO:0006260//DNA replication
TGGT1_208300	7.0433	10.78	12.1833	8.9433	14.68	10.485	18.5533	0.614034	0.790582	0.344556	1.05953	0.574003	1.39735	hypothetical protein	--	XP_018638491.1 hypothetical protein TGME49_208300 [Toxoplasma gondii ME49]	-	-	-	-	-	-	-
TGGT1_203830	19.0833	28.93	33.4733	21.67	30.5	26.6525	31.9933	0.600256	0.8107	0.183388	0.676499	0.48196	0.745459	FHA domain-containing protein	TRIM5	EPR61525.1 FHA domain-containing protein [Toxoplasma gondii GT1]	-	-	-	-	GO:0000109//nucleotide-excision repair complex;GO:0005680//anaphase-promoting complex	GO:0004842//ubiquitin-protein transferase activity;GO:0005515//protein binding;GO:0008270//zinc ion binding;GO:0046872//metal ion binding;GO:0061630//ubiquitin protein ligase activity;GO:0097602//cullin family protein binding	GO:0006289//nucleotide-excision repair;GO:0016567//protein ubiquitination;GO:0031145//anaphase-promoting complex-dependent proteasomal ubiquitin-dependent protein catabolic process
TGGT1_266480	6.11	5.26	3.9667	6.6133	5.8	4.6825	4.6767	-0.21611	-0.623233	0.114198	-0.0751195	-0.383893	-0.385681	hypothetical protein	--	ESS33535.1 putative transmembrane protein [Toxoplasma gondii VEG]	-	-	-	-	-	-	-
TGGT1_293258	6.2033	4.81	4.0233	5.9133	5.1033	5.3925	4.88	-0.366999	-0.624657	-0.0690724	-0.281605	-0.202082	-0.346155	hypothetical protein	--	EPR57657.1 hypothetical protein TGGT1_293258 [Toxoplasma gondii GT1]	-	-	-	-	-	-	-
TGGT1_202360	13.6433	19.54	20.1533	17.1367	19.02	21.145	20.18	0.518238	0.562823	0.328897	0.479325	0.632124	0.564734	putative methylase	METTL6	EPR61578.1 putative methylase [Toxoplasma gondii GT1]	-	-	-	-	GO:0019028//viral capsid;GO:0032040//small-subunit processome	GO:0003700//transcription factor activity, sequence-specific DNA binding;GO:0008168//methyltransferase activity;GO:0008171//O-methyltransferase activity;GO:0008176//tRNA (guanine-N7-)-methyltransferase activity;GO:0008757//S-adenosylmethionine-dependent methyltransferase activity;GO:0046025//precorrin-6Y C5,15-methyltransferase (decarboxylating) activity	GO:0006355//regulation of transcription, DNA-templated;GO:0006400//tRNA modification;GO:0006412//translation;GO:0009102//biotin biosynthetic process;GO:0018364//peptidyl-glutamine methylation;GO:0046140//corrin biosynthetic process
MSTRG.5500	119.85	91.655	79.3133	114.1	90.22	95.9025	95.9133	-0.386944	-0.595595	-0.0709311	-0.409711	-0.32159	-0.321427	NA	--	-	-	-	-	-	-	-	-
TGGT1_208550	65.7133	46.055	42.9433	59.1667	44.65	51.8225	52.8567	-0.512828	-0.613752	-0.1514	-0.557525	-0.342607	-0.314099	hypothetical protein	--	KFG30460.1 putative transmembrane protein [Toxoplasma gondii p89]	-	-	-	-	-	GO:0004642//phosphoribosylformylglycinamidine synthase activity	GO:0009152//purine ribonucleotide biosynthetic process
TGGT1_255310	33.9333	38.34	51.4433	33.2433	44.0333	41.99	46.7	0.176149	0.600281	-0.0296381	0.375893	0.307344	0.460721	zinc finger (CCCH type) motif-containing protein	--	EPR64028.1 zinc finger (CCCH type) motif-containing protein [Toxoplasma gondii GT1]	-	-	-	-	-	GO:0046872//metal ion binding	-
TGGT1_287235	3.35	1.955	1.6033	1.73	1.9333	1.6975	1.5	-0.776992	-1.06312	-0.953389	-0.793096	-0.98075	-1.1592	hypothetical protein	--	KFG54862.1 putative OTU family cysteine protease [Toxoplasma gondii FOU]	-	-	-	-	-	-	-
TGGT1_259130	5.07	7.35	7.3967	5.9133	6.44	7.485	6.4967	0.535759	0.544896	0.221978	0.345075	0.562017	0.357721	4-hydroxybenzoate polyprenyl transferase	Coq2	EPR62868.1 4-hydroxybenzoate polyprenyl transferase [Toxoplasma gondii GT1]	Metabolism;Metabolism	Global and overview maps;Metabolism of cofactors and vitamins	ko01100//Metabolic pathways;ko00130//Ubiquinone and other terpenoid-quinone biosynthesis	K06125;K06125	GO:0016021//integral component of membrane	GO:0008412//4-hydroxybenzoate octaprenyltransferase activity;GO:0008495//protoheme IX farnesyltransferase activity;GO:0016765//transferase activity, transferring alkyl or aryl (other than methyl) groups	GO:0006744//ubiquinone biosynthetic process;GO:0006783//heme biosynthetic process
TGGT1_320620	11.0333	15.155	17.37	13.4167	16.71	15.2025	16.9733	0.457929	0.654733	0.282166	0.598847	0.462444	0.621403	queuine tRNA ribosyl transferase	tgt	XP_018638075.1 queuine tRNA ribosyl transferase [Toxoplasma gondii ME49]	-	-	-	-	GO:0005737//cytoplasm	GO:0008479//queuine tRNA-ribosyltransferase activity;GO:0016763//transferase activity, transferring pentosyl groups	GO:0006400//tRNA modification
TGGT1_273950	38.4633	57.61	63.0967	45.0167	58.3833	64.76	61.62	0.582837	0.714082	0.226978	0.602073	0.75162	0.679916	putative replication factor C subunit 5	RFC3	XP_002365996.1 replication factor C subunit 5, putative [Toxoplasma gondii ME49]	Genetic Information Processing;Genetic Information Processing;Genetic Information Processing	Replication and repair;Replication and repair;Replication and repair	ko03420//Nucleotide excision repair;ko03030//DNA replication;ko03430//Mismatch repair	K10756;K10756;K10756	GO:0009360//DNA polymerase III complex	GO:0003887//DNA-directed DNA polymerase activity	GO:0006260//DNA replication
TGGT1_258120	1.1367	1.165	1	1.1033	1.0767	1.035	1.0467	0.0354784	-0.184852	-0.0430264	-0.0782352	-0.135221	-0.119004	Pex2 / Pex12 amino terminal region protein	--	EPR62897.1 Pex2 / Pex12 amino terminal region protein [Toxoplasma gondii GT1]	-	-	-	-	GO:0016021//integral component of membrane	GO:0005375//copper ion transmembrane transporter activity	GO:0019878//lysine biosynthetic process via aminoadipic acid;GO:0035434//copper ion transmembrane transport
TGGT1_253070	16.4867	23.645	26.5767	21.0733	25.5233	22.9775	25.28	0.520232	0.688859	0.354114	0.630512	0.478919	0.616694	hydrolase, TatD family protein	Tatdn1	EPR59164.1 hydrolase, TatD family protein [Toxoplasma gondii GT1]	-	-	-	-	-	GO:0016787//hydrolase activity;GO:0016788//hydrolase activity, acting on ester bonds	GO:0008152//metabolic process
TGGT1_202880	18.2567	22.87	27.7667	21.1767	25.4367	24.945	24.8	0.32503	0.60493	0.214052	0.478486	0.450325	0.441914	carrier superfamily protein	SLC25A32	EPR61630.1 carrier superfamily protein [Toxoplasma gondii GT1]	Cellular Processes	Transport and catabolism	ko04146//Peroxisome	K13354	-	-	-
TGGT1_276810	1.6967	2.32	3.2767	1.6667	2.0533	5.46	4.6	0.451393	0.949512	-0.0257371	0.275213	1.68617	1.4389	hypothetical protein	--	KFG27823.1 putative transmembrane protein [Toxoplasma gondii p89]	-	-	-	-	-	-	-
TGGT1_203800	1.5133	1.51	1.2233	1.9733	1.71	1.6175	1.27	-0.00314947	-0.30692	0.382912	0.176298	0.0960677	-0.25287	hypothetical protein	--	KFG37939.1 OST-HTH associated domain protein [Toxoplasma gondii GAB2-2007-GAL-DOM2]	-	-	-	-	-	-	-
TGGT1_287250	1.6533	1.065	1.0833	1	1.1167	1.0925	1.13	-0.634495	-0.609916	-0.725349	-0.566107	-0.597715	-0.549026	hypothetical protein	--	XP_018637761.1 hypothetical protein TGME49_287250 [Toxoplasma gondii ME49]	-	-	-	-	-	-	-
TGGT1_256220	1.4533	2.005	2.4533	1.27	1.22	1.7075	2.18	0.46427	0.755391	-0.194504	-0.252451	0.232553	0.584996	hypothetical protein	--	EPR56733.1 hypothetical protein TGGT1_256220 [Toxoplasma gondii GT1]	-	-	-	-	-	GO:0050044//galactose-6-phosphate isomerase activity	GO:0019512//lactose catabolic process via tagatose-6-phosphate
TGGT1_272490	9.9333	15.825	15.19	12.14	13.8433	14.985	15.06	0.671861	0.612777	0.289423	0.478843	0.593174	0.600377	protoporphyrinogen oxidase	--	EPR64464.1 protoporphyrinogen oxidase [Toxoplasma gondii GT1]	-	-	-	-	-	GO:0004729//oxygen-dependent protoporphyrinogen oxidase activity;GO:0016491//oxidoreductase activity	GO:0006779//porphyrin-containing compound biosynthetic process;GO:0016117//carotenoid biosynthetic process
TGGT1_229370	17.28	24.81	26.6567	19.1467	23.0833	23.375	23.9967	0.521819	0.625395	0.147993	0.417746	0.435863	0.473733	AP2 domain transcription factor AP2VIII-1	--	EPR64225.1 AP2 domain transcription factor AP2VIII-1, partial [Toxoplasma gondii GT1]	-	-	-	-	-	GO:0003700//transcription factor activity, sequence-specific DNA binding	GO:0006355//regulation of transcription, DNA-templated
TGGT1_261250	5.8633	4.515	3.9233	4.8467	4.91	5.3425	4.25	-0.376987	-0.579645	-0.27471	-0.25599	-0.134198	-0.46425	histone H2A1	H2A-II	XP_002365268.2 histone H2A1 [Toxoplasma gondii ME49]	Human Diseases;Cellular Processes;Human Diseases	Substance dependence;Cell growth and death;Immune diseases	ko05034//Alcoholism;ko04217//Necroptosis;ko05322//Systemic lupus erythematosus	K11251;K11251;K11251	-	GO:0003677//DNA binding	-
TGGT1_240370	2.06	1.465	1.2967	1.82	1.32	1.5225	1.3833	-0.491744	-0.6678	-0.178706	-0.642106	-0.436202	-0.57453	Toxoplasma gondii family E protein	--	EPR60519.1 Toxoplasma gondii family E protein, partial [Toxoplasma gondii GT1]	-	-	-	-	-	-	-
TGGT1_222420	1.5533	2.105	2.6967	1.45	2.1333	2.3275	2.48	0.438484	0.795859	-0.0992836	0.45775	0.583445	0.675004	hypothetical protein	--	KFG47814.1 putative transmembrane protein [Toxoplasma gondii FOU]	-	-	-	-	-	-	-
TGGT1_289920	266.54	192.235	163.897	253.687	192.68	212.12	185.787	-0.471481	-0.701565	-0.0713042	-0.468145	-0.329471	-0.520705	hypothetical protein	--	EPR59755.1 hypothetical protein TGGT1_289920 [Toxoplasma gondii GT1]	-	-	-	-	-	-	-
TGGT1_244030	1.0433	1.13	1.2767	1.16	1.0667	1.16	1.3867	0.115169	0.291265	0.152971	0.0320004	0.152971	0.410502	inner membrane complex protein IMC3	--	EPR56648.1 inner membrane complex protein IMC3 [Toxoplasma gondii GT1]	-	-	-	-	-	-	-
TGGT1_237425	5.4667	7.76	8.1233	6.6033	7.2533	7.055	7.1567	0.505386	0.571396	0.272517	0.407967	0.367976	0.388624	AP2 domain transcription factor AP2X-6	--	EPR60124.1 AP2 domain transcription factor AP2X-6 [Toxoplasma gondii GT1]	-	-	-	-	-	GO:0003700//transcription factor activity, sequence-specific DNA binding	GO:0006355//regulation of transcription, DNA-templated;GO:0010124//phenylacetate catabolic process
TGGT1_409370	3.2	1.76	1.66	2.1733	2.1467	1.835	1.9433	-0.862496	-0.946889	-0.558185	-0.575951	-0.802292	-0.719563	hypothetical protein	--	EPR56768.1 hypothetical protein TGGT1_411380 [Toxoplasma gondii GT1]	-	-	-	-	-	-	-
TGGT1_204870	1.7033	1.39	1.2367	2.0367	1.5267	1.3425	1.24	-0.293248	-0.461837	0.257901	-0.157916	-0.34341	-0.457992	hypothetical protein	--	XP_002367729.2 hypothetical protein TGME49_204870 [Toxoplasma gondii ME49]	-	-	-	-	-	-	-
TGGT1_248350	1.9233	1.655	1.1567	2.2533	1.2967	1.1975	1.2	-0.216753	-0.733569	0.228456	-0.568739	-0.683558	-0.680549	hypothetical protein	--	EPR63511.1 hypothetical protein TGGT1_248350 [Toxoplasma gondii GT1]	-	-	-	-	-	-	-
TGGT1_266372	16.5867	23.115	25.0267	21.37	24.3967	25.99	24.5233	0.478802	0.593441	0.36556	0.556659	0.64793	0.564126	hypothetical protein	--	EPR56912.1 hypothetical protein TGGT1_266372 [Toxoplasma gondii GT1]	-	-	-	-	-	-	-
TGGT1_292275	1.1267	1.64	1.93	1.2633	1.4267	1.295	1.2433	0.541592	0.776497	0.165094	0.340579	0.200849	0.142071	SAG-related sequence SRS36E	--	AAB70530.1 surface antigen 5B [Toxoplasma gondii]	-	-	-	-	GO:0016020//membrane	-	-
TGGT1_262030	15.9467	22.485	24.9767	19.4733	24.1633	24.17	23.7	0.495705	0.647325	0.288239	0.59956	0.59996	0.571629	ALG6, ALG8 glycosyltransferase family protein	alg6	EPR62574.1 ALG6, ALG8 glycosyltransferase family protein [Toxoplasma gondii GT1]	Metabolism;Metabolism	Global and overview maps;Glycan biosynthesis and metabolism	ko01100//Metabolic pathways;ko00510//N-Glycan biosynthesis	K03848;K03848	-	GO:0016758//transferase activity, transferring hexosyl groups	-
TGGT1_206610	59.6	88.405	103.28	75.6333	97.4133	84.66	98.6	0.568816	0.793177	0.343709	0.708806	0.506368	0.726275	pyruvate dehydrogenase complex subunit PDH-E2	EMB3003	EPR61356.1 pyruvate dehydrogenase complex subunit PDH-E2 [Toxoplasma gondii GT1]	Metabolism;Metabolism;Metabolism;Metabolism;Metabolism	Global and overview maps;Global and overview maps;Carbohydrate metabolism;Carbohydrate metabolism;Carbohydrate metabolism	ko01100//Metabolic pathways;ko01200//Carbon metabolism;ko00010//Glycolysis / Gluconeogenesis;ko00020//Citrate cycle (TCA cycle);ko00620//Pyruvate metabolism	K00627;K00627;K00627;K00627;K00627	GO:0005737//cytoplasm;GO:0009317//acetyl-CoA carboxylase complex;GO:0030867//rough endoplasmic reticulum membrane;GO:0045252//oxoglutarate dehydrogenase complex;GO:0045254//pyruvate dehydrogenase complex	GO:0003824//catalytic activity;GO:0003989//acetyl-CoA carboxylase activity;GO:0004149//dihydrolipoyllysine-residue succinyltransferase activity;GO:0004736//pyruvate carboxylase activity;GO:0004738//pyruvate dehydrogenase activity;GO:0004742//dihydrolipoyllysine-residue acetyltransferase activity;GO:0004847//urea carboxylase activity;GO:0005215//transporter activity;GO:0008565//protein transporter…	GO:0006086//acetyl-CoA biosynthetic process from pyruvate;GO:0006094//gluconeogenesis;GO:0006099//tricarboxylic acid cycle;GO:0006213//pyrimidine nucleoside metabolic process;GO:0006554//lysine catabolic process;GO:0006633//fatty acid biosynthetic process;GO:0006810//transport;GO:0006814//sodium ion transport;GO:0019464//glycine decarboxylation via glycine cleavage system;GO:0019627//urea metabol…
TGGT1_285790	2.0433	1.665	1.2267	2.2167	2.15	1.8575	1.6333	-0.295379	-0.736119	0.117512	0.0734356	-0.137539	-0.323111	hypothetical protein	--	KFG54733.1 putative transmembrane protein [Toxoplasma gondii FOU]	-	-	-	-	-	-	-
TGGT1_203450	46.8233	72.53	75.83	59.5233	72.34	74.895	72.23	0.631351	0.695542	0.346228	0.627567	0.677643	0.625372	DUF3228 domain-containing protein	--	EPR61687.1 DUF3228 domain-containing protein [Toxoplasma gondii GT1]	-	-	-	-	-	-	-
TGGT1_222030	14.6267	21.295	20.7433	129.75	113.597	19.145	18.6733	0.54191	0.504041	3.14906	2.95724	0.388363	0.352373	hypothetical protein	--	EPR58473.1 hypothetical protein TGGT1_222030 [Toxoplasma gondii GT1]	-	-	-	-	-	GO:0018024//histone-lysine N-methyltransferase activity	-
TGGT1_263130	325.017	218.29	273.187	204.253	230.377	227.822	224.657	-0.574268	-0.250627	-0.670154	-0.496519	-0.512604	-0.532792	putative citrate synthase	prpC	EPR62453.1 putative citrate synthase [Toxoplasma gondii GT1]	Metabolism;Metabolism	Global and overview maps;Carbohydrate metabolism	ko01100//Metabolic pathways;ko00640//Propanoate metabolism	K01659;K01659	-	GO:0004108//citrate (Si)-synthase activity;GO:0046912//transferase activity, transferring acyl groups, acyl groups converted into alkyl on transfer	GO:0006099//tricarboxylic acid cycle
TGGT1_291910	1.5567	2.74	1.7633	6.01	4.5767	2.5725	2.5667	0.815685	0.179787	1.94887	1.55582	0.72468	0.721424	hypothetical protein	--	KFG30858.1 putative transmembrane protein [Toxoplasma gondii p89]	-	-	-	-	-	-	-
MSTRG.8170	6.7533	7.75	9.92	3.1	2.4967	3.385	6.8	0.198604	0.554747	-1.12332	-1.43557	-0.996437	0.0099421	NA	--	-	-	-	-	-	-	-	-
TGGT1_231880	1.0967	1.105	1.2233	2.2433	1.7767	1.41	1.45	0.0108774	0.157609	1.03245	0.696031	0.362526	0.402884	hypothetical protein	--	KYK63763.1 putative glutamine/glutamic acid rich protein [Toxoplasma gondii TgCatPRC2]	-	-	-	-	-	-	-
TGGT1_268790	289.853	197.22	234.793	180.53	187.803	183.9	226.877	-0.555517	-0.303932	-0.683084	-0.6261	-0.656401	-0.353414	hypothetical protein	--	EPR64861.1 hypothetical protein TGGT1_268790 [Toxoplasma gondii GT1]	-	-	-	-	-	-	-
TGGT1_293500	4.2233	3.605	4.4167	3.0367	3.5033	3.93	5.94	-0.228371	0.0645981	-0.475866	-0.269656	-0.103841	0.492092	hypothetical protein	--	ESS29247.1 putative transmembrane protein [Toxoplasma gondii VEG]	-	-	-	-	-	-	GO:0006779//porphyrin-containing compound biosynthetic process;GO:0055114//oxidation-reduction process
TGGT1_320190	13.72	10.53	11.2533	4.7033	4.0733	8.9	14.6233	-0.381775	-0.285932	-1.54454	-1.75201	-0.624403	0.0919884	SAG-related sequence SRS16B	--	XP_002369886.1 SAG-related sequence SRS16B [Toxoplasma gondii ME49]	-	-	-	-	GO:0016020//membrane	-	-
TGGT1_262970	16.9533	11.85	12.1067	6.9967	7.0933	7.0725	7.89	-0.516679	-0.48576	-1.27682	-1.25704	-1.26127	-1.10347	hypothetical protein	--	KFG65530.1 putative zinc finger protein [Toxoplasma gondii RUB]	-	-	-	-	-	-	-
TGGT1_271010	13.6733	12.87	14.0367	9.32	11.68	13.2325	17.2	-0.0873494	0.0378423	-0.55296	-0.227321	-0.0472758	0.331047	hypothetical protein	--	ESS36158.1 hypothetical protein TGVEG_271010 [Toxoplasma gondii VEG]	-	-	-	-	-	-	-
TGGT1_288960	1.0133	1.1	1.02	1.17	1.05	1.06	1.0333	0.118442	0.00950779	0.207447	0.051328	0.0650029	0.0281978	hypothetical protein	--	KFG53265.1 putative ATP-binding surface antigen [Toxoplasma gondii FOU]	-	-	-	-	-	-	-
TGGT1_245530	3.2367	3.26	3.0167	2.3333	2.3233	2.2725	2.47	0.0103483	-0.101552	-0.472152	-0.478348	-0.510243	-0.390013	hypothetical protein	--	EPR63752.1 hypothetical protein TGGT1_245530 [Toxoplasma gondii GT1]	-	-	-	-	-	-	-
TGGT1_207050	1.02	1.175	1.1033	1.5833	1.4767	1.2775	1.21	0.204092	0.113256	0.634365	0.533808	0.324754	0.246438	hypothetical protein	--	RQX66887.1 putative transmembrane protein [Toxoplasma gondii CAST]	-	-	-	-	-	-	-
TGGT1_236670A	7.0733	6.88	6.44	3.81	3.3833	5.245	6.1933	-0.0399749	-0.135323	-0.892592	-1.06395	-0.431441	-0.191675	hypothetical protein	--	KFH16250.1 putative transmembrane protein [Toxoplasma gondii MAS]	-	-	-	-	-	-	-
TGGT1_228240	2.9967	2.97	2.7167	5.5267	3.8167	3.67	3.3067	-0.0129117	-0.141519	0.883044	0.348951	0.292405	0.142017	hypothetical protein	--	EPR62331.1 hypothetical protein TGGT1_228240 [Toxoplasma gondii GT1]	-	-	-	-	-	-	-
TGGT1_300360	17.9167	21.46	21.3333	28.6867	25.4633	21.8175	21.8	0.260345	0.251802	0.679077	0.507114	0.284181	0.283023	ADP/ATP translocase	ancA	XP_002371759.1 ADP/ATP translocase [Toxoplasma gondii ME49]	Human Diseases;Human Diseases;Environmental Information Processing;Cellular Processes;Human Diseases;Human Diseases;Environmental Information Processing;Cellular Processes;Human Diseases	Neurodegenerative diseases;Neurodegenerative diseases;Signal transduction;Cell growth and death;Infectious diseases;Neurodegenerative diseases;Signal transduction;Cell growth and death;Infectious diseases	ko05016//Huntington disease;ko05010//Alzheimer disease;ko04020//Calcium signaling pathway;ko04218//Cellular senescence;ko05166//HTLV-I infection;ko05012//Parkinson disease;ko04022//cGMP - PKG signaling pathway;ko04217//Necroptosis;ko05164//Influenza A	K05863;K05863;K05863;K05863;K05863;K05863;K05863;K05863;K05863	-	-	-
TGGT1_291920	1.1	1.085	1.1533	3.2667	1.91	1.625	1.44	-0.0198085	0.0682643	1.57033	0.796069	0.562936	0.388565	hypothetical protein	--	EPR59682.1 hypothetical protein TGGT1_291920 [Toxoplasma gondii GT1]	-	-	-	-	-	-	-
TGGT1_222370	42.2333	29.54	25.7333	19.5933	25.0233	25.065	22.8533	-0.515711	-0.714745	-1.10802	-0.755109	-0.752707	-0.885978	SAG-related sequence SRS13	--	EPR58511.1 SAG-related sequence SRS13 [Toxoplasma gondii GT1]	-	-	-	-	GO:0016020//membrane	-	-
TGGT1_203290	204.093	139.285	139.373	129.3	120.043	123.257	140.877	-0.551189	-0.550275	-0.658507	-0.765674	-0.727553	-0.534796	hypothetical protein	--	EPR61670.1 hypothetical protein TGGT1_203290 [Toxoplasma gondii GT1]	-	-	-	-	-	-	-
TGGT1_269930	4.4133	5.485	6.0233	16.3867	26.91	7.01	8.25	0.313634	0.448696	1.8926	2.60821	0.667557	0.902536	calcium binding egf domain-containing protein	--	EPR64714.1 calcium binding egf domain-containing protein [Toxoplasma gondii GT1]	-	-	-	-	-	GO:0005509//calcium ion binding;GO:0019900//kinase binding	-
TGGT1_226010	2.89	2.13	2.57	1.0867	2.1633	1.975	2.7433	-0.440216	-0.169301	-1.41112	-0.417836	-0.549217	-0.0751571	pterin-4-alpha-carbinolamine dehydratase	BceJ2315_00090	XP_002366264.1 pterin-4-alpha-carbinolamine dehydratase [Toxoplasma gondii ME49]	Metabolism;Metabolism	Global and overview maps;Metabolism of cofactors and vitamins	ko01100//Metabolic pathways;ko00790//Folate biosynthesis	K01724;K01724	-	GO:0008124//4-alpha-hydroxytetrahydrobiopterin dehydratase activity	GO:0006729//tetrahydrobiopterin biosynthetic process
TGGT1_367060	3.6967	1.835	1.9533	1.1767	2.8067	5.6925	1.7167	-1.01046	-0.920324	-1.65149	-0.397363	0.622824	-1.1066	SAG-related sequence protein SRS38D	--	EPR57156.1 SAG-related sequence protein SRS38D, partial [Toxoplasma gondii GT1]	-	-	-	-	GO:0016020//membrane	-	-
TGGT1_262150	35.2333	40.975	38.6167	60.9733	71.99	72.025	66.47	0.217804	0.132285	0.791238	1.03086	1.03156	0.915764	kelch repeat and K+ channel tetramerisation domain containing protein	T23G5.3	EPR62588.1 kelch repeat and K+ channel tetramerisation domain containing protein [Toxoplasma gondii GT1]	-	-	-	-	-	GO:0005515//protein binding	GO:0051260//protein homooligomerization
TGGT1_249040	1.63	1.615	1.73	4.66	2.0833	2.3575	2.52	-0.0133378	0.0859001	1.51546	0.353999	0.532386	0.628552	hypothetical protein	--	EPR63490.1 hypothetical protein TGGT1_249040 [Toxoplasma gondii GT1]	-	-	-	-	GO:0005634//nucleus;GO:0043625//delta DNA polymerase complex	-	GO:0006260//DNA replication
TGGT1_305890	1.6833	1.32	1.4433	1.1967	1.2667	1.165	1.4333	-0.350754	-0.221921	-0.492231	-0.410217	-0.530962	-0.231952	hypothetical protein	--	EPR57507.1 hypothetical protein TGGT1_305890, partial [Toxoplasma gondii GT1]	-	-	-	-	-	-	-
TGGT1_248750	5.4433	6.03	6.3	8.0233	7.5167	5.8475	5.9667	0.147676	0.21087	0.559714	0.465618	0.103338	0.132452	hypothetical protein	--	EPR63553.1 hypothetical protein TGGT1_248750 [Toxoplasma gondii GT1]	-	-	-	-	GO:0016021//integral component of membrane	-	GO:0009401//phosphoenolpyruvate-dependent sugar phosphotransferase system
TGGT1_271980	1.0733	1.09	1.0767	1.5933	1.1767	1.09	1.1267	0.0222748	0.00456295	0.569965	0.132693	0.0222748	0.07005	SAG-related sequence SRS32	--	EPR64647.1 SAG-related sequence SRS32 [Toxoplasma gondii GT1]	-	-	-	-	GO:0016020//membrane	-	-
TGGT1_244260	14.11	12.355	11.7267	7.0567	8.1833	9.3625	14.2533	-0.191623	-0.266921	-0.999652	-0.785963	-0.591752	0.014578	hypothetical protein	--	ESS31614.1 putative transmembrane protein [Toxoplasma gondii VEG]	-	-	-	-	GO:0016021//integral component of membrane	-	-
TGGT1_231991	4.13	1.965	2.4767	1.8767	2.5733	2.22	2.5633	-1.07161	-0.737723	-1.13794	-0.682522	-0.895582	-0.688139	hypothetical protein	--	KFG48631.1 putative transmembrane protein [Toxoplasma gondii GAB2-2007-GAL-DOM2]	-	-	-	-	-	-	-
TGGT1_207150	10.03	3.11	2.3267	1.66	2.3633	1.8975	2.7033	-1.68934	-2.10796	-2.59507	-2.08545	-2.40215	-1.89153	SAG-related sequence SRS49C	--	EPR59996.1 SAG-related sequence SRS49C [Toxoplasma gondii GT1]	-	-	-	-	GO:0016020//membrane	-	-
TGGT1_244412	24.55	22.23	21.08	13.1967	12.49	16.18	20.52	-0.143215	-0.219848	-0.895546	-0.97495	-0.601511	-0.258692	hypothetical protein	--	KFG36550.1 pyridoxal-dependent decarboxylase domain protein [Toxoplasma gondii GAB2-2007-GAL-DOM2]	-	-	-	-	-	GO:0004837//tyrosine decarboxylase activity;GO:0016831//carboxy-lyase activity;GO:0030170//pyridoxal phosphate binding	GO:0015940//pantothenate biosynthetic process;GO:0019752//carboxylic acid metabolic process;GO:0051188//cofactor biosynthetic process
TGGT1_249150	1.4	1.93	1.6433	3.8233	2.3967	2.4325	1.6933	0.463174	0.231169	1.44939	0.775623	0.797013	0.274411	PAN domain-containing protein	--	EPR63439.1 PAN domain-containing protein [Toxoplasma gondii GT1]	-	-	-	-	-	-	-
TGGT1_293840	24.0133	66.445	23.2633	12.3533	16.1833	9.8225	20.8333	1.46833	-0.0457779	-0.958937	-0.569328	-1.28967	-0.204942	hypothetical protein	--	EPR57601.1 hypothetical protein TGGT1_293840 [Toxoplasma gondii GT1]	-	-	-	-	-	-	-
TGGT1_228160	1.3433	1.65	1.1967	2.1867	1.9967	1.3625	1.2633	0.296684	-0.16672	0.702974	0.571836	0.0204747	-0.0885843	acid phosphatase	--	EPR62341.1 acid phosphatase [Toxoplasma gondii GT1]	Metabolism;Cellular Processes;Human Diseases;Organismal Systems;Metabolism	Global and overview maps;Transport and catabolism;Immune diseases;Development;Metabolism of cofactors and vitamins	ko01100//Metabolic pathways;ko04142//Lysosome;ko05323//Rheumatoid arthritis;ko04380//Osteoclast differentiation;ko00740//Riboflavin metabolism	K14379;K14379;K14379;K14379;K14379	-	GO:0016787//hydrolase activity	-
TGGT1_220180	2.8	2.215	1.4433	1.1333	1.32	1.0825	1.2267	-0.33812	-0.956056	-1.3049	-1.08489	-1.37106	-1.19064	hypothetical protein	--	EPR57041.1 hypothetical protein TGGT1_220180 [Toxoplasma gondii GT1]	-	-	-	-	-	GO:0005198//structural molecule activity	GO:0009405//pathogenesis
TGGT1_272240	1.0167	1.115	1.06	1.26	1.0167	1.1125	1.06	0.13315	0.0601702	0.30953	0	0.129911	0.0601702	Toxoplasma gondii family D protein	--	KYK71233.1 Toxoplasma gondii family D protein [Toxoplasma gondii TgCatPRC2]	-	-	-	-	-	-	-
TGGT1_236670B	7.43	6.48	5.9533	4.14	3.0167	5.0025	4.8467	-0.197368	-0.319673	-0.843731	-1.30039	-0.570713	-0.616359	hypothetical protein	--	EPR60235.1 hypothetical protein TGGT1_236670B, partial [Toxoplasma gondii GT1]	-	-	-	-	-	-	-
TGGT1_276200	2.2067	1.875	2.28	1.5433	1.9333	1.92	2.6	-0.235	0.0471433	-0.515872	-0.190825	-0.200784	0.236621	hypothetical protein	--	EPR59236.1 hypothetical protein TGGT1_276200 [Toxoplasma gondii GT1]	-	-	-	-	-	-	-
TGGT1_257670	1.17	1.295	1.11	1.44	1.2433	1.215	1.0833	0.146444	-0.0759489	0.29956	0.0876659	0.0544478	-0.111076	hypothetical protein	--	EPR63031.1 hypothetical protein TGGT1_257670 [Toxoplasma gondii GT1]	-	-	-	-	GO:0005634//nucleus	-	-
TGGT1_239350	7.75	9.68	9.08	11.4533	12.9533	9.57	9.3333	0.320811	0.228496	0.563495	0.741051	0.304323	0.268191	RAP domain-containing protein	--	EPR60483.1 RAP domain-containing protein [Toxoplasma gondii GT1]	-	-	-	-	-	GO:0020037//heme binding	-
TGGT1_275360	2.1167	1.58	1.43	1.33	1.44	1.535	1.55	-0.421892	-0.565802	-0.670391	-0.555748	-0.463578	-0.449549	SAG-related sequence SRS47B	--	EPR60024.1 SAG-related sequence SRS47B [Toxoplasma gondii GT1]	-	-	-	-	GO:0016020//membrane	-	-
TGGT1_301210	9.3767	6.97	8.89	4.7033	7.87	6.3	9.21	-0.427922	-0.0768969	-0.995407	-0.252717	-0.573728	-0.0258791	putative NAD(P) transhydrogenase subunit beta	pntB	XP_002371643.2 NAD(P) transhydrogenase subunit beta, putative [Toxoplasma gondii ME49]	Metabolism;Metabolism	Global and overview maps;Metabolism of cofactors and vitamins	ko01100//Metabolic pathways;ko00760//Nicotinate and nicotinamide metabolism	K00323;K00323	GO:0005737//cytoplasm	GO:0000286//alanine dehydrogenase activity;GO:0008750//NAD(P)+ transhydrogenase (AB-specific) activity;GO:0016491//oxidoreductase activity	GO:0006522//alanine metabolic process;GO:0055114//oxidation-reduction process
TGGT1_294820	1.1233	1.185	1.1967	1.2633	1.3333	1.2325	1.2767	0.0771438	0.0913182	0.169454	0.247258	0.133844	0.184676	putative type I fatty acid synthase	eryA	XP_002370251.1 type I fatty acid synthase, putative [Toxoplasma gondii ME49]	-	-	-	-	-	GO:0000036//ACP phosphopantetheine attachment site binding involved in fatty acid biosynthetic process;GO:0003677//DNA binding;GO:0003824//catalytic activity;GO:0003854//3-beta-hydroxy-delta5-steroid dehydrogenase activity;GO:0003918//DNA topoisomerase type II (ATP-hydrolyzing) activity;GO:0003985//acetyl-CoA C-acetyltransferase activity;GO:0003987//acetate-CoA ligase activity;GO:0003988//acetyl-…	GO:0006113//fermentation;GO:0006265//DNA topological change;GO:0006567//threonine catabolic process;GO:0006631//fatty acid metabolic process;GO:0006633//fatty acid biosynthetic process;GO:0006694//steroid biosynthetic process;GO:0008152//metabolic process;GO:0009062//fatty acid catabolic process;GO:0009228//thiamine biosynthetic process;GO:0009234//menaquinone biosynthetic process;GO:0009404//tox…
TGGT1_311710	1.05	1.185	1.0867	1.5233	1.2867	1.23	1.1867	0.174498	0.0495644	0.536811	0.293286	0.228269	0.176566	hypothetical protein	--	EPR61089.1 hypothetical protein TGGT1_311710 [Toxoplasma gondii GT1]	-	-	-	-	-	-	-
TGGT1_359210	15.8933	11.985	12.4233	9.9467	14.41	13.145	13.2733	-0.407189	-0.35537	-0.676129	-0.141348	-0.273905	-0.259892	hypothetical protein	--	EPR56855.1 hypothetical protein TGGT1_359210 [Toxoplasma gondii GT1]	-	-	-	-	-	-	-
TGGT1_254850	4.7767	10.345	4.5433	9.0433	9.2267	4.1525	5.42	1.11485	-0.0722737	0.920835	0.9498	-0.202034	0.182279	putative myosin heavy chain	--	EPR59127.1 putative myosin heavy chain [Toxoplasma gondii GT1]	-	-	-	-	GO:0005576//extracellular region;GO:0016020//membrane	GO:0003674//molecular_function;GO:0005524//ATP binding;GO:0008565//protein transporter activity	GO:0007059//chromosome segregation;GO:0008150//biological_process;GO:0030253//protein secretion by the type I secretion system;GO:0030261//chromosome condensation
TGGT1_223870	5.6267	7.035	6.6933	8.89	7.9667	7.6475	7.5933	0.322261	0.250429	0.659894	0.501693	0.442699	0.432438	hypothetical protein	--	EPR62002.1 hypothetical protein TGGT1_223870 [Toxoplasma gondii GT1]	-	-	-	-	-	GO:0046403//polynucleotide 3'-phosphatase activity	GO:0000012//single strand break repair
TGGT1_312980	1	1.295	1.0767	1.2333	1.12	1.095	1.15	0.372952	0.106616	0.302524	0.163499	0.130931	0.201634	hypothetical protein	--	EPR60986.1 hypothetical protein TGGT1_312980 [Toxoplasma gondii GT1]	-	-	-	-	-	-	-
TGGT1_208020	2.0433	2.265	1.7267	5.3933	4.09	2.635	2.0267	0.14861	-0.242884	1.40027	1.0012	0.366902	-0.0117685	AP2 domain transcription factor AP2Ib-1	--	EPR58017.1 AP2 domain transcription factor AP2Ib-1 [Toxoplasma gondii GT1]	-	-	-	-	-	GO:0003700//transcription factor activity, sequence-specific DNA binding	GO:0006355//regulation of transcription, DNA-templated
TGGT1_257000	7.7633	6.13	6.5433	5.42	7.5633	5.6525	10.07	-0.340783	-0.246652	-0.518377	-0.0376542	-0.457781	0.375322	hypothetical protein	SLC13A4	EPR62982.1 hypothetical protein TGGT1_257000 [Toxoplasma gondii GT1]	-	-	-	-	GO:0005887//integral component of plasma membrane;GO:0016020//membrane;GO:0016021//integral component of membrane	GO:0008509//anion transmembrane transporter activity;GO:0022857//transmembrane transporter activity	GO:0006820//anion transport;GO:0055085//transmembrane transport
TGGT1_410730	1.54	1.225	1.3267	1.1567	1.3467	1.1925	1.34	-0.330149	-0.215088	-0.412916	-0.193502	-0.368941	-0.200697	PT repeat protein	--	EPR57391.1 PT repeat protein, partial [Toxoplasma gondii GT1]	-	-	-	-	-	-	-
TGGT1_322400	2.2	1.68	1.6867	1.1533	1.5967	1.52	1.3	-0.389042	-0.3833	-0.931736	-0.46241	-0.533432	-0.758992	hypothetical protein	--	EPR56817.1 hypothetical protein TGGT1_322400 [Toxoplasma gondii GT1]	-	-	-	-	-	-	-
TGGT1_265120	1.1167	1.38	1.15	1.3533	1.2567	1.2175	1.3067	0.305427	0.0423922	0.27724	0.170399	0.12468	0.226686	putative rhoptry neck protein	RON2L2	EPR57349.1 putative rhoptry neck protein [Toxoplasma gondii GT1]	-	-	-	-	-	-	GO:0020035//cytoadherence to microvasculature, mediated by symbiont protein
TGGT1_202580	2.5367	2.465	1.9733	4.4133	3.18	2.945	2.68	-0.0413653	-0.362343	0.798905	0.326074	0.215315	0.0792801	ATPase, AAA family protein	clpC	EPR61603.1 ATPase, AAA family protein [Toxoplasma gondii GT1]	Organismal Systems	Aging	ko04213//Longevity regulating pathway - multiple species	K03695	GO:0005737//cytoplasm;GO:0009360//DNA polymerase III complex;GO:0009368//endopeptidase Clp complex;GO:0009376//HslUV protease complex;GO:0009379//Holliday junction helicase complex;GO:0033104//type VI protein secretion system complex	GO:0003674//molecular_function;GO:0003677//DNA binding;GO:0003678//DNA helicase activity;GO:0003723//RNA binding;GO:0003724//RNA helicase activity;GO:0003887//DNA-directed DNA polymerase activity;GO:0003924//GTPase activity;GO:0004003//ATP-dependent DNA helicase activity;GO:0004176//ATP-dependent peptidase activity;GO:0004252//serine-type endopeptidase activity;GO:0005198//structural molecule act…	GO:0002949//tRNA threonylcarbamoyladenosine modification;GO:0006260//DNA replication;GO:0006281//DNA repair;GO:0006310//DNA recombination;GO:0006355//regulation of transcription, DNA-templated;GO:0006400//tRNA modification;GO:0006457//protein folding;GO:0006508//proteolysis;GO:0015074//DNA integration;GO:0030436//asexual sporulation;GO:0031412//gas vesicle organization;GO:0032297//negative regula…
TGGT1_268800	1.5433	1.425	1.29	1.1567	1.3967	1.2175	1.1833	-0.115057	-0.258647	-0.416004	-0.143996	-0.342097	-0.383203	hypothetical protein	--	EPR64862.1 hypothetical protein TGGT1_268800 [Toxoplasma gondii GT1]	-	-	-	-	GO:0005868//cytoplasmic dynein complex	GO:0051082//unfolded protein binding	GO:0007018//microtubule-based movement;GO:0017004//cytochrome complex assembly
TGGT1_224170	1.9833	1.185	1.2267	1.0633	1.0967	1.0225	1.1533	-0.743016	-0.69312	-0.899354	-0.854734	-0.955802	-0.782135	SAG-related sequence SRS60A	--	EPR61973.1 SAG-related sequence SRS60A [Toxoplasma gondii GT1]	-	-	-	-	GO:0016020//membrane	-	-
TGGT1_246160	14.0633	19.8	17.1	20.6033	16.69	17.7625	16.78	0.493565	0.282061	0.55094	0.247049	0.336899	0.254808	hypothetical protein	ATL56	KFH12475.1 putative zinc finger protein [Toxoplasma gondii VAND]	-	-	-	-	GO:0005680//anaphase-promoting complex	GO:0008270//zinc ion binding;GO:0061630//ubiquitin protein ligase activity;GO:0097602//cullin family protein binding	GO:0031145//anaphase-promoting complex-dependent proteasomal ubiquitin-dependent protein catabolic process
TGGT1_220840	1.1	1.1	1.11	1.5133	1.4333	1.1025	1.1867	0	0.0130562	0.460194	0.381837	0.00327513	0.109452	threonine synthase	thrC	EPR58601.1 threonine synthase [Toxoplasma gondii GT1]	Metabolism;Metabolism;Metabolism;Metabolism	Global and overview maps;Global and overview maps;Amino acid metabolism;Metabolism of cofactors and vitamins	ko01100//Metabolic pathways;ko01230//Biosynthesis of amino acids;ko00260//Glycine, serine and threonine metabolism;ko00750//Vitamin B6 metabolism	K01733;K01733;K01733;K01733	-	GO:0004795//threonine synthase activity	GO:0009088//threonine biosynthetic process
TGGT1_273980	7.5133	8.77	5.45	13	9.26	10.0275	7.33	0.22313	-0.46319	0.790993	0.301565	0.416443	-0.0356335	hypothetical protein	--	KFG49024.1 putative transmembrane protein [Toxoplasma gondii GAB2-2007-GAL-DOM2]	-	-	-	-	-	-	-
TGGT1_310090	4.7933	4.76	4.67	3.15	4.5567	3.8925	4.72	-0.0100577	-0.0375967	-0.605667	-0.0730298	-0.300322	-0.0222324	hypothetical protein	--	EPR60870.1 hypothetical protein TGGT1_310090 [Toxoplasma gondii GT1]	-	-	-	-	-	-	-
TGGT1_242740	1.0467	1.135	1.0833	1.8433	1.0933	1.065	1.0467	0.116844	0.0495848	0.816443	0.0628413	0.0250054	0	hypothetical protein	--	XP_002366794.1 hypothetical protein TGME49_242740 [Toxoplasma gondii ME49]	-	-	-	-	-	-	-
TGGT1_269420	271.87	192.365	207.577	209.227	181.31	192.002	172.82	-0.499071	-0.389272	-0.37785	-0.584458	-0.501792	-0.653647	hypothetical protein	ZMYM5	EPR64927.1 hypothetical protein TGGT1_269420 [Toxoplasma gondii GT1]	-	-	-	-	-	-	-
TGGT1_204360	5.3933	5.415	7.3067	4.29	3.5667	3.9475	5.8667	0.00579305	0.438052	-0.330191	-0.596578	-0.450229	0.121381	subtilisin SUB4	bprV	EPR61486.1 subtilisin SUB4 [Toxoplasma gondii GT1]	-	-	-	-	-	GO:0008236//serine-type peptidase activity	GO:0006508//proteolysis;GO:0009306//protein secretion
TGGT1_318230	222.45	346.345	330.29	314.333	348.333	344.257	359.923	0.638729	0.570252	0.498814	0.646987	0.630007	0.694208	phosphoglycerate kinase PGKI	PGK	XP_002369762.1 phosphoglycerate kinase PGKI [Toxoplasma gondii ME49]	Metabolism;Metabolism;Metabolism;Metabolism;Environmental Information Processing	Global and overview maps;Global and overview maps;Global and overview maps;Carbohydrate metabolism;Signal transduction	ko01100//Metabolic pathways;ko01200//Carbon metabolism;ko01230//Biosynthesis of amino acids;ko00010//Glycolysis / Gluconeogenesis;ko04066//HIF-1 signaling pathway	K00927;K00927;K00927;K00927;K00927	-	GO:0004618//phosphoglycerate kinase activity	GO:0006096//glycolytic process
TGGT1_288380	1190.5	1504.19	1689.28	1620.45	1873.26	1612.74	1915.56	0.337415	0.504837	0.44482	0.653977	0.437944	0.686192	heat shock protein HSP90	HSP90	XP_002368278.1 heat shock protein HSP90 [Toxoplasma gondii ME49]	Genetic Information Processing;Human Diseases;Human Diseases;Environmental Information Processing;Human Diseases;Cellular Processes;Organismal Systems;Organismal Systems;Human Diseases;Organismal Systems;Organismal Systems;Organismal Systems;Organismal Systems	Folding, sorting and degradation;Infectious diseases;Cancers;Signal transduction;Cardiovascular diseases;Cell growth and death;Endocrine system;Endocrine system;Cancers;Immune system;Immune system;Immune system;Immune system	ko04141//Protein processing in endoplasmic reticulum;ko05132//Salmonella infection;ko05200//Pathways in cancer;ko04151//PI3K-Akt signaling pathway;ko05418//Fluid shear stress and atherosclerosis;ko04217//Necroptosis;ko04915//Estrogen signaling pathway;ko04914//Progesterone-mediated oocyte maturation;ko05215//Prostate cancer;ko04657//IL-17 signaling pathway;ko04621//NOD-like receptor signaling pat…	K04079;K04079;K04079;K04079;K04079;K04079;K04079;K04079;K04079;K04079;K04079;K04079;K04079	-	GO:0005524//ATP binding;GO:0016887//ATPase activity;GO:0051082//unfolded protein binding	GO:0006457//protein folding;GO:0032418//lysosome localization
TGGT1_236990	6.5767	7.71	5.99	5.36	4.35	6.135	6.67	0.229367	-0.134808	-0.295131	-0.596348	-0.100301	0.0203229	beta-ketoacyl synthase, N-terminal domain-containing protein	pikAII	EPR60258.1 AMP-binding enzyme domain-containing protein [Toxoplasma gondii GT1]	-	-	-	-	-	GO:0000036//ACP phosphopantetheine attachment site binding involved in fatty acid biosynthetic process;GO:0004314//[acyl-carrier-protein] S-malonyltransferase activity	GO:0006633//fatty acid biosynthetic process
TGGT1_273760	785.253	920.675	1115.88	909.803	1188.23	1018.54	1305.41	0.229534	0.506948	0.212397	0.59758	0.375273	0.733277	heat shock protein HSP70	TA11610	AAC72001.1 heat shock protein 70 [Toxoplasma gondii]	Genetic Information Processing;Genetic Information Processing;Cellular Processes;Environmental Information Processing;Organismal Systems;Human Diseases;Organismal Systems;Human Diseases;Human Diseases;Organismal Systems	Transcription;Folding, sorting and degradation;Transport and catabolism;Signal transduction;Aging;Infectious diseases;Endocrine system;Infectious diseases;Infectious diseases;Immune system	ko03040//Spliceosome;ko04141//Protein processing in endoplasmic reticulum;ko04144//Endocytosis;ko04010//MAPK signaling pathway;ko04213//Longevity regulating pathway - multiple species;ko05162//Measles;ko04915//Estrogen signaling pathway;ko05134//Legionellosis;ko05145//Toxoplasmosis;ko04612//Antigen processing and presentation	K03283;K03283;K03283;K03283;K03283;K03283;K03283;K03283;K03283;K03283	-	GO:0004856//xylulokinase activity;GO:0005515//protein binding;GO:0005524//ATP binding;GO:0016773//phosphotransferase activity, alcohol group as acceptor;GO:0016787//hydrolase activity;GO:0016887//ATPase activity;GO:0051082//unfolded protein binding	GO:0005975//carbohydrate metabolic process;GO:0005997//xylulose metabolic process;GO:0006457//protein folding;GO:0006950//response to stress;GO:0008360//regulation of cell shape;GO:0042732//D-xylose metabolic process;GO:0043093//FtsZ-dependent cytokinesis
TGGT1_249840	2.2667	2.145	2.8533	2.35	3.6367	2.4825	3.0433	-0.0796158	0.332038	0.0520673	0.682036	0.1312	0.425043	putative dynein heavy chain 2	DNAH1	EPR63392.1 putative dynein heavy chain 2 [Toxoplasma gondii GT1]	Human Diseases	Neurodegenerative diseases	ko05016//Huntington disease	K10408	GO:0009360//DNA polymerase III complex;GO:0009368//endopeptidase Clp complex;GO:0015627//type II protein secretion system complex;GO:0030286//dynein complex	GO:0003676//nucleic acid binding;GO:0003677//DNA binding;GO:0003700//transcription factor activity, sequence-specific DNA binding;GO:0003723//RNA binding;GO:0003724//RNA helicase activity;GO:0003887//DNA-directed DNA polymerase activity;GO:0004176//ATP-dependent peptidase activity;GO:0005198//structural molecule activity;GO:0005524//ATP binding;GO:0005525//GTP binding;GO:0008134//transcription fa…	GO:0000910//cytokinesis;GO:0002949//tRNA threonylcarbamoyladenosine modification;GO:0006260//DNA replication;GO:0006355//regulation of transcription, DNA-templated;GO:0006396//RNA processing;GO:0006508//proteolysis;GO:0006614//SRP-dependent cotranslational protein targeting to membrane;GO:0006810//transport;GO:0007018//microtubule-based movement;GO:0009297//pilus assembly;GO:0009306//protein secr…
TGGT1_230705	84.9867	61.885	67.13	62.0633	49.1033	58.7175	59.9833	-0.457647	-0.340279	-0.453497	-0.791417	-0.533447	-0.502676	hypothetical protein	--	KFG48312.1 putative transmembrane protein [Toxoplasma gondii GAB2-2007-GAL-DOM2]	-	-	-	-	-	-	-
TGGT1_200230	2.66	2.43	2.3333	1.9367	1.2567	2.27	1.9833	-0.13047	-0.189054	-0.457826	-1.08179	-0.228734	-0.423523	microneme protein MIC17C	--	EPR64976.1 microneme protein MIC17C [Toxoplasma gondii GT1]	-	-	-	-	-	-	-
TGGT1_215340	2.05	2.66	2.5533	2.64	3.2167	2.9025	3.1833	0.375802	0.316739	0.364914	0.649957	0.501672	0.634899	AP2 domain transcription factor AP2X-10	--	EPR60039.1 AP2 domain transcription factor AP2X-10 [Toxoplasma gondii GT1]	-	-	-	-	-	-	-
TGGT1_223672	24.1233	31.16	32.89	34.9867	36.9333	30.795	37.8767	0.369268	0.447222	0.536379	0.614495	0.352269	0.650883	3'(2'),5'-bisphosphate nucleotidase	cysQ	EPR62021.1 3'(2'),5'-bisphosphate nucleotidase [Toxoplasma gondii GT1]	Metabolism;Metabolism	Global and overview maps;Energy metabolism	ko01100//Metabolic pathways;ko00920//Sulfur metabolism	K01082;K01082	-	GO:0004401//histidinol-phosphatase activity;GO:0008441//3'(2'),5'-bisphosphate nucleotidase activity	GO:0000105//histidine biosynthetic process;GO:0006790//sulfur compound metabolic process;GO:0046855//inositol phosphate dephosphorylation
TGGT1_286250	5.0433	4.69	4.69	5.68	2.5867	4.11	3.5667	-0.10478	-0.10478	0.171523	-0.963255	-0.29523	-0.499778	hypothetical protein	--	KFH06468.1 putative oocyst wall protein [Toxoplasma gondii MAS]	-	-	-	-	-	-	-
TGGT1_207880	6.99	6.47	6.06	5.5167	4.8867	6.01	5.7667	-0.111527	-0.205975	-0.341487	-0.516432	-0.217927	-0.277546	hypothetical protein	--	EPR58003.1 hypothetical protein TGGT1_207880 [Toxoplasma gondii GT1]	-	-	-	-	-	-	-
TGGT1_237170	26.5933	14.69	14.34	11.3333	9.93	13.7675	10.57	-0.856228	-0.891018	-1.23049	-1.4212	-0.949796	-1.33109	hypothetical protein	--	EPR60109.1 hypothetical protein TGGT1_237170 [Toxoplasma gondii GT1]	-	-	-	-	-	-	-
TGGT1_257360	5.1633	5.935	6.7267	6.59	7.8433	6.5025	7.1533	0.200955	0.381605	0.351985	0.603167	0.332701	0.470316	hypothetical protein	--	EPR63005.1 hypothetical protein TGGT1_257360 [Toxoplasma gondii GT1]	-	-	-	-	-	-	-
TGGT1_203560	84.03	57.385	56.6267	56.5967	49.64	54.5675	51.0733	-0.550231	-0.569422	-0.570187	-0.759401	-0.622863	-0.718335	hypothetical protein	--	EPR61697.1 hypothetical protein TGGT1_203560 [Toxoplasma gondii GT1]	-	-	-	-	-	-	-
TGGT1_313950	3.86	3.145	3.0833	3.53	2.85	2.945	2.6133	-0.295541	-0.324126	-0.128933	-0.437639	-0.390333	-0.562728	GMC oxidoreductase	betA	EPR61232.1 GMC oxidoreductase [Toxoplasma gondii GT1]	Metabolism;Metabolism	Global and overview maps;Amino acid metabolism	ko01100//Metabolic pathways;ko00260//Glycine, serine and threonine metabolism	K00108;K00108	GO:0005779//integral component of peroxisomal membrane	GO:0008812//choline dehydrogenase activity;GO:0016614//oxidoreductase activity, acting on CH-OH group of donors;GO:0050660//flavin adenine dinucleotide binding	GO:0007031//peroxisome organization;GO:0019285//glycine betaine biosynthetic process from choline;GO:0055114//oxidation-reduction process
TGGT1_235183	1.56	1.76	1.8033	1.76	2.0533	2.0125	2.4467	0.174029	0.209093	0.174029	0.396398	0.367443	0.649291	PAN domain-containing protein	--	EPR61850.1 PAN domain-containing protein [Toxoplasma gondii GT1]	-	-	-	-	-	GO:0005085//guanyl-nucleotide exchange factor activity;GO:0005515//protein binding	GO:0007264//small GTPase mediated signal transduction
TGGT1_245520	10.7667	15.42	15.9533	12.8	18.3667	15.86	17.1067	0.518227	0.567279	0.249568	0.770516	0.558817	0.667985	hypothetical protein	--	XP_018634887.1 hypothetical protein TGME49_245520 [Toxoplasma gondii ME49]	-	-	-	-	GO:0005634//nucleus	GO:0003676//nucleic acid binding;GO:0004526//ribonuclease P activity	GO:0008033//tRNA processing
TGGT1_220720	36.7	23.66	25.7567	27.0933	20.9633	26.6625	27.3667	-0.63333	-0.510832	-0.437844	-0.807914	-0.460968	-0.423359	hypothetical protein	--	EPR56778.1 hypothetical protein TGGT1_220720 [Toxoplasma gondii GT1]	-	-	-	-	GO:0009279//cell outer membrane	GO:0005515//protein binding	-
TGGT1_233380	712.593	491.29	526.84	576.29	473.247	487.947	480.107	-0.536504	-0.435714	-0.306284	-0.590486	-0.546353	-0.569724	hypothetical protein	--	EPR64378.1 hypothetical protein TGGT1_233380 [Toxoplasma gondii GT1]	-	-	-	-	-	-	-
TGGT1_248990	320.33	275.35	227.483	274.343	206.213	242.705	227.377	-0.218292	-0.493798	-0.223577	-0.635422	-0.400355	-0.494474	hypothetical protein	--	KFG46400.1 prenylcysteine lyase protein [Toxoplasma gondii GAB2-2007-GAL-DOM2]	-	-	-	-	-	GO:0016670//oxidoreductase activity, acting on a sulfur group of donors, oxygen as acceptor	GO:0030328//prenylcysteine catabolic process;GO:0055114//oxidation-reduction process
TGGT1_297350	1.8233	1.67	1.5033	1.84	1.22	1.555	1.3733	-0.126704	-0.278419	0.0131538	-0.579671	-0.229637	-0.408905	hypothetical protein	--	EPR58387.1 hypothetical protein TGGT1_297350 [Toxoplasma gondii GT1]	-	-	-	-	GO:0019028//viral capsid	GO:0005524//ATP binding;GO:0018784//(S)-2-haloacid dehalogenase activity	GO:0006805//xenobiotic metabolic process;GO:0007059//chromosome segregation;GO:0030261//chromosome condensation;GO:0039664//lysis of host organelle involved in viral entry into host cell
TGGT1_204070	65.42	50.43	45.6	57.4333	42.6067	54.0875	43.15	-0.37545	-0.520698	-0.187844	-0.618651	-0.274437	-0.600371	YT521-B family protein	Ythdc1	EPR61550.1 YT521-B family protein [Toxoplasma gondii GT1]	-	-	-	-	-	GO:0003723//RNA binding	-
TGGT1_216290A	49.0267	33.355	34.8433	37.4267	32.25	1.2325	1.4933	-0.555665	-0.492686	-0.3895	-0.604268	-5.31391	-5.03699	hypothetical protein	--	EPR58637.1 hypothetical protein TGGT1_216290A, partial [Toxoplasma gondii GT1]	-	-	-	-	-	-	GO:0032933//SREBP signaling pathway;GO:0045944//positive regulation of transcription from RNA polymerase II promoter
TGGT1_216630	16.02	20.84	22.5	20.0933	23.76	22.4625	23.9833	0.379481	0.490051	0.32684	0.568661	0.487644	0.582156	putative trigger factor protein	--	EPR58678.1 putative trigger factor protein [Toxoplasma gondii GT1]	-	-	-	-	GO:0005854//nascent polypeptide-associated complex	GO:0003755//peptidyl-prolyl cis-trans isomerase activity;GO:0051082//unfolded protein binding	GO:0006457//protein folding;GO:0015031//protein transport;GO:0051083//'de novo' cotranslational protein folding
TGGT1_233960	1.1067	1.125	1.24	1.1633	1.3233	1.2375	1.2867	0.0236608	0.164076	0.071959	0.257876	0.161164	0.217412	hypothetical protein	--	EPR64601.1 hypothetical protein TGGT1_233960 [Toxoplasma gondii GT1]	-	-	-	-	-	-	-
TGGT1_239710	13.7067	23.38	19.42	20.8667	23.3367	22.8775	22.77	0.770394	0.502662	0.606321	0.767719	0.739048	0.732253	phosphomannomutase	PMM	XP_002366610.1 phosphomannomutase [Toxoplasma gondii ME49]	Metabolism;Metabolism;Metabolism	Global and overview maps;Carbohydrate metabolism;Carbohydrate metabolism	ko01100//Metabolic pathways;ko00051//Fructose and mannose metabolism;ko00520//Amino sugar and nucleotide sugar metabolism	K17497;K17497;K17497	-	GO:0004615//phosphomannomutase activity;GO:0004805//trehalose-phosphatase activity;GO:0008967//phosphoglycolate phosphatase activity;GO:0016787//hydrolase activity;GO:0050307//sucrose-phosphate phosphatase activity	GO:0005986//sucrose biosynthetic process;GO:0005992//trehalose biosynthetic process;GO:0008152//metabolic process;GO:0009298//GDP-mannose biosynthetic process
TGGT1_297395	2.9267	1.775	1.5433	2.0733	1.34	2.275	2.01	-0.721456	-0.923256	-0.497346	-1.12704	-0.363408	-0.542079	hypothetical protein	--	EPR58392.1 hypothetical protein TGGT1_297395 [Toxoplasma gondii GT1]	-	-	-	-	-	GO:0003697//single-stranded DNA binding	-
TGGT1_411190	1.6333	1.89	1.7233	1.47	1.1467	1.8675	1.8367	0.210596	0.0773841	-0.151974	-0.510302	0.193318	0.169326	hypothetical protein	--	EPR56807.1 hypothetical protein TGGT1_411190, partial [Toxoplasma gondii GT1]	-	-	-	-	-	-	-
TGGT1_358240	16.1867	11.855	11.5033	13.42	10.9933	10.255	13.73	-0.449313	-0.492761	-0.270424	-0.558184	-0.658481	-0.237477	hypothetical protein	--	EPR62562.1 hypothetical protein TGGT1_358240 [Toxoplasma gondii GT1]	-	-	-	-	-	-	-
TGGT1_269470	1.83	1.385	1.2867	1.26	1.0567	1.4275	1.7467	-0.401958	-0.508168	-0.53842	-0.792278	-0.358353	-0.0672118	hypothetical protein	--	EPR64934.1 hypothetical protein TGGT1_269470 [Toxoplasma gondii GT1]	-	-	-	-	-	-	-
TGGT1_279560	2.01	1.12	1.36	1.78	1.08	1.455	1.5733	-0.843697	-0.563589	-0.175318	-0.896164	-0.466176	-0.353402	hypothetical protein	--	XP_018634673.1 hypothetical protein TGME49_279560 [Toxoplasma gondii ME49]	-	-	-	-	-	-	-
TGGT1_231960	177.17	92.05	93.7333	110.39	92.1833	108.1	106.353	-0.944645	-0.918501	-0.682525	-0.942557	-0.712768	-0.73627	putative omega secalin	--	EPR64284.1 putative omega secalin [Toxoplasma gondii GT1]	-	-	-	-	-	-	-
TGGT1_202020	1.4	1.23	1.0867	1.0667	1.0633	1.075	1.0767	-0.186769	-0.365473	-0.392272	-0.396878	-0.38109	-0.37881	DnAK-TPR	FKBP4	EPR61740.1 DnAK-TPR [Toxoplasma gondii GT1]	-	-	-	-	-	GO:0005515//protein binding;GO:0005524//ATP binding;GO:0016887//ATPase activity;GO:0051082//unfolded protein binding	GO:0006457//protein folding;GO:0006950//response to stress
TGGT1_268860	1.4367	1.195	1.08	1.29	1.0233	1.15	1.26	-0.265748	-0.411728	-0.155388	-0.48953	-0.321125	-0.189335	enolase 1	ENO1	XP_002365579.1 enolase 1 [Toxoplasma gondii ME49]	Metabolism;Metabolism;Genetic Information Processing;Metabolism;Metabolism;Environmental Information Processing	Global and overview maps;Global and overview maps;Folding, sorting and degradation;Global and overview maps;Carbohydrate metabolism;Signal transduction	ko01100//Metabolic pathways;ko01200//Carbon metabolism;ko03018//RNA degradation;ko01230//Biosynthesis of amino acids;ko00010//Glycolysis / Gluconeogenesis;ko04066//HIF-1 signaling pathway	K01689;K01689;K01689;K01689;K01689;K01689	-	GO:0004634//phosphopyruvate hydratase activity;GO:0016836//hydro-lyase activity	GO:0006096//glycolytic process;GO:0009058//biosynthetic process;GO:0009234//menaquinone biosynthetic process
TGGT1_255715	6.2533	10.985	10.1033	8.0667	10.26	11.095	9.2333	0.812845	0.692137	0.367361	0.714341	0.82722	0.562229	hypothetical protein	--	EPR64005.1 hypothetical protein TGGT1_255715 [Toxoplasma gondii GT1]	-	-	-	-	-	-	GO:0050832//defense response to fungus
TGGT1_282230	1	1.14	1.0967	1.13	1.1667	1.0925	1.0733	0.189034	0.133169	0.176323	0.222434	0.127633	0.102053	sulfate adenylyltransferase/adenylylsulfate kinase	sat/cysC	XP_002371429.2 sulfate adenylyltransferase/adenylylsulfate kinase [Toxoplasma gondii ME49]	Metabolism;Metabolism;Metabolism;Metabolism;Metabolism	Global and overview maps;Nucleotide metabolism;Metabolism of other amino acids;Energy metabolism;Biosynthesis of other secondary metabolites	ko01100//Metabolic pathways;ko00230//Purine metabolism;ko00450//Selenocompound metabolism;ko00920//Sulfur metabolism;ko00261//Monobactam biosynthesis	K13811;K13811;K13811;K13811;K13811	-	GO:0004020//adenylylsulfate kinase activity;GO:0004781//sulfate adenylyltransferase (ATP) activity;GO:0005524//ATP binding;GO:0016301//kinase activity;GO:0016773//phosphotransferase activity, alcohol group as acceptor;GO:0016818//hydrolase activity, acting on acid anhydrides, in phosphorus-containing anhydrides	GO:0006790//sulfur compound metabolic process;GO:0016260//selenocysteine biosynthetic process;GO:0032297//negative regulation of DNA-dependent DNA replication initiation
TGGT1_268220	1.1	1.26	1.25	1.26	1.29	1.255	1.32	0.19592	0.184425	0.19592	0.229868	0.190184	0.263034	hypothetical protein	--	EPR64947.1 hypothetical protein TGGT1_268220 [Toxoplasma gondii GT1]	-	-	-	-	-	-	-
TGGT1_269400	1.1867	1.28	1.0367	1.08	1	1.095	1.02	0.109189	-0.194957	-0.135924	-0.246955	-0.116024	-0.218386	oxidoreductase, short chain dehydrogenase/reductase family protein	SSP0419	EPR64923.1 oxidoreductase, short chain dehydrogenase/reductase family protein [Toxoplasma gondii GT1]	-	-	-	-	-	GO:0004316//3-oxoacyl-[acyl-carrier-protein] reductase (NADPH) activity;GO:0004757//sepiapterin reductase activity;GO:0008667//2,3-dihydro-2,3-dihydroxybenzoate dehydrogenase activity;GO:0008678//2-deoxy-D-gluconate 3-dehydrogenase activity;GO:0016491//oxidoreductase activity;GO:0016630//protochlorophyllide reductase activity;GO:0046983//protein dimerization activity;GO:0050662//coenzyme binding;…	GO:0000272//polysaccharide catabolic process;GO:0006633//fatty acid biosynthetic process;GO:0006729//tetrahydrobiopterin biosynthetic process;GO:0015995//chlorophyll biosynthetic process;GO:0055114//oxidation-reduction process
TGGT1_222340	2.0567	1.635	2.2467	2.1167	1.3967	1.6425	1.8333	-0.331041	0.127476	0.0414854	-0.558309	-0.324438	-0.165888	NOL1/NOP2/sun family protein	Nsun3	EPR58508.1 NOL1/NOP2/sun family protein [Toxoplasma gondii GT1]	-	-	-	-	-	GO:0008168//methyltransferase activity;GO:0016434//rRNA (cytosine) methyltransferase activity	GO:0000154//rRNA modification;GO:0032259//methylation
TGGT1_307790	1.6867	1.5	1.54	1.6233	1.4067	1.7175	1.4667	-0.169241	-0.131273	-0.0552737	-0.261889	0.0261067	-0.20163	hypothetical protein	--	EPR63981.1 hypothetical protein TGGT1_307790 [Toxoplasma gondii GT1]	-	-	-	-	-	-	GO:0000077//DNA damage checkpoint
TGGT1_293650	2.8033	5.77	4.1533	5.0167	5.7467	5.2275	6.36	1.04145	0.567132	0.839613	1.03561	0.898995	1.1819	hypothetical protein	--	XP_018638614.1 hypothetical protein TGME49_293650 [Toxoplasma gondii ME49]	-	-	-	-	-	-	-
TGGT1_203340	1.4267	1.3	1.4533	1.1833	1.1533	1.1375	1.4067	-0.13417	0.0266505	-0.269866	-0.306914	-0.326815	-0.0203673	metallo-beta-lactamase domain-containing protein	BDS1	EPR61675.1 metallo-beta-lactamase domain-containing protein [Toxoplasma gondii GT1]	-	-	-	-	-	GO:0004416//hydroxyacylglutathione hydrolase activity;GO:0016891//endoribonuclease activity, producing 5'-phosphomonoesters;GO:0046983//protein dimerization activity	GO:0019243//methylglyoxal catabolic process to D-lactate via S-lactoyl-glutathione;GO:0042779//tRNA 3'-trailer cleavage
TGGT1_216335	101.357	100.995	106.387	100.077	102.213	1.5625	2.5167	-0.00515759	0.0698763	-0.0183353	0.0121415	-6.01944	-5.33176	hypothetical protein	--	EPR58706.1 hypothetical protein TGGT1_216335 [Toxoplasma gondii GT1]	-	-	-	-	-	-	-
TGGT1_216290B	106.33	94.095	112.197	104.1	111.53	1.4425	2.3867	-0.176359	0.0774815	-0.0305786	0.0688831	-6.20383	-5.47739	hypothetical protein	--	EPR58707.1 hypothetical protein TGGT1_216290B, partial [Toxoplasma gondii GT1]	-	-	-	-	-	-	-
TGGT1_205250	1126.61	1214.42	1113.6	1129.66	1054.47	132.145	205.107	0.108279	-0.0167613	0.00390044	-0.0954656	-3.09179	-2.45754	rhoptry protein ROP18	ROP4	AFO54811.1 rhoptry kinase family protein [Toxoplasma gondii]	Cellular Processes	Cell growth and death	ko04110//Cell cycle	K08866	-	GO:0004672//protein kinase activity;GO:0005524//ATP binding;GO:0016709//oxidoreductase activity, acting on paired donors, with incorporation or reduction of molecular oxygen, NAD(P)H as one donor, and incorporation of one atom of oxygen	GO:0006468//protein phosphorylation;GO:0006744//ubiquinone biosynthetic process
TGGT1_230905	10.1533	10.25	10.38	16.7533	11.1133	26.545	20.6267	0.0136752	0.0318577	0.722497	0.130339	1.38649	1.02256	hydrolase, alpha/beta fold family protein	--	EPR64114.1 hydrolase, alpha/beta fold family protein [Toxoplasma gondii GT1]	-	-	-	-	-	GO:0003824//catalytic activity;GO:0016787//hydrolase activity;GO:0070205//2-succinyl-6-hydroxy-2,4-cyclohexadiene-1-carboxylate synthase activity	GO:0009102//biotin biosynthetic process;GO:0009234//menaquinone biosynthetic process
TGGT1_294800A	979.437	1442.98	1434.89	1281.47	1424.31	1547.61	1713.57	0.559027	0.550913	0.387779	0.540242	0.660013	0.806984	putative elongation factor 1-alpha (EF-1-ALPHA)	MEF-1	EPR57720.1 putative elongation factor 1-alpha (EF-1-ALPHA) [Toxoplasma gondii GT1]	Genetic Information Processing;Human Diseases;Human Diseases	Translation;Infectious diseases;Infectious diseases	ko03013//RNA transport;ko05134//Legionellosis;ko05140//Leishmaniasis	K03231;K03231;K03231	GO:0005737//cytoplasm	GO:0003743//translation initiation factor activity;GO:0003746//translation elongation factor activity;GO:0003747//translation release factor activity;GO:0003924//GTPase activity;GO:0004781//sulfate adenylyltransferase (ATP) activity;GO:0005525//GTP binding;GO:0043022//ribosome binding	GO:0000103//sulfate assimilation;GO:0001514//selenocysteine incorporation;GO:0006412//translation;GO:0006413//translational initiation;GO:0006414//translational elongation;GO:0006415//translational termination;GO:0006950//response to stress;GO:0042254//ribosome biogenesis;GO:0055114//oxidation-reduction process
MSTRG.952	7.91	5.45	8.2	9.73	9.5467	41.5175	29.0267	-0.537421	0.0519462	0.298762	0.271324	2.39197	1.87563	NA
TGGT1_294800B	1023.43	1489.66	1475.81	1291.97	1431.12	1586.41	1731.8	0.54158	0.528102	0.336165	0.483734	0.632358	0.758862	putative elongation factor 1-alpha (EF-1-ALPHA)	A1	XP_002369268.1 elongation factor 1-alpha (EF-1-ALPHA), putative [Toxoplasma gondii ME49]	Genetic Information Processing;Human Diseases;Human Diseases	Translation;Infectious diseases;Infectious diseases	ko03013//RNA transport;ko05134//Legionellosis;ko05140//Leishmaniasis	K03231;K03231;K03231	-	GO:0003746//translation elongation factor activity;GO:0003924//GTPase activity;GO:0004781//sulfate adenylyltransferase (ATP) activity;GO:0005525//GTP binding;GO:0016620//oxidoreductase activity, acting on the aldehyde or oxo group of donors, NAD or NADP as acceptor;GO:0046983//protein dimerization activity	GO:0000103//sulfate assimilation;GO:0001514//selenocysteine incorporation;GO:0006412//translation;GO:0006414//translational elongation;GO:0006950//response to stress;GO:0008652//cellular amino acid biosynthetic process;GO:0055114//oxidation-reduction process
TGGT1_362420	95.0733	63.92	83.7933	90.2733	103.217	57.525	78.8367	-0.572773	-0.182205	-0.0747409	0.118564	-0.724851	-0.270173	hypothetical protein	--	EPR61757.1 hypothetical protein TGGT1_362420 [Toxoplasma gondii GT1]	-	-	-	-	-	-	-
TGGT1_223060	47.2167	53	52.17	51.99	49.87	16.895	30.87	0.166695	0.143923	0.138937	0.078875	-1.4827	-0.613092	MORN repeat-containing protein	--	EPR58458.1 MORN repeat-containing protein [Toxoplasma gondii GT1]	-	-	-	-	-	-	-
TGGT1_240880	2.5367	4.145	3.01	3.6633	2.17	7.0775	3.6633	0.708419	0.246811	0.530191	-0.225258	1.48029	0.530191	hypothetical protein	--	EPR60585.1 hypothetical protein TGGT1_240880 [Toxoplasma gondii GT1]	-	-	-	-	-	-	-
TGGT1_261022	86.92	83.515	92.7667	94.24	102.847	10.9925	23.3167	-0.0576528	0.0939	0.116651	0.242735	-2.98317	-1.89832	dynein heavy chain family protein	ODA11	EPR62719.1 dynein heavy chain family protein [Toxoplasma gondii GT1]	Human Diseases	Neurodegenerative diseases	ko05016//Huntington disease	K10408	GO:0005737//cytoplasm;GO:0005887//integral component of plasma membrane;GO:0009898//cytoplasmic side of plasma membrane;GO:0030286//dynein complex;GO:0055051//ATP-binding cassette (ABC) transporter complex, integrated substrate binding;GO:0055052//ATP-binding cassette (ABC) transporter complex, substrate-binding subunit-containing	GO:0003723//RNA binding;GO:0003724//RNA helicase activity;GO:0003924//GTPase activity;GO:0004020//adenylylsulfate kinase activity;GO:0004127//cytidylate kinase activity;GO:0005198//structural molecule activity;GO:0005524//ATP binding;GO:0005525//GTP binding;GO:0008134//transcription factor binding;GO:0008569//ATP-dependent microtubule motor activity, minus-end-directed;GO:0015415//phosphate ion t…	GO:0000910//cytokinesis;GO:0002949//tRNA threonylcarbamoyladenosine modification;GO:0006139//nucleobase-containing compound metabolic process;GO:0006355//regulation of transcription, DNA-templated;GO:0006400//tRNA modification;GO:0006576//cellular biogenic amine metabolic process;GO:0006614//SRP-dependent cotranslational protein targeting to membrane;GO:0006790//sulfur compound metabolic process;…
TGGT1_213748	12.6533	9.035	9.4133	9.4433	10.7633	7.8475	11.8533	-0.485917	-0.426741	-0.422151	-0.233393	-0.689209	-0.0942249	hypothetical protein	--	EPR59562.1 hypothetical protein TGGT1_213748 [Toxoplasma gondii GT1]	-	-	-	-	-	-	-
TGGT1_318640	8.8733	12.4	12.7633	12.0833	12.12	13.1775	13.6567	0.482797	0.524459	0.445472	0.449847	0.570534	0.622066	hypothetical protein	--	EPR58196.1 hypothetical protein TGGT1_318640 [Toxoplasma gondii GT1]	-	-	-	-	-	-	-
TGGT1_263190	19.43	25.36	25.6267	24.14	25.9867	29.6875	26.5333	0.384269	0.399362	0.31314	0.419488	0.61157	0.449518	putative adenylosuccinate lyase	purB	EPR62460.1 putative adenylosuccinate lyase [Toxoplasma gondii GT1]	Metabolism;Metabolism;Metabolism	Global and overview maps;Nucleotide metabolism;Amino acid metabolism	ko01100//Metabolic pathways;ko00230//Purine metabolism;ko00250//Alanine, aspartate and glutamate metabolism	K01756;K01756;K01756	-	GO:0004018//N6-(1,2-dicarboxyethyl)AMP AMP-lyase (fumarate-forming) activity;GO:0004056//argininosuccinate lyase activity;GO:0004333//fumarate hydratase activity;GO:0008797//aspartate ammonia-lyase activity;GO:0047472//3-carboxy-cis,cis-muconate cycloisomerase activity	GO:0006099//tricarboxylic acid cycle;GO:0006188//IMP biosynthetic process;GO:0006520//cellular amino acid metabolic process;GO:0009152//purine ribonucleotide biosynthetic process;GO:0042450//arginine biosynthetic process via ornithine
TGGT1_366480	25.3033	34.73	36.7833	34.02	31.54	41.3025	36.24	0.456857	0.539725	0.427058	0.317857	0.706904	0.518257	phosphofructokinase	--	EPR61813.1 phosphofructokinase, partial [Toxoplasma gondii GT1]	-	-	-	-	GO:0030867//rough endoplasmic reticulum membrane	GO:0047334//diphosphate-fructose-6-phosphate 1-phosphotransferase activity	GO:0006096//glycolytic process;GO:0023041//neuronal signal transduction
TGGT1_222000	33.7067	47.4	48.19	42.9233	45.4867	50.585	48.5433	0.491852	0.515698	0.348726	0.432409	0.585674	0.526237	brix domain-containing protein	CG11583	EPR58470.1 brix domain-containing protein [Toxoplasma gondii GT1]	-	-	-	-	GO:0005634//nucleus;GO:0016020//membrane;GO:0016021//integral component of membrane;GO:0019031//viral envelope;GO:0030289//protein phosphatase 4 complex;GO:0032040//small-subunit processome	GO:0004190//aspartic-type endopeptidase activity;GO:0008270//zinc ion binding;GO:0019843//rRNA binding;GO:0019888//protein phosphatase regulator activity;GO:0046872//metal ion binding;GO:0046873//metal ion transmembrane transporter activity;GO:0046983//protein dimerization activity;GO:0051116//cobaltochelatase activity	GO:0006364//rRNA processing;GO:0006383//transcription from RNA polymerase III promoter;GO:0009236//cobalamin biosynthetic process;GO:0016485//protein processing;GO:0030001//metal ion transport;GO:0055085//transmembrane transport
TGGT1_205265	2.6967	3.03	2.3133	4.0033	2.1467	1.52	1.58	0.168123	-0.221243	0.569995	-0.329074	-0.827124	-0.77127	transporter, cation channel family protein	Cacna1b	EPR61420.1 transporter, cation channel family protein [Toxoplasma gondii GT1]	Human Diseases;Environmental Information Processing;Organismal Systems;Cellular Processes;Environmental Information Processing;Organismal Systems;Environmental Information Processing;Organismal Systems;Environmental Information Processing;Organismal Systems;Cellular Processes;Organismal Systems;Human Diseases;Organismal Systems;Organismal Systems;Organismal Systems;Organismal Systems;Human Diseas…	Neurodegenerative diseases;Signal transduction;Endocrine system;Cell growth and death;Signal transduction;Endocrine system;Signal transduction;Circulatory system;Signal transduction;Nervous system;Cellular community - eukaryotes;Endocrine system;Substance dependence;Circulatory system;Development and regeneration;Environmental adaptation;Endocrine system;Endocrine and metabolic diseases;Endocrine…	ko05010//Alzheimer disease;ko04020//Calcium signaling pathway;ko04921//Oxytocin signaling pathway;ko04218//Cellular senescence;ko04024//cAMP signaling pathway;ko04925//Aldosterone synthesis and secretion;ko04022//cGMP - PKG signaling pathway;ko04261//Adrenergic signaling in cardiomyocytes;ko04010//MAPK signaling pathway;ko04728//Dopaminergic synapse;ko04530//Tight junction;ko04924//Renin secretio…	K04851;K04851;K04851;K04851;K04851;K04851;K04851;K04851;K04851;K04851;K04851;K04851;K04851;K04851;K04851;K04851;K04851;K04851;K04851;K04851;K04851;K04851;K04851;K04851;K04851;K04851;K04851;K04851;K04851;K04851;K04851;K04851;K04851	GO:0016020//membrane	GO:0005216//ion channel activity	GO:0006811//ion transport;GO:0055085//transmembrane transport
TGGT1_269320	13.33	17.09	15.8633	16.2867	17.7567	20.0625	17.9033	0.358476	0.251016	0.289018	0.413687	0.589825	0.425549	hypothetical protein	--	RQX75149.1 fusaric acid resistance-like protein [Toxoplasma gondii CAST]	-	-	-	-	-	-	GO:0015743//malate transport
TGGT1_225105	6.0067	6.205	5.8833	5.75	6.3033	11.16	7.1967	0.0468586	-0.029947	-0.0630107	0.0695347	0.893693	0.260763	hypothetical protein	--	KFG55063.1 putative transmembrane protein [Toxoplasma gondii FOU]	-	-	-	-	-	-	-
TGGT1_257730	23.02	33.265	32.5667	28.0433	30.7667	36.1375	31.8833	0.531117	0.50051	0.284768	0.418482	0.650609	0.469913	putative methionine aminopeptidase, type i	METAP1	EPR63038.1 putative methionine aminopeptidase, type i [Toxoplasma gondii GT1]	-	-	-	-	-	-	GO:0006464//cellular protein modification process
TGGT1_310290	8.5667	11.45	11.01	11.24	10.5433	12.8475	11.8467	0.418536	0.362003	0.391831	0.299515	0.584676	0.467674	regulator of chromosome condensation (RCC1) repeat-containing protein	--	EPR60846.1 regulator of chromosome condensation (RCC1) repeat-containing protein [Toxoplasma gondii GT1]	-	-	-	-	-	-	-
TGGT1_312240	1.2067	1.285	1.4733	1.2367	1.4733	1.5475	1.7767	0.0907013	0.287984	0.0354285	0.287984	0.358872	0.558133	hypothetical protein	--	EPR61048.1 hypothetical protein TGGT1_312240 [Toxoplasma gondii GT1]	-	-	-	-	-	-	-
TGGT1_204490	33.8133	27.7	27.32	30.7333	23.8867	54.42	44.85	-0.287705	-0.307633	-0.137788	-0.501383	0.686546	0.407517	hypothetical protein	--	XP_018637302.1 hypothetical protein TGME49_204490 [Toxoplasma gondii ME49]	-	-	-	-	-	-	-
TGGT1_286420B	655.22	973.16	976.953	862.27	890.833	1020.82	1037.82	0.570698	0.57631	0.39616	0.443176	0.639674	0.66351	putative elongation factor 1-alpha (EF-1-ALPHA)	A1	XP_002369268.1 elongation factor 1-alpha (EF-1-ALPHA), putative [Toxoplasma gondii ME49]	Genetic Information Processing;Human Diseases;Human Diseases	Translation;Infectious diseases;Infectious diseases	ko03013//RNA transport;ko05134//Legionellosis;ko05140//Leishmaniasis	K03231;K03231;K03231	-	GO:0003746//translation elongation factor activity;GO:0004781//sulfate adenylyltransferase (ATP) activity;GO:0005525//GTP binding;GO:0016620//oxidoreductase activity, acting on the aldehyde or oxo group of donors, NAD or NADP as acceptor;GO:0046983//protein dimerization activity	GO:0000103//sulfate assimilation;GO:0001514//selenocysteine incorporation;GO:0006414//translational elongation;GO:0008652//cellular amino acid biosynthetic process
TGGT1_257755	9.6833	6.66	9.5433	7.6433	9.51	6.2375	9.84	-0.539977	-0.0210106	-0.341303	-0.0260534	-0.634531	0.0231595	hypothetical protein	--	EPR63041.1 hypothetical protein TGGT1_257755 [Toxoplasma gondii GT1]	-	-	-	-	-	-	-
TGGT1_219570	3.0533	3.605	5.04	4.66	4.0233	6.1125	5.9867	0.23963	0.723054	0.609961	0.39801	1.00139	0.971392	hypothetical protein	--	EPR63931.1 hypothetical protein TGGT1_219570 [Toxoplasma gondii GT1]	-	-	-	-	-	-	-
TGGT1_283878	16.17	23.505	22.5633	20.13	21.6467	24.125	22.2633	0.539648	0.480658	0.316027	0.420827	0.577209	0.461348	RNA recognition motif-containing protein	ELAVL2	EPR59292.1 RNA recognition motif-containing protein [Toxoplasma gondii GT1]	-	-	-	-	-	GO:0003676//nucleic acid binding	GO:0008380//RNA splicing
TGGT1_213010	33.3767	45.515	47.6033	40.2867	43.53	54.365	52.9433	0.447501	0.51222	0.271462	0.383169	0.703837	0.665607	hypothetical protein	--	EPR59505.1 hypothetical protein TGGT1_213010 [Toxoplasma gondii GT1]	-	-	-	-	-	-	-
TGGT1_242625	7.2633	9.65	10.0367	7.8467	10.3567	10.625	11.5833	0.409904	0.466588	0.111461	0.511867	0.548766	0.673349	ATPase family associated with various cellular activities (AAA) subfamily protein	MDN1	EPR60638.1 ATPase family associated with various cellular activities (AAA) subfamily protein [Toxoplasma gondii GT1]	Genetic Information Processing	Translation	ko03008//Ribosome biogenesis in eukaryotes	K14572	GO:0005737//cytoplasm;GO:0005887//integral component of plasma membrane;GO:0009360//DNA polymerase III complex;GO:0009368//endopeptidase Clp complex;GO:0009898//cytoplasmic side of plasma membrane;GO:0030286//dynein complex;GO:0043190//ATP-binding cassette (ABC) transporter complex;GO:0055051//ATP-binding cassette (ABC) transporter complex, integrated substrate binding;GO:0055052//ATP-binding cas…	GO:0003887//DNA-directed DNA polymerase activity;GO:0003924//GTPase activity;GO:0004003//ATP-dependent DNA helicase activity;GO:0004127//cytidylate kinase activity;GO:0004176//ATP-dependent peptidase activity;GO:0004798//thymidylate kinase activity;GO:0005198//structural molecule activity;GO:0005524//ATP binding;GO:0005525//GTP binding;GO:0008134//transcription factor binding;GO:0008565//protein …	GO:0000910//cytokinesis;GO:0002949//tRNA threonylcarbamoyladenosine modification;GO:0006139//nucleobase-containing compound metabolic process;GO:0006260//DNA replication;GO:0006268//DNA unwinding involved in DNA replication;GO:0006281//DNA repair;GO:0006310//DNA recombination;GO:0006355//regulation of transcription, DNA-templated;GO:0006400//tRNA modification;GO:0006508//proteolysis;GO:0006810//t…
TGGT1_289740	9.04	6.2	9.2333	6.3067	7.4867	4.4	6.9933	-0.544055	0.0305236	-0.519437	-0.271993	-1.03882	-0.370349	hypothetical protein	--	EPR59737.1 hypothetical protein TGGT1_289740 [Toxoplasma gondii GT1]	-	-	-	-	-	GO:0005515//protein binding	-
TGGT1_240247	14.4367	9.075	10.16	9.8633	10.77	8.52	10.9833	-0.669771	-0.506841	-0.549599	-0.422723	-0.760816	-0.394429	hypothetical protein	--	EPR60505.1 hypothetical protein TGGT1_240247 [Toxoplasma gondii GT1]	-	-	-	-	-	-	-
TGGT1_268170	4.8033	3.41	2.7333	2.25	4.2433	2.11	4.6833	-0.494254	-0.813382	-1.0941	-0.178839	-1.18678	-0.0365005	hypothetical protein	--	EPR64940.1 hypothetical protein TGGT1_268170 [Toxoplasma gondii GT1]	-	-	-	-	-	-	-
TGGT1_234505	66.3067	99.07	94.38	86.0967	91.34	103.27	98.27	0.579294	0.509327	0.376803	0.462092	0.639195	0.567596	putative phenylalanyl-tRNA synthetase alpha chain A	farsa-a	XP_002368890.1 phenylalanyl-tRNA synthetase alpha chain A, putative [Toxoplasma gondii ME49]	Genetic Information Processing	Translation	ko00970//Aminoacyl-tRNA biosynthesis	K01889	GO:0005737//cytoplasm;GO:0005739//mitochondrion;GO:0009328//phenylalanine-tRNA ligase complex	GO:0000049//tRNA binding;GO:0000166//nucleotide binding;GO:0004812//aminoacyl-tRNA ligase activity;GO:0004821//histidine-tRNA ligase activity;GO:0004824//lysine-tRNA ligase activity;GO:0004826//phenylalanine-tRNA ligase activity;GO:0005524//ATP binding;GO:0043767//pyrrolysyl-tRNA synthetase activity;GO:0043816//phosphoserine-tRNA(Cys) ligase activity	GO:0006418//tRNA aminoacylation for protein translation;GO:0006427//histidyl-tRNA aminoacylation;GO:0006430//lysyl-tRNA aminoacylation;GO:0006432//phenylalanyl-tRNA aminoacylation;GO:0043039//tRNA aminoacylation
TGGT1_207865	1.39	1.32	1.4633	1.1933	1.3367	1.1825	1.3767	-0.074547	0.0741407	-0.220128	-0.0564092	-0.233245	-0.0138707	GCC2 and GCC3 domain-containing protein	--	EPR58001.1 GCC2 and GCC3 domain-containing protein [Toxoplasma gondii GT1]	-	-	-	-	-	GO:0005515//protein binding	-
TGGT1_315250	29.9133	43.99	42.9867	37.32	44.4833	46.775	47.8433	0.556389	0.523103	0.319162	0.572477	0.644951	0.67753	putative GAMM1 protein	Myg1	EPR58900.1 putative GAMM1 protein [Toxoplasma gondii GT1]	-	-	-	-	-	-	-
TGGT1_277070	12.2333	17.255	17.59	16.65	17.2333	18.0775	16.58	0.496201	0.523942	0.444709	0.494385	0.563382	0.43863	SWI2/SNF2-containing protein	Zranb3	EPR63105.1 SWI2/SNF2-containing protein [Toxoplasma gondii GT1]	-	-	-	-	-	GO:0003677//DNA binding;GO:0005524//ATP binding;GO:0016787//hydrolase activity	-
TGGT1_214920	7.9933	10.52	11.0867	9.4867	11.4333	12.1475	12.51	0.396272	0.471967	0.247115	0.516379	0.603796	0.646219	putative GPI-anchored wall transfer protein GWT1	pigw	EPR60218.1 putative GPI-anchored wall transfer protein GWT1 [Toxoplasma gondii GT1]	Metabolism;Metabolism	Global and overview maps;Glycan biosynthesis and metabolism	ko01100//Metabolic pathways;ko00563//Glycosylphosphatidylinositol(GPI)-anchor biosynthesis	K05283;K05283	GO:0009522//photosystem I;GO:0009579//thylakoid;GO:0016021//integral component of membrane	GO:0016746//transferase activity, transferring acyl groups	GO:0006506//GPI anchor biosynthetic process;GO:0015979//photosynthesis
TGGT1_257572	74.1633	75.21	84.1633	49.8933	68.65	131.375	129.42	0.0202191	0.182486	-0.571859	-0.111446	0.824913	0.803283	hypothetical protein	--	KFG31403.1 putative transmembrane protein [Toxoplasma gondii GAB2-2007-GAL-DOM2]	-	-	-	-	-	GO:0004564//beta-fructofuranosidase activity;GO:0004575//sucrose alpha-glucosidase activity	-
TGGT1_319658	12.6933	16.42	17.96	15.0833	16.6	18.58	17.8433	0.371387	0.50072	0.248885	0.387116	0.549683	0.491315	CBF/Mak21 family protein	NOC4	XP_018638036.1 CBF/Mak21 family protein [Toxoplasma gondii ME49]	-	-	-	-	-	-	-
TGGT1_251570B	9.7633	12.565	14.6933	12.5067	14.6067	16.0325	14.14	0.36397	0.589718	0.35726	0.58119	0.715559	0.534341	CAAX amino terminal protease family protein	--	EPR63323.1 CAAX amino terminal protease family protein [Toxoplasma gondii GT1]	-	-	-	-	-	-	-
TGGT1_221880	2.1367	2.695	1.97	2.2867	2.6633	3.8125	4.1867	0.334901	-0.117189	0.0978827	0.317831	0.835353	0.970429	hypothetical protein	--	EPR58530.1 hypothetical protein TGGT1_221880 [Toxoplasma gondii GT1]	-	-	-	-	-	-	-
TGGT1_257568	91.13	95.24	104.37	62.1233	81.95	160.572	164.083	0.0636416	0.195709	-0.552792	-0.153182	0.817227	0.84843	hypothetical protein	--	EPR63023.1 hypothetical protein TGGT1_257568 [Toxoplasma gondii GT1]	-	-	-	-	-	-	-
TGGT1_220140	7.8167	10.545	10.9933	8.2667	11.7533	12.2125	11.5867	0.431928	0.491993	0.0807519	0.588434	0.643727	0.567838	EF hand domain-containing protein	CTN	XP_002371539.1 EF hand domain-containing protein [Toxoplasma gondii ME49]	-	-	-	-	-	GO:0004553//hydrolase activity, hydrolyzing O-glycosyl compounds;GO:0005509//calcium ion binding	GO:0000272//polysaccharide catabolic process
TGGT1_277830	9.6467	6.05	6.7667	8.5767	6.61	6.195	8.2433	-0.6731	-0.511583	-0.169613	-0.545385	-0.638931	-0.226814	hypothetical protein	--	EPR63246.1 hypothetical protein TGGT1_277830 [Toxoplasma gondii GT1]	-	-	-	-	-	-	-
TGGT1_252390	13.1833	7.815	8.29	8.6533	8.52	6.9225	12.3267	-0.754394	-0.669268	-0.607389	-0.629786	-0.929346	-0.0969249	hypothetical protein	--	ESS30222.1 putative transmembrane protein [Toxoplasma gondii VEG]	-	-	-	-	-	-	-
TGGT1_225380	12.3233	18.625	16.65	15.0233	17.2367	18.16	18.0333	0.595852	0.434134	0.285813	0.484095	0.559376	0.549275	hypothetical protein	--	EPR62153.1 hypothetical protein TGGT1_225380 [Toxoplasma gondii GT1]	-	-	-	-	-	-	-
TGGT1_203930	118.273	184.57	163.843	166.427	161.817	179.803	149.823	0.642044	0.470192	0.492762	0.452236	0.604289	0.341138	hypothetical protein	--	ESS33100.1 putative transmembrane protein [Toxoplasma gondii VEG]	-	-	-	-	-	-	-
TGGT1_248470	6.81	4.29	5.03	5.0767	5.1867	4.2275	5.77	-0.666677	-0.437096	-0.423764	-0.392838	-0.68785	-0.239083	subtilisin SUB6	fls	EPR63524.1 subtilisin SUB6 [Toxoplasma gondii GT1]	-	-	-	-	-	GO:0008236//serine-type peptidase activity	GO:0006508//proteolysis;GO:0009306//protein secretion
TGGT1_363340	18.7567	12.865	15.5267	15.65	13.58	11.4425	16.6533	-0.543955	-0.272655	-0.261243	-0.465923	-0.713004	-0.171598	hypothetical protein	--	EPR56874.1 hypothetical protein TGGT1_363340 [Toxoplasma gondii GT1]	-	-	-	-	-	-	-
TGGT1_295430	5.57	3.885	4.4067	4.8533	5.0067	3.8175	5.3033	-0.519763	-0.337979	-0.198711	-0.153817	-0.545049	-0.070787	hypothetical protein	--	KFG35760.1 putative transmembrane protein [Toxoplasma gondii FOU]	-	-	-	-	-	-	GO:0009405//pathogenesis
TGGT1_234600	7.0367	9.755	9.8633	8.6267	9.41	10.6375	10.3333	0.471243	0.487171	0.29391	0.419296	0.596188	0.55433	hypothetical protein	--	EPR61892.1 hypothetical protein TGGT1_234600 [Toxoplasma gondii GT1]	-	-	-	-	-	-	-
TGGT1_321800	2.4233	1.845	1.8233	1.87	2.1	1.7725	1.8033	-0.393352	-0.410421	-0.373935	-0.206584	-0.451187	-0.426334	EGF family domain-containing protein	--	EPR64043.1 EGF family domain-containing protein [Toxoplasma gondii GT1]	-	-	-	-	GO:0009986//cell surface;GO:0016020//membrane	-	-
TGGT1_254730	8.7267	11.17	11.1	10.73	11.3867	13.3025	12.1733	0.356121	0.347052	0.298142	0.383842	0.608189	0.480212	POPLD (NUC188) domain-containing protein	POP1	EPR59114.1 POPLD (NUC188) domain-containing protein [Toxoplasma gondii GT1]	Genetic Information Processing;Genetic Information Processing	Translation;Translation	ko03013//RNA transport;ko03008//Ribosome biogenesis in eukaryotes	K01164;K01164	-	-	-
TGGT1_213460	1.61	2.345	2.2667	1.6633	2.23	2.4	2.7133	0.542527	0.493533	0.0469877	0.469983	0.575974	0.752988	hypothetical protein	--	EPR59537.1 hypothetical protein TGGT1_213460 [Toxoplasma gondii GT1]	-	-	-	-	-	-	-
TGGT1_203440	6.4633	9.845	9.2133	7.9267	9.0433	10.105	8.27	0.60712	0.511447	0.294449	0.484578	0.644726	0.355616	anaphase-promoting complex subunit APC10	APC10	EPR61686.1 anaphase-promoting complex subunit APC10 [Toxoplasma gondii GT1]	Genetic Information Processing;Cellular Processes;Cellular Processes;Human Diseases;Organismal Systems	Folding, sorting and degradation;Cell growth and death;Cell growth and death;Infectious diseases;Endocrine system	ko04120//Ubiquitin mediated proteolysis;ko04110//Cell cycle;ko04114//Oocyte meiosis;ko05166//HTLV-I infection;ko04914//Progesterone-mediated oocyte maturation	K03357;K03357;K03357;K03357;K03357	-	-	-
TGGT1_249010	17.79	25.37	24.7767	23.3967	23.5533	26.2525	25.0667	0.512057	0.477918	0.395239	0.404863	0.561388	0.494706	hypothetical protein	--	KFG46402.1 methyltransferase domain protein [Toxoplasma gondii GAB2-2007-GAL-DOM2]	-	-	-	-	-	GO:0008168//methyltransferase activity;GO:0008170//N-methyltransferase activity;GO:0008171//O-methyltransferase activity;GO:0008173//RNA methyltransferase activity;GO:0008276//protein methyltransferase activity;GO:0008689//3-demethylubiquinone-9 3-O-methyltransferase activity;GO:0008757//S-adenosylmethionine-dependent methyltransferase activity;GO:0046025//precorrin-6Y C5,15-methyltransferase (de…	GO:0006400//tRNA modification;GO:0006412//translation;GO:0006464//cellular protein modification process;GO:0006744//ubiquinone biosynthetic process;GO:0008152//metabolic process;GO:0008299//isoprenoid biosynthetic process;GO:0009086//methionine biosynthetic process;GO:0009102//biotin biosynthetic process;GO:0015995//chlorophyll biosynthetic process;GO:0018364//peptidyl-glutamine methylation;GO:00…
TGGT1_297925	12.55	16.58	17.8833	16.07	16.4867	18.97	17.4333	0.401757	0.510926	0.356683	0.393615	0.596032	0.474158	HesB-like domain-containing protein	slr1417	EPR58354.1 HesB-like domain-containing protein [Toxoplasma gondii GT1]	-	-	-	-	-	GO:0003674//molecular_function;GO:0005198//structural molecule activity;GO:0005506//iron ion binding	GO:0016226//iron-sulfur cluster assembly
TGGT1_205440	109.403	170.385	159.887	143.537	160.673	170.86	173.863	0.639142	0.547394	0.391763	0.554474	0.643158	0.668297	CCT chaperonin gamma subunit	CCT3	EPR61438.1 CCT chaperonin gamma subunit [Toxoplasma gondii GT1]	-	-	-	-	-	GO:0005515//protein binding;GO:0005524//ATP binding;GO:0016757//transferase activity, transferring glycosyl groups;GO:0016887//ATPase activity	GO:0006457//protein folding;GO:0043163//cell envelope organization
TGGT1_315958	9.5533	13.61	13.7033	10.8667	11.67	14.275	13.2667	0.510596	0.520452	0.185843	0.288733	0.57942	0.473738	radical SAM domain-containing protein	TYW1	EPR58817.1 radical SAM domain-containing protein [Toxoplasma gondii GT1]	-	-	-	-	-	GO:0003824//catalytic activity;GO:0051536//iron-sulfur cluster binding;GO:0051539//4 iron, 4 sulfur cluster binding;GO:0070283//radical SAM enzyme activity	GO:0006400//tRNA modification;GO:0009265//2'-deoxyribonucleotide biosynthetic process
TGGT1_278230	17.48	23.45	26.04	23.1733	26.25	27.315	27.8467	0.423883	0.575024	0.406758	0.586612	0.643988	0.671801	prenyltransferase and squalene oxidase repeat-containing protein	BET2	XP_002370526.2 prenyltransferase and squalene oxidase repeat-containing protein [Toxoplasma gondii ME49]	-	-	-	-	-	GO:0003824//catalytic activity	-
TGGT1_264175	10.18	8.06	9.86	8.5367	10.0367	6.96	11.9433	-0.336886	-0.046078	-0.253987	-0.0204526	-0.548578	0.230464	hypothetical protein	--	EPR62555.1 hypothetical protein TGGT1_264175 [Toxoplasma gondii GT1]	-	-	-	-	-	-	-
TGGT1_262590	8.2533	7.445	6.4867	7.3467	7.25	5.5675	9.4367	-0.148699	-0.347486	-0.167875	-0.18699	-0.567941	0.193311	hypothetical protein	--	ESS31888.1 hypothetical protein TGVEG_262590 [Toxoplasma gondii VEG]	-	-	-	-	-	-	-
TGGT1_270120	44.64	66.115	61.3667	57.7833	58.8233	69.9825	60.1567	0.566641	0.459119	0.372316	0.398051	0.648657	0.430388	thioredoxin-like protein TLP1	TRX1	ABP37864.1 thioredoxin-like protein 1 [Toxoplasma gondii]	Human Diseases;Human Diseases;Organismal Systems	Infectious diseases;Cardiovascular diseases;Immune system	ko05132//Salmonella infection;ko05418//Fluid shear stress and atherosclerosis;ko04621//NOD-like receptor signaling pathway	K03671;K03671;K03671	GO:0005737//cytoplasm;GO:0046540//U4/U6 x U5 tri-snRNP complex	GO:0003756//protein disulfide isomerase activity;GO:0015035//protein disulfide oxidoreductase activity;GO:0015036//disulfide oxidoreductase activity;GO:0016209//antioxidant activity;GO:0016491//oxidoreductase activity	GO:0000398//mRNA splicing, via spliceosome;GO:0006457//protein folding;GO:0048511//rhythmic process;GO:0055114//oxidation-reduction process
TGGT1_304710	104.38	156.61	151.903	135.343	145.173	156.833	157.357	0.585331	0.541308	0.374778	0.475931	0.587379	0.592193	putative eukaryotic peptide chain release factor	erf1	XP_002371896.2 eukaryotic peptide chain release factor, putative [Toxoplasma gondii ME49]	Genetic Information Processing	Translation	ko03015//mRNA surveillance pathway	K03265	-	GO:0003747//translation release factor activity	GO:0006402//mRNA catabolic process;GO:0006415//translational termination
TGGT1_271300	15.24	16.925	17.9333	17.7967	21.2967	22.8	18.3433	0.151293	0.234778	0.223747	0.482767	0.581171	0.26739	DNA-directed RNA polymerase II RPB7	polr2g	EPR64679.1 DNA-directed RNA polymerase II RPB7 [Toxoplasma gondii GT1]	Human Diseases;Genetic Information Processing	Neurodegenerative diseases;Transcription	ko05016//Huntington disease;ko03020//RNA polymerase	K03015;K03015	-	GO:0003676//nucleic acid binding;GO:0003899//DNA-directed RNA polymerase activity	GO:0006351//transcription, DNA-templated
TGGT1_231910	68.5833	103.445	93.73	82.29	96.2533	104.968	105.487	0.592935	0.450654	0.26286	0.488979	0.614013	0.621132	ATP synthase F1 gamma subunit	ATPC	XP_002368062.1 ATP synthase F1 gamma subunit [Toxoplasma gondii ME49]	Metabolism;Human Diseases;Human Diseases;Organismal Systems;Metabolism;Human Diseases	Global and overview maps;Neurodegenerative diseases;Neurodegenerative diseases;Environmental adaptation;Energy metabolism;Neurodegenerative diseases	ko01100//Metabolic pathways;ko05016//Huntington disease;ko05010//Alzheimer disease;ko04714//Thermogenesis;ko00190//Oxidative phosphorylation;ko05012//Parkinson disease	K02136;K02136;K02136;K02136;K02136;K02136	GO:0000275//mitochondrial proton-transporting ATP synthase complex, catalytic core F(1);GO:0045261//proton-transporting ATP synthase complex, catalytic core F(1);GO:0045262//plasma membrane proton-transporting ATP synthase complex, catalytic core F(1)	GO:0046933//proton-transporting ATP synthase activity, rotational mechanism	GO:0015986//ATP synthesis coupled proton transport
TGGT1_232390	17.2167	21.72	23.87	18.8967	21.61	25.7125	24.93	0.335	0.47139	0.134326	0.32789	0.578661	0.534074	18S rRNA biogenesis protein RCL1 protein	RCL1	XP_002368109.1 18S rRNA biogenesis protein RCL1 protein [Toxoplasma gondii ME49]	Genetic Information Processing	Translation	ko03008//Ribosome biogenesis in eukaryotes	K11108	-	GO:0003963//RNA-3'-phosphate cyclase activity	GO:0006396//RNA processing
TGGT1_295440	22.5633	14.85	15.9433	22.8733	19.6567	15.36	20.5033	-0.603515	-0.501028	0.0196864	-0.198957	-0.5548	-0.138122	hypothetical protein	--	KFG35759.1 putative transmembrane protein [Toxoplasma gondii FOU]	-	-	-	-	GO:0005576//extracellular region	GO:0004674//protein serine/threonine kinase activity	GO:0007411//axon guidance;GO:0016055//Wnt signaling pathway
TGGT1_220230B	10.7267	15.615	13.08	15.1233	13.5433	15.6225	13.2433	0.541726	0.286156	0.495567	0.336373	0.542419	0.304056	leucine rich repeat-containing protein	--	EPR57036.1 leucine rich repeat-containing protein [Toxoplasma gondii GT1]	-	-	-	-	-	-	-
TGGT1_229330	1.2733	1.53	1.5633	1.2567	1.4633	2.1775	2.1867	0.264959	0.296022	-0.0189321	0.200653	0.7741	0.780183	Cof family hydrolase subfamily protein	YBEY	EPR64229.1 Cof family hydrolase subfamily protein [Toxoplasma gondii GT1]	-	-	-	-	GO:0009523//photosystem II;GO:0009538//photosystem I reaction center	GO:0003674//molecular_function;GO:0004647//phosphoserine phosphatase activity;GO:0008967//phosphoglycolate phosphatase activity;GO:0016787//hydrolase activity;GO:0016791//phosphatase activity;GO:0019143//3-deoxy-manno-octulosonate-8-phosphatase activity;GO:0050307//sucrose-phosphate phosphatase activity;GO:0050531//mannosyl-3-phosphoglycerate phosphatase activity	GO:0005986//sucrose biosynthetic process;GO:0006545//glycine biosynthetic process;GO:0006564//L-serine biosynthetic process;GO:0008152//metabolic process;GO:0009103//lipopolysaccharide biosynthetic process;GO:0009853//photorespiration;GO:0043094//cellular metabolic compound salvage
TGGT1_319890	1.6333	2.865	1.5367	1.7367	2.25	2.835	1.7333	0.810745	-0.0879543	0.0885588	0.462135	0.795559	0.0857316	hypothetical protein	--	XP_002369856.1 hypothetical protein TGME49_319890 [Toxoplasma gondii ME49]	-	-	-	-	GO:0005856//cytoskeleton;GO:0016020//membrane;GO:0016021//integral component of membrane	GO:0004190//aspartic-type endopeptidase activity;GO:0019903//protein phosphatase binding;GO:0046873//metal ion transmembrane transporter activity	GO:0006270//DNA replication initiation;GO:0016485//protein processing;GO:0030001//metal ion transport;GO:0043666//regulation of phosphoprotein phosphatase activity;GO:0055085//transmembrane transport
TGGT1_319700	2.77	1.395	1.4233	1.6733	1.3567	1.34	1.35	-0.989621	-0.960646	-0.72719	-1.02978	-1.04765	-1.03693	NEK kinase	NEK1	XP_002369847.2 NEK kinase [Toxoplasma gondii ME49]	-	-	-	-	-	GO:0004672//protein kinase activity;GO:0005524//ATP binding	GO:0006468//protein phosphorylation
TGGT1_315330	4.0433	7.44	5.66	6.1167	6.5567	7.655	8.7667	0.879769	0.485269	0.59722	0.697437	0.920869	1.1165	SAG-related sequence SRS52D	--	EPR58908.1 SAG-related sequence SRS52D [Toxoplasma gondii GT1]	-	-	-	-	GO:0016020//membrane;GO:0033180//proton-transporting V-type ATPase, V1 domain	-	GO:1902600//hydrogen ion transmembrane transport
TGGT1_220730	4.01	3.28	2.53	3.4567	2.4267	1.7425	3.6033	-0.289906	-0.664465	-0.214207	-0.724606	-1.20244	-0.154283	hypothetical protein	--	EPR56863.1 hypothetical protein TGGT1_220730 [Toxoplasma gondii GT1]	-	-	-	-	-	-	-
TGGT1_320000	12.9933	17.89	17.3633	16.2267	16.9367	19.22	17.8767	0.461385	0.418273	0.320602	0.382385	0.56484	0.460313	SCY kinase (incomplete catalytic triad)	Scyl1	EPR58172.1 SCY kinase (incomplete catalytic triad) [Toxoplasma gondii GT1]	-	-	-	-	GO:0030117//membrane coat	GO:0004672//protein kinase activity;GO:0005524//ATP binding	GO:0006468//protein phosphorylation;GO:0006886//intracellular protein transport;GO:0016192//vesicle-mediated transport
TGGT1_224845	3.3267	1.73	2.7033	2.9067	2.6	1.8575	3.4433	-0.94332	-0.29937	-0.19471	-0.35558	-0.84073	0.0497001	hypothetical protein	--	XP_018635960.1 hypothetical protein TGME49_224845 [Toxoplasma gondii ME49]	-	-	-	-	-	-	-
TGGT1_227615	5.6	3.135	2.5633	4.8033	3.5767	2.54	4.7433	-0.836961	-1.12742	-0.221401	-0.646798	-1.1406	-0.239536	hypothetical protein	--	XP_018636073.1 hypothetical protein TGME49_227615 [Toxoplasma gondii ME49]	-	-	-	-	-	-	-
TGGT1_202510	44.4	70.67	66.9967	56.2467	64.5467	67.0825	72.6367	0.670538	0.59353	0.341209	0.539784	0.595377	0.710139	multi-pass transmembrane protein	--	EPR61596.1 multi-pass transmembrane protein [Toxoplasma gondii GT1]	-	-	-	-	GO:0016020//membrane	GO:0009055//electron carrier activity;GO:0016491//oxidoreductase activity	-
TGGT1_233450	635.277	400.58	405.967	519.06	453.69	401.855	451.753	-0.665295	-0.646024	-0.291484	-0.485678	-0.66071	-0.49185	SAG-related sequence SRS29A	--	EPR64372.1 SAG-related sequence SRS29A [Toxoplasma gondii GT1]	-	-	-	-	GO:0016020//membrane	-	-
MSTRG.2450	4.3967	5.215	5.67	4.7733	5.2133	6.455	6.8033	0.246246	0.366928	0.118566	0.245776	0.553996	0.629814	NA	--	-	-	-	-	-	-	-	-
TGGT1_288580	16.18	24.65	21.5467	20.0867	22.6133	24.165	27.5533	0.607376	0.413255	0.312029	0.48296	0.578707	0.768014	putative RNA methylase	SiRe_1449	XP_018636365.1 RNA methylase, putative [Toxoplasma gondii ME49]	-	-	-	-	GO:0005737//cytoplasm	GO:0000179//rRNA (adenine-N6,N6-)-dimethyltransferase activity;GO:0008168//methyltransferase activity;GO:0008171//O-methyltransferase activity;GO:0008173//RNA methyltransferase activity;GO:0008176//tRNA (guanine-N7-)-methyltransferase activity;GO:0008276//protein methyltransferase activity;GO:0008649//rRNA methyltransferase activity;GO:0008689//3-demethylubiquinone-9 3-O-methyltransferase activit…	GO:0000154//rRNA modification;GO:0006400//tRNA modification;GO:0006412//translation;GO:0006464//cellular protein modification process;GO:0006744//ubiquinone biosynthetic process;GO:0008152//metabolic process;GO:0008299//isoprenoid biosynthetic process;GO:0009086//methionine biosynthetic process;GO:0015995//chlorophyll biosynthetic process;GO:0018364//peptidyl-glutamine methylation;GO:0042245//RNA…
MSTRG.3961	29.3167	15.855	19.9467	24.3833	25.18	18.1675	21.11	-0.886785	-0.555573	-0.265829	-0.219444	-0.690363	-0.473796	NA	TPPP2	KEP66805.1 UNVERIFIED_CONTAM: p25-alpha family protein [Hammondia hammondi]	-	-	-	-	-	-	-
TGGT1_462971	1.06	1.185	1.2133	1.0833	1.16	1.2525	1.3467	0.160823	0.194872	0.0313686	0.130061	0.240746	0.345364	hypothetical protein	--	EPR59051.1 hypothetical protein TGGT1_462971 [Toxoplasma gondii GT1]	-	-	-	-	-	-	-
TGGT1_278080	1.7167	1.21	1.15	1.0767	1.06	1.0725	1.1733	-0.504631	-0.578004	-0.673022	-0.695574	-0.67866	-0.549066	Toxoplasma gondii family A protein	--	EPR63224.1 Toxoplasma gondii family A protein [Toxoplasma gondii GT1]	-	-	-	-	-	-	-
TGGT1_314362	4.4133	2.775	3.4633	3.6567	3.9067	3.135	3.56	-0.66937	-0.34971	-0.271316	-0.175907	-0.493392	-0.309981	hypothetical protein	--	EPR61202.1 hypothetical protein TGGT1_314362 [Toxoplasma gondii GT1]	-	-	-	-	-	-	-
TGGT1_242750	1.1433	1.165	1.29	1.1033	1.28	1.2925	1.3467	0.0271259	0.174167	-0.0513789	0.16294	0.17696	0.236224	hypothetical protein	--	EPR60627.1 hypothetical protein TGGT1_242750 [Toxoplasma gondii GT1]	-	-	-	-	-	-	-
TGGT1_240255	11.9833	15.215	18.0067	14.13	16.3567	17.5875	17.7633	0.344469	0.587509	0.237736	0.448856	0.553525	0.567874	hypothetical protein	--	KFG39523.1 putative transmembrane protein [Toxoplasma gondii GAB2-2007-GAL-DOM2]	-	-	-	-	-	-	-
TGGT1_252070	48.0433	26.045	33.1967	30.8333	29.9833	29.5775	26.99	-0.883329	-0.533295	-0.639846	-0.680176	-0.699835	-0.83191	KRUF family protein	--	EPR59217.1 KRUF family protein [Toxoplasma gondii GT1]	-	-	-	-	GO:0005576//extracellular region	GO:0003674//molecular_function	GO:0008150//biological_process
TGGT1_312120	5.8567	4.09	4.7467	4.9767	4.1967	3.8975	5.7067	-0.517987	-0.303163	-0.234899	-0.480833	-0.587539	-0.0374313	hypothetical protein	--	EPR61059.1 hypothetical protein TGGT1_312120 [Toxoplasma gondii GT1]	-	-	-	-	-	-	-
MSTRG.3060	6.9733	9.27	10.3967	9.1567	9.41	10.55	11.9533	0.410728	0.576212	0.392986	0.432353	0.59733	0.777496	NA	MT-CYB	XP_029214770.1 cytochrome b [Besnoitia besnoiti]	-	-	-	-	GO:0016020//membrane	GO:0009055//electron carrier activity;GO:0016491//oxidoreductase activity	-
TGGT1_221665	1.05	1.17	1.14	1.2533	1.2667	1.255	1.17	0.156119	0.118644	0.255342	0.270686	0.257298	0.156119	hypothetical protein	--	EPR58591.1 hypothetical protein TGGT1_221665 [Toxoplasma gondii GT1]	-	-	-	-	-	-	-
TGGT1_275568	26.5433	39.775	39.4533	37.2233	39.37	40.46	39.5267	0.583514	0.571798	0.487858	0.568749	0.608149	0.57448	GPI transamidase subunit PIG-U protein	--	EPR63265.1 GPI transamidase subunit PIG-U protein [Toxoplasma gondii GT1]	Metabolism;Metabolism	Global and overview maps;Glycan biosynthesis and metabolism	ko01100//Metabolic pathways;ko00563//Glycosylphosphatidylinositol(GPI)-anchor biosynthesis	K05293;K05293	-	-	-
TGGT1_242040	4.0033	5.885	6.1567	4.3167	5.14	6.45	5.5067	0.555853	0.620968	0.108739	0.360579	0.688109	0.459998	hypothetical protein	--	KFG32774.1 putative transmembrane protein, partial [Toxoplasma gondii GAB2-2007-GAL-DOM2]	-	-	-	-	-	-	-
TGGT1_314730	20.11	31.13	31.8333	26.37	31.7067	32.6875	30.5633	0.630392	0.662624	0.390984	0.656875	0.700826	0.603887	ALG6, ALG8 glycosyltransferase family protein	At2g44660	EPR58861.1 ALG6, ALG8 glycosyltransferase family protein [Toxoplasma gondii GT1]	Metabolism;Metabolism	Global and overview maps;Glycan biosynthesis and metabolism	ko01100//Metabolic pathways;ko00510//N-Glycan biosynthesis	K03849;K03849	-	GO:0016758//transferase activity, transferring hexosyl groups	-
TGGT1_261950	223.33	330.535	331.07	289.177	319.447	338.04	342.61	0.565626	0.567959	0.372774	0.516398	0.598017	0.61739	ATP synthase beta subunit ATP-B	Atp5f1b	XP_002365317.1 ATP synthase beta subunit ATP-B [Toxoplasma gondii ME49]	Metabolism;Human Diseases;Human Diseases;Organismal Systems;Metabolism;Human Diseases	Global and overview maps;Neurodegenerative diseases;Neurodegenerative diseases;Environmental adaptation;Energy metabolism;Neurodegenerative diseases	ko01100//Metabolic pathways;ko05016//Huntington disease;ko05010//Alzheimer disease;ko04714//Thermogenesis;ko00190//Oxidative phosphorylation;ko05012//Parkinson disease	K02133;K02133;K02133;K02133;K02133;K02133	GO:0000275//mitochondrial proton-transporting ATP synthase complex, catalytic core F(1);GO:0009288//bacterial-type flagellum;GO:0016469//proton-transporting two-sector ATPase complex;GO:0016471//vacuolar proton-transporting V-type ATPase complex;GO:0030257//type III protein secretion system complex;GO:0045261//proton-transporting ATP synthase complex, catalytic core F(1);GO:0045262//plasma membra…	GO:0003924//GTPase activity;GO:0004386//helicase activity;GO:0005524//ATP binding;GO:0005525//GTP binding;GO:0008186//RNA-dependent ATPase activity;GO:0008553//hydrogen-exporting ATPase activity, phosphorylative mechanism;GO:0016887//ATPase activity;GO:0043531//ADP binding;GO:0046933//proton-transporting ATP synthase activity, rotational mechanism;GO:0046961//proton-transporting ATPase activity, …	GO:0001539//cilium or flagellum-dependent cell motility;GO:0006353//DNA-templated transcription, termination;GO:0009405//pathogenesis;GO:0015986//ATP synthesis coupled proton transport;GO:0015991//ATP hydrolysis coupled proton transport;GO:0030254//protein secretion by the type III secretion system;GO:0046034//ATP metabolic process;GO:1902600//hydrogen ion transmembrane transport
TGGT1_312970	1.12	1.33	1.2767	1.24	1.33	1.3775	1.5933	0.247928	0.188921	0.146841	0.247928	0.298554	0.508519	hypothetical protein	--	EPR60987.1 hypothetical protein TGGT1_312970 [Toxoplasma gondii GT1]	-	-	-	-	-	-	-
TGGT1_411200	1.0267	1.24	1.07	1.03	1.1367	1.3025	1.2033	0.272325	0.0595961	0.00462965	0.146837	0.343269	0.228982	SAG-related sequence protein SRS48Q	--	EPR56806.1 SAG-related sequence protein SRS48Q [Toxoplasma gondii GT1]	-	-	-	-	GO:0016020//membrane	-	-
TGGT1_255380	2.2033	1.505	1.58	1.8267	1.51	1.4525	1.8433	-0.549902	-0.479741	-0.270426	-0.545117	-0.601128	-0.257375	hypothetical protein	--	EPR64035.1 hypothetical protein TGGT1_255380 [Toxoplasma gondii GT1]	-	-	-	-	GO:0030867//rough endoplasmic reticulum membrane	-	GO:0023041//neuronal signal transduction
TGGT1_288450	2.8	1.86	2.44	2.4033	2.54	1.905	2.0733	-0.590124	-0.198546	-0.22041	-0.140598	-0.555636	-0.433498	aldehyde dehydrogenase (NAD) family protein	ALDH12A1	EPR59889.1 aldehyde dehydrogenase (NAD) family protein [Toxoplasma gondii GT1]	Metabolism;Metabolism	Global and overview maps;Amino acid metabolism	ko01100//Metabolic pathways;ko00380//Tryptophan metabolism	K23234;K23234	-	GO:0003842//1-pyrroline-5-carboxylate dehydrogenase activity;GO:0004491//methylmalonate-semialdehyde dehydrogenase (acylating) activity;GO:0004777//succinate-semialdehyde dehydrogenase (NAD+) activity;GO:0008802//betaine-aldehyde dehydrogenase activity;GO:0009013//succinate-semialdehyde dehydrogenase [NAD(P)+] activity;GO:0016491//oxidoreductase activity;GO:0016620//oxidoreductase activity, actin…	GO:0006527//arginine catabolic process;GO:0006562//proline catabolic process;GO:0006574//valine catabolic process;GO:0006578//amino-acid betaine biosynthetic process;GO:0009450//gamma-aminobutyric acid catabolic process;GO:0055114//oxidation-reduction process
TGGT1_251570A	9.5133	12.88	14.45	11.8533	13.6767	14.925	13.4267	0.437115	0.603052	0.317271	0.523702	0.649713	0.497087	CAAX amino terminal protease family protein	--	EPR63272.1 CAAX amino terminal protease family protein [Toxoplasma gondii GT1]	-	-	-	-	-	-	-
TGGT1_243900	1	1.325	1.1267	1.2	1	1.6275	1	0.405992	0.172103	0.263034	0	0.702658	0	hypothetical protein	--	EPR56662.1 hypothetical protein TGGT1_243900 [Toxoplasma gondii GT1]	-	-	-	-	-	-	-
TGGT1_305630	3.5967	5.44	5.44	4.22	5.7167	6.2175	5.4433	0.596933	0.596933	0.230569	0.668509	0.789661	0.597808	hypothetical protein	--	EPR57408.1 hypothetical protein TGGT1_305630 [Toxoplasma gondii GT1]	-	-	-	-	-	GO:0005515//protein binding	-
TGGT1_292260	3.0933	4.26	4.62	2.28	2.4667	5.26	4.8533	0.461707	0.578746	-0.440113	-0.326564	0.765916	0.649819	SAG-related sequence SRS36B	--	AAQ63819.1 SAG5D [Toxoplasma gondii]	-	-	-	-	GO:0016020//membrane	-	-
TGGT1_285940	1.5833	1.51	1.35	1.6667	1.4533	1.3275	1.2467	-0.0683861	-0.229975	0.0740598	-0.123602	-0.254223	-0.34482	hypothetical protein	--	KFG54741.1 male gamete fusion factor [Toxoplasma gondii FOU]	-	-	-	-	-	-	-
TGGT1_320040	9.2	16.255	16.1667	14.49	15.17	15.505	19.6967	0.821178	0.813319	0.655352	0.721515	0.753028	1.09825	CHORD protein	CHORD	XP_002369871.1 CHORD protein [Toxoplasma gondii ME49]	-	-	-	-	-	-	-
TGGT1_285700	14.78	21.745	23.03	19.3	21.3533	23.1925	20.26	0.557037	0.639868	0.384955	0.530813	0.650012	0.454988	ubiquitin fusion degradation protein UFD1AP	--	EPR59398.1 ubiquitin fusion degradation protein UFD1AP [Toxoplasma gondii GT1]	-	-	-	-	-	-	GO:0006511//ubiquitin-dependent protein catabolic process
TGGT1_216375	10.01	11.86	12.84	10.44	13.3867	14.62	11.9733	0.244662	0.359203	0.0606797	0.419358	0.546501	0.258379	hypothetical protein	--	ESS28713.1 putative transmembrane protein [Toxoplasma gondii VEG]	-	-	-	-	GO:0000322//storage vacuole;GO:0000323//lytic vacuole;GO:0000324//fungal-type vacuole;GO:0000329//fungal-type vacuole membrane;GO:0005575//cellular_component;GO:0005622//intracellular;GO:0005623//cell;GO:0005737//cytoplasm;GO:0005773//vacuole;GO:0005774//vacuolar membrane;GO:0016020//membrane;GO:0016021//integral component of membrane;GO:0031090//organelle membrane;GO:0031224//intrinsic component…	GO:0000166//nucleotide binding;GO:0003674//molecular_function;GO:0003824//catalytic activity;GO:0005215//transporter activity;GO:0005310//dicarboxylic acid transmembrane transporter activity;GO:0005342//organic acid transmembrane transporter activity;GO:0005488//binding;GO:0005524//ATP binding;GO:0008144//drug binding;GO:0008509//anion transmembrane transporter activity;GO:0008514//organic anion …	GO:0006518//peptide metabolic process;GO:0006575//cellular modified amino acid metabolic process;GO:0006749//glutathione metabolic process;GO:0006790//sulfur compound metabolic process;GO:0006807//nitrogen compound metabolic process;GO:0006810//transport;GO:0006811//ion transport;GO:0006820//anion transport;GO:0006835//dicarboxylic acid transport;GO:0006996//organelle organization;GO:0007033//vac…
TGGT1_216700	15.9433	21.15	24.5733	19.75	22.53	23.5075	23.8567	0.407707	0.624141	0.308902	0.498897	0.560171	0.581444	hypothetical protein	PDF1B	KFG58442.1 putative peptide deformylase [Toxoplasma gondii RUB]	-	-	-	-	-	GO:0042586//peptide deformylase activity	GO:0006464//cellular protein modification process
TGGT1_255370	20.5233	31.595	32.1467	27.2233	31.3933	31.8275	30.29	0.622434	0.647408	0.407579	0.613194	0.633011	0.561579	TIC20 protein	--	ACB58125.1 putative TIC20 protein [Toxoplasma gondii]	-	-	-	-	-	-	-
TGGT1_216450	90.2067	134.675	136.367	110.647	131.637	134.887	141.637	0.578176	0.596185	0.294654	0.545255	0.58045	0.650889	peptidase, T1 family protein	PAG1	EPR58694.1 peptidase, T1 family protein [Toxoplasma gondii GT1]	Genetic Information Processing	Folding, sorting and degradation	ko03050//Proteasome	K02727	GO:0000502//proteasome complex;GO:0005839//proteasome core complex;GO:0019773//proteasome core complex, alpha-subunit complex	GO:0004175//endopeptidase activity;GO:0004298//threonine-type endopeptidase activity	GO:0006511//ubiquitin-dependent protein catabolic process;GO:0010498//proteasomal protein catabolic process;GO:0051603//proteolysis involved in cellular protein catabolic process
TGGT1_247940	1.3167	1.045	1.0533	1.3	1.1033	1.065	1.0433	-0.333424	-0.32201	-0.0184151	-0.255102	-0.306073	-0.335773	hypothetical protein	--	EPR63705.1 hypothetical protein TGGT1_247940 [Toxoplasma gondii GT1]	-	-	-	-	-	-	-
TGGT1_226270	15.5967	18.73	22.93	17	21.0267	24.735	23.2733	0.26411	0.555996	0.124294	0.430982	0.665313	0.577435	hypothetical protein	--	ESS32658.1 putative transmembrane protein [Toxoplasma gondii VEG]	-	-	-	-	-	-	-
TGGT1_221890	1.4567	1.56	1.47	1.8267	1.5633	1.95	2.08	0.0988422	0.0131124	0.326536	0.101891	0.42077	0.51388	WD domain, G-beta repeat-containing protein	AGAP007244	EPR58531.1 WD domain, G-beta repeat-containing protein [Toxoplasma gondii GT1]	Genetic Information Processing	Translation	ko03008//Ribosome biogenesis in eukaryotes	K14556	-	GO:0005515//protein binding	-
TGGT1_310840	7.72	12.135	12.6033	11.0067	10.84	12.415	15.2767	0.652501	0.707129	0.511709	0.489692	0.685412	0.98466	hypothetical protein	--	EPR61160.1 hypothetical protein TGGT1_310840 [Toxoplasma gondii GT1]	-	-	-	-	-	-	-
TGGT1_232160	50.2	38.745	36.3433	41.03	36.5533	36.2725	33.13	-0.373677	-0.465998	-0.291008	-0.457686	-0.468811	-0.599549	zinc finger, C3HC4 type (RING finger) domain-containing protein	ATL47	EPR64261.1 zinc finger, C3HC4 type (RING finger) domain-containing protein [Toxoplasma gondii GT1]	-	-	-	-	GO:0000109//nucleotide-excision repair complex;GO:0005680//anaphase-promoting complex	GO:0008270//zinc ion binding;GO:0046872//metal ion binding;GO:0061630//ubiquitin protein ligase activity;GO:0097602//cullin family protein binding	GO:0006289//nucleotide-excision repair;GO:0031145//anaphase-promoting complex-dependent proteasomal ubiquitin-dependent protein catabolic process
TGGT1_287180	25.9133	35.645	37.4167	29.1233	34.4433	36.6425	41.1767	0.460007	0.52999	0.168481	0.410531	0.499825	0.668135	hypothetical protein	--	EPR59491.1 hypothetical protein TGGT1_287180 [Toxoplasma gondii GT1]	-	-	-	-	GO:0005730//nucleolus	GO:0003677//DNA binding;GO:0008134//transcription factor binding	GO:0006355//regulation of transcription, DNA-templated
TGGT1_272010	27.7	35.34	39.6467	34.3267	43.9133	38.555	52.9333	0.351416	0.517315	0.309445	0.664772	0.477032	0.93429	Gar1 protein RNA binding region protein	gar1	KYF47066.1 Gar1 protein RNA binding region protein, partial [Toxoplasma gondii ARI]	Genetic Information Processing	Translation	ko03008//Ribosome biogenesis in eukaryotes	K11128	-	-	GO:0001522//pseudouridine synthesis;GO:0042254//ribosome biogenesis
TGGT1_301480B	5.8867	6.195	7.44	6.1167	8.82	6.5125	10.6467	0.0736452	0.337844	0.0552944	0.58332	0.145752	0.854875	hypothetical protein	--	-	-	-	-	-	-	-	-
TGGT1_293260	219.087	150.77	152.367	185.4	163.687	173.817	141.453	-0.539153	-0.523954	-0.240861	-0.420565	-0.333929	-0.631176	ATPase/histidine kinase/DNA gyrase B/HSP90 domain-containing protein	--	EPR57656.1 ATPase/histidine kinase/DNA gyrase B/HSP90 domain-containing protein [Toxoplasma gondii GT1]	-	-	-	-	GO:0016020//membrane	GO:0000156//phosphorelay response regulator activity;GO:0004673//protein histidine kinase activity;GO:0005524//ATP binding	GO:0000160//phosphorelay signal transduction system
TGGT1_239790	55.4467	81.19	79.8033	72.02	80.82	82.375	88.5167	0.5502	0.525347	0.377296	0.543611	0.571105	0.674848	BRCA1 C Terminus (BRCT) domain-containing protein	PES	EPR60440.1 BRCA1 C Terminus (BRCT) domain-containing protein [Toxoplasma gondii GT1]	-	-	-	-	GO:0005730//nucleolus	-	GO:0042254//ribosome biogenesis
TGGT1_202980	34.14	49.31	49.1867	41.35	47.4167	50.1125	52.61	0.530417	0.526805	0.276424	0.473932	0.553707	0.623874	hypothetical protein	rrp12	KFG37715.1 NUC173 domain protein [Toxoplasma gondii GAB2-2007-GAL-DOM2]	-	-	-	-	-	GO:0043565//sequence-specific DNA binding	GO:0090529//cell septum assembly
TGGT1_310250	11.3933	16.01	15.9133	13.5933	14.83	15.5625	18.2233	0.490788	0.482047	0.25471	0.380333	0.449888	0.677599	hypothetical protein	--	EPR60851.1 hypothetical protein TGGT1_310250 [Toxoplasma gondii GT1]	-	-	-	-	-	-	-
TGGT1_263700	478.933	670.155	640.187	591.987	609.717	654.86	759.627	0.48467	0.418668	0.30574	0.348314	0.451362	0.665466	ribosomal protein RPS14	RPS14	XP_002365470.1 ribosomal protein RPS14 [Toxoplasma gondii ME49]	Genetic Information Processing	Translation	ko03010//Ribosome	K02955	GO:0005840//ribosome;GO:0022627//cytosolic small ribosomal subunit	GO:0003735//structural constituent of ribosome;GO:0016740//transferase activity	GO:0006412//translation;GO:0019475//L-lysine catabolic process to acetate
TGGT1_230170	71.9633	61.965	53.01	63.72	49.73	55.19	47.6633	-0.215808	-0.440997	-0.175515	-0.533145	-0.382854	-0.594383	hypothetical protein	--	EPR64169.1 hypothetical protein TGGT1_230170 [Toxoplasma gondii GT1]	-	-	-	-	-	-	-
TGGT1_259240	64.3467	77.06	83.1367	68.0233	76.7667	70.7025	116.123	0.260116	0.369619	0.0801628	0.254614	0.135895	0.851719	ribosomal protein RPS21	RPS21	XP_018637045.1 ribosomal protein RPS21 [Toxoplasma gondii ME49]	Genetic Information Processing	Translation	ko03010//Ribosome	K02971	GO:0005840//ribosome	GO:0003735//structural constituent of ribosome	GO:0006412//translation
TGGT1_247470	74.35	88.965	100.94	84.7133	101.32	107.785	116.113	0.258905	0.441093	0.188256	0.446514	0.535752	0.643129	putative nucleolar protein	nol-56	XP_002367114.1 nucleolar protein, putative [Toxoplasma gondii ME49]	Genetic Information Processing;Human Diseases	Translation;Neurodegenerative disease	ko03008//Ribosome biogenesis in eukaryotes;ko05017//Spinocerebellar ataxia	K14564;K14564	GO:0016021//integral component of membrane	GO:0005219//ryanodine-sensitive calcium-release channel activity	GO:0006360//transcription from RNA polymerase I promoter;GO:0006874//cellular calcium ion homeostasis
TGGT1_267400	279.703	385.465	406.52	348.61	377.117	391.465	469.287	0.462703	0.539429	0.317717	0.431114	0.484986	0.746572	ribosomal protein RPL32	crp-63	XP_002368808.1 ribosomal protein RPL32 [Toxoplasma gondii ME49]	Genetic Information Processing	Translation	ko03010//Ribosome	K02912	GO:0005840//ribosome	GO:0003735//structural constituent of ribosome;GO:0005515//protein binding	GO:0006355//regulation of transcription, DNA-templated;GO:0006412//translation
TGGT1_213580	45.48	79.04	77.32	53.69	74.6067	63.22	99.39	0.797351	0.765609	0.239421	0.714073	0.475149	1.12787	hypothetical protein	--	EPR59545.1 hypothetical protein TGGT1_213580 [Toxoplasma gondii GT1]	-	-	-	-	-	-	-
TGGT1_260260	1011.27	1420.51	1411.12	1315.09	1379.88	1511.21	1600.21	0.490236	0.480664	0.378989	0.448366	0.579536	0.662085	ribosomal protein RPP1	RpLP1	PIM05258.1 ribosomal protein RPP1 [Toxoplasma gondii COUG]	Genetic Information Processing	Translation	ko03010//Ribosome	K02942	-	-	-
TGGT1_250770	797.827	1148.74	1195.25	1021.98	1139.79	1182.61	1262.78	0.525905	0.583169	0.35722	0.514617	0.56783	0.66246	putative eukaryotic initiation factor-4A	EIF4-A	XP_002367359.1 eukaryotic initiation factor-4A, putative [Toxoplasma gondii ME49]	Genetic Information Processing	Translation	ko03013//RNA transport	K03257	GO:0005658//alpha DNA polymerase:primase complex;GO:0009380//excinuclease repair complex	GO:0000166//nucleotide binding;GO:0003676//nucleic acid binding;GO:0003677//DNA binding;GO:0003678//DNA helicase activity;GO:0003688//DNA replication origin binding;GO:0003690//double-stranded DNA binding;GO:0003916//DNA topoisomerase activity;GO:0003917//DNA topoisomerase type I activity;GO:0004003//ATP-dependent DNA helicase activity;GO:0004386//helicase activity;GO:0004812//aminoacyl-tRNA liga…	GO:0006139//nucleobase-containing compound metabolic process;GO:0006260//DNA replication;GO:0006265//DNA topological change;GO:0006268//DNA unwinding involved in DNA replication;GO:0006281//DNA repair;GO:0006289//nucleotide-excision repair;GO:0006310//DNA recombination;GO:0006418//tRNA aminoacylation for protein translation;GO:0043571//maintenance of CRISPR repeat elements
TGGT1_285850	28.81	36.345	37.5533	32.59	34.21	37.545	43.8667	0.335187	0.38237	0.17786	0.247848	0.382051	0.606557	peptidyl-prolyl cis-trans isomerase, FKBP-type domain-containing protein	--	EPR59383.1 peptidyl-prolyl cis-trans isomerase, FKBP-type domain-containing protein [Toxoplasma gondii GT1]	-	-	-	-	GO:0005854//nascent polypeptide-associated complex	GO:0003755//peptidyl-prolyl cis-trans isomerase activity;GO:0051082//unfolded protein binding	GO:0051083//'de novo' cotranslational protein folding
TGGT1_275650	81.02	92.76	115.993	88.1367	109.317	113.81	130.077	0.195225	0.517691	0.121465	0.432164	0.490277	0.683013	hypothetical protein	--	AAC47857.1 p97 [Toxoplasma gondii]	-	-	-	-	-	GO:0003677//DNA binding	-
TGGT1_290590	1.5633	2.07	2.2833	1.7033	2.3167	2.27	2.87	0.405036	0.546526	0.123738	0.567477	0.538098	0.876456	hypothetical protein	gld-2	EPR59791.1 hypothetical protein TGGT1_290590 [Toxoplasma gondii GT1]	-	-	-	-	-	GO:0004652//polynucleotide adenylyltransferase activity;GO:0016779//nucleotidyltransferase activity	GO:0043631//RNA polyadenylation
TGGT1_362290	1.98	1.42	1.11	1.8533	1.41	1	1	-0.47961	-0.834941	-0.095404	-0.489805	-0.9855	-0.9855	hypothetical protein	--	EPR58638.1 hypothetical protein TGGT1_362290 [Toxoplasma gondii GT1]	-	-	-	-	-	-	-
TGGT1_318130A	5.7833	4.045	3.7133	3.9567	3.7067	3.7325	2.7567	-0.515753	-0.639191	-0.547595	-0.641758	-0.631751	-1.06895	Toxoplasma gondii family E protein	--	EPR58246.1 Toxoplasma gondii family E protein, partial [Toxoplasma gondii GT1]	-	-	-	-	-	-	-
TGGT1_293870	61.8233	69.68	82.4033	73.67	82.8767	70.955	104.993	0.172594	0.414551	0.252927	0.422816	0.198754	0.764075	putative thioredoxin	PF14_0545	XP_002370188.1 thioredoxin, putative [Toxoplasma gondii ME49]	Human Diseases;Human Diseases;Organismal Systems	Infectious diseases;Cardiovascular diseases;Immune system	ko05132//Salmonella infection;ko05418//Fluid shear stress and atherosclerosis;ko04621//NOD-like receptor signaling pathway	K03671;K03671;K03671	GO:0005737//cytoplasm	GO:0003756//protein disulfide isomerase activity;GO:0015035//protein disulfide oxidoreductase activity;GO:0015036//disulfide oxidoreductase activity;GO:0016209//antioxidant activity;GO:0016491//oxidoreductase activity;GO:0016667//oxidoreductase activity, acting on a sulfur group of donors	GO:0006457//protein folding;GO:0006790//sulfur compound metabolic process;GO:0055114//oxidation-reduction process
TGGT1_284602	1.0667	1.105	1.21	1.2567	1.1267	1.0725	1.4567	0.0508919	0.181853	0.236486	0.0789489	0.00782316	0.449549	E1-E2 ATPase subfamily protein	Os04g0656100	EPR59327.1 E1-E2 ATPase subfamily protein [Toxoplasma gondii GT1]	Metabolism;Metabolism	Global and overview maps;Energy metabolism	ko01100//Metabolic pathways;ko00190//Oxidative phosphorylation	K01535;K01535	GO:0031004//potassium ion-transporting ATPase complex	GO:0004008//copper-exporting ATPase activity;GO:0004647//phosphoserine phosphatase activity;GO:0005375//copper ion transmembrane transporter activity;GO:0005388//calcium-transporting ATPase activity;GO:0008556//potassium-transporting ATPase activity;GO:0008967//phosphoglycolate phosphatase activity;GO:0015434//cadmium-transporting ATPase activity;GO:0015444//magnesium-importing ATPase activity;GO…	GO:0006545//glycine biosynthetic process;GO:0006564//L-serine biosynthetic process;GO:0006813//potassium ion transport;GO:0006816//calcium ion transport;GO:0006825//copper ion transport;GO:0008152//metabolic process;GO:0009103//lipopolysaccharide biosynthetic process;GO:0015691//cadmium ion transport;GO:0015693//magnesium ion transport;GO:0030001//metal ion transport
TGGT1_213780	15.1467	18.835	21.6367	11.2267	16.5567	18.385	24.95	0.314413	0.514477	-0.43207	0.128412	0.279526	0.720036	radical SAM domain-containing protein	Mocs1	EPR59567.1 radical SAM domain-containing protein [Toxoplasma gondii GT1]	Metabolism;Metabolism	Global and overview maps;Metabolism of cofactors and vitamins	ko01100//Metabolic pathways;ko00790//Folate biosynthesis	K20967;K20967	GO:0019008//molybdopterin synthase complex	GO:0003824//catalytic activity;GO:0016491//oxidoreductase activity;GO:0016831//carboxy-lyase activity;GO:0043365//[formate-C-acetyltransferase]-activating enzyme activity;GO:0051536//iron-sulfur cluster binding;GO:0051539//4 iron, 4 sulfur cluster binding;GO:0070283//radical SAM enzyme activity	GO:0006400//tRNA modification;GO:0006777//Mo-molybdopterin cofactor biosynthetic process;GO:0006783//heme biosynthetic process;GO:0006785//heme b biosynthetic process;GO:0008150//biological_process;GO:0009058//biosynthetic process;GO:0009265//2'-deoxyribonucleotide biosynthetic process;GO:0017000//antibiotic biosynthetic process;GO:0018149//peptide cross-linking;GO:0018189//pyrroloquinoline quino…
TGGT1_213350	301.353	413.39	416.433	357.813	395.807	425.683	503.673	0.456048	0.46663	0.247751	0.39334	0.498322	0.741032	ribosomal protein RPS15	RPS15	XP_002371074.1 ribosomal protein RPS15 [Toxoplasma gondii ME49]	Genetic Information Processing	Translation	ko03010//Ribosome	K02958	GO:0000314//organellar small ribosomal subunit;GO:0005840//ribosome;GO:0022627//cytosolic small ribosomal subunit	GO:0003677//DNA binding;GO:0003735//structural constituent of ribosome;GO:0008270//zinc ion binding	GO:0006412//translation
TGGT1_226410	820.283	1128.09	1101.45	1023.27	1094.57	1120.85	1238.89	0.459682	0.425214	0.318988	0.416166	0.450399	0.594854	EF-1 guanine nucleotide exchange domain-containing protein	At1g30230	EPR62260.1 EF-1 guanine nucleotide exchange domain-containing protein [Toxoplasma gondii GT1]	-	-	-	-	GO:0019867//outer membrane	GO:0003746//translation elongation factor activity	GO:0006414//translational elongation;GO:0006448//regulation of translational elongation
TGGT1_301480	19.3467	24.305	22.6067	22.0733	26.05	24.7575	29.57	0.329166	0.224663	0.190215	0.429196	0.355778	0.612047	hypothetical protein	--	KYK63189.1 hypothetical protein TGPRC2_427040, partial [Toxoplasma gondii TgCatPRC2]	-	-	-	-	-	GO:0005515//protein binding	-
TGGT1_249740	16.15	19.57	21.08	18.5633	20.0667	19.875	31.8867	0.27711	0.384341	0.200919	0.313269	0.299421	0.981421	translation machinery associated tma7 protein	--	KFH03713.1 translation machinery associated tma7 protein [Toxoplasma gondii MAS]	-	-	-	-	-	-	-
TGGT1_218720	77.9067	57.64	53.0733	63.7233	58.0967	62.875	51.0233	-0.434677	-0.553761	-0.289926	-0.423291	-0.309261	-0.610591	calcium-dependent protein kinase CDPK6	CPK1	EPR63791.1 calcium-dependent protein kinase CDPK6 [Toxoplasma gondii GT1]	Environmental Information Processing;Organismal Systems;Organismal Systems;Human Diseases	Signal transduction;Endocrine system;Endocrine system;Cancers	ko04020//Calcium signaling pathway;ko04921//Oxytocin signaling pathway;ko04925//Aldosterone synthesis and secretion;ko05214//Glioma	K08794;K08794;K08794;K08794	-	GO:0004672//protein kinase activity;GO:0005509//calcium ion binding;GO:0005515//protein binding;GO:0005524//ATP binding	GO:0006468//protein phosphorylation
TGGT1_245680	487.733	674.12	649.33	615.29	645.56	680.077	761.93	0.466913	0.412859	0.335174	0.404459	0.479607	0.643566	ribosomal protein RPL21	RPL21E	XP_002366998.1 ribosomal protein RPL21 [Toxoplasma gondii ME49]	Genetic Information Processing	Translation	ko03010//Ribosome	K02889	GO:0005840//ribosome	GO:0003735//structural constituent of ribosome	GO:0006412//translation
TGGT1_296340	2.03	2.68	3.4833	1.82	2.3667	3.0225	4.9667	0.400753	0.778975	-0.157541	0.221397	0.574263	1.29081	hypothetical protein	--	EPR57086.1 hypothetical protein TGGT1_296340 [Toxoplasma gondii GT1]	-	-	-	-	-	-	-
TGGT1_255320	25.3067	32.915	36.9833	30.3033	35.58	35.05	40.83	0.379226	0.547355	0.259956	0.491547	0.469895	0.69011	mRNA turnover 4 (MRT4) family protein	CTHT_0025680	EPR64029.1 mRNA turnover 4 (MRT4) family protein [Toxoplasma gondii GT1]	-	-	-	-	-	GO:0017056//structural constituent of nuclear pore	GO:0042254//ribosome biogenesis
TGGT1_215270	22.0867	26.885	31.5267	26.24	29.6567	28.1875	35.4567	0.283624	0.513396	0.24859	0.42518	0.351878	0.68288	hypothetical protein	--	EPR60032.1 hypothetical protein TGGT1_215270 [Toxoplasma gondii GT1]	-	-	-	-	-	-	-
TGGT1_215260	33.67	44.495	47.77	39.3233	47.3467	48.9875	52.4633	0.40218	0.504641	0.223921	0.4918	0.54095	0.639845	carbamoylphosphate synthetase	pyrABCN	EPR60031.1 carbamoylphosphate synthetase [Toxoplasma gondii GT1]	Metabolism;Metabolism;Metabolism	Global and overview maps;Nucleotide metabolism;Amino acid metabolism	ko01100//Metabolic pathways;ko00240//Pyrimidine metabolism;ko00250//Alanine, aspartate and glutamate metabolism	K11540;K11540;K11540	GO:0005737//cytoplasm;GO:0005951//carbamoyl-phosphate synthase complex;GO:0009317//acetyl-CoA carboxylase complex	GO:0000107//imidazoleglycerol-phosphate synthase activity;GO:0003883//CTP synthase activity;GO:0003922//GMP synthase (glutamine-hydrolyzing) activity;GO:0003989//acetyl-CoA carboxylase activity;GO:0004049//anthranilate synthase activity;GO:0004075//biotin carboxylase activity;GO:0004088//carbamoyl-phosphate synthase (glutamine-hydrolyzing) activity;GO:0004637//phosphoribosylamine-glycine ligase a…	GO:0000105//histidine biosynthetic process;GO:0000162//tryptophan biosynthetic process;GO:0006094//gluconeogenesis;GO:0006177//GMP biosynthetic process;GO:0006189//'de novo' IMP biosynthetic process;GO:0006508//proteolysis;GO:0006633//fatty acid biosynthetic process;GO:0006813//potassium ion transport;GO:0008652//cellular amino acid biosynthetic process;GO:0009152//purine ribonucleotide biosynthe…
TGGT1_217940	2.1	2.05	1.82	1.7767	1.6	1.7425	1.34	-0.0347654	-0.206451	-0.241189	-0.392317	-0.269231	-0.648156	hypothetical protein	--	EPR63781.1 hypothetical protein TGGT1_217940, partial [Toxoplasma gondii GT1]	-	-	-	-	-	-	GO:0016032//viral process
TGGT1_205510	83.1767	108.605	114.467	95.0267	109.663	112.983	126.357	0.384839	0.460677	0.192153	0.398829	0.441848	0.603251	putative nucleolar protein 5	NOP5-2	EPR61445.1 putative nucleolar protein 5 [Toxoplasma gondii GT1]	Genetic Information Processing	Translation	ko03008//Ribosome biogenesis in eukaryotes	K14565	-	-	-
TGGT1_310410	6.7333	9.01	9.0767	7	8.59	8.96	9.6867	0.420213	0.430854	0.0560412	0.351344	0.412185	0.524692	WD domain, G-beta repeat-containing protein	Wdr6	EPR60888.1 WD domain, G-beta repeat-containing protein [Toxoplasma gondii GT1]	-	-	-	-	-	GO:0005515//protein binding	-
TGGT1_214490	20.83	30.425	29.84	27.3233	29.4633	30.36	31.7467	0.546594	0.518585	0.391469	0.500256	0.543509	0.607944	peptidase M16 inactive domain-containing protein	C05D11.1	EPR60183.1 peptidase M16 inactive domain-containing protein [Toxoplasma gondii GT1]	-	-	-	-	-	-	-
TGGT1_301480A	13.5033	17.545	16.0067	15.7433	18.4267	17.9125	20.0667	0.377748	0.245364	0.221426	0.448486	0.407655	0.571491	hypothetical protein	--	EPR57173.1 hypothetical protein TGGT1_301480A, partial [Toxoplasma gondii GT1]	-	-	-	-	-	-	-
TGGT1_209720	94.0467	125.865	136.913	111.793	131.85	133.425	158.313	0.420428	0.541813	0.249385	0.487448	0.50458	0.751333	hypothetical protein	--	ESS29496.1 putative transmembrane protein [Toxoplasma gondii VEG]	-	-	-	-	-	-	-
TGGT1_286770	31.9333	35.18	39.15	27.7133	35.34	30.9325	50.5867	0.139694	0.293951	-0.204483	0.14624	-0.0459382	0.663696	hypothetical protein	--	KYK68893.1 putative transmembrane protein [Toxoplasma gondii TgCatPRC2]	-	-	-	-	GO:0005737//cytoplasm	GO:0003723//RNA binding	GO:0006406//mRNA export from nucleus
TGGT1_286510	26.36	35.1	36.05	34.1533	37.2333	36.8625	39.6767	0.413121	0.451649	0.373675	0.498243	0.483804	0.589942	hypothetical protein	--	ESS30691.1 GPI biosynthesis family Pig-F protein [Toxoplasma gondii VEG]	-	-	-	-	GO:0005789//endoplasmic reticulum membrane	-	GO:0006506//GPI anchor biosynthetic process
TGGT1_234930	46.7167	56.72	63.5967	53.1567	58.7967	60.875	72.4067	0.279919	0.445014	0.186313	0.331797	0.381911	0.632185	SAG-related sequence SRS43	--	EPR61897.1 SAG-related sequence SRS43 [Toxoplasma gondii GT1]	-	-	-	-	GO:0016020//membrane	GO:0003677//DNA binding;GO:0009036//Type II site-specific deoxyribonuclease activity	GO:0009307//DNA restriction-modification system
TGGT1_204500	7.79	12.445	10.6333	9.96	11.16	10.2225	12.8667	0.675871	0.448894	0.354522	0.518642	0.392053	0.723947	hypothetical protein	--	EPR61500.1 hypothetical protein TGGT1_204500 [Toxoplasma gondii GT1]	-	-	-	-	GO:0005886//plasma membrane;GO:0016021//integral component of membrane	-	-
TGGT1_225080	636.347	829.975	818.343	795.66	790.043	853.285	960.48	0.383255	0.362893	0.322339	0.312119	0.423215	0.593943	ribosomal protein RPS18	RPS18	XP_002366181.1 ribosomal protein RPS18 [Toxoplasma gondii ME49]	Genetic Information Processing	Translation	ko03010//Ribosome	K02964	GO:0005840//ribosome;GO:0009898//cytoplasmic side of plasma membrane;GO:0022627//cytosolic small ribosomal subunit	GO:0003723//RNA binding;GO:0003735//structural constituent of ribosome;GO:0015450//P-P-bond-hydrolysis-driven protein transmembrane transporter activity;GO:0016887//ATPase activity	GO:0006412//translation;GO:0043952//protein transport by the Sec complex
TGGT1_313840	8.84	10.71	12.4033	6.9233	14.5467	11.1625	17.6333	0.27684	0.488606	-0.352587	0.718574	0.336542	0.996184	hypothetical protein	--	EPR61243.1 hypothetical protein TGGT1_313840 [Toxoplasma gondii GT1]	-	-	-	-	-	-	-
TGGT1_234450	838.047	1110.31	1065.93	1026.56	1078.76	1114.52	1339.82	0.40586	0.347015	0.292715	0.364267	0.411317	0.676937	ribosomal protein RPS15A	RPS15A	XP_002368885.2 ribosomal protein RPS15A [Toxoplasma gondii ME49]	Genetic Information Processing	Translation	ko03010//Ribosome	K02957	GO:0005840//ribosome	GO:0003735//structural constituent of ribosome	GO:0006412//translation
TGGT1_273460	197.733	277.36	285.38	239.827	275.833	289.228	303.057	0.488204	0.529328	0.278436	0.480241	0.548649	0.616032	eukaryotic translation initiation factor 3 subunit 6 interacting protein	eif3l	XP_002365947.1 eukaryotic translation initiation factor 3 subunit 6 interacting protein [Toxoplasma gondii ME49]	-	-	-	-	GO:0005737//cytoplasm;GO:0005852//eukaryotic translation initiation factor 3 complex	GO:0003743//translation initiation factor activity	-
TGGT1_252640	1.2867	1.05	1.0267	1.0267	1.0867	1.0475	1.01	-0.293286	-0.325661	-0.325661	-0.243722	-0.296725	-0.34932	P-type ATPase PMA1	MJ1226	EPR59179.1 P-type ATPase PMA1 [Toxoplasma gondii GT1]	Metabolism;Metabolism	Global and overview maps;Energy metabolism	ko01100//Metabolic pathways;ko00190//Oxidative phosphorylation	K01535;K01535	GO:0031004//potassium ion-transporting ATPase complex	GO:0004008//copper-exporting ATPase activity;GO:0004647//phosphoserine phosphatase activity;GO:0005375//copper ion transmembrane transporter activity;GO:0005388//calcium-transporting ATPase activity;GO:0008556//potassium-transporting ATPase activity;GO:0008967//phosphoglycolate phosphatase activity;GO:0015434//cadmium-transporting ATPase activity;GO:0015444//magnesium-importing ATPase activity;GO…	GO:0006545//glycine biosynthetic process;GO:0006564//L-serine biosynthetic process;GO:0006813//potassium ion transport;GO:0006816//calcium ion transport;GO:0006825//copper ion transport;GO:0008152//metabolic process;GO:0009103//lipopolysaccharide biosynthetic process;GO:0015691//cadmium ion transport;GO:0015693//magnesium ion transport;GO:0030001//metal ion transport
MSTRG.4376	19.1933	22.615	27.7967	21.47	25.3367	24.9725	28.79	0.236677	0.534311	0.161719	0.400626	0.379737	0.584965	NA	--	KEP61991.1 UNVERIFIED_CONTAM: hypothetical protein HHA_454060 [Hammondia hammondi]	-	-	-	-	-	-	GO:0006952//defense response
TGGT1_278530	147.877	201.96	264.447	196.397	247.36	216.59	307.1	0.449675	0.838582	0.409376	0.742217	0.550572	1.05431	putative multiprotein bridging factor type 1 family transcriptional co-activator	MBF1B	XP_002370556.1 multiprotein bridging factor type 1 family transcriptional co-activator, putative [Toxoplasma gondii ME49]	-	-	-	-	-	-	GO:0000077//DNA damage checkpoint
TGGT1_289750	410.84	518.18	524.38	450.193	518.35	500.28	657.837	0.334877	0.352036	0.131968	0.33535	0.284159	0.679153	ribosomal-ubiquitin protein RPL40	RpL40	XP_002368400.1 ribosomal-ubiquitin protein RPL40 [Toxoplasma gondii ME49]	Genetic Information Processing	Translation	ko03010//Ribosome	K02927	GO:0005840//ribosome	GO:0003735//structural constituent of ribosome;GO:0005515//protein binding	GO:0006289//nucleotide-excision repair;GO:0006412//translation
TGGT1_318130B	3.27	2.665	2.3033	2.5167	2.44	2.605	1.9367	-0.295155	-0.505588	-0.377757	-0.422409	-0.328007	-0.75569	Toxoplasma gondii family E protein	--	EPR58229.1 Toxoplasma gondii family E protein, partial [Toxoplasma gondii GT1]	-	-	-	-	-	-	-
TGGT1_311430	119.67	146.575	157.12	129.443	150.35	161.56	185.633	0.292578	0.392805	0.113259	0.329263	0.433009	0.633394	fibrillarin	Fib	EPR61107.1 fibrillarin [Toxoplasma gondii GT1]	Genetic Information Processing	Translation	ko03008//Ribosome biogenesis in eukaryotes	K14563	GO:0031515//tRNA (m1A) methyltransferase complex	GO:0003723//RNA binding;GO:0008168//methyltransferase activity;GO:0008649//rRNA methyltransferase activity;GO:0016429//tRNA (adenine-N1-)-methyltransferase activity	GO:0000154//rRNA modification;GO:0006364//rRNA processing;GO:0030488//tRNA methylation
TGGT1_242680	49.6733	68.33	63.29	63.25	66.4433	67.7	77.6433	0.460049	0.349507	0.348595	0.419653	0.446685	0.644391	ribosomal protein RPL24e	RLP24	EPR60633.1 ribosomal protein RPL24e [Toxoplasma gondii GT1]	Genetic Information Processing	Translation	ko03010//Ribosome	K02896	-	GO:0008270//zinc ion binding;GO:0070336//flap-structured DNA binding	GO:0000736//double-strand break repair via single-strand annealing, removal of nonhomologous ends
TGGT1_226430	140.017	183.24	193.837	162.207	180.613	195.265	224.02	0.388136	0.469243	0.212235	0.367305	0.479834	0.678029	reticulon protein	--	EPR62258.1 reticulon protein [Toxoplasma gondii GT1]	-	-	-	-	-	-	GO:0016032//viral process
TGGT1_217920	1.3833	1.65	2.0867	1.4967	1.87	1.77	2.3667	0.254352	0.593109	0.113671	0.434924	0.355635	0.774763	hypothetical protein	--	EPR63779.1 hypothetical protein TGGT1_217920 [Toxoplasma gondii GT1]	-	-	-	-	-	-	-
TGGT1_262040	60.3033	64.945	83.04	67.2367	87.0533	86.735	97.72	0.106982	0.461569	0.157012	0.529662	0.524377	0.696417	SAC3/GANP family protein	EIF3K	XP_002365326.1 SAC3/GANP family protein [Toxoplasma gondii ME49]	-	-	-	-	-	-	-
MSTRG.1087	1.55	2.515	2.26	1.91	2.4233	2.1025	3.06	0.69829	0.544055	0.301304	0.644705	0.439838	0.981263	NA	--	-	-	-	-	-	-	-	-
TGGT1_230460	4.78	5.71	6.1167	5.44	5.4467	6.1675	7.1333	0.25648	0.355743	0.186596	0.188372	0.367675	0.577559	Dpy-30 motif protein	AK7	EPR64152.1 Dpy-30 motif protein [Toxoplasma gondii GT1]	Metabolism;Metabolism;Metabolism	Global and overview maps;Nucleotide metabolism;Metabolism of cofactors and vitamins	ko01100//Metabolic pathways;ko00230//Purine metabolism;ko00730//Thiamine metabolism	K00939;K00939;K00939	-	GO:0004386//helicase activity;GO:0005524//ATP binding;GO:0016301//kinase activity;GO:0016887//ATPase activity	GO:0006323//DNA packaging
TGGT1_240600	201.873	287.81	299.653	259.19	296.277	272.717	322.24	0.511667	0.569844	0.36056	0.553495	0.433957	0.674685	putative chaperonin cpn60	groL2	EPR60533.1 putative chaperonin cpn60 [Toxoplasma gondii GT1]	Genetic Information Processing;Human Diseases;Organismal Systems;Human Diseases;Human Diseases	Folding, sorting and degradation;Infectious diseases;Aging;Infectious diseases;Endocrine and metabolic diseases	ko03018//RNA degradation;ko05152//Tuberculosis;ko04212//Longevity regulating pathway - worm;ko05134//Legionellosis;ko04940//Type I diabetes mellitus	K04077;K04077;K04077;K04077;K04077	-	GO:0005515//protein binding;GO:0005524//ATP binding;GO:0016887//ATPase activity	GO:0006457//protein folding
TGGT1_254140	1.1467	2.045	1.7667	1.71	2.19	1.43	3.48	0.834613	0.623569	0.576508	0.933443	0.318527	1.6016	DNA-directed RNA polymerase II RPABC4	NRPB12	XP_002369468.2 DNA-directed RNA polymerase II RPABC4 [Toxoplasma gondii ME49]	Human Diseases;Genetic Information Processing;Organismal Systems	Neurodegenerative diseases;Transcription;Immune system	ko05016//Huntington disease;ko03020//RNA polymerase;ko04623//Cytosolic DNA-sensing pathway	K03009;K03009;K03009	GO:0005634//nucleus	GO:0003677//DNA binding;GO:0003899//DNA-directed RNA polymerase activity;GO:0008270//zinc ion binding;GO:0016151//nickel cation binding;GO:0016846//carbon-sulfur lyase activity	GO:0006351//transcription, DNA-templated;GO:0006355//regulation of transcription, DNA-templated;GO:0051604//protein maturation
TGGT1_229250A	25.8867	26.56	35.5133	21.4833	29.1067	26.35	43.47	0.0370441	0.456148	-0.268995	0.16914	0.0255919	0.747809	ribosomal protein RPL28	--	XP_002367869.1 ribosomal protein RPL28 [Toxoplasma gondii ME49]	Genetic Information Processing	Translation	ko03010//Ribosome	K02903	-	-	-
TGGT1_320200	6.6	12.515	10.4333	7.25	10.7033	9.1325	13.6967	0.92312	0.660658	0.135515	0.697518	0.468544	1.05329	SAG-related sequence SRS16A	--	XP_002369887.1 SAG-related sequence SRS16A [Toxoplasma gondii ME49]	-	-	-	-	GO:0016020//membrane	-	-
TGGT1_249250	272.403	318.78	340.657	319.217	346.837	347.63	446.803	0.226817	0.322574	0.228792	0.348512	0.351808	0.713896	ribosomal protein RPL35A	RPL35AC	XP_002367259.1 ribosomal protein RPL35A [Toxoplasma gondii ME49]	Genetic Information Processing	Translation	ko03010//Ribosome	K02917	GO:0005840//ribosome	GO:0003735//structural constituent of ribosome	GO:0006364//rRNA processing;GO:0006412//translation
TGGT1_251680	223.397	318.11	273.253	280.187	292.997	306.572	346.107	0.509918	0.290631	0.326781	0.391277	0.45662	0.631609	putative histamine-releasing factor	TCTP	XP_002367410.1 histamine-releasing factor, putative [Toxoplasma gondii ME49]	-	-	-	-	-	-	-
MSTRG.5129	1.4467	1.865	1.97	1.97	1.7867	2.1375	2.5367	0.36641	0.44543	0.44543	0.304532	0.563159	0.810187	NA	--	CEL74380.1 TPA: hypothetical protein BN1205_074565 [Toxoplasma gondii VEG]	-	-	-	-	-	GO:0003968//RNA-directed RNA polymerase activity;GO:0004197//cysteine-type endopeptidase activity;GO:0004252//serine-type endopeptidase activity;GO:0017111//nucleoside-triphosphatase activity	-
TGGT1_276170	205.893	148.41	149.217	176.22	143.3	159.673	137.53	-0.472309	-0.464488	-0.224519	-0.522858	-0.366781	-0.582151	phosphatidylinositol 3- and 4-kinase	PI4KG8	EPR59239.1 phosphatidylinositol 3- and 4-kinase [Toxoplasma gondii GT1]	-	-	-	-	-	-	-
TGGT1_212290	367.21	505.63	503.077	449.003	463.6	503.438	568.577	0.461477	0.454173	0.290121	0.336275	0.455207	0.63075	ribosomal protein RPS19	RPS19B	EPR61910.1 ribosomal protein RPS19 [Toxoplasma gondii GT1]	Genetic Information Processing	Translation	ko03010//Ribosome	K02966	GO:0005840//ribosome	GO:0003735//structural constituent of ribosome	GO:0006412//translation
TGGT1_266470	6.3567	9.925	8.4967	8.2933	8.1267	9.97	12.58	0.642789	0.418625	0.383668	0.354392	0.649316	0.984782	hypothetical protein	--	EPR57160.1 hypothetical protein TGGT1_266470 [Toxoplasma gondii GT1]	-	-	-	-	-	-	-
TGGT1_222870	15.9033	19.05	18.8067	17.2133	21.21	20.445	24.5767	0.260465	0.241921	0.114198	0.415418	0.362422	0.627965	hypothetical protein	--	XP_018638323.1 hypothetical protein TGME49_222870 [Toxoplasma gondii ME49]	-	-	-	-	-	-	-
TGGT1_314690	16.3433	23.05	23.74	20.7967	23.11	23.115	25.0933	0.496067	0.538621	0.347655	0.499818	0.50013	0.618603	hypothetical protein	--	ESS35416.1 matrix protein MMP37 [Toxoplasma gondii VEG]	-	-	-	-	-	GO:0004605//phosphatidate cytidylyltransferase activity	GO:0032049//cardiolipin biosynthetic process
TGGT1_231140	521.81	660.22	689.227	588.487	673.2	647.875	804.733	0.339422	0.401454	0.173485	0.367511	0.312191	0.624986	ribosomal protein RPS25	RPS25D	KFG63655.1 ribosomal protein RPS25 [Toxoplasma gondii RUB]	Genetic Information Processing	Translation	ko03010//Ribosome	K02975	-	GO:0003677//DNA binding;GO:0003700//transcription factor activity, sequence-specific DNA binding	GO:0006355//regulation of transcription, DNA-templated
TGGT1_241130	5.97	8.735	9.4033	5.6767	7.1567	7.62	10.4467	0.549077	0.655436	-0.0726784	0.261564	0.35206	0.807244	hypothetical protein	--	EPR60572.1 hypothetical protein TGGT1_241130 [Toxoplasma gondii GT1]	-	-	-	-	-	-	-
TGGT1_216410	39.11	48.33	48.5633	45.08	56.1667	50.99	64.14	0.305381	0.312329	0.20495	0.522178	0.382677	0.713687	hypothetical protein	--	ESS28709.1 putative apicomplexan specific protein [Toxoplasma gondii VEG]	-	-	-	-	-	GO:0045145//single-stranded DNA 5'-3' exodeoxyribonuclease activity	-
TGGT1_221922	24.3	30.2	34.33	32.78	33.84	35.945	35.9867	0.313592	0.498514	0.43186	0.477773	0.564835	0.566507	NifU family domain-containing protein	--	EPR58537.1 NifU family domain-containing protein [Toxoplasma gondii GT1]	-	-	-	-	-	GO:0003674//molecular_function;GO:0005198//structural molecule activity;GO:0005506//iron ion binding;GO:0051536//iron-sulfur cluster binding	GO:0009399//nitrogen fixation;GO:0016226//iron-sulfur cluster assembly
TGGT1_238250	66.6767	82.46	76.6167	59.9633	86.0133	70	100.177	0.306512	0.200476	-0.153103	0.367377	0.0701722	0.587292	ribosomal protein RPL36	RL36	XP_002366517.1 ribosomal protein RPL36 [Toxoplasma gondii ME49]	Genetic Information Processing	Translation	ko03010//Ribosome	K02920	GO:0005840//ribosome	GO:0003735//structural constituent of ribosome	GO:0006412//translation
TGGT1_359000	1.8567	2.65	3.07	1.9267	2.9033	2.4925	3.8633	0.513252	0.725498	0.0533912	0.644953	0.424853	1.05709	hypothetical protein	--	EPR63661.1 hypothetical protein TGGT1_359000 [Toxoplasma gondii GT1]	-	-	-	-	-	-	-
MSTRG.4315	3.06	3.705	4.3733	3.23	4.4167	4.035	4.8067	0.275942	0.515191	0.0780025	0.529437	0.399037	0.651515	NA	--	-	-	-	-	-	-	-	-
TGGT1_258060	60.23	74.075	79.5733	70.66	83.3233	89.4925	95.5967	0.298504	0.401802	0.230411	0.468238	0.571285	0.666479	putative myosin heavy chain	--	EPR62889.1 putative myosin heavy chain [Toxoplasma gondii GT1]	-	-	-	-	-	-	-
TGGT1_265990	10.5833	14.96	14.7833	13.7767	13.4267	14.785	16.97	0.499321	0.482179	0.380441	0.343315	0.482345	0.681197	hypothetical protein	--	EPR57294.1 hypothetical protein TGGT1_265990 [Toxoplasma gondii GT1]	-	-	-	-	-	-	-
TGGT1_309810	302.07	366.865	366.02	334.277	345.437	373.757	459.457	0.280366	0.27704	0.14616	0.193538	0.30722	0.605046	ribosomal protein RPP2	RpLP2	XP_002364228.1 ribosomal protein RPP2 [Toxoplasma gondii ME49]	Genetic Information Processing	Translation	ko03010//Ribosome	K02943	-	-	-
TGGT1_286420A	1569.18	2241.89	2199.04	1954.07	2112.94	2261.16	2437.24	0.514704	0.486868	0.316472	0.429244	0.527058	0.635242	putative elongation factor 1-alpha (EF-1-ALPHA)	MEF-1	EPR59423.1 putative elongation factor 1-alpha (EF-1-ALPHA), partial [Toxoplasma gondii GT1]	Genetic Information Processing;Human Diseases;Human Diseases	Translation;Infectious diseases;Infectious diseases	ko03013//RNA transport;ko05134//Legionellosis;ko05140//Leishmaniasis	K03231;K03231;K03231	GO:0005737//cytoplasm	GO:0003743//translation initiation factor activity;GO:0003746//translation elongation factor activity;GO:0003747//translation release factor activity;GO:0003924//GTPase activity;GO:0004781//sulfate adenylyltransferase (ATP) activity;GO:0005525//GTP binding;GO:0016620//oxidoreductase activity, acting on the aldehyde or oxo group of donors, NAD or NADP as acceptor;GO:0043022//ribosome binding;GO:00…	GO:0000103//sulfate assimilation;GO:0001514//selenocysteine incorporation;GO:0006412//translation;GO:0006413//translational initiation;GO:0006414//translational elongation;GO:0006415//translational termination;GO:0006950//response to stress;GO:0008652//cellular amino acid biosynthetic process;GO:0042254//ribosome biogenesis;GO:0055114//oxidation-reduction process
TGGT1_253530	5.8067	6.025	6.5233	5.5833	7.51	7.795	10.7867	0.0532427	0.167883	-0.0566004	0.371094	0.424831	0.893463	hypothetical protein	--	ESS30351.1 rpp14 family protein [Toxoplasma gondii VEG]	-	-	-	-	-	GO:0004540//ribonuclease activity	GO:0008033//tRNA processing
TGGT1_223685	14.99	21.235	22.58	16.7567	21.89	20.415	24.5233	0.502444	0.591045	0.160738	0.546272	0.445629	0.710153	hypothetical protein	--	XP_018635906.1 hypothetical protein TGME49_223685 [Toxoplasma gondii ME49]	-	-	-	-	-	-	-
TGGT1_217620	10.7267	14.12	15.8633	13.96	15.3867	15.2125	16.8533	0.396534	0.564487	0.380093	0.520478	0.504051	0.651825	hypothetical protein	infA	RQX71830.1 putative translation initiation factor [Toxoplasma gondii CAST]	-	-	-	-	-	GO:0003723//RNA binding;GO:0003743//translation initiation factor activity	GO:0006413//translational initiation
TGGT1_222935	1.59	1.535	1.2267	1.9533	1.4167	1.2775	1.12	-0.0507881	-0.374244	0.296887	-0.166492	-0.315703	-0.505528	hypothetical protein	--	EPR58441.1 hypothetical protein TGGT1_222935 [Toxoplasma gondii GT1]	-	-	-	-	-	GO:0005524//ATP binding	GO:0007059//chromosome segregation;GO:0030261//chromosome condensation
TGGT1_291150	6.4233	7.475	8.4533	7.0767	9.1933	8.13	9.9033	0.218759	0.3962	0.139762	0.517268	0.339941	0.624595	hypothetical protein	--	EPR59841.1 hypothetical protein TGGT1_291150 [Toxoplasma gondii GT1]	-	-	-	-	-	-	-
TGGT1_205470	809.87	1200.1	1197.23	1023.26	1151.97	1209.6	1260.52	0.567392	0.563938	0.337411	0.508341	0.578762	0.638261	putative translation elongation factor 2 family protein	tef2	PIM02405.1 putative translation elongation factor 2 family protein [Toxoplasma gondii COUG]	Organismal Systems;Environmental Information Processing	Endocrine system;Signal transduction	ko04921//Oxytocin signaling pathway;ko04152//AMPK signaling pathway	K03234;K03234	GO:0005737//cytoplasm;GO:0009288//bacterial-type flagellum	GO:0003677//DNA binding;GO:0003700//transcription factor activity, sequence-specific DNA binding;GO:0003743//translation initiation factor activity;GO:0003746//translation elongation factor activity;GO:0003747//translation release factor activity;GO:0003824//catalytic activity;GO:0003924//GTPase activity;GO:0004781//sulfate adenylyltransferase (ATP) activity;GO:0005525//GTP binding;GO:0043022//ri…	GO:0000103//sulfate assimilation;GO:0001514//selenocysteine incorporation;GO:0006355//regulation of transcription, DNA-templated;GO:0006412//translation;GO:0006413//translational initiation;GO:0006414//translational elongation;GO:0006415//translational termination;GO:0006950//response to stress;GO:0009063//cellular amino acid catabolic process;GO:0042254//ribosome biogenesis;GO:0050920//regulatio…
TGGT1_329800	1.4867	1.75	2.1	1.4567	1.5133	1.57	2.1567	0.235241	0.498276	-0.0294098	0.0255845	0.078651	0.536712	hypothetical protein	--	EPR63067.1 hypothetical protein TGGT1_329800 [Toxoplasma gondii GT1]	-	-	-	-	-	-	-
TGGT1_214270	100.313	148.895	149.657	114.493	134.903	135.637	154.72	0.569782	0.577144	0.19075	0.427413	0.435243	0.625147	putative translation initiation factor IF-2	Eif5b	KFG62288.1 putative translation initiation factor IF-2 [Toxoplasma gondii RUB]	Genetic Information Processing	Translation	ko03013//RNA transport	K03243	GO:0005737//cytoplasm	GO:0003743//translation initiation factor activity;GO:0003746//translation elongation factor activity;GO:0003747//translation release factor activity;GO:0003924//GTPase activity;GO:0004781//sulfate adenylyltransferase (ATP) activity;GO:0005525//GTP binding;GO:0043022//ribosome binding;GO:0051539//4 iron, 4 sulfur cluster binding	GO:0000103//sulfate assimilation;GO:0001514//selenocysteine incorporation;GO:0006412//translation;GO:0006413//translational initiation;GO:0006414//translational elongation;GO:0006415//translational termination;GO:0006950//response to stress;GO:0042254//ribosome biogenesis;GO:0051186//cofactor metabolic process
TGGT1_294570	1.0567	1.17	1.1733	1.0467	1.1267	1.135	1.3567	0.146943	0.151006	-0.0137178	0.0925376	0.103126	0.360536	rhodanese family domain-containing protein	--	XP_018638584.1 rhodanese family domain-containing protein [Toxoplasma gondii ME49]	-	-	-	-	GO:0016020//membrane	GO:0003824//catalytic activity;GO:0046873//metal ion transmembrane transporter activity	GO:0001887//selenium compound metabolic process;GO:0006400//tRNA modification;GO:0030001//metal ion transport;GO:0055085//transmembrane transport
TGGT1_210255	16.2667	21.71	24.6167	15.17	23.4733	18.82	29.2833	0.416438	0.597716	-0.100701	0.529099	0.210345	0.848157	hypothetical protein	--	KFG28047.1 putative transmembrane protein [Toxoplasma gondii p89]	-	-	-	-	-	-	-
[truncated: 32 more rows]
