# Supplementary material for: The Toxoplasma micropore mediates endocytosis for selective nutrient salvage from host cell compartments
Source: Nat Commun. 2023 Feb 22;14:977. doi: 10.1038/s41467-023-36571-4 (PMC9947163; doi:10.1038/s41467-023-36571-4)
Supplement: Supplementary file 17 — Supplementary Data 12 [file 41467_2023_36571_MOESM17_ESM.xlsx]

## Sheet: Data 12. WGCNA
Supplementary Data 12. Enrichment of KEGG pathways for the co-expression networks analysis on transcriptomics of IAA induced lines (Statistical analysis was performed based on hypergeometric test)
WGCNA Module	Pathway	Bgd count	Result count	Result gene list	Pct of bgd	Fold enrichment	Odds ratio	P-value	Benjamini
Module 1	Aminoacyl-tRNA biosynthesis	61	19	TGGT1_205710,TGGT1_207640,TGGT1_210750,TGGT1_210840,TGGT1_214350,TGGT1_219850,TGGT1_223140,TGGT1_225050,TGGT1_234505,TGGT1_251690,TGGT1_251880,TGGT1_256990,TGGT1_261022,TGGT1_263870,TGGT1_280600,TGGT1_289300,TGGT1_306960,TGGT1_309980,TGGT1_313950,	31.1	1.79	2.26	0.00507494	0.464251
	Purine metabolism	215	51	TGGT1_202300,TGGT1_205470,TGGT1_214780,TGGT1_216860,TGGT1_219310,TGGT1_219590,TGGT1_220100,TGGT1_220860,TGGT1_224840,TGGT1_224900,TGGT1_225420,TGGT1_226000,TGGT1_226090,TGGT1_226980,TGGT1_230450,TGGT1_230460,TGGT1_230710,TGGT1_233110,TGGT1_240450,TGGT1_248340,TGGT1_249810,TGGT1_250770,TGGT1_251690,TGGT1_256760,TGGT1_258640,TGGT1_261022,TGGT1_262380,TGGT1_263190,TGGT1_272650,TGGT1_273760,TGGT1_279…	23.7	1.36	1.63	0.00569907	0.464251
	Selenocompound metabolism	59	18	TGGT1_205470,TGGT1_209240,TGGT1_223140,TGGT1_246920,TGGT1_248200,TGGT1_249010,TGGT1_255670,TGGT1_262380,TGGT1_273140,TGGT1_286420A,TGGT1_286420B,TGGT1_288530,TGGT1_288580,TGGT1_289300,TGGT1_294800A,TGGT1_294800B,TGGT1_311430,TGGT1_359490,	30.5	1.75	2.19	0.00808964	0.464251
	Pentose phosphate pathway	47	15	TGGT1_210840,TGGT1_220100,TGGT1_224850,TGGT1_226960,TGGT1_229360,TGGT1_235700,TGGT1_236040,TGGT1_247670,TGGT1_305030,TGGT1_306960,TGGT1_313950,TGGT1_316450,TGGT1_318310,TGGT1_320150,TGGT1_366480,	31.9	1.83	2.32	0.00983144	0.464251
	Biosynthesis of antibiotics	387	81	TGGT1_202920,TGGT1_204540,TGGT1_205265,TGGT1_205470,TGGT1_209240,TGGT1_210840,TGGT1_213620,TGGT1_213680,TGGT1_215280,TGGT1_216860,TGGT1_219550,TGGT1_219590,TGGT1_220100,TGGT1_220860,TGGT1_223672,TGGT1_224850,TGGT1_224900,TGGT1_225240,TGGT1_225490,TGGT1_225850,TGGT1_226090,TGGT1_226960,TGGT1_226980,TGGT1_229360,TGGT1_230460,TGGT1_233110,TGGT1_234440,TGGT1_235700,TGGT1_236040,TGGT1_246920,TGGT1_247…	20.9	1.2	1.42	0.0168615	0.546541
	Pyrimidine metabolism	64	18	TGGT1_202300,TGGT1_205410,TGGT1_210230,TGGT1_210790,TGGT1_214780,TGGT1_230460,TGGT1_240450,TGGT1_251690,TGGT1_259660,TGGT1_259690,TGGT1_261022,TGGT1_291640,TGGT1_295350,TGGT1_301430,TGGT1_307030,TGGT1_309980,TGGT1_310640,TGGT1_312480,	28.1	1.62	1.94	0.0196236	0.546541
	Sulfur metabolism	27	9	TGGT1_205470,TGGT1_223672,TGGT1_225420,TGGT1_262380,TGGT1_286420A,TGGT1_286420B,TGGT1_294800A,TGGT1_294800B,TGGT1_359490,	33.3	1.91	2.43	0.0324561	0.636121
	Citrate cycle (TCA cycle)	41	12	TGGT1_213680,TGGT1_215280,TGGT1_219550,TGGT1_233110,TGGT1_246920,TGGT1_268890,TGGT1_285680,TGGT1_288500,TGGT1_310850,TGGT1_313140,TGGT1_314400,TGGT1_319920,	29.3	1.68	2.02	0.0397518	0.710271
	Carbon fixation in photosynthetic organisms	28	9	TGGT1_233110,TGGT1_235700,TGGT1_236040,TGGT1_247670,TGGT1_248600,TGGT1_273030,TGGT1_289690,TGGT1_318230,TGGT1_318310,	32.1	1.85	2.3	0.040812	0.718647
Module 2	Purine metabolism	215	6	TGGT1_213770,TGGT1_217020,TGGT1_223390,TGGT1_263650,TGGT1_279330,TGGT1_307040,	2.8	2.75	4.6	0.0117717	0.139691
	Folate biosynthesis	62	3	TGGT1_213770,TGGT1_223390,TGGT1_279330,	4.8	4.77	6.28	0.0214915	0.147134
	Starch and sucrose metabolism	76	3	TGGT1_213770,TGGT1_223390,TGGT1_279330,	3.9	3.89	5.01	0.0368145	0.151533
Module 3	Alanine, aspartate and glutamate metabolism	33	2	TGGT1_288740,TGGT1_301210,	6.1	6.52	8.18	0.035471	0.294552
