# Supplementary material for: The Toxoplasma micropore mediates endocytosis for selective nutrient salvage from host cell compartments
Source: Nat Commun. 2023 Feb 22;14:977. doi: 10.1038/s41467-023-36571-4 (PMC9947163; doi:10.1038/s41467-023-36571-4)
Supplement: Supplementary file 18 — Supplementary Data 13 [file 41467_2023_36571_MOESM18_ESM.xlsx]

## Sheet: Supplementary Data 13
Supplementary Data 13. Enrichment of KEGG pathways for the Trend analysis on transcriptomics of the IAA induced AID and TIR1 lines (Statistical analysis was performed based on hypergeometric test)
Clusters	ID	Name	Bgd count	Result count	Result gene list	Pct of bgd	Fold enrichment	Odds ratio	P-value	Benjamini	Bonferroni
Cluster1	ec00565__PK__KEGG	Ether lipid metabolism	59	5	TGGT1_220420,TGGT1_224840,TGGT1_226755,TGGT1_261022,TGGT1_318675,	8.5	6.25	8.18	0.000916088	0.0705387	0.0705387
	ec00980__PK__KEGG	Metabolism of xenobiotics by cytochrome P450	11	2	TGGT1_213620,TGGT1_306450,	18.2	13.42	17.5	0.00899885	0.346456	0.692911
	ec00363__PK__KEGG	Bisphenol degradation	17	2	TGGT1_213620,TGGT1_306450,	11.8	8.68	10.46	0.0211719	0.390338	1
	ec00966__PK__KEGG	Glucosinolate biosynthesis	17	2	TGGT1_213620,TGGT1_306450,	11.8	8.68	10.46	0.0211719	0.390338	1
	ec00061__PK__KEGG	Fatty acid biosynthesis	23	2	TGGT1_269400,TGGT1_306450,	8.7	6.42	7.45	0.0374825	0.390338	1
	ec00901__PK__KEGG	Indole alkaloid biosynthesis	3	1	TGGT1_269680,	33.3	24.6	37.88	0.0401235	0.390338	1
	ec00943__PK__KEGG	Isoflavonoid biosynthesis	3	1	TGGT1_213620,	33.3	24.6	37.88	0.0401235	0.390338	1
	ec00740__PK__KEGG	Riboflavin metabolism	24	2	TGGT1_228160,TGGT1_261022,	8.3	6.15	7.11	0.0405546	0.390338	1
Cluster2	ec00450__PK__KEGG	Selenocompound metabolism	59	12	TGGT1_202360,TGGT1_205470,TGGT1_209240,TGGT1_249010,TGGT1_262380,TGGT1_271860,TGGT1_277860,TGGT1_286420A,TGGT1_286420B,TGGT1_288580,TGGT1_294800A,TGGT1_294800B,	20.3	5	6.98	2.03e-06	0.000168439	0.000168439
	ec01130__PK__KEGG	Biosynthesis of antibiotics	392	30	TGGT1_202360,TGGT1_205470,TGGT1_206610,TGGT1_209240,TGGT1_214850,TGGT1_215260,TGGT1_225240,TGGT1_233838,TGGT1_235700,TGGT1_239710,TGGT1_249010,	7.7	1.88	2.59	0.000128168	0.00531899	0.010638
	ec00920__PK__KEGG	Sulfur metabolism	27	6	TGGT1_205470,TGGT1_262380,TGGT1_286420A,TGGT1_286420B,TGGT1_294800A,TGGT1_294800B,	22.2	5.47	7.24	0.000553112	0.0150594	0.0459083
	ec00940__PK__KEGG	Phenylpropanoid biosynthesis	51	8	TGGT1_202360,TGGT1_206610,TGGT1_209240,TGGT1_240840,TGGT1_249010,TGGT1_271860,TGGT1_277860,TGGT1_288580,	15.7	3.86	4.8	0.000793347	0.0150594	0.0658478
	ec00942__PK__KEGG	Anthocyanin biosynthesis	52	8	TGGT1_202360,TGGT1_206610,TGGT1_209240,TGGT1_249010,TGGT1_263190,TGGT1_271860,TGGT1_277860,TGGT1_288580,	15.4	3.78	4.68	0.000907194	0.0150594	0.0752971
	ec01059__PK__KEGG	Biosynthesis of enediyne antibiotics	55	8	TGGT1_202360,TGGT1_206610,TGGT1_209240,TGGT1_249010,TGGT1_263190,TGGT1_271860,TGGT1_277860,TGGT1_288580,	14.5	3.58	4.38	0.00132963	0.0162812	0.110359
	ec00253__PK__KEGG	Tetracycline biosynthesis	43	7	TGGT1_202360,TGGT1_209240,TGGT1_233838,TGGT1_249010,TGGT1_271860,TGGT1_277860,TGGT1_288580,	16.3	4	4.96	0.00137312	0.0162812	0.113969
	ec00333__PK__KEGG	Prodigiosin biosynthesis	44	7	TGGT1_202360,TGGT1_206610,TGGT1_209240,TGGT1_249010,TGGT1_271860,TGGT1_277860,TGGT1_288580,	15.9	3.91	4.82	0.00158027	0.0163954	0.131163
	ec00945__PK__KEGG	Stilbenoid, diarylheptanoid and gingerol biosynthesis	45	7	TGGT1_202360,TGGT1_209240,TGGT1_249010,TGGT1_263190,TGGT1_271860,TGGT1_277860,TGGT1_288580,	15.6	3.83	4.69	0.00181109	0.0167022	0.15032
	ec01051__PK__KEGG	Biosynthesis of ansamycins	50	7	TGGT1_202360,TGGT1_209240,TGGT1_249010,TGGT1_263190,TGGT1_271860,TGGT1_277860,TGGT1_288580,	14	3.44	4.13	0.00338465	0.0280926	0.280926
	ec00340__PK__KEGG	Histidine metabolism	53	7	TGGT1_202360,TGGT1_206610,TGGT1_209240,TGGT1_249010,TGGT1_271860,TGGT1_277860,TGGT1_288580,	13.2	3.25	3.86	0.00473529	0.0357299	0.393029
	ec01057__PK__KEGG	Biosynthesis of type II polyketide products	54	7	TGGT1_202360,TGGT1_209240,TGGT1_249010,TGGT1_263190,TGGT1_271860,TGGT1_277860,TGGT1_288580,	13	3.19	3.77	0.00526565	0.0364208	0.437049
	ec00627__PK__KEGG	Aminobenzoate degradation	70	8	TGGT1_202360,TGGT1_205510,TGGT1_206610,TGGT1_209240,TGGT1_249010,TGGT1_271860,TGGT1_277860,TGGT1_288580,	11.4	2.81	3.29	0.00629189	0.0383033	0.522227
	ec00523__PK__KEGG	Polyketide sugar unit biosynthesis	43	6	TGGT1_202360,TGGT1_209240,TGGT1_249010,TGGT1_271860,TGGT1_277860,TGGT1_288580,	14	3.43	4.07	0.00678327	0.0383033	0.563012
	ec00332__PK__KEGG	Carbapenem biosynthesis	87	9	TGGT1_202360,TGGT1_206610,TGGT1_209240,TGGT1_249010,TGGT1_250770,TGGT1_271860,TGGT1_277860,TGGT1_288580,TGGT1_309570,	10.3	2.54	2.96	0.00733218	0.0383033	0.608571
	ec00350__PK__KEGG	Tyrosine metabolism	72	8	TGGT1_202360,TGGT1_206610,TGGT1_209240,TGGT1_249010,TGGT1_263190,TGGT1_271860,TGGT1_277860,TGGT1_288580,	11.1	2.73	3.18	0.00746954	0.0383033	0.619972
	ec00261__PK__KEGG	Monobactam biosynthesis	58	7	TGGT1_205470,TGGT1_206610,TGGT1_262380,TGGT1_286420A,TGGT1_286420B,TGGT1_294800A,TGGT1_294800B,	12.1	2.97	3.47	0.00784526	0.0383033	0.651157
	ec00950__PK__KEGG	Isoquinoline alkaloid biosynthesis	62	7	TGGT1_202360,TGGT1_206610,TGGT1_209240,TGGT1_249010,TGGT1_271860,TGGT1_277860,TGGT1_288580,	11.3	2.78	3.21	0.0112627	0.0519338	0.934808
	ec00524__PK__KEGG	Neomycin, kanamycin and gentamicin biosynthesis	64	7	TGGT1_202360,TGGT1_209240,TGGT1_249010,TGGT1_263190,TGGT1_271860,TGGT1_277860,TGGT1_288580,	10.9	2.69	3.09	0.0133292	0.0582275	1
	ec00624__PK__KEGG	Polycyclic aromatic hydrocarbon degradation	52	6	TGGT1_202360,TGGT1_209240,TGGT1_249010,TGGT1_271860,TGGT1_277860,TGGT1_288580,	11.5	2.84	3.26	0.01695	0.0703425	1
	ec00360__PK__KEGG	Phenylalanine metabolism	54	6	TGGT1_202360,TGGT1_209240,TGGT1_249010,TGGT1_271860,TGGT1_277860,TGGT1_288580,	11.1	2.73	3.12	0.0201648	0.0796989	1
	ec00270__PK__KEGG	Cysteine and methionine metabolism	76	7	TGGT1_202360,TGGT1_209240,TGGT1_249010,TGGT1_263430,TGGT1_271860,TGGT1_277860,TGGT1_288580,	9.2	2.27	2.54	0.0317608	0.119825	1
	ec00010__PK__KEGG	Glycolysis / Gluconeogenesis	79	7	TGGT1_206610,TGGT1_235700,TGGT1_239710,TGGT1_268850,TGGT1_314730,TGGT1_318230,TGGT1_366480,	8.9	2.18	2.43	0.0382123	0.137897	1
Cluster3	ec00920__PK__KEGG	Sulfur metabolism	27	4	TGGT1_214270,TGGT1_225420,TGGT1_282230,TGGT1_314422,	14.8	6.67	8.37	0.00254653	0.173164	0.173164
	ec00450__PK__KEGG	Selenocompound metabolism	59	5	TGGT1_214270,TGGT1_246920,TGGT1_271190,TGGT1_282230,TGGT1_318490,	8.5	3.81	4.5	0.00872582	0.296678	0.593355
	ec00360__PK__KEGG	Phenylalanine metabolism	54	4	TGGT1_242415,TGGT1_271190,TGGT1_317705,TGGT1_318490,	7.4	3.33	3.79	0.0297647	0.531792	1
	ec00280__PK__KEGG	Valine, leucine and isoleucine degradation	34	3	TGGT1_221320,TGGT1_246920,TGGT1_317705,	8.8	3.97	4.52	0.0378277	0.531792	1
	ec00254__PK__KEGG	Aflatoxin biosynthesis	2	1	TGGT1_221320,	50	22.5	45.08	0.0439624	0.531792	1
	ec00860__PK__KEGG	Porphyrin and chlorophyll metabolism	37	3	TGGT1_258650,TGGT1_272490,TGGT1_282230,	8.1	3.65	4.11	0.0469228	0.531792	1
Cluster4	ec00311__PK__KEGG	Penicillin and cephalosporin biosynthesis	1	1	TGGT1_203340,	100	97.11	inf	0.0102981	0.566396	0.566396
	ec01130__PK__KEGG	Biosynthesis of antibiotics	392	8	TGGT1_203340,TGGT1_222340,TGGT1_239020,TGGT1_239620,TGGT1_243680,TGGT1_263130,TGGT1_288450,TGGT1_290970,	2	1.98	2.73	0.0319835	0.595429	1
	ec00250__PK__KEGG	Alanine, aspartate and glutamate metabolism	33	2	TGGT1_288450,TGGT1_301210,	6.1	5.89	6.81	0.0438876	0.595429	1
Cluster5	ec00460__PK__KEGG	Cyanoamino acid metabolism	12	2	TGGT1_253120,TGGT1_276170,	16.7	7.88	9.71	0.0251457	0.408908	1
	ec00565__PK__KEGG	Ether lipid metabolism	59	4	TGGT1_247360,TGGT1_249030,TGGT1_309980,TGGT1_310520,	6.8	3.21	3.64	0.0336782	0.408908	1
	ec00760__PK__KEGG	Nicotinate and nicotinamide metabolism	38	3	TGGT1_222970,TGGT1_247360,TGGT1_315260,	7.9	3.73	4.22	0.0442402	0.408908	1
	ec00430__PK__KEGG	Taurine and hypotaurine metabolism	17	2	TGGT1_309980,TGGT1_315260,	11.8	5.57	6.45	0.0484921	0.408908	1
Cluster6	ec00522__PK__KEGG	Biosynthesis of 12-, 14- and 16-membered macrolides	5	2	TGGT1_294820,TGGT1_309810,	40	23.06	40.22	0.00282197	0.203182	0.203182
	ec00740__PK__KEGG	Riboflavin metabolism	24	3	TGGT1_229330,TGGT1_240450,TGGT1_249840,	12.5	7.21	8.83	0.00749292	0.250864	0.53949
	ec00071__PK__KEGG	Fatty acid degradation	27	3	TGGT1_202140,TGGT1_266270,TGGT1_294820,	11.1	6.41	7.71	0.0104527	0.250864	0.752593
	ec00563__PK__KEGG	Glycosylphosphatidylinositol (GPI)-anchor biosynthesis	35	3	TGGT1_243482,TGGT1_249840,TGGT1_311430,	8.6	4.94	5.76	0.0212918	0.383252	1
	ec00627__PK__KEGG	Aminobenzoate degradation	70	4	TGGT1_202140,TGGT1_258940,TGGT1_295720,TGGT1_311430,	5.7	3.29	3.78	0.0306303	0.435288	1
	ec00910__PK__KEGG	Nitrogen metabolism	19	2	TGGT1_249840,TGGT1_295720,	10.5	6.07	7.04	0.0414798	0.435288	1
	ec00730__PK__KEGG	Thiamine metabolism	81	4	TGGT1_230460,TGGT1_243482,TGGT1_249840,TGGT1_273760,	4.9	2.85	3.22	0.048645	0.435288	1
