# Supplementary material for: The Toxoplasma micropore mediates endocytosis for selective nutrient salvage from host cell compartments
Source: Nat Commun. 2023 Feb 22;14:977. doi: 10.1038/s41467-023-36571-4 (PMC9947163; doi:10.1038/s41467-023-36571-4)
Supplement: Supplementary file 19 — Supplementary Data 14 [file 41467_2023_36571_MOESM19_ESM.xlsx]

## Sheet: Supplementary Data 14
Supplementary Data 14. GO enrichment for characteristic clusters of the Trend analysis on differential transcripts using the AID and parental lines grown in auxin.
Cluster 2												Cluster 3												Cluster 4												Cluster 6
ID	Name	Bgd count	Result count	Result gene list	Pct of bgd	Fold enrichment	Odds ratio	P-value	Benjamini	Bonferroni		ID	Name	Bgd count	Result count	Result gene list	Pct of bgd	Fold enrichment	Odds ratio	P-value	Benjamini	Bonferroni		ID	Name	Bgd count	Result count	Result gene list	Pct of bgd	Fold enrichment	Odds ratio	P-value	Benjamini	Bonferroni		ID	Name	Bgd count	Result count	Result gene list	Pct of bgd	Fold enrichment	Odds ratio	P-value	Benjamini	Bonferroni
GO:1901576	organic substance biosynthetic process	561	42	TGGT1_202572,TGGT1_207640,TGGT1_212290,TGGT1_214850,TGGT1_214920,TGGT1_215260,TGGT1_216700,TGGT1_217620,TGGT1_223970,TGGT1_225080,TGGT1_225240,TGGT1_226410,TGGT1_231910,TGGT1_234505,TGGT1_237110,TGGT1_239710,TGGT1_245680,TGGT1_251810,TGGT1_255690,TGGT1_259690,TGGT1_260260,TGGT1_261950,TGGT1_262030,TGGT1_262380,TGGT1_263190,TGGT1_263700,TGGT1_266850,TGGT1_267390,TGGT1_271300,TGGT1_273460,TGGT1_273…	7.5	2.43	3.14	1.69284e-08	6.92371e-06	6.92371e-06		GO:1901661	quinone metabolic process	6	2	TGGT1_203720,TGGT1_259130,	33.3	17.76	26.71	0.0049743	0.221014	1		GO:0006729	tetrahydrobiopterin biosynthetic process	1	1	TGGT1_226010,	100	68.1	inf	0.0146849	0.45156	1		GO:0000027	ribosomal large subunit assembly	2	2	TGGT1_232520,TGGT1_255320,	100	51.61	inf	0.000371549	0.0977174	0.0977174
GO:0009058	biosynthetic process	584	42	TGGT1_202572,TGGT1_207640,TGGT1_212290,TGGT1_214850,TGGT1_214920,TGGT1_215260,TGGT1_216700,TGGT1_217620,TGGT1_223970,TGGT1_225080,TGGT1_225240,TGGT1_226410,TGGT1_231910,TGGT1_234505,TGGT1_237110,TGGT1_239710,TGGT1_245680,TGGT1_251810,TGGT1_255690,TGGT1_259690,TGGT1_260260,TGGT1_261950,TGGT1_262030,TGGT1_262380,TGGT1_263190,TGGT1_263700,TGGT1_266850,TGGT1_267390,TGGT1_271300,TGGT1_273460,TGGT1_273…	7.2	2.34	2.99	5.54621e-08	7.85658e-06	2.2684e-05		GO:0042180	cellular ketone metabolic process	7	2	TGGT1_203720,TGGT1_259130,	28.6	15.23	21.36	0.00687924	0.221014	1		GO:0034311	diol metabolic process	1	1	TGGT1_226010,	100	68.1	inf	0.0146849	0.45156	1		GO:0043545	molybdopterin cofactor metabolic process	4	2	TGGT1_213780,TGGT1_293480,	50	25.81	51.68	0.00217329	0.114315	0.571575
GO:0044237	cellular metabolic process	1377	73	TGGT1_202572,TGGT1_202640,TGGT1_205440,TGGT1_207640,TGGT1_209240,TGGT1_212290,TGGT1_212930,TGGT1_214170,TGGT1_214850,TGGT1_214920,TGGT1_215260,TGGT1_216250,TGGT1_216450,TGGT1_216700,TGGT1_217620,TGGT1_221922,TGGT1_223970,TGGT1_225080,TGGT1_225125,TGGT1_225240,TGGT1_226410,TGGT1_226480,TGGT1_230520,TGGT1_231910,TGGT1_232390,TGGT1_234420,TGGT1_234505,TGGT1_237110,TGGT1_237890,TGGT1_239710,TGGT1_239…	5.3	1.72	2.47	6.53352e-08	7.85658e-06	2.67221e-05		GO:0044281	small molecule metabolic process	233	10	TGGT1_200320,TGGT1_203720,TGGT1_221320,TGGT1_243350,TGGT1_249180,TGGT1_254110,TGGT1_259130,TGGT1_265450,TGGT1_281400,TGGT1_307030,	4.3	2.29	2.51	0.0113391	0.221014	1		GO:0034312	diol biosynthetic process	1	1	TGGT1_226010,	100	68.1	inf	0.0146849	0.45156	1		GO:0019720	Mo-molybdopterin cofactor metabolic process	4	2	TGGT1_213780,TGGT1_293480,	50	25.81	51.68	0.00217329	0.114315	0.571575
GO:0044249	cellular biosynthetic process	546	40	TGGT1_202572,TGGT1_207640,TGGT1_212290,TGGT1_214850,TGGT1_214920,TGGT1_215260,TGGT1_216700,TGGT1_217620,TGGT1_223970,TGGT1_225080,TGGT1_225240,TGGT1_226410,TGGT1_231910,TGGT1_234505,TGGT1_237110,TGGT1_239710,TGGT1_245680,TGGT1_251810,TGGT1_255690,TGGT1_259690,TGGT1_260260,TGGT1_261950,TGGT1_262030,TGGT1_262380,TGGT1_263190,TGGT1_263700,TGGT1_266850,TGGT1_267390,TGGT1_271300,TGGT1_273460,TGGT1_273…	7.3	2.38	3.02	7.68369e-08	7.85658e-06	3.14263e-05		GO:0006725	cellular aromatic compound metabolic process	559	18	TGGT1_200320,TGGT1_205410,TGGT1_206400,TGGT1_216760,TGGT1_249180,TGGT1_254110,TGGT1_258650,TGGT1_263340,TGGT1_265450,TGGT1_266390,TGGT1_274110,TGGT1_277530,TGGT1_281400,TGGT1_304910,TGGT1_307030,TGGT1_307650,TGGT1_315958,TGGT1_319860,	3.2	1.72	1.92	0.0144505	0.221014	1		GO:0046146	tetrahydrobiopterin metabolic process	1	1	TGGT1_226010,	100	68.1	inf	0.0146849	0.45156	1		GO:0006777	Mo-molybdopterin cofactor biosynthetic process	4	2	TGGT1_213780,TGGT1_293480,	50	25.81	51.68	0.00217329	0.114315	0.571575
GO:0006414	translational elongation	16	7	TGGT1_223970,TGGT1_226410,TGGT1_251810,TGGT1_260260,TGGT1_262380,TGGT1_286420A,TGGT1_294800A,	43.8	14.21	25.62	2.07397e-07	1.6965e-05	8.48252e-05		GO:0046483	heterocycle metabolic process	565	18	TGGT1_200320,TGGT1_205410,TGGT1_206400,TGGT1_216760,TGGT1_249180,TGGT1_254110,TGGT1_258650,TGGT1_263340,TGGT1_265450,TGGT1_266390,TGGT1_274110,TGGT1_277530,TGGT1_281400,TGGT1_304910,TGGT1_307030,TGGT1_307650,TGGT1_315958,TGGT1_319860,	3.2	1.7	1.9	0.016006	0.221014	1		GO:0120029	proton export across plasma membrane	2	1	TGGT1_252640,	50	34.05	68.03	0.0291571	0.543807	1		GO:0051189	prosthetic group metabolic process	4	2	TGGT1_213780,TGGT1_293480,	50	25.81	51.68	0.00217329	0.114315	0.571575
GO:1901566	organonitrogen compound biosynthetic process	365	30	TGGT1_202572,TGGT1_207640,TGGT1_212290,TGGT1_214920,TGGT1_215260,TGGT1_216700,TGGT1_217620,TGGT1_223970,TGGT1_225080,TGGT1_225240,TGGT1_226410,TGGT1_231910,TGGT1_234505,TGGT1_245680,TGGT1_251810,TGGT1_259690,TGGT1_260260,TGGT1_261950,TGGT1_262030,TGGT1_262380,TGGT1_263190,TGGT1_263700,TGGT1_273460,TGGT1_275568,TGGT1_286420A,TGGT1_286610,TGGT1_289940,TGGT1_294800A,TGGT1_304710,TGGT1_320620,	8.2	2.67	3.27	4.20216e-07	2.86447e-05	0.000171868		GO:0009124	nucleoside monophosphate biosynthetic process	11	2	TGGT1_200320,TGGT1_249180,	18.2	9.69	11.86	0.0171586	0.221014	1		GO:0140115	export across plasma membrane	2	1	TGGT1_252640,	50	34.05	68.03	0.0291571	0.543807	1		GO:0042255	ribosome assembly	5	2	TGGT1_232520,TGGT1_255320,	40	20.64	34.44	0.00357646	0.134373	0.940609
GO:0071704	organic substance metabolic process	1491	74	TGGT1_202572,TGGT1_202640,TGGT1_205440,TGGT1_207640,TGGT1_209240,TGGT1_212290,TGGT1_214170,TGGT1_214490,TGGT1_214850,TGGT1_214920,TGGT1_215260,TGGT1_216250,TGGT1_216450,TGGT1_216700,TGGT1_217620,TGGT1_223970,TGGT1_225080,TGGT1_225125,TGGT1_225240,TGGT1_226410,TGGT1_226480,TGGT1_230520,TGGT1_231910,TGGT1_232390,TGGT1_234420,TGGT1_234505,TGGT1_235700,TGGT1_237110,TGGT1_237890,TGGT1_239710,TGGT1_239…	5	1.61	2.26	9.00351e-07	5.26062e-05	0.000368244		GO:0009123	nucleoside monophosphate metabolic process	11	2	TGGT1_200320,TGGT1_249180,	18.2	9.69	11.86	0.0171586	0.221014	1		GO:0006836	neurotransmitter transport	3	1	TGGT1_314340,	33.3	22.7	34.01	0.0434196	0.543807	1		GO:0140694	non-membrane-bounded organelle assembly	5	2	TGGT1_232520,TGGT1_255320,	40	20.64	34.44	0.00357646	0.134373	0.940609
GO:0034641	cellular nitrogen compound metabolic process	753	46	TGGT1_202640,TGGT1_207640,TGGT1_209240,TGGT1_212290,TGGT1_215260,TGGT1_216250,TGGT1_216700,TGGT1_217620,TGGT1_223970,TGGT1_225080,TGGT1_225125,TGGT1_225240,TGGT1_226410,TGGT1_226480,TGGT1_231910,TGGT1_232390,TGGT1_234420,TGGT1_234505,TGGT1_239710,TGGT1_239790,TGGT1_245680,TGGT1_251810,TGGT1_254730,TGGT1_257740,TGGT1_259690,TGGT1_260260,TGGT1_261950,TGGT1_262380,TGGT1_263190,TGGT1_263700,TGGT1_264…	6.1	1.98	2.51	1.46869e-06	7.50869e-05	0.000600695		GO:1901360	organic cyclic compound metabolic process	570	18	TGGT1_200320,TGGT1_205410,TGGT1_206400,TGGT1_216760,TGGT1_249180,TGGT1_254110,TGGT1_258650,TGGT1_263340,TGGT1_265450,TGGT1_266390,TGGT1_274110,TGGT1_277530,TGGT1_281400,TGGT1_304910,TGGT1_307030,TGGT1_307650,TGGT1_315958,TGGT1_319860,	3.2	1.68	1.88	0.0174009	0.221014	1														GO:0042273	ribosomal large subunit biogenesis	8	2	TGGT1_232520,TGGT1_255320,	25	12.9	17.21	0.00964098	0.181995	1
GO:0044271	cellular nitrogen compound biosynthetic process	374	29	TGGT1_207640,TGGT1_212290,TGGT1_215260,TGGT1_216700,TGGT1_217620,TGGT1_223970,TGGT1_225080,TGGT1_225240,TGGT1_226410,TGGT1_231910,TGGT1_234505,TGGT1_239710,TGGT1_245680,TGGT1_251810,TGGT1_259690,TGGT1_260260,TGGT1_261950,TGGT1_262380,TGGT1_263190,TGGT1_263700,TGGT1_267390,TGGT1_271300,TGGT1_273460,TGGT1_286420A,TGGT1_286610,TGGT1_289940,TGGT1_294800A,TGGT1_304710,TGGT1_320620,	7.8	2.52	3.04	2.28403e-06	0.000103797	0.000934169		GO:0051274	beta-glucan biosynthetic process	1	1	TGGT1_278110,	100	53.29	inf	0.018764	0.221014	1														GO:0006412	translation	228	10	TGGT1_213350,TGGT1_229250A,TGGT1_234450,TGGT1_238250,TGGT1_249250,TGGT1_259240,TGGT1_262040,TGGT1_267400,TGGT1_289750,TGGT1_309810,	4.4	2.26	2.48	0.012186	0.181995	1
GO:0044238	primary metabolic process	1422	70	TGGT1_202572,TGGT1_202640,TGGT1_205440,TGGT1_207640,TGGT1_209240,TGGT1_212290,TGGT1_214170,TGGT1_214490,TGGT1_214850,TGGT1_214920,TGGT1_215260,TGGT1_216250,TGGT1_216450,TGGT1_216700,TGGT1_217620,TGGT1_223970,TGGT1_225080,TGGT1_225125,TGGT1_225240,TGGT1_226410,TGGT1_226480,TGGT1_230520,TGGT1_231910,TGGT1_232390,TGGT1_234420,TGGT1_234505,TGGT1_235700,TGGT1_237890,TGGT1_239710,TGGT1_239790,TGGT1_240…	4.9	1.6	2.17	3.36438e-06	0.000137603	0.00137603		GO:0051273	beta-glucan metabolic process	1	1	TGGT1_278110,	100	53.29	inf	0.018764	0.221014	1														GO:0043043	peptide biosynthetic process	230	10	TGGT1_213350,TGGT1_229250A,TGGT1_234450,TGGT1_238250,TGGT1_249250,TGGT1_259240,TGGT1_262040,TGGT1_267400,TGGT1_289750,TGGT1_309810,	4.3	2.24	2.45	0.0129043	0.181995	1
GO:0008152	metabolic process	1740	80	TGGT1_202360,TGGT1_202572,TGGT1_202640,TGGT1_205440,TGGT1_206610,TGGT1_207640,TGGT1_209240,TGGT1_212290,TGGT1_212930,TGGT1_214170,TGGT1_214490,TGGT1_214850,TGGT1_214920,TGGT1_215260,TGGT1_216250,TGGT1_216450,TGGT1_216700,TGGT1_217620,TGGT1_221922,TGGT1_223970,TGGT1_225080,TGGT1_225125,TGGT1_225240,TGGT1_226410,TGGT1_226480,TGGT1_230520,TGGT1_231910,TGGT1_232390,TGGT1_234420,TGGT1_234505,TGGT1_235…	4.6	1.49	2.1	6.01543e-06	0.000215542	0.00246031		GO:0046073	dTMP metabolic process	1	1	TGGT1_249180,	100	53.29	inf	0.018764	0.221014	1														GO:0022618	ribonucleoprotein complex assembly	27	3	TGGT1_232520,TGGT1_255320,TGGT1_262040,	11.1	5.73	6.5	0.0147205	0.181995	1
GO:1901135	carbohydrate derivative metabolic process	127	15	TGGT1_202572,TGGT1_214920,TGGT1_231910,TGGT1_239710,TGGT1_261950,TGGT1_262030,TGGT1_263190,TGGT1_263430,TGGT1_268850,TGGT1_275568,TGGT1_312480,TGGT1_314730,TGGT1_318230,TGGT1_320620,TGGT1_366480,	11.8	3.84	4.57	6.32397e-06	0.000215542	0.0025865		GO:0044406	adhesion of symbiont to host	1	1	TGGT1_294400,	100	53.29	inf	0.018764	0.221014	1														GO:0071826	ribonucleoprotein complex subunit organization	27	3	TGGT1_232520,TGGT1_255320,TGGT1_262040,	11.1	5.73	6.5	0.0147205	0.181995	1
GO:0009987	cellular process	1948	86	TGGT1_202572,TGGT1_202640,TGGT1_205440,TGGT1_207640,TGGT1_207760,TGGT1_209240,TGGT1_212290,TGGT1_212930,TGGT1_212940,TGGT1_214170,TGGT1_214850,TGGT1_214920,TGGT1_215260,TGGT1_216250,TGGT1_216450,TGGT1_216630,TGGT1_216700,TGGT1_217620,TGGT1_221922,TGGT1_223970,TGGT1_225080,TGGT1_225125,TGGT1_225240,TGGT1_226410,TGGT1_226480,TGGT1_230520,TGGT1_231600,TGGT1_231910,TGGT1_232390,TGGT1_234420,TGGT1_234…	4.4	1.43	2.05	1.04905e-05	0.000330047	0.00429062		GO:0044403	biological process involved in symbiotic interaction	1	1	TGGT1_294400,	100	53.29	inf	0.018764	0.221014	1														GO:0006518	peptide metabolic process	236	10	TGGT1_213350,TGGT1_229250A,TGGT1_234450,TGGT1_238250,TGGT1_249250,TGGT1_259240,TGGT1_262040,TGGT1_267400,TGGT1_289750,TGGT1_309810,	4.2	2.19	2.39	0.0152522	0.181995	1
GO:0006807	nitrogen compound metabolic process	1317	64	TGGT1_202572,TGGT1_202640,TGGT1_205440,TGGT1_207640,TGGT1_209240,TGGT1_212290,TGGT1_214170,TGGT1_214490,TGGT1_214920,TGGT1_215260,TGGT1_216250,TGGT1_216450,TGGT1_216700,TGGT1_217620,TGGT1_223970,TGGT1_225080,TGGT1_225125,TGGT1_225240,TGGT1_226410,TGGT1_226480,TGGT1_230520,TGGT1_231910,TGGT1_232390,TGGT1_234420,TGGT1_234505,TGGT1_237890,TGGT1_239710,TGGT1_239790,TGGT1_240600,TGGT1_245680,TGGT1_251…	4.9	1.58	2.05	2.03629e-05	0.000594887	0.00832842		GO:0042593	glucose homeostasis	1	1	TGGT1_265450,	100	53.29	inf	0.018764	0.221014	1														GO:0043604	amide biosynthetic process	236	10	TGGT1_213350,TGGT1_229250A,TGGT1_234450,TGGT1_238250,TGGT1_249250,TGGT1_259240,TGGT1_262040,TGGT1_267400,TGGT1_289750,TGGT1_309810,	4.2	2.19	2.39	0.0152522	0.181995	1
GO:0034645	cellular macromolecule biosynthetic process	385	27	TGGT1_202572,TGGT1_207640,TGGT1_212290,TGGT1_214920,TGGT1_216700,TGGT1_217620,TGGT1_223970,TGGT1_225080,TGGT1_225240,TGGT1_226410,TGGT1_234505,TGGT1_237110,TGGT1_245680,TGGT1_251810,TGGT1_260260,TGGT1_262030,TGGT1_262380,TGGT1_263700,TGGT1_267390,TGGT1_271300,TGGT1_273460,TGGT1_273950,TGGT1_275568,TGGT1_286420A,TGGT1_286610,TGGT1_294800A,TGGT1_304710,	7	2.28	2.67	3.46055e-05	0.000943576	0.0141536		GO:0033500	carbohydrate homeostasis	1	1	TGGT1_265450,	100	53.29	inf	0.018764	0.221014	1														GO:0043603	cellular amide metabolic process	242	10	TGGT1_213350,TGGT1_229250A,TGGT1_234450,TGGT1_238250,TGGT1_249250,TGGT1_259240,TGGT1_262040,TGGT1_267400,TGGT1_289750,TGGT1_309810,	4.1	2.13	2.32	0.0179074	0.181995	1
GO:0009059	macromolecule biosynthetic process	387	27	TGGT1_202572,TGGT1_207640,TGGT1_212290,TGGT1_214920,TGGT1_216700,TGGT1_217620,TGGT1_223970,TGGT1_225080,TGGT1_225240,TGGT1_226410,TGGT1_234505,TGGT1_237110,TGGT1_245680,TGGT1_251810,TGGT1_260260,TGGT1_262030,TGGT1_262380,TGGT1_263700,TGGT1_267390,TGGT1_271300,TGGT1_273460,TGGT1_273950,TGGT1_275568,TGGT1_286420A,TGGT1_286610,TGGT1_294800A,TGGT1_304710,	7	2.27	2.66	3.79539e-05	0.000970197	0.0155231		GO:0031145	anaphase-promoting complex-dependent catabolic process	1	1	TGGT1_203440,	100	53.29	inf	0.018764	0.221014	1														GO:0055085	transmembrane transport	141	7	TGGT1_229405,TGGT1_249720,TGGT1_257000,TGGT1_257530,TGGT1_266750,TGGT1_268020,TGGT1_284602,	5	2.56	2.77	0.0188583	0.181995	1
GO:0055086	nucleobase-containing small molecule metabolic process	85	11	TGGT1_215260,TGGT1_231910,TGGT1_239710,TGGT1_259690,TGGT1_261950,TGGT1_263190,TGGT1_268850,TGGT1_312480,TGGT1_318230,TGGT1_320620,TGGT1_366480,	12.9	4.2	4.97	4.92016e-05	0.00118373	0.0201234		GO:0000103	sulfate assimilation	1	1	TGGT1_282230,	100	53.29	inf	0.018764	0.221014	1														GO:0008535	respiratory chain complex IV assembly	1	1	TGGT1_208300,	100	51.61	inf	0.0193759	0.181995	1
GO:0006412	translation	228	19	TGGT1_207640,TGGT1_212290,TGGT1_216700,TGGT1_217620,TGGT1_223970,TGGT1_225080,TGGT1_225240,TGGT1_226410,TGGT1_234505,TGGT1_245680,TGGT1_251810,TGGT1_260260,TGGT1_262380,TGGT1_263700,TGGT1_273460,TGGT1_286420A,TGGT1_286610,TGGT1_294800A,TGGT1_304710,	8.3	2.71	3.13	5.95585e-05	0.0013533	0.0243594		GO:0020035	cytoadherence to microvasculature, mediated by symbiont protein	1	1	TGGT1_294400,	100	53.29	inf	0.018764	0.221014	1														GO:0018904	ether metabolic process	1	1	TGGT1_293870,	100	51.61	inf	0.0193759	0.181995	1
GO:1901564	organonitrogen compound metabolic process	918	48	TGGT1_202572,TGGT1_205440,TGGT1_207640,TGGT1_212290,TGGT1_214170,TGGT1_214490,TGGT1_214920,TGGT1_215260,TGGT1_216450,TGGT1_216700,TGGT1_217620,TGGT1_223970,TGGT1_225080,TGGT1_225240,TGGT1_226410,TGGT1_230520,TGGT1_231910,TGGT1_234505,TGGT1_237890,TGGT1_240600,TGGT1_245680,TGGT1_251570B,TGGT1_251810,TGGT1_257730,TGGT1_259690,TGGT1_260260,TGGT1_261950,TGGT1_262030,TGGT1_262380,TGGT1_263190,TGGT1_26…	5.2	1.7	2.08	6.41507e-05	0.00137277	0.0262376		GO:0001678	cellular glucose homeostasis	1	1	TGGT1_265450,	100	53.29	inf	0.018764	0.221014	1														GO:0006446	regulation of translational initiation	1	1	TGGT1_262040,	100	51.61	inf	0.0193759	0.181995	1
GO:0043043	peptide biosynthetic process	230	19	TGGT1_207640,TGGT1_212290,TGGT1_216700,TGGT1_217620,TGGT1_223970,TGGT1_225080,TGGT1_225240,TGGT1_226410,TGGT1_234505,TGGT1_245680,TGGT1_251810,TGGT1_260260,TGGT1_262380,TGGT1_263700,TGGT1_273460,TGGT1_286420A,TGGT1_286610,TGGT1_294800A,TGGT1_304710,	8.3	2.68	3.1	6.71284e-05	0.00137277	0.0274555		GO:0006074	(1->3)-beta-D-glucan metabolic process	1	1	TGGT1_278110,	100	53.29	inf	0.018764	0.221014	1														GO:0006896	Golgi to vacuole transport	1	1	TGGT1_215130,	100	51.61	inf	0.0193759	0.181995	1
GO:0010467	gene expression	493	31	TGGT1_207640,TGGT1_209240,TGGT1_212290,TGGT1_216700,TGGT1_217620,TGGT1_223970,TGGT1_225080,TGGT1_225125,TGGT1_225240,TGGT1_226410,TGGT1_232390,TGGT1_234505,TGGT1_239790,TGGT1_245680,TGGT1_251570B,TGGT1_251810,TGGT1_254730,TGGT1_260260,TGGT1_262380,TGGT1_263700,TGGT1_267390,TGGT1_269770,TGGT1_271300,TGGT1_271860,TGGT1_273460,TGGT1_286420A,TGGT1_286610,TGGT1_294800A,TGGT1_297925,TGGT1_304710,TGGT1_…	6.3	2.04	2.4	7.07324e-05	0.0013776	0.0289296		GO:0006075	(1->3)-beta-D-glucan biosynthetic process	1	1	TGGT1_278110,	100	53.29	inf	0.018764	0.221014	1														GO:0031120	snRNA pseudouridine synthesis	1	1	TGGT1_272010,	100	51.61	inf	0.0193759	0.181995	1
GO:0006518	peptide metabolic process	236	19	TGGT1_207640,TGGT1_212290,TGGT1_216700,TGGT1_217620,TGGT1_223970,TGGT1_225080,TGGT1_225240,TGGT1_226410,TGGT1_234505,TGGT1_245680,TGGT1_251810,TGGT1_260260,TGGT1_262380,TGGT1_263700,TGGT1_273460,TGGT1_286420A,TGGT1_286610,TGGT1_294800A,TGGT1_304710,	8.1	2.61	3.01	9.52269e-05	0.00169338	0.0389478		GO:0006231	dTMP biosynthetic process	1	1	TGGT1_249180,	100	53.29	inf	0.018764	0.221014	1														GO:0032324	molybdopterin cofactor biosynthetic process	1	1	TGGT1_293480,	100	51.61	inf	0.0193759	0.181995	1
GO:0043604	amide biosynthetic process	236	19	TGGT1_207640,TGGT1_212290,TGGT1_216700,TGGT1_217620,TGGT1_223970,TGGT1_225080,TGGT1_225240,TGGT1_226410,TGGT1_234505,TGGT1_245680,TGGT1_251810,TGGT1_260260,TGGT1_262380,TGGT1_263700,TGGT1_273460,TGGT1_286420A,TGGT1_286610,TGGT1_294800A,TGGT1_304710,	8.1	2.61	3.01	9.52269e-05	0.00169338	0.0389478		GO:0006139	nucleobase-containing compound metabolic process	536	17	TGGT1_200320,TGGT1_205410,TGGT1_206400,TGGT1_216760,TGGT1_249180,TGGT1_254110,TGGT1_263340,TGGT1_265450,TGGT1_266390,TGGT1_274110,TGGT1_277530,TGGT1_281400,TGGT1_304910,TGGT1_307030,TGGT1_307650,TGGT1_315958,TGGT1_319860,	3.2	1.69	1.87	0.0200457	0.221014	1														GO:0060632	regulation of microtubule-based movement	1	1	TGGT1_269850,	100	51.61	inf	0.0193759	0.181995	1
GO:1901137	carbohydrate derivative biosynthetic process	78	10	TGGT1_202572,TGGT1_214920,TGGT1_231910,TGGT1_239710,TGGT1_261950,TGGT1_262030,TGGT1_263190,TGGT1_275568,TGGT1_314730,TGGT1_320620,	12.8	4.16	4.89	0.000118678	0.00202247	0.0485393		GO:0055086	nucleobase-containing small molecule metabolic process	85	5	TGGT1_200320,TGGT1_249180,TGGT1_265450,TGGT1_281400,TGGT1_307030,	5.9	3.13	3.4	0.0210609	0.221014	1														GO:0033617	mitochondrial cytochrome c oxidase assembly	1	1	TGGT1_208300,	100	51.61	inf	0.0193759	0.181995	1
GO:0043603	cellular amide metabolic process	242	19	TGGT1_207640,TGGT1_212290,TGGT1_216700,TGGT1_217620,TGGT1_223970,TGGT1_225080,TGGT1_225240,TGGT1_226410,TGGT1_234505,TGGT1_245680,TGGT1_251810,TGGT1_260260,TGGT1_262380,TGGT1_263700,TGGT1_273460,TGGT1_286420A,TGGT1_286610,TGGT1_294800A,TGGT1_304710,	7.9	2.55	2.92	0.000133293	0.00218068	0.054517		GO:1901657	glycosyl compound metabolic process	14	2	TGGT1_200320,TGGT1_307030,	14.3	7.61	8.89	0.0273742	0.221014	1														GO:0003352	regulation of cilium movement	1	1	TGGT1_269850,	100	51.61	inf	0.0193759	0.181995	1
GO:0008150	biological process	2425	96	TGGT1_202360,TGGT1_202572,TGGT1_202640,TGGT1_205440,TGGT1_206610,TGGT1_207640,TGGT1_207760,TGGT1_209240,TGGT1_212290,TGGT1_212930,TGGT1_212940,TGGT1_214170,TGGT1_214350,TGGT1_214490,TGGT1_214850,TGGT1_214920,TGGT1_215260,TGGT1_216250,TGGT1_216450,TGGT1_216630,TGGT1_216700,TGGT1_217620,TGGT1_221922,TGGT1_223970,TGGT1_225080,TGGT1_225125,TGGT1_225240,TGGT1_225310,TGGT1_226410,TGGT1_226480,TGGT1_230…	4	1.29	1.82	0.000271759	0.00427498	0.111149		GO:0009116	nucleoside metabolic process	14	2	TGGT1_200320,TGGT1_307030,	14.3	7.61	8.89	0.0273742	0.221014	1														GO:0040031	snRNA modification	1	1	TGGT1_272010,	100	51.61	inf	0.0193759	0.181995	1
GO:0044267	cellular protein metabolic process	637	35	TGGT1_202572,TGGT1_205440,TGGT1_207640,TGGT1_212290,TGGT1_214170,TGGT1_214920,TGGT1_216450,TGGT1_216700,TGGT1_217620,TGGT1_223970,TGGT1_225080,TGGT1_225240,TGGT1_226410,TGGT1_230520,TGGT1_234505,TGGT1_237890,TGGT1_240600,TGGT1_245680,TGGT1_251570B,TGGT1_251810,TGGT1_257730,TGGT1_260260,TGGT1_262030,TGGT1_262380,TGGT1_263700,TGGT1_265380,TGGT1_273460,TGGT1_275568,TGGT1_285700,TGGT1_286420A,TGGT1_2…	5.5	1.78	2.08	0.000343983	0.0052107	0.140689		GO:0009117	nucleotide metabolic process	67	4	TGGT1_200320,TGGT1_249180,TGGT1_265450,TGGT1_281400,	6	3.18	3.43	0.0362785	0.221014	1														GO:0006662	glycerol ether metabolic process	1	1	TGGT1_293870,	100	51.61	inf	0.0193759	0.181995	1
GO:0043170	macromolecule metabolic process	1169	54	TGGT1_202572,TGGT1_202640,TGGT1_205440,TGGT1_207640,TGGT1_209240,TGGT1_212290,TGGT1_214170,TGGT1_214490,TGGT1_214920,TGGT1_216250,TGGT1_216450,TGGT1_216700,TGGT1_217620,TGGT1_223970,TGGT1_225080,TGGT1_225125,TGGT1_225240,TGGT1_226410,TGGT1_226480,TGGT1_230520,TGGT1_232390,TGGT1_234420,TGGT1_234505,TGGT1_237110,TGGT1_237890,TGGT1_239790,TGGT1_240600,TGGT1_245680,TGGT1_251570B,TGGT1_251810,TGGT1_25…	4.6	1.5	1.82	0.000553228	0.00808108	0.22627		GO:0043173	nucleotide salvage	2	1	TGGT1_200320,	50	26.65	52.86	0.0371797	0.221014	1														GO:0051270	regulation of cellular component movement	1	1	TGGT1_269850,	100	51.61	inf	0.0193759	0.181995	1
GO:0044260	cellular macromolecule metabolic process	867	43	TGGT1_202572,TGGT1_205440,TGGT1_207640,TGGT1_212290,TGGT1_214170,TGGT1_214920,TGGT1_216250,TGGT1_216450,TGGT1_216700,TGGT1_217620,TGGT1_223970,TGGT1_225080,TGGT1_225240,TGGT1_226410,TGGT1_226480,TGGT1_230520,TGGT1_234420,TGGT1_234505,TGGT1_237110,TGGT1_237890,TGGT1_240600,TGGT1_245680,TGGT1_251570B,TGGT1_251810,TGGT1_257730,TGGT1_260260,TGGT1_262030,TGGT1_262380,TGGT1_263700,TGGT1_264840,TGGT1_26…	5	1.61	1.9	0.000598802	0.00844517	0.24491		GO:0044419	biological process involved in interspecies interaction between organisms	2	1	TGGT1_294400,	50	26.65	52.86	0.0371797	0.221014	1														GO:1901566	organonitrogen compound biosynthetic process	365	13	TGGT1_213350,TGGT1_213780,TGGT1_229250A,TGGT1_234450,TGGT1_238250,TGGT1_249250,TGGT1_249720,TGGT1_259240,TGGT1_262040,TGGT1_267400,TGGT1_289750,TGGT1_293480,TGGT1_309810,	3.6	1.84	2.01	0.0226997	0.205862	1
GO:0019637	organophosphate metabolic process	142	12	TGGT1_214920,TGGT1_231910,TGGT1_259690,TGGT1_261950,TGGT1_263190,TGGT1_263430,TGGT1_268850,TGGT1_275568,TGGT1_276190,TGGT1_314690,TGGT1_318230,TGGT1_366480,	8.5	2.74	3.07	0.0012948	0.0176525	0.529574		GO:0009176	pyrimidine deoxyribonucleoside monophosphate metabolic process	2	1	TGGT1_249180,	50	26.65	52.86	0.0371797	0.221014	1														GO:0022613	ribonucleoprotein complex biogenesis	85	5	TGGT1_232520,TGGT1_255320,TGGT1_262040,TGGT1_272010,TGGT1_311430,	5.9	3.04	3.28	0.0238393	0.208991	1
GO:0071840	cellular component organization or biogenesis	225	16	TGGT1_209240,TGGT1_212930,TGGT1_212940,TGGT1_216250,TGGT1_221922,TGGT1_226480,TGGT1_232390,TGGT1_234420,TGGT1_239790,TGGT1_262150,TGGT1_269770,TGGT1_273460,TGGT1_304710,TGGT1_309950,TGGT1_313990,TGGT1_319658,	7.1	2.31	2.58	0.001369	0.018062	0.559922		GO:0009157	deoxyribonucleoside monophosphate biosynthetic process	2	1	TGGT1_249180,	50	26.65	52.86	0.0371797	0.221014	1														GO:0042254	ribosome biogenesis	62	4	TGGT1_232520,TGGT1_255320,TGGT1_272010,TGGT1_311430,	6.5	3.33	3.6	0.031383	0.25235	1
GO:0006163	purine nucleotide metabolic process	42	6	TGGT1_231910,TGGT1_261950,TGGT1_263190,TGGT1_268850,TGGT1_318230,TGGT1_366480,	14.3	4.64	5.42	0.00161988	0.0207041	0.662531		GO:0002949	tRNA threonylcarbamoyladenosine modification	2	1	TGGT1_274110,	50	26.65	52.86	0.0371797	0.221014	1														GO:0034622	cellular protein-containing complex assembly	66	4	TGGT1_208300,TGGT1_232520,TGGT1_255320,TGGT1_262040,	6.1	3.13	3.36	0.0382627	0.25235	1
GO:0019693	ribose phosphate metabolic process	43	6	TGGT1_231910,TGGT1_261950,TGGT1_263190,TGGT1_268850,TGGT1_318230,TGGT1_366480,	14	4.53	5.27	0.00183551	0.0214492	0.750723		GO:0009177	pyrimidine deoxyribonucleoside monophosphate biosynthetic process	2	1	TGGT1_249180,	50	26.65	52.86	0.0371797	0.221014	1														GO:0042127	regulation of cell population proliferation	2	1	TGGT1_217920,	50	25.81	51.14	0.0383802	0.25235	1
GO:0009259	ribonucleotide metabolic process	43	6	TGGT1_231910,TGGT1_261950,TGGT1_263190,TGGT1_268850,TGGT1_318230,TGGT1_366480,	14	4.53	5.27	0.00183551	0.0214492	0.750723		GO:0044070	regulation of anion transport	2	1	TGGT1_218280,	50	26.65	52.86	0.0371797	0.221014	1														GO:0032886	regulation of microtubule-based process	2	1	TGGT1_269850,	50	25.81	51.14	0.0383802	0.25235	1
GO:0009150	purine ribonucleotide metabolic process	43	6	TGGT1_231910,TGGT1_261950,TGGT1_263190,TGGT1_268850,TGGT1_318230,TGGT1_366480,	14	4.53	5.27	0.00183551	0.0214492	0.750723		GO:0006545	glycine biosynthetic process	2	1	TGGT1_249180,	50	26.65	52.86	0.0371797	0.221014	1														GO:0017004	cytochrome complex assembly	2	1	TGGT1_208300,	50	25.81	51.14	0.0383802	0.25235	1
GO:0044255	cellular lipid metabolic process	92	9	TGGT1_214850,TGGT1_214920,TGGT1_255690,TGGT1_262030,TGGT1_263430,TGGT1_275568,TGGT1_276190,TGGT1_314690,TGGT1_314730,	9.8	3.18	3.57	0.00192445	0.0218639	0.787099		GO:0042373	vitamin K metabolic process	2	1	TGGT1_203720,	50	26.65	52.86	0.0371797	0.221014	1														GO:0008285	negative regulation of cell population proliferation	2	1	TGGT1_217920,	50	25.81	51.14	0.0383802	0.25235	1
GO:0072521	purine-containing compound metabolic process	44	6	TGGT1_231910,TGGT1_261950,TGGT1_263190,TGGT1_268850,TGGT1_318230,TGGT1_366480,	13.6	4.43	5.13	0.00207223	0.0229065	0.847542		GO:0070525	tRNA threonylcarbamoyladenosine metabolic process	2	1	TGGT1_274110,	50	26.65	52.86	0.0371797	0.221014	1														GO:0006892	post-Golgi vesicle-mediated transport	2	1	TGGT1_215130,	50	25.81	51.14	0.0383802	0.25235	1
GO:0019538	protein metabolic process	764	37	TGGT1_202572,TGGT1_205440,TGGT1_207640,TGGT1_212290,TGGT1_214170,TGGT1_214490,TGGT1_214920,TGGT1_216450,TGGT1_216700,TGGT1_217620,TGGT1_223970,TGGT1_225080,TGGT1_225240,TGGT1_226410,TGGT1_230520,TGGT1_234505,TGGT1_237890,TGGT1_240600,TGGT1_245680,TGGT1_251570B,TGGT1_251810,TGGT1_257730,TGGT1_260260,TGGT1_262030,TGGT1_262380,TGGT1_263700,TGGT1_265380,TGGT1_273460,TGGT1_275568,TGGT1_285700,TGGT1_28…	4.8	1.57	1.8	0.00251422	0.027061	1		GO:0032264	IMP salvage	2	1	TGGT1_200320,	50	26.65	52.86	0.0371797	0.221014	1														GO:0120029	proton export across plasma membrane	2	1	TGGT1_284602,	50	25.81	51.14	0.0383802	0.25235	1
GO:0046034	ATP metabolic process	32	5	TGGT1_231910,TGGT1_261950,TGGT1_268850,TGGT1_318230,TGGT1_366480,	15.6	5.07	5.99	0.00266538	0.0277748	1		GO:0032261	purine nucleotide salvage	2	1	TGGT1_200320,	50	26.65	52.86	0.0371797	0.221014	1														GO:0140115	export across plasma membrane	2	1	TGGT1_284602,	50	25.81	51.14	0.0383802	0.25235	1
GO:0042254	ribosome biogenesis	62	7	TGGT1_209240,TGGT1_232390,TGGT1_239790,TGGT1_269770,TGGT1_309950,TGGT1_313990,TGGT1_319658,	11.3	3.67	4.15	0.00271636	0.0277748	1		GO:0006775	fat-soluble vitamin metabolic process	2	1	TGGT1_203720,	50	26.65	52.86	0.0371797	0.221014	1														GO:0033108	mitochondrial respiratory chain complex assembly	2	1	TGGT1_208300,	50	25.81	51.14	0.0383802	0.25235	1
GO:0006629	lipid metabolic process	116	10	TGGT1_214850,TGGT1_214920,TGGT1_255690,TGGT1_262030,TGGT1_263430,TGGT1_275568,TGGT1_276190,TGGT1_288580,TGGT1_314690,TGGT1_314730,	8.6	2.8	3.11	0.00282766	0.0282076	1		GO:0030150	protein import into mitochondrial matrix	2	1	TGGT1_218280,	50	26.65	52.86	0.0371797	0.221014	1														GO:0065003	protein-containing complex assembly	70	4	TGGT1_208300,TGGT1_232520,TGGT1_255320,TGGT1_262040,	5.7	2.95	3.16	0.0459432	0.277709	1
GO:0006725	cellular aromatic compound metabolic process	559	29	TGGT1_202640,TGGT1_207640,TGGT1_209240,TGGT1_215260,TGGT1_216250,TGGT1_225125,TGGT1_226480,TGGT1_231910,TGGT1_232390,TGGT1_234420,TGGT1_234505,TGGT1_239710,TGGT1_239790,TGGT1_254730,TGGT1_257740,TGGT1_259690,TGGT1_261950,TGGT1_263190,TGGT1_264840,TGGT1_267390,TGGT1_268850,TGGT1_269770,TGGT1_271300,TGGT1_271860,TGGT1_289940,TGGT1_312480,TGGT1_318230,TGGT1_320620,TGGT1_366480,	5.2	1.68	1.89	0.00297991	0.0290187	1		GO:0070988	demethylation	2	1	TGGT1_246140,	50	26.65	52.86	0.0371797	0.221014	1														GO:0016072	rRNA metabolic process	42	3	TGGT1_232520,TGGT1_272010,TGGT1_311430,	7.1	3.69	3.99	0.0469673	0.277709	1
GO:0006139	nucleobase-containing compound metabolic process	536	28	TGGT1_202640,TGGT1_207640,TGGT1_209240,TGGT1_215260,TGGT1_216250,TGGT1_225125,TGGT1_226480,TGGT1_231910,TGGT1_232390,TGGT1_234420,TGGT1_234505,TGGT1_239710,TGGT1_239790,TGGT1_254730,TGGT1_257740,TGGT1_259690,TGGT1_261950,TGGT1_263190,TGGT1_264840,TGGT1_267390,TGGT1_268850,TGGT1_269770,TGGT1_271300,TGGT1_271860,TGGT1_312480,TGGT1_318230,TGGT1_320620,TGGT1_366480,	5.2	1.7	1.9	0.00321197	0.0305511	1		GO:0106380	purine ribonucleotide salvage	2	1	TGGT1_200320,	50	26.65	52.86	0.0371797	0.221014	1														GO:0006364	rRNA processing	42	3	TGGT1_232520,TGGT1_272010,TGGT1_311430,	7.1	3.69	3.99	0.0469673	0.277709	1
GO:0046483	heterocycle metabolic process	565	29	TGGT1_202640,TGGT1_207640,TGGT1_209240,TGGT1_215260,TGGT1_216250,TGGT1_225125,TGGT1_226480,TGGT1_231910,TGGT1_232390,TGGT1_234420,TGGT1_234505,TGGT1_239710,TGGT1_239790,TGGT1_254730,TGGT1_257740,TGGT1_259690,TGGT1_261950,TGGT1_263190,TGGT1_264840,TGGT1_267390,TGGT1_268850,TGGT1_269770,TGGT1_271300,TGGT1_271860,TGGT1_289940,TGGT1_312480,TGGT1_318230,TGGT1_320620,TGGT1_366480,	5.1	1.67	1.87	0.00349077	0.0324483	1		GO:0046654	tetrahydrofolate biosynthetic process	2	1	TGGT1_249180,	50	26.65	52.86	0.0371797	0.221014	1
GO:1901360	organic cyclic compound metabolic process	570	29	TGGT1_202640,TGGT1_207640,TGGT1_209240,TGGT1_215260,TGGT1_216250,TGGT1_225125,TGGT1_226480,TGGT1_231910,TGGT1_232390,TGGT1_234420,TGGT1_234505,TGGT1_239710,TGGT1_239790,TGGT1_254730,TGGT1_257740,TGGT1_259690,TGGT1_261950,TGGT1_263190,TGGT1_264840,TGGT1_267390,TGGT1_268850,TGGT1_269770,TGGT1_271300,TGGT1_271860,TGGT1_289940,TGGT1_312480,TGGT1_318230,TGGT1_320620,TGGT1_366480,	5.1	1.65	1.85	0.003972	0.0361011	1		GO:0009162	deoxyribonucleoside monophosphate metabolic process	2	1	TGGT1_249180,	50	26.65	52.86	0.0371797	0.221014	1
GO:0009117	nucleotide metabolic process	67	7	TGGT1_231910,TGGT1_259690,TGGT1_261950,TGGT1_263190,TGGT1_268850,TGGT1_318230,TGGT1_366480,	10.4	3.39	3.8	0.00422608	0.0375753	1		GO:0006753	nucleoside phosphate metabolic process	69	4	TGGT1_200320,TGGT1_249180,TGGT1_265450,TGGT1_281400,	5.8	3.09	3.32	0.0397884	0.221014	1
GO:0022613	ribonucleoprotein complex biogenesis	85	8	TGGT1_209240,TGGT1_232390,TGGT1_239790,TGGT1_269770,TGGT1_273460,TGGT1_309950,TGGT1_313990,TGGT1_319658,	9.4	3.06	3.4	0.00434396	0.0378017	1		GO:0006163	purine nucleotide metabolic process	42	3	TGGT1_200320,TGGT1_265450,TGGT1_281400,	7.1	3.81	4.12	0.0433652	0.221014	1
GO:0006753	nucleoside phosphate metabolic process	69	7	TGGT1_231910,TGGT1_259690,TGGT1_261950,TGGT1_263190,TGGT1_268850,TGGT1_318230,TGGT1_366480,	10.1	3.29	3.68	0.00498152	0.0419728	1		GO:0009150	purine ribonucleotide metabolic process	43	3	TGGT1_200320,TGGT1_265450,TGGT1_281400,	7	3.72	4.02	0.0460029	0.221014	1
GO:0044281	small molecule metabolic process	233	15	TGGT1_207640,TGGT1_215260,TGGT1_231910,TGGT1_234505,TGGT1_239710,TGGT1_259690,TGGT1_261950,TGGT1_263190,TGGT1_263430,TGGT1_266850,TGGT1_268850,TGGT1_312480,TGGT1_318230,TGGT1_320620,TGGT1_366480,	6.4	2.09	2.29	0.00502852	0.0419728	1		GO:0019693	ribose phosphate metabolic process	43	3	TGGT1_200320,TGGT1_265450,TGGT1_281400,	7	3.72	4.02	0.0460029	0.221014	1
GO:0006207	'de novo' pyrimidine nucleobase biosynthetic process	4	2	TGGT1_215260,TGGT1_259690,	50	16.24	31.88	0.00542776	0.0443991	1		GO:0009259	ribonucleotide metabolic process	43	3	TGGT1_200320,TGGT1_265450,TGGT1_281400,	7	3.72	4.02	0.0460029	0.221014	1
GO:0044085	cellular component biogenesis	150	11	TGGT1_209240,TGGT1_212930,TGGT1_221922,TGGT1_232390,TGGT1_239790,TGGT1_262150,TGGT1_269770,TGGT1_273460,TGGT1_309950,TGGT1_313990,TGGT1_319658,	7.3	2.38	2.61	0.00615827	0.0493869	1		GO:0046031	ADP metabolic process	19	2	TGGT1_265450,TGGT1_281400,	10.5	5.61	6.27	0.0484269	0.221014	1
GO:0090407	organophosphate biosynthetic process	91	8	TGGT1_214920,TGGT1_231910,TGGT1_259690,TGGT1_261950,TGGT1_263190,TGGT1_275568,TGGT1_276190,TGGT1_314690,	8.8	2.85	3.15	0.00656995	0.0516752	1		GO:0009185	ribonucleoside diphosphate metabolic process	19	2	TGGT1_265450,TGGT1_281400,	10.5	5.61	6.27	0.0484269	0.221014	1
GO:0008610	lipid biosynthetic process	74	7	TGGT1_214850,TGGT1_214920,TGGT1_255690,TGGT1_275568,TGGT1_276190,TGGT1_288580,TGGT1_314690,	9.5	3.07	3.4	0.00731314	0.0564354	1		GO:0006757	ATP generation from ADP	19	2	TGGT1_265450,TGGT1_281400,	10.5	5.61	6.27	0.0484269	0.221014	1
GO:0019856	pyrimidine nucleobase biosynthetic process	5	2	TGGT1_215260,TGGT1_259690,	40	12.99	21.25	0.00886381	0.0636018	1		GO:0009179	purine ribonucleoside diphosphate metabolic process	19	2	TGGT1_265450,TGGT1_281400,	10.5	5.61	6.27	0.0484269	0.221014	1
GO:0006206	pyrimidine nucleobase metabolic process	5	2	TGGT1_215260,TGGT1_259690,	40	12.99	21.25	0.00886381	0.0636018	1		GO:0009135	purine nucleoside diphosphate metabolic process	19	2	TGGT1_265450,TGGT1_281400,	10.5	5.61	6.27	0.0484269	0.221014	1
GO:0009112	nucleobase metabolic process	5	2	TGGT1_215260,TGGT1_259690,	40	12.99	21.25	0.00886381	0.0636018	1		GO:0006096	glycolytic process	19	2	TGGT1_265450,TGGT1_281400,	10.5	5.61	6.27	0.0484269	0.221014	1
GO:0046112	nucleobase biosynthetic process	5	2	TGGT1_215260,TGGT1_259690,	40	12.99	21.25	0.00886381	0.0636018	1		GO:0072521	purine-containing compound metabolic process	44	3	TGGT1_200320,TGGT1_265450,TGGT1_281400,	6.8	3.63	3.92	0.0487187	0.221014	1
GO:0018130	heterocycle biosynthetic process	151	10	TGGT1_215260,TGGT1_231910,TGGT1_239710,TGGT1_259690,TGGT1_261950,TGGT1_263190,TGGT1_267390,TGGT1_271300,TGGT1_289940,TGGT1_320620,	6.6	2.15	2.32	0.0173752	0.121554	1		GO:0044283	small molecule biosynthetic process	74	4	TGGT1_200320,TGGT1_221320,TGGT1_249180,TGGT1_259130,	5.4	2.88	3.08	0.0493853	0.221014	1
GO:0006490	oligosaccharide-lipid intermediate biosynthetic process	7	2	TGGT1_262030,TGGT1_314730,	28.6	9.28	12.74	0.0178735	0.121554	1
GO:0006757	ATP generation from ADP	19	3	TGGT1_268850,TGGT1_318230,TGGT1_366480,	15.8	5.13	6	0.0193179	0.121554	1
GO:0009185	ribonucleoside diphosphate metabolic process	19	3	TGGT1_268850,TGGT1_318230,TGGT1_366480,	15.8	5.13	6	0.0193179	0.121554	1
GO:0009179	purine ribonucleoside diphosphate metabolic process	19	3	TGGT1_268850,TGGT1_318230,TGGT1_366480,	15.8	5.13	6	0.0193179	0.121554	1
GO:0006096	glycolytic process	19	3	TGGT1_268850,TGGT1_318230,TGGT1_366480,	15.8	5.13	6	0.0193179	0.121554	1
GO:0046031	ADP metabolic process	19	3	TGGT1_268850,TGGT1_318230,TGGT1_366480,	15.8	5.13	6	0.0193179	0.121554	1
GO:0009135	purine nucleoside diphosphate metabolic process	19	3	TGGT1_268850,TGGT1_318230,TGGT1_366480,	15.8	5.13	6	0.0193179	0.121554	1
GO:1901362	organic cyclic compound biosynthetic process	156	10	TGGT1_215260,TGGT1_231910,TGGT1_239710,TGGT1_259690,TGGT1_261950,TGGT1_263190,TGGT1_267390,TGGT1_271300,TGGT1_289940,TGGT1_320620,	6.4	2.08	2.24	0.0213392	0.13121	1
GO:0008654	phospholipid biosynthetic process	35	4	TGGT1_214920,TGGT1_275568,TGGT1_276190,TGGT1_314690,	11.4	3.71	4.14	0.0215591	0.13121	1
GO:0015985	energy coupled proton transport, down electrochemical gradient	8	2	TGGT1_231910,TGGT1_261950,	25	8.12	10.62	0.0233542	0.13121	1
GO:0006754	ATP biosynthetic process	8	2	TGGT1_231910,TGGT1_261950,	25	8.12	10.62	0.0233542	0.13121	1
GO:0015986	ATP synthesis coupled proton transport	8	2	TGGT1_231910,TGGT1_261950,	25	8.12	10.62	0.0233542	0.13121	1
GO:0034654	nucleobase-containing compound biosynthetic process	114	8	TGGT1_231910,TGGT1_239710,TGGT1_259690,TGGT1_261950,TGGT1_263190,TGGT1_267390,TGGT1_271300,TGGT1_320620,	7	2.28	2.45	0.0235575	0.13121	1
GO:0016052	carbohydrate catabolic process	21	3	TGGT1_268850,TGGT1_318230,TGGT1_366480,	14.3	4.64	5.33	0.0253553	0.13121	1
GO:0006457	protein folding	55	5	TGGT1_205440,TGGT1_207760,TGGT1_216630,TGGT1_230520,TGGT1_240600,	9.1	2.95	3.22	0.0261888	0.13121	1
GO:0046939	nucleotide phosphorylation	22	3	TGGT1_268850,TGGT1_318230,TGGT1_366480,	13.6	4.43	5.05	0.0287112	0.13121	1
GO:0006164	purine nucleotide biosynthetic process	22	3	TGGT1_231910,TGGT1_261950,TGGT1_263190,	13.6	4.43	5.05	0.0287112	0.13121	1
GO:0006165	nucleoside diphosphate phosphorylation	22	3	TGGT1_268850,TGGT1_318230,TGGT1_366480,	13.6	4.43	5.05	0.0287112	0.13121	1
GO:0009152	purine ribonucleotide biosynthetic process	22	3	TGGT1_231910,TGGT1_261950,TGGT1_263190,	13.6	4.43	5.05	0.0287112	0.13121	1
GO:0031163	metallo-sulfur cluster assembly	9	2	TGGT1_212930,TGGT1_221922,	22.2	7.22	9.1	0.0294273	0.13121	1
GO:0016226	iron-sulfur cluster assembly	9	2	TGGT1_212930,TGGT1_221922,	22.2	7.22	9.1	0.0294273	0.13121	1
GO:0019438	aromatic compound biosynthetic process	142	9	TGGT1_231910,TGGT1_239710,TGGT1_259690,TGGT1_261950,TGGT1_263190,TGGT1_267390,TGGT1_271300,TGGT1_289940,TGGT1_320620,	6.3	2.06	2.2	0.0302012	0.13121	1
GO:0006452	translational frameshifting	1	1	TGGT1_251810,	100	32.47	inf	0.0307975	0.13121	1
GO:0006449	regulation of translational termination	1	1	TGGT1_251810,	100	32.47	inf	0.0307975	0.13121	1
GO:0006428	isoleucyl-tRNA aminoacylation	1	1	TGGT1_207640,	100	32.47	inf	0.0307975	0.13121	1
GO:0034471	ncRNA 5'-end processing	1	1	TGGT1_254730,	100	32.47	inf	0.0307975	0.13121	1
GO:0051130	positive regulation of cellular component organization	1	1	TGGT1_251810,	100	32.47	inf	0.0307975	0.13121	1
GO:0006013	mannose metabolic process	1	1	TGGT1_239710,	100	32.47	inf	0.0307975	0.13121	1
GO:0001682	tRNA 5'-leader removal	1	1	TGGT1_254730,	100	32.47	inf	0.0307975	0.13121	1
GO:0006189	'de novo' IMP biosynthetic process	1	1	TGGT1_263190,	100	32.47	inf	0.0307975	0.13121	1
GO:0099116	tRNA 5'-end processing	1	1	TGGT1_254730,	100	32.47	inf	0.0307975	0.13121	1
GO:0000966	RNA 5'-end processing	1	1	TGGT1_254730,	100	32.47	inf	0.0307975	0.13121	1
GO:0043243	positive regulation of protein-containing complex disassembly	1	1	TGGT1_251810,	100	32.47	inf	0.0307975	0.13121	1
GO:0045905	positive regulation of translational termination	1	1	TGGT1_251810,	100	32.47	inf	0.0307975	0.13121	1
GO:0045901	positive regulation of translational elongation	1	1	TGGT1_251810,	100	32.47	inf	0.0307975	0.13121	1
GO:0019307	mannose biosynthetic process	1	1	TGGT1_239710,	100	32.47	inf	0.0307975	0.13121	1
GO:0015689	molybdate ion transport	1	1	TGGT1_319740,	100	32.47	inf	0.0307975	0.13121	1
GO:0007062	sister chromatid cohesion	1	1	TGGT1_216250,	100	32.47	inf	0.0307975	0.13121	1
GO:0006090	pyruvate metabolic process	23	3	TGGT1_268850,TGGT1_318230,TGGT1_366480,	13	4.24	4.8	0.0322907	0.136154	1
GO:0009165	nucleotide biosynthetic process	40	4	TGGT1_231910,TGGT1_259690,TGGT1_261950,TGGT1_263190,	10	3.25	3.56	0.0334548	0.139623	1
GO:0006720	isoprenoid metabolic process	10	2	TGGT1_214850,TGGT1_255690,	20	6.49	7.96	0.0360514	0.14194	1
GO:0008299	isoprenoid biosynthetic process	10	2	TGGT1_214850,TGGT1_255690,	20	6.49	7.96	0.0360514	0.14194	1
GO:0009260	ribonucleotide biosynthetic process	24	3	TGGT1_231910,TGGT1_261950,TGGT1_263190,	12.5	4.06	4.57	0.0360923	0.14194	1
GO:0046390	ribose phosphate biosynthetic process	24	3	TGGT1_231910,TGGT1_261950,TGGT1_263190,	12.5	4.06	4.57	0.0360923	0.14194	1
GO:0072522	purine-containing compound biosynthetic process	24	3	TGGT1_231910,TGGT1_261950,TGGT1_263190,	12.5	4.06	4.57	0.0360923	0.14194	1
GO:0009132	nucleoside diphosphate metabolic process	24	3	TGGT1_268850,TGGT1_318230,TGGT1_366480,	12.5	4.06	4.57	0.0360923	0.14194	1
GO:1901293	nucleoside phosphate biosynthetic process	42	4	TGGT1_231910,TGGT1_259690,TGGT1_261950,TGGT1_263190,	9.5	3.09	3.38	0.0390983	0.152297	1
GO:0034660	ncRNA metabolic process	126	8	TGGT1_207640,TGGT1_209240,TGGT1_234505,TGGT1_239790,TGGT1_254730,TGGT1_269770,TGGT1_271860,TGGT1_320620,	6.3	2.06	2.2	0.0395764	0.152705	1
GO:0009145	purine nucleoside triphosphate biosynthetic process	11	2	TGGT1_231910,TGGT1_261950,	18.2	5.9	7.07	0.0431875	0.162052	1
GO:0009144	purine nucleoside triphosphate metabolic process	11	2	TGGT1_231910,TGGT1_261950,	18.2	5.9	7.07	0.0431875	0.162052	1
GO:0009206	purine ribonucleoside triphosphate biosynthetic process	11	2	TGGT1_231910,TGGT1_261950,	18.2	5.9	7.07	0.0431875	0.162052	1
