# Supplementary material for: The Toxoplasma micropore mediates endocytosis for selective nutrient salvage from host cell compartments
Source: Nat Commun. 2023 Feb 22;14:977. doi: 10.1038/s41467-023-36571-4 (PMC9947163; doi:10.1038/s41467-023-36571-4)
Supplement: Supplementary file 20 — Supplementary Data 15 [file 41467_2023_36571_MOESM20_ESM.xlsx]

## Sheet: Supplementary Data 15_LCMS
class								TIR1					AID-K13					tKD
m/z_rt	m/z	Rt(min)	metabolites	Adduct	HMDB	KEGG	PubChem	TIR1_1	TIR1_2	TIR1_3	TIR1_4	TIR1_5	AID-K13_1	AID-K13_2	AID-K13_3	AID-K13_4	AID-K13_5	tKD_1	tKD_2	tKD_3	tKD_4	tKD_5
393.3731_18.03	393.373	18.0305	Hexacosenoic acid (FA 26:1)	[M-H]-	-	-	56935921	77.3832	65.1995	100.461	71.5893	103.411	214.399	406.581	139.694	339.155	261.264	194.287	72.3652	201.039	263.986	273.607
395.3884_18.97	395.388	18.9687	Hexacosanoic acid (FA 26:0)	[M-H]-	HMDB0002356	-	10469	4.82262	6.23681	4.61953	5.06643	5.31988	7.5907	9.56353	7.97742	7.32518	12.2603	12.218	5.56323	10.9169	8.90722	7.84518
309.1735_14.14	309.173	14.1369	2-Dodecoxyethyl Hydrogen Sulfate	[M-H]-	-	-	24761	1.63696	1.5483	1.69259	1.31568	1.63679	1.79929	2.20653	2.15431	1.81311	2.40458	2.44618	1.96874	1.69195	3.33211	4.50133
562.5148_18.49	562.515	18.4903	Cer(d18:0/16:0)	[M+Na]+	HMDB0011760	-	5283572	0.0150486	0.00989478	0.00669718	0.00769631	0.00935683	0.005014	0.00546886	0.00429311	0.00336761	0.00286507	0.00972796	0.00253634	0.00555949	0.00387825	0.00541804
101.0241_0.9	101.024	0.904982	2-Ketobutyric acid	[M-H]-	HMDB0000005	C00109	58	1.12705	1.2051	1.81641	1.0986	1.62807	1.00967	0.809321	0.383189	1.01894	0.687287	0.164969	0.775308	0.630772	0.659338	0.609327
126.0215_1.06	126.022	1.05972	Taurine	[M+H]+	HMDB0000251	C00245	1123	0.126688	0.1041	0.122554	0.106511	0.100622	0.177978	0.230067	0.101467	0.205499	0.192523	0.130998	0.128847	0.139658	0.12838	0.206345
104.0703_1.04	104.07	1.03818	Dimethylglycine	[M+H]+	HMDB0000092	C01026	673	2.08819	0.718356	2.41723	0.620405	2.62796	0.559954	0.384511	0.136085	0.108284	0.518241	0.228751	0.0754866	0.0540524	0.121868	0.405234
538.5167_18.23	538.517	18.225	Cer(d18:1/16:0)	[M+H]+	HMDB0004949	C00195	5283564	0.00728813	0.00257582	0.00385788	0.00242097	0.00367432	0.00141368	0.00158723	0.00168587	0.000928223	0.000639923	0.00300946	0.00162122	0.00207246	0.000846996	0.00107446
232.1538_5	232.154	4.99772	Butyrylcarnitine	[M+H]+	HMDB0002013	C02862	213144	0.761681	0.652038	0.62733	0.468066	0.327385	1.55791	1.88995	0.398878	1.58421	1.38283	0.50067	0.368027	0.538306	1.17897	1.49559
672.4545_16.66	672.455	16.6612	PC(12:0/14:0)	[M+Na]+	-	-	24778800	0.00576202	0.0049394	0.00878095	0.00355149	0.00498763	0.0150217	0.00848651	0.00715401	0.0156637	0.0203931	0.00812718	0.00493915	0.00457214	0.00717031	0.0275078
188.056_0.91	188.056	0.907942	N-Acetyl-L-glutamic acid	[M-H]-	HMDB0001138	C00624	70914	1.21876	1.45458	1.79254	1.712	1.74161	1.16966	1.04265	0.637504	1.47991	1.08414	0.83949	0.633467	0.492001	1.1367	1.31933
365.3415_17.27	365.342	17.2747	Nervonic acid (FA 24:1)	[M-H]-	HMDB0002368	C08323	5281120	14.9227	11.1888	13.4039	10.1399	25.4658	26.3651	33.7503	16.0498	25.662	38.3094	19.3428	9.93528	17.7235	28.2183	32.8839
189.1591_0.96	189.159	0.963169	N6,N6,N6-Trimethyl-L-lysine	[M+H]+	HMDB0001325	C03793	440120	2.13455	1.28653	2.06823	1.54429	2.05514	1.48049	1.31397	0.420195	1.0508	1.33418	0.731126	0.368716	0.548855	0.687723	1.66578
137.0705_1.03	137.07	1.02913	1-Methylnicotinamide	[M]+	HMDB0000699	C02918	457	0.865685	0.435634	0.918116	0.796935	1.10549	1.94546	1.43257	1.71325	2.15325	4.51317	1.15098	1.22319	0.727108	1.87133	4.57954
218.1381_2.63	218.138	2.63417	Propionylcarnitine	[M+H]+	HMDB0000824	C03017	188824	0.146288	0.102985	0.127836	0.114926	0.160887	0.314054	0.315741	0.0842657	0.237047	0.30697	0.118547	0.0659282	0.0924629	0.166543	0.348183
124.007_0.97	124.007	0.973186	Taurine	[M-H]-	HMDB0000251	C00245	1123	14.1663	8.90442	12.4638	9.05637	10.9049	16.2154	18.9758	9.81323	18.0615	18.2719	11.7171	10.9381	9.85865	11.0935	19.6692
579.0261_0.78	579.026	0.784368	Uridine diphosphate glucuronic acid	[M-H]-	HMDB0000935	C00167	17473	0.0219628	0.0320142	0.0110307	0.0132639	0.012321	0.0232459	0.0544913	0.0256122	0.0364559	0.0567984	0.0161579	0.0387578	0.0549772	0.0601948	0.0391705
617.5089_19.88	617.509	19.8758	DG(16:0/18:1)	[M+Na]+	HMDB0007102	C13861	5282283	0.130056	0.0833105	0.146049	0.056677	0.121147	0.0568271	0.0652761	0.0279956	0.0926774	0.0248376	0.120618	0.0188099	0.133393	0.0229167	0.129469
285.1188_1.15	285.119	1.14619	gamma-Glutamylhistidine	[M+H]+	HMDB0029151	-	7017195	0.0552503	0.0250065	0.0464421	0.043385	0.0660747	0.037239	0.0226452	0.00958654	0.0270012	0.0351146	0.0155985	0.00898703	0.011993	0.0204641	0.0334949
145.0139_0.87	145.014	0.874461	Oxoglutaric acid	[M-H]-	HMDB0000208	C00026	51	2.45826	2.85308	4.82238	4.39553	4.18136	2.48291	3.42701	1.23143	2.5733	1.66194	1.82052	1.82601	1.53356	1.75728	1.27042
426.3563_13.82	426.356	13.8197	Oleoylcarnitine	[M+H]+	HMDB0005065	-	46907933	0.00450908	0.00331325	0.00263669	0.00205486	0.00343555	0.00293926	0.00152545	0.0008338	0.00146258	0.00238893	0.00178621	0.00132977	0.00160257	0.000612343	0.00245423
750.5009_17.33	750.501	17.3288	PC 32:3	[M+Na]+	HMDB0007875	-	52922220	0.0101805	0.0114613	0.0111183	0.00894289	0.00561594	0.0181216	0.0173212	0.0118681	0.0222956	0.00856437	0.0109444	0.0195817	0.0106488	0.0109404	0.00954965
102.0546_1.12	102.055	1.12435	1-Aminocyclopropanecarboxylic acid	[M+H]+	HMDB0036458	C01234	535	0.444866	0.698118	0.85394	0.211318	0.273816	0.265727	0.147752	0.0441825	0.134163	0.342916	0.10407	0.0915023	0.104506	0.0749244	0.304872
782.5635_18.83	782.564	18.8251	PC(16:0/18:1)	[M+Na]+	HMDB0007971	-	24778688	0.457634	0.468761	0.350444	0.328738	0.368953	0.338328	0.337215	0.233061	0.36941	0.239901	0.276365	0.2308	0.384104	0.247373	0.356826
130.0619_1.05	130.062	1.05162	Creatine	[M-H]-	HMDB0000064	C00300	586	1.21323	0.605134	0.924557	0.608531	1.23184	2.32682	2.01884	0.550877	1.53427	1.85205	0.900169	0.421288	0.715003	1.03966	2.07309
740.5167_17.8	740.517	17.8013	PE(18:2/18:2)	[M+H]+	HMDB0009093	-	9546812	0.0190851	0.0205572	0.0171617	0.013725	0.0214502	0.0285206	0.0348702	0.0119033	0.0368523	0.0303433	0.0209909	0.0205424	0.0283688	0.0128645	0.0283543
174.0402_0.92	174.04	0.915438	N-Acetyl-L-aspartic acid	[M-H]-	HMDB0000812	C01042	65065	1.43555	1.82766	1.62602	0.728383	0.922766	0.824235	1.20629	0.792664	0.840066	0.352219	0.81039	0.0801182	0.808205	0.769289	0.403274
615.4933_19.23	615.493	19.2322	DG 34:2	[M+Na]+	-	-	102427902	0.26175	0.219917	0.263034	0.129138	0.191613	0.191458	0.188532	0.102168	0.142012	0.136418	0.193307	0.153138	0.199715	0.0763828	0.179686
766.5322_18.96	766.532	18.9607	PE 36:2	[M+Na]+	HMDB0009059	-	9546757	0.020809	0.0232851	0.0139919	0.0105265	0.012443	0.0118092	0.014303	0.00752677	0.0115438	0.00823477	0.0106325	0.00511334	0.016091	0.00520401	0.0177486
367.3572_17.94	367.357	17.9402	Tetracosanoic acid (FA 24:0)	[M-H]-	HMDB0002003	C08320	11197	13.9698	9.07351	17.5034	16.0979	15.2067	14.5861	24.2224	28.9193	18.6177	15.7886	20.385	18.1032	18.6585	34.6737	11.2227
251.0691_1.56	251.069	1.56046	gamma-Glutamylcysteine	[M+H]+	HMDB0001049	C00669	123938	0.594442	0.103734	0.222699	0.350843	0.687575	0.26087	0.115537	0.0627544	0.125024	0.256345	0.0755599	0.0747686	0.0375234	0.0476224	0.607383
804.5477_18.21	804.548	18.2106	PC(18:3/18:1)	[M+Na]+	HMDB0008169	-	5347880	0.0796544	0.0457753	0.0854379	0.0803432	0.105667	0.0779378	0.0363016	0.0525794	0.0668203	0.0463547	0.0609269	0.0692336	0.0467191	0.0455044	0.0537813
232.1538_4.87	232.154	4.87197	Isobutyryl-L-carnitine	[M+H]+	HMDB0000736	-	168379	0.35068	0.184507	0.183615	0.218018	0.468521	0.73232	0.763968	0.116746	0.445128	1.31774	0.255254	0.0630085	0.134043	0.326413	0.997069
724.4857_17.2	724.486	17.1967	PC 30:2	[M+Na]+	-	-	9922854	0.00954093	0.011854	0.0115526	0.00739935	0.00897844	0.0167825	0.0136384	0.00701313	0.0258633	0.0158359	0.00773682	0.00665027	0.00922237	0.0113156	0.0205918
716.5183_18.28	716.518	18.2782	PE(16:1/18:1)	[M+H]+	HMDB0008960	-	52924918	0.0129495	0.0125191	0.0104703	0.00600454	0.0069251	0.00825524	0.00905273	0.00432887	0.00603448	0.00535534	0.00590908	0.00339277	0.00843685	0.00188739	0.00876603
723.5383_17.43	723.538	17.4318	SM 34:2;2O	[M+Na]+	-	-	-	0.0132443	0.0105544	0.00719908	0.00803212	0.015991	0.00930546	0.00857076	0.00444722	0.00712911	0.00831304	0.00662973	0.0102144	0.0121556	0.00431752	0.00704843
606.0732_0.9	606.073	0.899135	Uridine diphospho-N-acetylglucosamine	[M-H]-	HMDB0000290	C00043	445675	5.47888	2.43985	3.92488	3.02727	5.09052	3.14867	4.10038	1.0581	2.8283	1.48609	2.3049	1.5344	1.57584	1.7976	3.78832
261.0721_0.92	261.072	0.924117	N-Acetylaspartylglutamic acid	[M-H]-	HMDB0001067	C12270	188803	44.3247	42.8833	51.1691	46.2916	42.9848	45.0753	43.4666	17.4138	42.25	33.2065	30.0389	18.9799	20.1544	32.1181	34.1879
203.2226_0.93	203.223	0.925323	Spermine	[M+H]+	HMDB0001256	C00750	1103	0.0129863	0.00710032	0.00395313	0.00489516	0.0112251	0.00569308	0.0153419	0.0140376	0.0105143	0.0250942	0.0211712	0.0121538	0.018268	0.00911335	0.0244055
133.0139_0.86	133.014	0.864978	Malic acid	[M-H]-	HMDB0000156	C00149	222656	9.33951	4.64141	5.37205	2.99414	5.64322	2.98816	4.97163	1.79328	3.70948	4.6693	2.75604	4.69833	3.30894	3.59024	3.86029
703.5723_17.97	703.572	17.9748	SM(d18:1/16:0)	[M+H]+	HMDB0010169	-	9939941	0.024921	0.0233193	0.0196545	0.019165	0.0272103	0.0212817	0.0239602	0.0175788	0.0185489	0.018199	0.0185373	0.0320513	0.0408587	0.01264	0.0168998
338.9879_0.76	338.988	0.763092	alpha-D-Glucose-1,6-diphosphate	[M-H]-	HMDB0003514	C01231	82400	1.72853	1.35264	0.881431	1.38669	1.83494	0.697131	1.20307	0.336316	0.953668	1.77989	0.408655	0.425466	1.14228	0.888741	1.12429
203.1496_1.06	203.15	1.06183	Asymmetric dimethylarginine	[M+H]+	HMDB0001539	C03626	123831	0.454558	0.150802	0.361816	0.252555	0.390488	0.307585	0.204099	0.0697511	0.132762	0.346741	0.166462	0.0849567	0.135409	0.105098	0.30179
171.006_0.91	171.006	0.908507	Glycerol 3-phosphate	[M-H]-	HMDB0000126	C00093	439162	1.32543	1.73468	2.99631	1.70553	2.65656	1.50945	2.11459	0.663502	0.831486	2.10749	0.762518	1.04736	0.697658	1.36477	1.2906
375.1335_4.67	375.134	4.67211	Riboflavin	[M-H]-	HMDB0000244	C00255	493570	0.0807935	0.0706025	0.0979834	0.0533622	0.0779655	0.144993	0.125583	0.0332917	0.111336	0.105479	0.0310894	0.0196208	0.0241189	0.0466207	0.0880881
160.0611_0.92	160.061	0.915925	Aminoadipic acid	[M-H]-	HMDB0000510	C00956	92136	0.326492	0.182948	0.44347	0.305949	0.50736	0.780327	0.32118	0.242386	0.560883	0.647879	0.174519	0.172673	0.109521	0.290455	0.42704
756.548_18.73	756.548	18.7261	PC(16:0/16:0)	[M+Na]+	HMDB0000564	C00157	452110	0.0490281	0.0450456	0.0336841	0.0268775	0.0365796	0.0503369	0.050056	0.0418039	0.0444631	0.0361709	0.0593184	0.0491136	0.0743247	0.0277578	0.0371011
147.1123_0.93	147.112	0.926533	L-Lysine	[M+H]+	HMDB0000182	C00047	5962	0.442207	0.232071	0.413371	0.20449	0.533292	0.352975	0.260304	0.0702333	0.159883	0.426079	0.173105	0.0751755	0.131486	0.129217	0.425777
170.0417_1.05	170.042	1.04696	2-Furoylglycine	[M+H]+	HMDB0000439	-	21863	1.24673	0.414351	0.862729	1.02978	0.95665	1.07993	0.534382	0.219744	0.560122	0.955497	0.493778	0.391085	0.397682	0.41259	0.869401
300.0483_0.87	300.048	0.865284	N-Acetyl-glucosamine 1-phosphate	[M-H]-	HMDB0001367	C04256	440272	2.5148	2.02659	2.78188	2.27936	2.10267	2.11946	1.88417	1.03522	2.03264	2.89785	1.02051	1.00277	0.948638	1.77527	2.30513
563.4622_18.99	563.462	18.9936	DG(14:0/16:0/0:0)	[M+Na]+	HMDB0007011	-	13734178	0.0186043	0.0163597	0.0114969	0.00880801	0.0104979	0.0113684	0.0153532	0.00860084	0.0117903	0.00573322	0.0138445	0.00398457	0.00994104	0.0118387	0.0132845
258.1097_1.06	258.11	1.06201	Glycerophosphocholine	[M+H]+	HMDB0000086	C00670	657272	1.93903	1.54161	3.36311	1.40091	1.55735	2.2716	2.36214	0.824226	0.809457	0.916181	1.03666	1.1787	0.596578	0.396687	1.47102
132.1015_2.41	132.101	2.40923	L-Isoleucine	[M+H]+	HMDB0000172	C00407	6306	0.818365	0.27382	0.204986	0.374315	0.736971	1.53291	0.358208	0.0732646	0.195481	4.59549	0.350208	0.165292	0.322084	0.00780476	0.0113241
102.0557_0.96	102.056	0.955033	3-Aminoisobutanoic acid	[M-H]-	HMDB0003911	C05145	64956	4.22271	2.15814	3.07411	3.27377	3.68335	3.34748	1.68863	0.886282	2.15219	4.72093	1.71017	1.42164	1.19173	1.54766	3.93168
589.4778_19.1	589.478	19.0963	DG(16:0/16:1/0:0)	[M+Na]+	HMDB0007099	C00165	9543678	0.199702	0.264857	0.174366	0.156294	0.155808	0.182048	0.204766	0.103116	0.218485	0.0978024	0.166028	0.0660842	0.195412	0.125924	0.215447
402.9936_0.83	402.994	0.832433	Uridine 5'-diphosphate	[M-H]-	HMDB0000295	C00015	6031	1.47191	0.936358	1.90693	0.895385	1.95874	1.70313	1.22539	1.10489	0.987415	1.00189	0.741636	0.838104	0.899213	0.994378	1.11032
145.0978_1.18	145.098	1.18158	L-Lysine	[M-H]-	HMDB0000182	C00047	5962	4.46092	2.45584	4.25135	1.11082	3.70076	4.18479	1.87571	0.375356	1.22217	4.10091	1.14088	0.623278	0.858308	1.35295	3.29929
146.0454_0.92	146.045	0.92211	L-Glutamic acid	[M-H]-	HMDB0000148	C00025	33032	118.125	35.9436	78.728	82.2885	87.6677	91.4567	51.141	21.8808	53.4004	104.019	0.396659	0.453692	32.8537	38.4913	95.1939
274.1042_0.97	274.104	0.972654	Glutamylglutamine	[M-H]-	HMDB0028817	-	10171586	0.848929	0.542089	0.717736	0.174865	0.553747	0.429736	0.719261	0.220568	0.468418	0.54063	0.391228	0.0521894	0.0904862	0.125891	0.534911
104.1066_1.02	104.107	1.01683	Choline	[M]+	HMDB0000097	C00114	305	2.66657	3.3502	2.47526	3.00271	4.35695	3.13958	3.48766	1.10186	2.08967	4.00406	1.8065	2.03559	2.61551	2.75708	1.52092
321.1108_5.75	321.111	5.74523	Corylin	[M+H]+	-	-	5316097	1.02981	0.578571	0.975375	0.702428	1.23409	1.05742	0.730935	0.182411	0.694112	1.17202	0.292383	0.164468	0.186229	0.400024	1.04288
409.2351_16.91	409.235	16.9059	LysoPA(16:0/0:0)	[M-H]-	HMDB0007853	C04036	89566	4.94292	3.15477	4.23196	3.86282	4.15669	3.97936	5.92322	2.1697	4.4591	6.24441	1.90572	2.12668	4.27411	5.56245	5.55764
309.2792_16.11	309.279	16.1087	11-Eicosenoic acid	[M-H]-	HMDB0034296	C16526	5282768	95.2377	95.9972	171.89	75.7299	109.049	107.198	145.691	71.9113	93.0999	65.818	65.2821	48.6034	60.0121	105.295	101.82
343.0926_5.75	343.093	5.74644	Corylin	[M+Na]+	-	-	5316.97	0.336268	0.211007	0.358	0.267882	0.462935	0.366172	0.27062	0.0661081	0.2796	0.434201	0.103807	0.0598514	0.0711551	0.153066	0.420603
253.2167_14.74	253.217	14.7434	Palmitelaidic acid	[M-H]-	HMDB0012328	-	5282745	19.0601	39.4663	68.3934	18.929	32.1429	45.4824	62.7587	22.6203	45.4903	29.0349	21.0888	19.4692	35.4812	32.2252	34.188
571.2876_15.23	571.288	15.2324	LysoPI(16:0/0:0)	[M-H]-	HMDB0061695	-	-	7.21739	3.70441	6.78415	3.45553	4.08462	5.81243	6.95359	1.66064	3.36534	4.55776	2.53006	1.5928	2.68215	3.06296	5.40536
175.1183_1.01	175.118	1.01309	L-Arginine	[M+H]+	HMDB0000517	C00062	6322	0.532051	0.404479	0.657831	0.387217	0.728179	0.627146	0.488724	0.226654	0.291084	0.814962	0.381788	0.230815	0.262274	0.270315	0.627139
323.0278_0.88	323.028	0.879575	Uridine 5'-monophosphate	[M-H]-	HMDB0000288	C00105	16695	3.08395	2.51103	5.01345	2.48904	4.67436	3.41095	3.63658	2.21186	3.88133	3.64661	1.06885	1.026	1.56047	3.5304	4.29761
337.3106_16.67	337.311	16.6698	Catelaidic acid	[M-H]-	HMDB0031013	-	5312549	14.703	12.4048	16.7349	11.7067	19.9282	18.533	18.5586	11.0281	13.1417	17.6683	14.219	8.13393	10.7027	18.8406	14.2391
118.0858_1.11	118.086	1.10915	Betaine	[M+H]+	HMDB0000043	C00719	248	0.694003	0.322252	0.497686	0.362101	0.523814	0.478718	0.474733	0.251839	0.43426	0.654126	0.24713	0.223406	0.284191	0.270817	0.950804
227.2011_14.39	227.201	14.3903	Myristic acid	[M-H]-	HMDB0000806	C06424	11005	33.5441	38.2279	63.3356	20.601	27.9987	49.9837	58.8703	23.6574	25.953	22.312	29.133	19.8511	24.5812	34.8167	30.5139

## Sheet: Supplementary Data 15_GCMS
class	rt(min)	RI(保留指数)	m/z	metabolites			TIR1					AID-K13					tKD
rt_mz					HMDB	KEGG	TIR1_1	TIR1_2	TIR1_3	TIR1_4	TIR1_5	AID-K13_1	AID-K13_2	AID-K13_3	AID-K13_4	AID-K13_5	tKD_1	tKD_2	tKD_3	tKD_4	tKD_5
9.46_241	9.46	1353.52	241	2,5-Dihydroxypyrazine	-	-	1.22571	0.57141	1.04444	0.747625	0.627553	0.0537506	0.182137	0.101795	0.0324525	0.0357051	0.548803	0.36702	0.333711	0.511015	0.61664
13.07_260	13.07	1706.25	260	2-Aminoadipic acid	HMDB0000510	C00956	0.202001	0.163279	0.330169	0.185801	0.399734	0.537506	0.182137	0.101795	0.324525	0.357051	0.0921491	0.0818051	0.0589428	0.203659	0.180709
11.73_198	11.73	1567.81	198	2-Ketoglutaric acid	HMDB0000208	C00026	0.96012	0.87213	1.67634	1.35117	1.60843	0.988119	0.945358	0.261446	0.763438	0.498313	0.579173	0.492207	0.518243	0.681731	0.236206
18.83_218	18.83	2706.82	218	2-Oleoylglycerol	HMDB0011537	-	0.194851	0.105584	0.166493	0.167333	0.204393	0.121082	0.101181	0.0706073	0.143642	0.109999	0.145034	0.0908596	0.100001	0.0996135	0.0811245
13.87_357	13.87	1794.61	357	3-phosphoglyceric acid	HMDB0000807	C00597	0.158891	0.137381	0.10846	0.230478	0.285423	0.13594	0.199042	0.0519079	0.143446	0.20112	0.0996054	0.0627676	0.0927294	0.134151	0.0643106
13.5_174	13.5	1752.2	174	5-Aminolevulinic acid	HMDB0001149	C00430	0	0.0609492	0.0761653	0.0616662	0	0.0552146	0.0627485	0	0.120028	0.25744	0.113827	0.0992838	0.0782974	0.141086	0.0661836
20.02_169	20.02	3049.32	169	Adenosine 5-monophosphate	HMDB0000045	C00020	1.62873	1.22512	2.99515	1.74919	2.36292	3.1768	2.83892	0.517633	2.29524	2.80166	0.756597	0.654889	0.831704	1.63402	1.36758
10.64_218	10.64	1462.52	218	Aminomalonic acid	HMDB0001147	C00872	0.391742	0.698435	0.75397	0.811546	0.614283	1.27827	1.7456	0.711183	1.80036	1.91754	0.822031	0.769578	0.977207	1.19856	0.855261
17.96_369	17.96	2435.5	369	Arachidic acid	HMDB0002212	C06425	0.0400782	0.0911861	0.0507854	0.0712006	0.0435304	0.0445741	0.0301326	0.0445137	0.0298666	0.0211168	0.0944041	0.0465657	0.030782	0.0332091	0.00873715
10.21_174	10.21	1421.64	174	beta-Alanine	HMDB0000056	C00099	0.544718	0.700455	0	0.846952	0	1.35753	1.8342	0	2.37715	2.51831	0	0	0	1.19258	1.21641
11.54_115	11.54	1548.92	115	Creatinine	HMDB0000562	C00791	5.65461	2.96558	3.90704	2.8694	5.71659	11.0179	10.8809	6.01569	7.63235	7.04559	5.17777	2.22524	3.73171	5.65797	5.20076
17.38_315	17.38	2290.46	315	Fructose-6-phosphate	HMDB0000124	C00085	0.588283	0.252816	0.215435	0.586481	0.805882	0.502749	0.370422	0.0609126	0.189825	0.623599	0.251641	0.078704	0.0971406	0.164046	0.17929
9.36_245	9.36	1344.86	245	Fumaric acid	HMDB0000134	C00122	0.837283	0.482854	0.894635	0.403524	0.635118	0.689456	0.559783	0.256434	0.470829	0.567171	0.373816	0.431164	0.371062	0.433285	0.391077
11.29_304	11.29	1524.14	304	gamma-Aminobutyric acid	HMDB0000112	C00334	8.1904	6.69225	18.7474	4.94887	18.6115	3.60721	2.80408	1.32617	0.924284	2.32143	2.2314	0.60232	0.34517	1.34836	1.23745
17.43_357	17.43	2301.8	357	Glucose-6-phosphate	HMDB0001401	C00092	0.429204	0.16848	0.128231	0.525378	0.686527	0.339638	0.233332	0.0443	0.146148	0.775223	0.198756	0.0659515	0.0707537	0.130921	0.111082
9.07_292	9.07	1318.5	292	Glyceric acid	HMDB0000139	C00258	0.0396624	0.0331343	0.0389406	0.0316725	0.0512813	0.0432167	0.0354181	0.0273918	0.0274647	0.0471053	0.025897	0	0	0.0274063	0.04014
13.47_357	13.47	1750	357	Glycerol 3-phosphate	HMDB0000126	C00093	5.71791	7.79854	12.8165	4.46124	5.65305	11.1694	12.5846	3.64392	3.72009	3.32281	3.90849	3.92316	2.32076	2.26714	2.15613
8.86_174	8.86	1299.85	174	Glycine	HMDB0000123	C00037	11.1466	20.6483	18.8029	19.6509	13.1576	24.477	30.7728	15.5701	31.2944	37.8972	15.8675	16.5613	23.0538	27.3313	21.5556
12.01_188	12.01	1595.5	188	Hypotaurine	HMDB0000965	C00519	2.44163	2.58199	2.96865	4.20661	4.23779	6.00075	5.98307	3.17994	10.6874	11.1791	3.19794	1.62154	2.92321	6.87158	6.2329
5.92_191	5.92	1053.05	191	Lactic acid	HMDB0000190	C00186	5.34068	3.79976	3.90158	2.99733	4.60118	4.94114	3.50702	1.12996	1.70901	8.33675	2.51803	1.83571	1.80174	1.71189	3.94653
14.89_174	14.89	1913.5	174	Lysine	HMDB0000182	C00047	5.07181	5.15828	7.40975	4.42499	9.26506	4.2069	3.08391	1.7654	2.48096	4.16795	3.05339	1.52272	2.45816	2.90897	2.70064
7.35_241	7.35	1171.81	241	Methylphosphate	HMDB0061711	-	8.34063	8.68523	11.2311	10.7285	11.1924	7.77618	8.35924	5.79187	9.24796	7.36928	7.54453	8.11101	7.64637	9.56654	4.26055
11.02_179	11.02	1496.7	179	Nicotinamide	HMDB0001406	C00153	0.103911	0	0.157542	0.166769	0.185207	0.111544	0.153226	0.220383	0.172934	0.534654	0.148853	0.214305	0.301986	0.203562	0.344029
13.99_142	13.99	1807.8	142	Ornithine	HMDB0000214	C00077	0.477585	0.545868	0.445429	0.483257	0.471072	0.432519	0.38337	0.168196	0.298849	0.462017	0.364795	0.156861	0.28244	0.370964	0.26265
6.78_218	6.78	1124.74	218	Oxalic acid	HMDB0002329	C00209	0.52095	0.579255	0.539765	0.575694	0.542654	0.581741	0.683262	0.872576	0.683198	0.506902	0.928529	0.885678	0.869231	0.764775	0.230517
15.47_291	15.47	1983.26	291	Pantothenic acid	HMDB0000210	C00864	0.336976	0.174081	0.279947	0.263178	0.392099	0.295597	0.234049	0.125637	0.250616	0.321686	0.173968	0.145866	0.0908595	0.1675	0.233467
9.54_156	9.54	1360.6	156	Pipecolinic acid	HMDB0000070	C00408	0.684817	0.502096	0.73256	0.554633	0.849656	0.787972	0.529133	0.210212	0.490384	0.626169	0.321912	0.189662	0.200626	0.388009	0.313487
11.23_156	11.23	1517.84	156	Pyroglutamic acid	HMDB0000267	C01879	47.2439	22.1501	39.2572	37.3932	51.3518	45.5158	32.827	16.3131	34.1208	54.2515	27.9464	20.1605	19.9621	27.6134	25.3578
12.54_451	12.54	1650.66	451	Pyrophosphate	HMDB0000250	C00013	2.21959	1.03336	1.75521	1.83144	2.89061	2.84604	2.55942	0.896402	2.58615	1.8005	1.28654	0.971861	0.845337	1.73325	0.40363
16.31_315	16.31	2092.58	315	Ribose 5-phosphate	HMDB0001548	C00117	0.130576	0.108006	0.166352	0.116128	0.126443	0.120125	0.139999	0.07345	0.0962571	0.0745984	0.11841	0.117874	0.0623151	0.0778562	0.0380234
16.39_357	16.39	2103.12	357	Ribulose 5-phosphate	HMDB0000618	C00199	0.203087	0.17423	0.184651	0.200058	0.175388	0.241412	0.29871	0.214895	0.257038	0.201451	0.314347	0.36052	0.242755	0.231779	0.104889
17.01_202	17.01	2214	202	Tryptophane	HMDB0000929	C00078	0.438379	0.326038	0.356189	0.28484	0.420093	0.555552	0.360528	0.14925	0.271044	1.16	0.246531	0.192813	0.310361	0.279866	0.327069
19.2_169	19.2	2820.28	169	Uridine 5-monophosphate	HMDB0000288	C00105	1.47369	0.464623	1.08232	0.6386	1.98408	1.38622	0.994308	0.194486	0.798774	1.11563	0.547893	0.284419	0.265434	0.433187	0.700688
