# Supplementary material for: The Toxoplasma micropore mediates endocytosis for selective nutrient salvage from host cell compartments
Source: Nat Commun. 2023 Feb 22;14:977. doi: 10.1038/s41467-023-36571-4 (PMC9947163; doi:10.1038/s41467-023-36571-4)
Supplement: Supplementary file 21 — Supplementary Data 16 [file 41467_2023_36571_MOESM21_ESM.xlsx]

## Sheet: Supplementary Data 16_LCMS
class								TIR1			AID-K13			tKD
Rt_mz	m/z	Rt(min)	metabolites	Adduct	HMDB	KEGG	PubChem	1	2	3	1	2	3	1	2	3
14.05_468.3071	468.307	14.0459	LPC(14:0/0:0)	[M+H]+	HMDB0010379	-	460604	3.31292	3.33453	3.34419	0.161558	0.20018	1.22779	2.72797	0.785644	0.235653
19.06_558.507	558.507	19.0562	DG(14:0/16:0/0:0)	[M+NH4]+	HMDB0007011	-	13734178	0.181846	0.168844	0.164031	0.0126361	0.0333856	0.126538	0.108566	0.0295911	0.0576237
18.54_540.5334	540.533	18.5413	Cer(d18:0/16:0)	[M+H]+	HMDB0011760	-	5283572	0.376878	0.20464	0.322356	0.0134336	0.0358264	0.14139	0.125892	0.033572	0.0753864
18.29_538.5177	538.518	18.2905	Cer(d18:1/16:0)	[M+H]+	HMDB0004949	C00195	5283564	0.164079	0.165493	0.166166	0.014231	0.0333898	0.0912297	0.128203	0.0319556	0.0786182
17.58_510.4865	510.487	17.5787	Cer(d18:1/14:0)	[M+H]+	HMDB0011773	C13916	5282310	0.0729006	0.0907719	0.091836	0.00927577	0.0184503	0.0734711	0.0864454	0.0215274	0.0542859
17.5_723.5405	723.541	17.5017	SM(d18:1/16:1)	[M+Na]+	HMDB0240613	-	-	0.164311	0.136384	0.167263	0.0192546	0.0311201	0.115345	0.514779	0.0400405	0.184596
18.39_556.4919	556.492	18.3942	DG(14:0/16:1/0:0)	[M+NH4]+	HMDB0007012	-	53477950	0.200913	0.224903	0.278395	0.0223367	0.0531983	0.309432	0.210879	0.0521981	0.104461
19.16_584.523	584.523	19.1556	DG(14:0/18:1/0:0)	[M+NH4]+	HMDB0007015	-	-	1.25263	1.83225	2.03445	0.124822	0.351589	1.96772	1.17369	0.386694	0.864516
15.79_335.2566	335.257	15.7881	FA 21:3;O	[M-H]-	-	-	-	10.807	6.89534	14.0048	0.451623	0.227868	3.80598	12.9489	1.88896	3.04971
16.03_319.2637	319.264	16.0261	FA 21:3	[M-H]-	-	-	134773563	6.87798	6.70392	10.0373	0.452418	0.230814	3.95549	13.1309	2.68281	3.74052
16.88_431.2174	431.217	16.8815	LPA(18:3/0:0)	[M-H]-	HMDB0114743	-	131821848	2.20756	3.30124	2.26952	0.205188	0.118945	1.7397	6.55645	0.505845	0.652559
16.88_409.2355	409.236	16.8784	LPA(16:0/0:0)	[M-H]-	HMDB0007853	C04036	89566	25.8305	43.3676	25.3593	2.36522	1.32804	21.0592	74.137	5.97162	9.96753
17.7_464.3139	464.314	17.6985	LPE(P-18:0/0:0)	[M-H]-	HMDB0240598	-	42607470	5.61855	9.85201	4.33144	0.559346	0.398615	3.70001	13.248	1.32484	2.86868
17.38_675.5414	675.541	17.3782	SM(d18:1/14:0)	[M+H]+	HMDB0012097	-	11433862	0.765852	1.12231	0.659167	0.112377	0.153295	0.584302	1.6714	0.301455	0.690186
14.45_520.3381	520.338	14.4454	LPC(18:2/0:0)	[M+H]+	HMDB0010386	-	11005824	0.614094	0.814433	0.566542	0.0553801	0.0654855	0.295435	1.07139	0.211248	0.246185
15.5_571.2882	571.288	15.5034	LPI(16:0/0:0)	[M-H]-	HMDB0061695	-	-	11.3492	15.2448	14.6164	0.736196	0.416443	5.25018	15.5298	1.77144	2.26249
15.64_522.283	522.283	15.6447	LPS(18:1/0:0)	[M-H]-	HMDB0240603	-	-	20.053	40.4008	22.684	2.68969	1.06341	20.5299	43.427	6.00242	8.56582
13.98_492.3068	492.307	13.982	LPC(16:2/0:0)	[M+H]+	-	-	154573513	0.0971915	0.163782	0.084724	0.0125209	0.013101	0.0156666	0.188983	0.0368769	0.0100637
14.78_522.3539	522.354	14.7777	LPC(18:1/0:0)	[M+H]+	HMDB0002815	-	16081932	12.1034	13.8651	9.727	0.74776	1.10496	7.68176	12.4845	2.65877	3.08378
13.28_440.2759	440.276	13.2825	PC(12:0/0:0)	[M+H]+	HMDB0240697	-	460605	0.305688	0.186215	0.356325	0.011373	0.0105754	0.0694009	0.2356	0.0513222	0.0392301
14.21_494.3226	494.323	14.2125	LPC(16:1/0:0)	[M+H]+	HMDB0010383	C04230	24779461	2.82378	3.27332	2.50899	0.1899	0.193961	0.983242	3.37378	0.615712	0.184038
14.95_548.3691	548.369	14.9545	LPC(20:2/0:0)	[M+H]+	HMDB0010392	C04230	52924053	0.273735	0.341148	0.210054	0.0221579	0.0308815	0.210761	0.354422	0.0807856	0.0723211
15.35_550.3847	550.385	15.3476	LPC(20:1/0:0)	[M+H]+	HMDB0010391	C04230	52924051	0.241083	0.348928	0.17966	0.0200153	0.0284966	0.161334	0.31961	0.0838884	0.0899914
14.53_570.3535	570.353	14.5276	LPC(22:5/0:0)	[M+H]+	HMDB0010402	C04230	53480473	0.151616	0.0687557	0.188557	0.00780149	0.0122789	0.0430418	0.160411	0.0580478	0.0377042
16.83_436.2825	436.283	16.8302	LPE(P-16:0/0:0)	[M-H]-	HMDB0011152	-	42607469	28.4776	43.867	25.438	2.54725	1.68407	19.4714	60.189	6.95458	9.99391
16.99_462.2987	462.299	16.9853	LPE(P-18:1/0:0)	[M-H]-	HMDB0240599	-	-	17.0653	26.9257	14.4592	1.65304	1.15624	12.1721	35.1627	4.61528	5.80141
16.66_478.2933	478.293	16.657	LPE(18:1/0:0)	[M-H]-	HMDB0011506	-	9547071	35.4221	84.0362	56.6474	3.46956	2.5594	24.6792	77.6296	9.10316	11.4355
14.65_496.3384	496.338	14.6488	LPC(16:0/0:0)	[M+H]+	HMDB0010382	C04230	460602	7.60048	13.058	4.69761	0.722103	0.791467	3.95825	10.2926	2.46261	2.16638
16.19_407.2198	407.22	16.1929	LPA(16:1/0:0)	[M-H]-	HMDB0062323	-	52929751	11.9861	15.3602	18.6835	0.801362	0.390357	7.74096	21.4697	2.33203	3.70027
15.12_508.3745	508.374	15.1156	LPC(P-18:0/0:0)	[M+H]+	HMDB0013122	C04230	24779527	0.140923	0.153871	0.0663638	0.00888178	0.014172	0.0503317	0.163015	0.0461295	0.0273789
15.23_357.2992	357.299	15.2332	MG(18:1/0:0/0:0)	[M+H]+	HMDB0011567	-	12178130	2.42765	3.86029	1.98811	0.245243	0.576746	1.07181	2.92468	1.16069	0.673815
16.49_452.2777	452.278	16.494	LPE(16:0/0:0)	[M-H]-	HMDB0011503	-	9547069	6.92354	15.2608	6.34298	0.829005	0.553642	4.32561	17.97	1.93754	2.56711
14.23_452.2759	452.276	14.2271	LPE(16:1/0:0)	[M+H]+	HMDB0011504	-	52925129	0.268902	0.387643	0.247115	0.0306736	0.0323597	0.142632	0.360939	0.0695705	0.0368546
17.06_435.251	435.251	17.0601	LPA(18:1/0:0)	[M-H]-	HMDB0007855	-	5497152	41.8295	52.0631	55.7271	2.5289	1.72679	19.5059	62.8327	7.85445	10.1085
15.79_281.2481	281.248	15.7881	Oleic acid	[M-H]-	HMDB0000207	C00712	445639	2505.99	1669.65	3491.11	106.569	53.1835	879.621	2992.13	491.855	699.301
14.91_253.2169	253.217	14.9075	Palmitelaidic acid	[M-H]-	HMDB0012328	-	5282745	33.6277	19.4791	35.07	5.12605	2.44538	9.41116	39.2012	17.9911	13.9042
15.6_255.2325	255.233	15.5977	Palmitic acid	[M-H]-	HMDB0000220	C00249	985	1956.69	1424.12	2665.85	117.507	73.2482	1208.24	2731.43	366.499	689.651
14.6_227.2013	227.201	14.5995	Myristic acid	[M-H]-	HMDB0000806	C06424	11005	43.0511	17.0852	41.4677	4.57986	3.16092	10.5947	27.2559	12.5003	8.81985
1.01_146.0456	146.046	1.00716	L-Glutamic acid	[M-H]-	HMDB0000148	C00025	33032	58.9899	50.1668	71.6497	19.9927	19.6825	28.6728	47.8645	43.6761	36.8115
0.98_115.0034	115.003	0.983769	Fumaric acid	[M-H]-	HMDB0000134	C00122	444972	1.60572	0.939231	1.67548	0.629446	0.610423	0.659848	0.705565	0.844606	0.591805
0.94_117.0191	117.019	0.935522	Succinic acid	[M-H]-	HMDB0000254	C00042	1738118	4.49608	1.92654	3.3963	0.767795	0.617693	0.771951	0.983156	1.11577	0.541841
0.96_133.014	133.014	0.959967	Malic acid	[M-H]-	HMDB0000156	C00149	222656	11.9679	3.52342	10.2961	2.3221	1.26415	1.8768	3.90505	2.91906	1.92779
0.89_191.0194	191.019	0.888457	Citric acid	[M-H]-	HMDB0000094	C00158	311	28.3078	14.3649	14.5055	9.62281	7.07065	8.61071	12.5528	15.7798	8.15044
0.96_145.0139	145.014	0.959967	Oxoglutaric acid	[M-H]-	HMDB0000208	C00026	51	3.61771	1.09418	2.88458	0.551077	0.331124	0.353352	1.52973	1.87323	1.06345
1.01_274.1043	274.104	1.01185	Glutamylglutamine	[M-H]-	HMDB0028817	-	10171586	0.496069	0.482118	0.649108	0.121425	0.164398	0.225984	0.311449	0.41091	0.211761
1.02_195.0506	195.051	1.01898	Gluconic acid	[M-H]-	HMDB0000625	C00257	10690	32.2503	28.9011	38.4882	8.95533	6.9572	11.0369	22.4663	21.1282	18.3793
1.1_306.0763	306.076	1.10331	Glutathione	[M-H]-	HMDB0000125	C00051	124886	11.2017	8.81176	13.6526	1.67291	5.25273	3.36284	5.01339	6.07007	2.69666
2.33_260.124	260.124	2.33348	Hydroxyprolyl-glutamine	[M+H]+	HMDB0028861	-	61157217	0.182987	0.223461	0.414524	0.0869898	0.0611461	0.0559732	0.0492158	0.0288665	0.0308364
1.1_346.0554	346.055	1.09927	Adenosine monophosphate	[M-H]-	HMDB0000045	C00020	6083	2.23874	1.37659	2.41759	0.558628	1.09284	0.966021	1.12018	1.04736	1.15972
0.98_565.0471	565.047	0.975729	Uridine diphosphate glucose	[M-H]-	HMDB0000286	C00029	8629	2.201	1.37863	2.7186	0.670798	0.652098	0.946685	1.37214	1.13117	0.640083
1.01_102.0558	102.056	1.00716	3-Aminoisobutanoic acid	[M-H]-	HMDB0003911	C05145	64956	4.61498	4.16231	6.03464	1.56406	1.60486	2.41428	3.87613	3.71783	3.06544
4.78_310.1757	310.176	4.77852	Tyrosyl-Lysine	[M+H]+	HMDB0029110	-	19786231	3.71424	1.43347	3.77093	0.74067	0	0.978144	0	1.87992	0.662539
0.99_174.0403	174.04	0.991372	N-Acetyl-L-aspartic acid	[M-H]-	HMDB0000812	C01042	65065	1.19702	0.661446	0.668491	0.393892	0.266767	0.299833	0.578359	0.381101	0.295165
1.06_242.0796	242.08	1.06015	Cytidine	[M-H]-	HMDB0000089	C00475	6175	0.563232	0.453386	0.896336	0.206762	0.222598	0.159694	0.149796	0.456118	0.280656
7.15_200.0295	200.029	7.14999	Thiabendazole	[M-H]-	HMDB0014868	C07131	5430	0.318157	0.319915	0.313525	0.316685	0.321823	0.321618	0.329057	0.323998	0.324689
4.93_122.0962	122.096	4.93205	Phenylethylamine	[M+H]+	HMDB0012275	C05332	1001	1.96347	1.2927	0.77376	1.3517	2.98717	1.6237	2.8872	2.54097	2.42403
1.14_114.066	114.066	1.13607	Creatinine	[M+H]+	HMDB0000562	C00791	588	0.416084	1.24629	1.40333	1.51402	1.51919	2.74169	0.0704401	0.0704059	0.0617458
1.11_181.0715	181.072	1.10784	Sorbitol	[M-H]-	HMDB0000247	C00794	5780	7.19855	8.03065	9.68052	7.11984	4.34612	7.46063	6.6224	5.38299	5.28959
9.61_217.0468	217.047	9.60647	Undecanedioic acid	[M+H]+	HMDB0000888	-	15816	0.0116914	0.0134043	0.0154133	0.015341	0.0219502	0.0157738	0.0162381	0.0172742	0.0167173
0.89_363.0346	363.035	0.886542	Xanthylic acid	[M-H]-	HMDB0001554	C00655	73323	0.0055829	0.0209834	0.00445077	0.0337517	0.0109129	0.0076606	0.0219125	0.0435488	0.0580448
1.11_365.1046	365.105	1.10514	Melibiose	[M+Na]+	HMDB0000048	-	6602503	9.85672	2.3006	4.86303	34.4298	7.1858	49.4754	0.198749	0.214044	0.1037
0.9_166.9746	166.975	0.89574	Phosphoenolpyruvic acid	[M-H]-	HMDB0000263	C00074	1005	0.039091	0.0475953	0.0388732	0.0229792	0.0412964	0.0299161	0.243164	0.194205	0.0622039
0.9_168.9904	168.99	0.903612	Glyceraldehyde-3-phosphate	[M-H]-	HMDB0001112	C00118	439168	0.0826598	0.047863	0.0787937	0.0822141	0.092716	0.115321	0.383834	0.196901	0.138292
1.61_204.1226	204.123	1.60804	L-Acetylcarnitine	[M+H]+	HMDB0000201	-	-	1.83649	12.7621	14.1245	13.1126	10.6667	14.2398	1.26961	1.13875	0.516924
1.02_169.0468	169.047	1.02012	Homogentisic acid	[M+H]+	HMDB0000130	C00544	780	0.22335	2.52154	2.81055	4.86152	3.1454	3.70112	0.0244344	0.137735	0.131154
1_188.0561	188.056	0.998027	N-Acetyl-L-glutamic acid	[M-H]-	HMDB0001138	C00624	70914	2.03039	0.753052	1.384	0.335106	0.27478	0.399343	0.775408	0.481995	0.490681
1.01_261.0723	261.072	1.00856	N-Acetylaspartylglutamic acid	[M-H]-	HMDB0001067	C12270	188803	40.4731	22.7644	46.3213	9.20792	10.2521	14.9546	23.2693	23.7211	15.7733
1.28_145.0979	145.098	1.2845	L-Lysine	[M-H]-	HMDB0000182	C00047	5962	2.64577	1.2671	2.05933	0.861885	0.547067	0.46281	1.79335	1.17259	0.620329
1.04_197.1005	197.1	1.03599	L-Arginine	[M+Na]+	HMDB0000517	C00062	6322	0.0697766	0.859503	1.16023	1.42632	1.30513	1.48178	0.0722367	0.0497208	0.0458795
1.54_118.086	118.086	1.53605	L-Valine	[M+H]+	HMDB0000883	C00183	6287	0.284909	4.15283	3.18047	6.87126	4.67373	4.96384	0.463787	0.225438	0.157576
1.26_116.0704	116.07	1.2617	L-Proline	[M+H]+	HMDB0000162	C00148	145742	0.451925	4.7029	4.30745	5.7368	10.6842	7.28228	0.459706	0.33831	0.218202
0.85_338.9882	338.988	0.853349	alpha-D-Glucose-1,6-diphosphate	[M-H]-	HMDB0003514	C01231	82400	0.589837	0.259565	0.662358	0.265157	0.19219	0.204707	1.26317	1.00193	0.607816
2.2_218.103	218.103	2.19732	Pantothenic acid	[M-H]-	HMDB0000210	C00864	6613	3.57209	1.36632	3.36561	0.673252	0.587593	1.00541	1.91061	1.0619	0.898645
1.1_137.0706	137.071	1.10059	1-Methylnicotinamide	[M+H]+	HMDB0000699	C02918	457	2.44183	56.6391	46.4308	136.018	131.684	119.52	3.62855	5.03672	3.03476
7.9_424.1546	424.155	7.9045	Domperidone	[M-H]-	HMDB0015315	-	3151	0.0277969	0.0147918	0.0308804	0.00983257	0.00526169	0.0114153	0.0187127	0.0157733	0.00764874
16.49_309.2795	309.28	16.4946	11-Eicosenoic acid	[M-H]-	HMDB0002231	C16526	5282768	280.727	191.066	319.81	9.61668	5.69447	80.6812	263.885	48.9505	65.0038
1.09_386.0169	386.017	1.09074	dCDP	[M-H]-	HMDB0001245	C00705	150855	0.218874	0.076765	0.146573	0.0155805	0.0149714	0.00860979	0.100277	0.0741736	0.0369466
2.11_662.1017	662.102	2.11155	beta-Nicotinamide adenine dinucleotide	[M-H]-	HMDB0249146	-	925	3.37669	2.40113	3.46675	1.24188	1.13896	1.32062	2.36184	2.61515	0.641682
0.95_300.0486	300.049	0.952103	N-Acetyl-glucosamine 1-phosphate	[M-H]-	HMDB0001367	C04256	440272	2.82713	1.32329	1.76736	0.849891	0.46361	0.544114	1.20466	1.41903	0.96034
15.94_381.2043	381.204	15.9413	1-Tetradecanoyl-sn-glycero-3-phosphate	[M-H]-	HMDB0062321	-	9547180	15.9833	16.5125	25.2189	0.671671	0.464933	7.00545	20.2159	3.47721	3.29413
1.12_321.049	321.049	1.12434	5-Thymidylic acid	[M-H]-	HMDB0001227	C00364	9700	0.208054	0.0830971	0.251051	0.0152834	0.0418316	0.0184509	0.094693	0.139624	0.0457259
0.94_259.022	259.022	0.935522	Glucose 6-phosphate	[M-H]-	HMDB0001401	C00092	5958	8.91215	2.94411	5.65806	2.05422	1.23489	1.54532	4.37948	2.9354	1.73981
1.52_123.055	123.055	1.52333	Niacinamide	[M+H]+	HMDB0001406	C00153	936	0.239447	11.2452	3.27041	11.3756	14.9111	16.3091	0.586653	0.188249	0.291804
16.32_338.3412	338.341	16.3187	Erucamide	[M+H]+	-	-	5365371	47.3708	55.851	42.0179	6.37	11.6662	39.619	54.128	19.5182	23.9064
17.19_337.3109	337.311	17.1854	Catelaidic acid	[M-H]-	HMDB0031013	-	5312549	33.6683	29.7114	43.6929	1.69781	1.05455	18.5589	43.8615	7.6735	11.2989
15.3_303.2325	303.233	15.2985	Arachidonic acid	[M-H]-	HMDB0001043	C00219	444899	7.24231	5.32841	6.16	1.80829	0.996118	3.12763	14.1471	7.36058	5.66788
1.84_150.0418	150.042	1.84163	Guanine	[M-H]-	HMDB0000132	C00242	764	0.0523476	0.0369209	0.0359433	0.012059	0.00662863	0.016407	0.11559	0.0412541	0.0332052
14.55_426.3566	426.357	14.5501	Vaccenyl carnitine	[M+H]+	HMDB0006351	-	53477830	0.216468	0.173736	0.0976403	0.0180992	0.0183603	0.0874788	0.23202	0.04429	0.0586218
1.01_257.0775	257.078	1.01201	Ribothymidine	[M-H]-	HMDB0000884	-	445408	0.216688	0.255781	0.235045	0.162018	0.0917867	0.127879	0.306472	0.177409	0.110793
16.06_307.2639	307.264	16.0574	Eicosadienoic acid	[M-H]-	HMDB0005060	C16525	6439848	102.913	88.9324	120.553	6.18348	3.189	47.2893	163.121	28.5963	34.5456
0.94_289.0326	289.033	0.935522	D-Sedoheptulose 7-phosphate	[M-H]-	HMDB0001068	C05382	92042786	2.05584	1.08278	1.96811	0.733563	0.583743	0.729578	1.81888	1.46628	1.19301
14.42_400.3412	400.341	14.4228	Palmitylcarnitine	[M+H]+	HMDB0000222	C02990	11953816	0.271597	0.227935	0.140945	0.0241691	0.0219047	0.103448	0.348687	0.0497357	0.0710804
14.62_251.2013	251.201	14.6224	7Z,10Z-Hexadecadienoic acid	[M-H]-	HMDB0000477	-	13932172	1.04104	0.6755	1.23138	0.197386	0.138007	0.376996	1.23298	0.78157	0.511918
15.1_241.217	241.217	15.099	Pentadecanoic acid	[M-H]-	HMDB0000826	C16537	13849	3.65205	3.12814	3.9304	1.08433	0.842471	2.67606	5.15482	1.97081	1.92861
15.28_279.2325	279.233	15.2841	Linoleic acid	[M-H]-	HMDB0000673	C01595	5280450	13.2245	7.87504	9.95092	2.61684	1.61627	5.59491	18.6293	10.568	7.24466
2.88_311.1233	311.123	2.87724	gamma-Glutamyltyrosine	[M+H]+	HMDB0011741	-	94340	0.0153236	0.0546333	0.0315905	0.00364153	0	0	0.0649249	0.00788721	0.000673252
16.72_335.2952	335.295	16.722	Docosadienoic acid	[M-H]-	HMDB0061714	C16533	5312554	15.0748	13.8399	17.6238	1.02618	0.645532	8.14761	27.9783	4.56836	5.92944
0.95_199.0009	199.001	0.946577	D-Erythrose-4-phosphate	[M-H]-	HMDB0001321	C00279	122357	0.149051	0.0780191	0.140628	0.0515601	0.0238322	0.0416835	0.127845	0.147361	0.0572674
0.89_481.9766	481.977	0.887172	Cytidine triphosphate	[M-H]-	HMDB0000082	C0006	6176	0.352848	0.134651	0.368127	0.0766676	0.101319	0.106419	0.466785	0.364213	0.140607
16.37_333.2796	333.28	16.3663	Docosatrienoic acid	[M-H]-	HMDB0002823	-	5312557	56.2871	52.8155	76.2552	3.72582	2.38178	29.5738	110.464	23.1387	27.0885
15.38_267.2326	267.233	15.3798	9Z-Heptadecenoic acid	[M-H]-	HMDB0062437	-	5282748	3.75058	2.36102	3.763	0.87712	0.551875	1.74857	4.72383	2.4323	2.01612
0.95_87.0084	87.0084	0.949973	Pyruvic acid	[M-H]-	HMDB0000243	C00022	1060	0.546261	0.230301	0.349239	0.171818	0.140057	0.184352	0.564805	0.298623	0.15313
14.98_326.3048	326.305	14.9762	Oleoylethanolamide	[M+H]+	HMDB0002088	-	5283454	0.406317	0.256486	0.346223	0.0216575	0.0303671	0.195973	0.621247	0.105529	0.168465
15.52_329.2483	329.248	15.5192	Docosapentaenoic acid	[M-H]-	HMDB0001976	-	6441454	22.4817	20.6315	32.2781	1.60621	0.685492	12.589	43.4351	9.58144	15.2334
15.28_327.2326	327.233	15.2841	Docosahexaenoic acid	[M-H]-	HMDB0002183	C06429	445580	4.02557	2.58346	3.19821	0.874262	0.355299	1.43847	4.7855	2.96281	2.27176
1.73_137.0455	137.046	1.73113	Allopurinol	[M+H]+	HMDB0014581	-	2094	0.104009	1.24404	0.986443	3.81635	1.47146	3.16349	1.56306	0.387678	0.504367
0.9_402.0105	402.011	0.903887	CDP	[M-H]-	HMDB0001546	C00112	6132	0.472728	0.140315	0.526691	0.123857	0.113299	0.113052	0.602059	0.375694	0.142227
3.83_190.0541	190.054	3.82601	N-Acetyl-DL-methionine	[M-H]-	-	-	6180	0.308652	0.16863	0.296616	0.0470036	0.0770012	0.0966314	0.322393	0.271509	0.17527

## Sheet: Supplementary Data 16_GCMS
							TIR1			AID-K13			tKD
rt(min)	rt(sec)	RI	m/z	metabolites	HMDB	KEGG	1	2	3	1	2	3	1	2	3
16.22	973.335	2081.63	217	Myo-Inositol	HMDB0000211	C00137	4.11064	6.59518	4.34522	4.1105	2.09174	1.91223	2.48991	1.88976	1.69669
15.49	929.574	1987.03	333	Gluconic acid	HMDB0000625	C00257	1.86451	1.1729	1.90824	0.33089	0.26494	0.423516	0.975201	0.719324	0.683504
18.38	1102.77	2562.57	230	Inosine	HMDB0000195	C00294	0.183093	0.102824	0.134053	0.0848619	0.0585255	0.0886279	0.0868502	0.0605819	0.0482759
9.55	573.1	1361	156	Pipecolic acid	HMDB0000070	C00408	0.902876	0.36643	0.751625	0.132834	0.125457	0.201936	0.285745	0.246153	0.203987
7.6	455.931	1185.12	102	beta-Alanine	HMDB0000056	C00099	0.871901	0.536193	0.822871	0.279998	0	0.366451	0.533008	0.4187	0.393888
17.37	1042.35	2290.09	315	Fructose-6-phosphate	HMDB0000124	C00085	0.542671	0.19507	0.507686	0.0959448	0.0820797	0.12815	0.176578	0.138727	0.131214
12.16	729.492	1611.76	246	Glutamic acid	HMDB0000148	C00025	52.2141	53.004	72.0247	18.1054	19.2454	34.2316	47.1461	41.2574	39.6976
8.96	537.684	1306.99	247	Succinic acid	HMDB0000254	C00042	1.27317	0.782949	1.2376	0.290133	0.30223	0.46115	0.288529	0.385402	0.32528
9.37	561.959	1343.95	245	Fumaric acid	HMDB0000134	C00122	1.43163	0.602549	1.65347	0.358719	0.26494	0.403953	0.544785	0.470196	0.39764
10.82	648.937	1479.07	233	Malic acid	HMDB0000744	C03668	0.889771	0.419276	1.26487	0.223208	0.146767	0.275528	0.327602	0.297087	0.258942
13.97	838.35	1807.34	273	Citric acid	HMDB0000094	C00158	4.22591	1.88765	1.82882	1.00323	0.711245	1.01627	1.38422	1.7615	0.970459
13.98	839.003	1808.39	142	Ornithine	HMDB0000214	C00077	0.381502	0.235003	0.373163	0.215372	0.140502	0.131673	0.242809	0.218549	0.181779
11.28	677.022	1524.78	304	gamma-Aminobutyric acid	HMDB0000112	C00334	5.56829	0.826609	5.07855	0.193509	0.452831	0.311985	0.554864	0.801929	0.295627
11.72	703.257	1567.99	198	2-Ketoglutaric acid	HMDB0000208	C00026	0.86583	0.405802	1.15895	0.134487	0.123475	0.211367	0.403833	0.57706	0.488996
14.88	892.888	1913.22	174	Lysine	HMDB0000182	C00047	4.96672	2.69115	4.6363	1.75899	1.41523	1.47258	3.20791	2.13699	1.65401
13.46	807.761	1750.9	357	Glycerol-3-phosphate	HMDB0000126	C00093	9.32191	3.49847	11.1654	2.08256	1.28279	1.26217	3.14436	3.84967	2.31654
13.06	783.486	1706.39	260	2-Aminoadipic acid	HMDB0000510	C00956	0.405532	0.404963	0.367873	0.20788	0.252953	0.140444	0.286306	0.359907	0.155367
14.3	857.945	1845.07	285	Myristic acid	HMDB0000806	C06424	2.3304	1.22257	2.49322	1.04649	0.810333	1.05602	1.29067	1.27209	1.06857
15.77	946.229	2022.64	311	Palmitoleic acid	HMDB0003229	C08362	0.879227	0.532539	0.972063	0.505875	0.345225	0.436764	0.623988	0.539631	0.507992
11.23	673.539	1518.74	156	Pyroglutamic acid	HMDB0000267	C01879	46.9719	39.9975	61.3601	19.8407	18.9473	30.9704	40.5029	35.6007	33.467
17.52	1050.95	2324.02	387	Glucose-6-phosphate	HMDB0001401	C00092	0.206474	0.083397	0.224442	0.0515632	0.0350554	0.0571564	0.1158	0.0632365	0.0540513
15.46	927.723	1983.3	291	Pantothenic acid	HMDB0000210	C00864	0.589745	0.258434	0.57872	0.145704	0.13507	0.21894	0.318314	0.231589	0.266652
7.57	454.081	1182.14	151	Phenol	HMDB0000228	C15584	8.18171	7.79538	7.10179	9.12192	10.4779	10.8226	7.90345	8.79047	9.97282
20.02	1200.96	3049.32	169	Adenosine 5-monophosphate	HMDB0000045	C00020	3.56216	2.21442	4.63558	0.734175	0.849279	1.19333	2.64048	2.31976	1.57129
18.07	1084.26	2470.77	387	N-Acetyl-D-Glucosamine-6-Phosphate	HMDB0001062	C00357	0.091065	0.0703826	0.123578	0.0278119	0.0255459	0.0427607	0.0543677	0.0785303	0.066771
16.83	1009.69	2180.06	357	Glycerophosphoglycerol	-	-	0.179561	0.117881	0.164132	0.102296	0.0885222	0.0889833	0.120397	0.121693	0.128101
17.01	1020.8	2214.5	339	Oleic acid	HMDB0000207	C00712	5.51441	3.13611	5.80375	2.86242	2.34771	3.10993	3.65954	3.76138	3.5668
6.83	409.884	1119.28	102	Glycine	HMDB0000123	C00037	3.88855	3.14837	4.01644	2.42516	2.38321	2.36717	3.71921	3.04328	2.22018
16.68	1000.6	2152	327	Octadecanol	HMDB0002350	D01924	0.0616509	0.0794942	0.0845071	0.100341	0.108093	0.149165	0.0752673	0.0935916	0.142696
13.13	787.513	1714.02	243	Glycerol-2-phosphate	HMDB0002520	C02979	0.10426	0.0829812	0.13643	0.0624614	0.07214	0.0778565	0.0881164	0.0914182	0.0811703
14.05	843.56	1817	157	Asymmetric dimethylarginine	HMDB0001539	C03626	0.231445	0.144289	0.269393	0.0851472	0.0771706	0.0897853	0.214715	0.123377	0.114045
7.44	446.678	1171.85	241	Methylphosphate	HMDB0061711	-	21.9587	11.7781	14.4435	8.68781	5.16483	6.99531	16.5743	8.26234	7.15065
6	359.809	1042.74	152	2-Hydroxypyridine	HMDB0013751	C02502	45.8105	41.803	46.2707	51.7204	60.8426	64.3355	43.8982	47.8048	62.3239
15.13	908.02	1943.52	299	Pentadecanoic acid	HMDB0000826	C16537	0.173849	0.156442	0.185598	0.148783	0.13362	0.159348	0.150758	0.166396	0.166987
18.28	1096.67	2531.85	387	Sedoheptulose-7-phosphate	HMDB0001068	C05382	0.625865	0.396282	0.934468	0.201655	0.289869	0.354146	0.446388	0.433513	0.565373
20.65	1239.17	3195.56	329	Cholesterol	HMDB0000067	C00187	7.23802	16.0789	13.6209	15.4909	23.208	22.2223	10.9283	17.4303	21.1048
16.31	978.56	2093.32	315	Ribose 5-phosphate	HMDB0001548	C00117	0.145659	0.0842432	0.165071	0.0751467	0.0508767	0.0480499	0.129671	0.115021	0.051586
6.09	365.252	1050.94	174	Pyruvic acid	HMDB0000243	C00022	1.21586	0.612376	0.990062	0.505564	0.363571	0.512641	0.843818	0.798729	0.638666
13.87	832.145	1795.41	357	3-Phosphoglyceric acid	HMDB0000807	C00597	0.097345	0.0723888	0.106298	0.0540298	0.0342139	0.0572072	0.113189	0.126104	0.0774477
10.93	655.904	1490.7	179	Nicotinamide	HMDB0001406	C00153	1.62866	1.1449	1.82821	0.784707	0.85372	1.0127	1.51107	1.49864	1.23934
17	1020.1	2210	202	Tryptophan	HMDB0000929	C00078	0.609452	0.344538	0.398754	0.320747	0.142242	0.191936	0.699003	0.236594	0.195098
13.11	786.86	1712.38	103	Xylitol	HMDB0002917	C00379	0.213605	0.228795	0.176159	0.250987	0.228594	0.273376	0.222917	0.176445	0.238423
17.05	1023.08	2222.9	339	trans-Oleic acid	HMDB0000573	C01712	0.798504	0.902259	0.360455	1.20545	0.824789	0.779977	1.45607	1.24589	0.938635
14.97	898.005	1923.35	319	Mannitol	HMDB0000765	C00392	13.3638	13.0976	15.9314	11.8637	9.03192	15.6226	9.98849	7.64775	11.6116
