# Supplementary material for: The Toxoplasma micropore mediates endocytosis for selective nutrient salvage from host cell compartments
Source: Nat Commun. 2023 Feb 22;14:977. doi: 10.1038/s41467-023-36571-4 (PMC9947163; doi:10.1038/s41467-023-36571-4)
Supplement: Supplementary file 22 — Supplementary Data 17 [file 41467_2023_36571_MOESM22_ESM.xlsx]

## Sheet: Supplementary Data 17
Supplementary Data 17. Analysis of the differential metabolites in experiment 1 (n=5).
	Experment1								Note：A, B and C represents the IAA induced parasites of TIR1，AID-K13 and tKD respectively cultured on HFF cells for 36 hours. P values were analyzed by One way ANOVA with Dunnett's multiple comparison test using differential metabolites identified by a comercial company.
LCMS	metabolites	HMDB	KEGG	Adduct	p-valueB/A	p-valueC/A	log2FC(B/A)	log2FC(C/A)
	N6,N6,N6-Trimethyl-L-lysine	HMDB0001325	C03793	[M+H]+	0.0542218	0.00481493	-0.699	-1.183
	Cer(d18:0/16:0)	HMDB0011760	-	[M+Na]+	0.003	0.020	-1.213	-0.844
	gamma-Glutamylhistidine	HMDB0029151	-	[M+H]+	0.030	0.003	-0.844	-1.383
	Hexacosanoic acid (FA 26:0)	HMDB0002356	-	[M-H]-	0.021	0.016	0.779	0.802
	Hexacosenoic acid (FA 26:1)	-	-	[M-H]-	0.006	0.097	1.703	1.266
	Dimethylglycine	HMDB0000092	C01026	[M+H]+	0.002	0.001	-2.311	-3.258
	N-Acetylaspartylglutamic acid	HMDB0001067	C12270	[M-H]-	0.299	0.017	-0.328	-0.749
		HMDB0001138	C00624	[M-H]-	0.076	0.011	-0.549	-0.841
	Oleoylcarnitine	HMDB0005065	-	[M+H]+	0.043	0.015	-0.802	-1.035
	Cer(d18:1/16:0)	HMDB0004949	C00195	[M+H]+	0.004	0.017	-1.664	-1.200
	1-Aminocyclopropanecarboxylic acid	HMDB0036458	C01234	[M+H]+	0.024	0.009	-1.409	-1.868
	Oxoglutaric acid	HMDB0000208	C00026	[M-H]-	0.044	0.004	-0.718	-1.189
	N-Acetyl-L-aspartic acid	HMDB0000812	C01042	[M-H]-	0.134	0.022	-0.704	-1.188
	2-Ketobutyric acid	HMDB0000005	C00109	[M-H]-	0.016	0.002	-0.815	-1.276
	Butyrylcarnitine	HMDB0002013	C02862	[M+H]+	0.038	0.730	1.264	0.525
	Nervonic acid (FA 24:1)	HMDB0002368	C08323	[M-H]-	0.040	0.404	0.900	0.525
GCMS	metabolites	HMDB	KEGG		p-valueB/A	p-valueC/A	log2FCB/A	log2FCD/A
	2,5-Dihydroxypyrazine	-	-		0.000	0.074	-3.377	-0.827
	Creatinine	HMDB0000562	C00791		0.028	0.999	1.012	0.059
	Aminomalonic acid	HMDB0001147	C00872		0.010	0.573	1.189	0.499
	Lysine	HMDB0000182	C00047		0.004	0.001	-0.996	-1.309
	gamma-Aminobutyric acid	HMDB0000112	C00334		0.002	0.001	-2.380	-3.310
	Pipecolinic acid	HMDB0000070	C00408		0.402	0.004	-0.330	-1.233
	2-Oleoylglycerol	HMDB0011537	-		0.074	0.047	-0.618	-0.699
	Fumaric acid	HMDB0000134	C00122		0.334	0.045	-0.355	-0.702
	2-Ketoglutaric acid	HMDB0000208	C00026		0.045	0.011	-0.904	-1.367
	Ornithine	HMDB0000214	C00077		0.031	0.021	-0.474	-0.753
