# Supplementary material for: The Toxoplasma micropore mediates endocytosis for selective nutrient salvage from host cell compartments
Source: Nat Commun. 2023 Feb 22;14:977. doi: 10.1038/s41467-023-36571-4 (PMC9947163; doi:10.1038/s41467-023-36571-4)
Supplement: Supplementary file 23 — Supplementary Data 18 [file 41467_2023_36571_MOESM23_ESM.xlsx]

## Sheet: Supplementary Data 18
Supplementary Data 18. Analysis of the differential metabolites in experiment 2 (n=3).
Experment 2									Note：A, B and C represents the IAA induced parasites of TIR1，AID-K13 and tKD respectively cultured on HFF cells for 36 hours. P values were analyzed by One way ANOVA with Dunnett's multiple comparison test using differential metabolites identified by a comercial company.
LCMS	metabolites	HMDB	KEGG	Adduct	pvalueB/A	pvalueC/A	log2FC(B/A)	log2FC(C/A)
	LPC(14:0/0:0)	HMDB0010379	C04230	[M+H]+	0.011	0.039	-2.652	-0.867
	DG(14:0/16:0/0:0)	HMDB0007011	-	[M+NH4]+	0.029	0.038	-1.577	-0.819
	Cer(d18:0/16:0)	HMDB0011760	-	[M+H]+	0.010	0.014	-2.245	-1.202
	Cer(d18:1/16:0)	HMDB0004949	C00195	[M+H]+	0.012	0.048	-1.836	-0.535
	LPI(16:0/0:0)	HMDB0061695	-	[M-H]-	0.048	0.203	-2.686	-1.075
	PC(12:0/0:0)	HMDB0240697	-	[M+H]+	0.018	0.075	-3.215	-0.764
	Palmitelaidic acid	HMDB0012328	-	[M-H]-	0.039	0.700	-2.376	-0.311
	Myristic acid	HMDB0000806	C06424	[M-H]-	0.030	0.138	-2.470	-1.065
	L-Glutamic acid	HMDB0000148	C00025	[M-H]-	0.002	0.053	-1.403	-0.494
	Fumaric acid	HMDB0000134	C00122	[M-H]-	0.015	0.024	-1.152	-0.978
	Succinic acid	HMDB0000254	C00042	[M-H]-	0.012	0.015	-2.186	-1.895
	Malic acid	HMDB0000156	C00149	[M-H]-	0.036	0.069	-2.239	-1.559
	Oxoglutaric acid	HMDB0000208	C00026	[M-H]-	0.029	0.256	-2.620	-0.766
	Glutamylglutamine	HMDB0028817	-	[M-H]-	0.003	0.027	-1.669	-0.801
	Gluconic acid	HMDB0000625	C00257	[M-H]-	0.000	0.006	-1.886	-0.685
	Glutathione	HMDB0000125	C00051	[M-H]-	0.006	0.012	-1.710	-1.289
	Hydroxyprolyl-glutamine	HMDB0028861	-	[M+H]+	0.023	0.012	-2.008	-2.735
	Adenosine monophosphate	HMDB0000045	C00020	[M-H]-	0.015	0.039	-1.205	-0.859
	Uridine diphosphate glucose	HMDB0000286	C00029	[M-H]-	0.020	0.052	-1.473	-1.003
	3-Aminoisobutanoic acid	HMDB0003911	C05145	[M-H]-	0.003	0.079	-1.408	-0.475
	Tyrosyl-Lysine	HMDB0029110	-	[M+H]+	0.044	0.068	-2.375	-1.225
	N-Acetyl-L-aspartic acid	HMDB0000812	C01042	[M-H]-	0.033	0.070	-1.396	-1.010
	Cytidine	HMDB0000089	C00475	[M-H]-	0.027	0.070	-1.699	-1.109
	Thiabendazole	HMDB0014868	C07131	[M-H]-	0.449	0.021	0.013	0.039
	N-Acetyl-L-glutamic acid	HMDB0001138	C00624	[M-H]-	0.027	0.072	-2.046	-1.253
	N-Acetylaspartylglutamic acid	HMDB0001067	C12270	[M-H]-	0.013	0.084	-1.671	-0.804
	L-Lysine	HMDB0000182	C00047	[M-H]-	0.036	0.199	-1.674	-0.736
	L-Proline	HMDB0000162	C00148	[M+H]+	0.047	0.222	1.325	-3.859
	Pantothenic acid	HMDB0000210	C00864	[M-H]-	0.034	0.102	-1.874	-1.101
	1-Methylnicotinamide	HMDB0000699	C02918	[M+H]+	0.001	0.118	1.876	-4.353
	Domperidone	HMDB0015315	-	[M-H]-	0.038	0.144	-1.471	-0.802
	11-Eicosenoic acid	HMDB0002231	C16526	[M-H]-	0.024	0.147	-3.044	-1.067
	dCDP	HMDB0001245	C00705	[M-H]-	0.019	0.137	-3.497	-1.065
	beta-Nicotinamide adenine dinucleotide	HMDB0249146	-	[M-H]-	0.033	0.139	-1.321	-0.718
	N-Acetyl-glucosamine 1-phosphate	HMDB0001367	C04256	[M-H]-	0.024	0.159	-1.672	-0.723
	1-Tetradecanoyl-sn-glycero-3-phosphate	HMDB0062321	-	[M-H]-	0.041	0.185	-2.825	-1.097
	5-Thymidylic acid	HMDB0001227	C00364	[M-H]-	0.029	0.189	-2.843	-0.953
	Niacinamide	HMDB0001406	C00153	[M+H]+	0.034	0.279	1.529	-4.601
	D-Sedoheptulose 7-phosphate	HMDB0001068	C05382	[M-H]-	0.024	0.716	-1.319	-0.189
	7Z,10Z-Hexadecadienoic acid	HMDB0000477	-	[M-H]-	0.029	0.767	-2.049	-0.223
	Docosahexaenoic acid	HMDB0002183	C06429	[M-H]-	0.033	0.993	-1.878	0.031
	Allopurinol	HMDB0014581	-	[M+H]+	0.048	0.998	1.856	-1.300
	N-Acetyl-DL-methionine	-	-	[M-H]-	0.022	0.999	-1.810	-0.009
GCMS	metabolites	HMDB	KEGG		pvalueB/A	pvalueC/A	Log2FC(B/A)	Log2FC(C/A)
	Myo-Inositol	HMDB0000211	C00137		0.070	0.026	-0.891	-1.309
	Gluconic acid	HMDB0000625	C00257		0.001	0.012	-2.279	-1.056
	Inosine	HMDB0000195	C00294		0.056	0.029	-0.856	-1.102
	Pipecolic acid	HMDB0000070	C00408		0.014	0.032	-2.135	-1.457
	beta-Alanine	HMDB0000056	C00099		0.011	0.107	-1.787	-0.729
	Fructose-6-phosphate	HMDB0000124	C00085		0.025	0.047	-2.024	-1.480
	Glutamic acid	HMDB0000148	C00025		0.004	0.100	-1.308	-0.468
	Succinic acid	HMDB0000254	C00042		0.003	0.003	-1.645	-1.721
	Fumaric acid	HMDB0000134	C00122		0.028	0.050	-1.843	-1.384
	Malic acid	HMDB0000744	C03668		0.034	0.056	-1.995	-1.542
	Ornithine	HMDB0000214	C00077		0.021	0.083	-1.021	-0.622
	2-Ketoglutaric acid	HMDB0000208	C00026		0.022	0.222	-2.373	-0.726
	Lysine	HMDB0000182	C00047		0.019	0.076	-1.404	-0.813
	Glycerol-3-phosphate	HMDB0000126	C00093		0.028	0.077	-2.374	-1.365
	2-Aminoadipic acid	HMDB0000510	C00956		0.026	0.116	-0.971	-0.556
	Myristic acid	HMDB0000806	C06424		0.037	0.093	-1.054	-0.736
	Palmitoleic acid	HMDB0003229	C08362		0.038	0.157	-0.888	-0.512
	Pyroglutamic acid	HMDB0000267	C01879		0.010	0.143	-1.088	-0.437
	Glucose-6-phosphate	HMDB0001401	C00092		0.037	0.097	-1.839	-1.142
	Pantothenic acid	HMDB0000210	C00864		0.029	0.123	-1.514	-0.805
	Phenol	HMDB0000228	C15584		0.022	0.226	0.399	0.208
	Adenosine 5-monophosphate	HMDB0000045	C00020		0.013	0.150	-1.907	-0.673
	N-Acetyl-D-Glucosamine-6-Phosphate	HMDB0001062	C00357		0.009	0.165	-1.568	-0.513
	Glycerophosphoglycerol	-	-		0.015	0.168	-0.722	-0.318
	Glycine	HMDB0000123	C00037		0.037	0.245	-0.623	-0.299
	Asymmetric dimethylarginine	HMDB0001539	C03626		0.030	0.262	-1.356	-0.513
	Pyruvic acid	HMDB0000243	C00022		0.040	0.463	-1.028	-0.305
	Nicotinamide	HMDB0001406	C00153		0.024	0.768	-0.796	-0.115
