# Supplementary material for: The Toxoplasma micropore mediates endocytosis for selective nutrient salvage from host cell compartments
Source: Nat Commun. 2023 Feb 22;14:977. doi: 10.1038/s41467-023-36571-4 (PMC9947163; doi:10.1038/s41467-023-36571-4)
Supplement: Supplementary file 24 — Supplementary Data 19 [file 41467_2023_36571_MOESM24_ESM.xlsx]

## Sheet: Supplementary Data 19
Supplementary Data 19. MetaboAnalyst pathway analysis of the differential metabolites from untargeted metabolomics with the TIR1 and AID lines grown in auxin.
Experiment 1								Experiment 2								Experiment 2								Experiment 2								Experiment 2								Experiment 2								Experiment 2
Pathway	total compounds	expected	Hits	p value	Holm's adjusted p value	FDR	Enrichment ratio
Glycine, serine and threonine metabolism	33	1.89	9	5.36e-05	0.0045	0.00256	4.7619		The yellow highlighted items were shown with experiment 1 and 2, to compare the significant items in each of the experiments.
Arginine biosynthesis	14	0.8	6	6.1e-05	0.00506	0.00256	7.5
D-Glutamine and D-glutamate metabolism	6	0.343	3	0.00318	0.261	0.0838	8.74636
Glutathione metabolism	28	1.6	6	0.00399	0.323	0.0838	3.75
Arginine and proline metabolism	38	2.17	6	0.0184	1	0.263	2.76498
Alanine, aspartate and glutamate metabolism	28	1.6	5	0.0188	1	0.263	3.125
Pentose phosphate pathway	22	1.26	4	0.033	1	0.396	3.1746
Butanoate metabolism	15	0.857	3	0.0498	1	0.484	3.50058
Aminoacyl-tRNA biosynthesis	48	2.74	6	0.0519	1	0.484	2.18978
Valine, leucine and isoleucine biosynthesis	8	0.457	2	0.0722	1	0.552	4.37637
Taurine and hypotaurine metabolism	8	0.457	2	0.0722	1	0.552	4.37637
Starch and sucrose metabolism	18	1.03	3	0.079	1	0.553	2.91262
Neomycin, kanamycin and gentamicin biosynthesis	2	0.114	1	0.111	1	0.718	8.77193
Amino sugar and nucleotide sugar metabolism	37	2.11	4	0.157	1	0.941	1.89573
Lysine degradation	25	1.43	3	0.168	1	0.941	2.0979
Glycolysis / Gluconeogenesis	26	1.49	3	0.183	1	0.958	2.01342
Nicotinate and nicotinamide metabolism	15	0.857	2	0.21	1	0.98	2.33372
Riboflavin metabolism	4	0.229	1	0.21	1	0.98	4.36681
Glycerolipid metabolism	16	0.915	2	0.232	1	1	2.18579
Porphyrin and chlorophyll metabolism	30	1.71	3	0.243	1	1	1.75439
Pentose and glucuronate interconversions	18	1.03	2	0.275	1	1	1.94175
Glyoxylate and dicarboxylate metabolism	32	1.83	3	0.275	1	1	1.63934
Pantothenate and CoA biosynthesis	19	1.09	2	0.297	1	1	1.83486
Nitrogen metabolism	6	0.343	1	0.298	1	1	2.91545
Citrate cycle (TCA cycle)	20	1.14	2	0.318	1	1	1.75439
Experiment 2
Pathway	total compounds	expected	Hits	p value	Holm's adjusted p value	FDR	Enrichment ratio
Arginine biosynthesis	14	1.09	6	0.00036	0.0302	0.0302	5.50459
Alanine, aspartate and glutamate metabolism	28	2.19	8	0.000908	0.0753	0.0381	3.65297
Citrate cycle (TCA cycle)	20	1.56	6	0.00314	0.258	0.0879	3.84615
Pentose phosphate pathway	22	1.72	6	0.00531	0.43	0.111	3.48837
D-Glutamine and D-glutamate metabolism	6	0.469	3	0.00783	0.626	0.132	6.39659
Butanoate metabolism	15	1.17	4	0.0247	1	0.345	3.4188
Starch and sucrose metabolism	18	1.41	4	0.0461	1	0.49	2.83688
Glycolysis / Gluconeogenesis	26	2.03	5	0.0467	1	0.49	2.46305
Galactose metabolism	27	2.11	5	0.0538	1	0.503	2.36967
Arginine and proline metabolism	38	2.97	6	0.0703	1	0.546	2.0202
Aminoacyl-tRNA biosynthesis	48	3.75	7	0.0749	1	0.546	1.86667
Pyrimidine metabolism	39	3.05	6	0.078	1	0.546	1.96721
Ascorbate and aldarate metabolism	8	0.625	2	0.124	1	0.804	3.2
Biosynthesis of unsaturated fatty acids	36	2.81	5	0.144	1	0.825	1.77936
Neomycin, kanamycin and gentamicin biosynthesis	2	0.156	1	0.15	1	0.825	6.41026
Amino sugar and nucleotide sugar metabolism	37	2.89	5	0.157	1	0.825	1.7301
Glutathione metabolism	28	2.19	4	0.17	1	0.841	1.82648
Pantothenate and CoA biosynthesis	19	1.49	3	0.181	1	0.845	2.01342
Glyoxylate and dicarboxylate metabolism	32	2.5	4	0.237	1	1	1.6
Pyruvate metabolism	22	1.72	3	0.244	1	1	1.74419
Nicotinate and nicotinamide metabolism	15	1.17	2	0.33	1	1	1.7094
Linoleic acid metabolism	5	0.391	1	0.335	1	1	2.55754
Nitrogen metabolism	6	0.469	1	0.387	1	1	2.1322
Pentose and glucuronate interconversions	18	1.41	2	0.417	1	1	1.41844
Inositol phosphate metabolism	30	2.35	3	0.42	1	1	1.2766
Fructose and mannose metabolism	20	1.56	2	0.472	1	1	1.28205
Valine, leucine and isoleucine biosynthesis	8	0.625	1	0.479	1	1	1.6
Glycine, serine and threonine metabolism	33	2.58	3	0.484	1	1	1.16279
