# Supplementary material for: The Toxoplasma micropore mediates endocytosis for selective nutrient salvage from host cell compartments
Source: Nat Commun. 2023 Feb 22;14:977. doi: 10.1038/s41467-023-36571-4 (PMC9947163; doi:10.1038/s41467-023-36571-4)
Supplement: Supplementary file 25 — Supplementary Data 20 [file 41467_2023_36571_MOESM25_ESM.xlsx]

## Sheet: Supplementary Data 20
Supplemental Data 20. The datasets of biotinylated proteins by TurboID fusions with the micropore proteins.
	RH_1	RH_2	RH_3	RH_4	K13_1	K13_2	EPS15_1	EPS15_2	MPP1_1	MPP1_2	MPP2_1	MPP2_2	UBP1_1	UBP1_2	AP2μ_1	AP2μ_2	PPG1_1	PPG1_2
TGME49_237160	0	0	0	0	0	0	1	0	0	2	0	0	0	0	0	0	0	0
TGME49_254570	0	0	0	0	7	3	0	0	0	0	0	0	0	0	0	0	48	24
TGME49_222860	0	0	0	0	1	0	0	0	0	0	0	0	0	0	0	3	5	2
TGME49_264640	0	0	0	0	0	0	0	0	0	0	0	0	0	0	0	0	3	1
TGME49_265180	0	0	0	0	0	0	0	0	1	0	0	0	0	0	1	3	0	0
TGME49_292140	0	0	0	0	0	0	1	0	0	0	0	0	0	0	3	2	1	3
TGME49_315190	0	0	0	0	0	0	0	0	0	0	0	0	0	0	0	4	0	1
TGME49_227320	0	0	0	0	0	0	0	0	0	0	0	0	0	0	1	2	3	8
TGME49_306660	0	0	0	0	3	4	3	0	0	0	1	0	0	0	1	26	42	12
TGME49_210360	0	0	0	0	4	0	0	0	0	0	0	0	0	0	0	1	16	0
TGME49_297520	0	0	0	0	58	21	79	55	60	88	36	7	81	2	37	96	102	73
TGME49_311230	0	0	0	0	53	18	29	19	7	22	13	19	59	7	55	178	118	85
TGME49_286030	0	0	0	0	2	1	25	5	0	0	14	43	57	30	23	96	7	29
TGME49_262150	0	0	0	0	42	11	44	29	25	44	19	11	55	3	22	60	67	47
TGME49_202220	0	0	0	0	24	14	41	24	38	65	20	1	43	0	19	46	52	37
TGME49_205440	0	0	0	0	1	0	0	0	0	0	18	0	37	0	0	2	11	4
TGME49_230340	0	0	0	0	53	15	12	0	30	57	14	0	32	0	20	40	58	48
TGME49_214180	0	0	0	0	10	2	16	23	0	1	6	8	31	7	5	36	14	16
TGME49_227800	0	0	0	0	47	8	46	56	15	25	11	19	30	12	12	50	37	26
TGME49_272000	0	0	0	0	15	9	31	21	11	24	14	7	29	2	21	40	31	29
TGME49_270690	0	0	0	0	27	6	9	0	0	0	11	33	26	18	19	52	49	31
TGME49_272910	0	0	0	0	5	1	0	0	0	0	10	1	25	0	0	10	15	11
TGME49_231070	0	0	0	0	25	12	4	0	6	22	8	1	24	1	26	54	55	40
TGME49_245560	0	0	0	0	31	14	26	12	3	13	11	5	21	3	20	63	52	38
TGME49_260540	0	0	0	0	13	6	5	0	24	42	7	0	19	0	9	40	37	20
TGME49_232340	0	0	0	0	33	16	15	7	3	6	10	11	19	7	11	32	56	29
TGME49_253440	0	0	0	0	10	2	9	10	5	11	6	6	18	5	9	31	34	17
TGME49_238170	0	0	0	0	19	10	0	11	0	2	16	1	18	1	15	20	36	27
TGME49_244380	0	0	0	0	71	16	25	16	7	12	6	18	16	12	11	42	91	46
TGME49_313270	0	0	0	0	29	8	17	4	0	0	8	1	15	1	13	55	89	48
TGME49_310440	0	0	0	0	5	2	0	0	0	0	5	8	15	6	10	28	26	15
TGME49_221940	0	0	0	0	0	3	9	0	0	1	6	0	15	0	10	39	15	17
TGME49_313790	0	0	0	0	20	7	15	4	0	0	6	3	12	1	22	64	43	35
TGME49_257070	0	0	0	0	1	1	6	2	0	0	5	4	12	1	4	14	0	10
TGME49_240870	0	0	0	0	0	0	3	0	0	0	4	0	11	0	20	55	5	20
TGME49_224850	0	0	0	0	2	2	3	0	0	0	1	3	11	0	0	11	6	9
TGME49_230920	0	0	0	0	1	1	10	0	0	2	2	1	9	0	26	59	9	37
TGME49_258090	0	0	0	0	21	7	6	0	13	0	3	0	9	0	10	14	27	47
TGME49_310220	0	0	0	0	15	12	7	0	0	5	11	1	9	0	21	32	29	31
TGME49_293180	0	0	0	0	16	8	13	2	1	7	3	9	9	7	5	16	29	25
TGME49_283850	0	0	0	0	7	0	7	0	0	1	4	3	8	0	7	29	16	12
TGME49_320100	0	0	0	0	3	6	1	0	0	0	3	0	8	0	8	14	11	12
TGME49_220270	0	0	0	0	17	6	8	2	5	18	2	4	7	4	3	14	29	17
TGME49_264900	0	0	0	0	0	0	2	0	0	0	2	10	7	3	5	26	3	7
TGME49_291140	0	0	0	0	1	0	0	0	0	0	0	0	7	0	0	10	11	6
TGME49_231440	0	0	0	0	0	0	0	0	0	0	3	1	7	0	0	8	11	1
TGME49_202550	0	0	0	0	9	3	0	0	0	6	2	0	6	0	15	46	40	26
TGME49_230850	0	0	0	0	16	8	0	0	14	20	6	0	6	0	10	17	23	18
TGME49_313480	0	0	0	0	16	5	0	0	2	7	1	0	6	0	9	14	39	23
TGME49_267500	0	0	0	0	6	3	0	0	4	7	1	0	6	0	2	8	10	6
TGME49_212260	0	0	0	0	6	2	4	0	0	0	3	0	6	0	2	13	15	12
TGME49_321620	0	0	0	0	10	3	13	1	0	0	4	5	5	1	7	29	36	24
TGME49_298610	0	0	0	0	12	6	10	2	0	0	1	0	5	0	11	47	46	28
TGME49_223790	0	0	0	0	15	2	11	0	8	15	0	0	5	0	4	22	22	35
TGME49_243298	0	0	0	0	3	2	12	0	7	20	2	0	5	0	7	14	10	17
TGME49_241170	0	0	0	0	2	0	0	0	0	0	0	0	5	0	0	9	24	0
TGME49_288500	0	0	0	0	0	0	0	0	0	0	0	0	5	0	0	12	0	2
TGME49_244470	0	0	0	0	21	9	15	5	1	0	6	0	4	0	17	41	96	79
TGME49_296010	0	0	0	0	19	5	11	1	0	0	0	2	4	0	6	26	39	24
TGME49_269180	0	0	0	0	12	8	1	0	0	0	1	0	4	0	8	31	53	33
TGME49_260600	0	0	0	0	10	4	3	2	0	0	3	0	4	0	8	35	34	15
TGME49_280370	0	0	0	0	9	4	6	0	1	2	2	0	4	0	6	17	14	13
TGME49_216810	0	0	0	0	9	4	7	0	0	1	1	4	4	0	3	15	22	15
TGME49_290950	0	0	0	0	0	0	0	0	0	0	1	0	4	0	1	29	7	7
TGME49_268200	0	0	0	0	4	2	3	0	0	1	1	1	4	1	2	7	8	4
TGME49_292920	0	0	0	0	1	0	0	0	0	0	0	0	4	0	1	10	3	6
TGME49_224530	0	0	0	0	5	0	0	0	0	2	0	0	4	0	3	11	13	6
TGME49_210430	0	0	0	0	5	7	29	19	2	6	5	0	3	0	19	30	29	24
TGME49_226220	0	0	0	0	8	1	0	0	1	3	0	0	3	0	7	19	13	14
TGME49_309885	0	0	0	0	0	1	5	0	3	6	2	0	3	0	3	5	1	5
TGME49_236650	0	0	0	0	3	0	0	0	2	1	0	0	3	0	1	13	5	7
TGME49_268630	0	0	0	0	9	4	1	0	0	0	0	0	3	0	7	17	17	10
TGME49_243710	0	0	0	0	5	1	1	0	0	0	1	2	3	0	0	7	23	12
TGME49_312110	0	0	0	0	1	1	0	0	0	0	1	0	3	0	2	12	11	4
TGME49_254940	0	0	0	0	0	0	0	0	0	0	0	0	3	0	0	5	5	4
TGME49_278780	0	0	0	0	7	1	0	0	2	1	1	0	3	0	2	10	10	23
TGME49_216000	0	0	0	0	8	2	4	1	3	8	2	1	3	1	3	6	19	8
TGME49_202900	0	0	0	0	0	0	0	0	0	0	0	0	3	0	1	2	5	2
TGME49_235340	0	0	0	0	9	4	0	0	29	42	0	0	3	0	6	10	23	13
TGME49_228150	0	0	0	0	7	6	6	0	0	0	3	0	3	0	10	34	31	19
TGME49_201680	0	0	0	0	7	2	1	0	0	0	1	1	2	0	2	22	25	10
TGME49_263070	0	0	0	0	1	0	0	0	0	0	0	0	2	0	3	17	12	8
TGME49_233680	0	0	0	0	2	1	2	0	0	0	0	0	2	0	2	8	7	6
TGME49_237290	0	0	0	0	8	5	7	3	0	0	0	0	2	0	10	27	18	13
TGME49_235380	0	0	0	0	7	3	0	0	0	1	1	0	2	0	3	12	17	20
TGME49_203010	0	0	0	0	5	1	0	0	0	0	3	0	2	0	2	6	21	9
TGME49_253650	0	0	0	0	0	0	0	0	0	0	0	0	2	0	0	9	2	2
TGME49_313380	0	0	0	0	4	2	0	0	4	10	1	0	2	0	1	8	15	5
TGME49_214990	0	0	0	0	3	3	0	0	0	0	1	0	2	0	3	22	34	13
TGME49_313230	0	0	0	0	2	0	4	0	0	0	1	1	2	0	2	16	8	5
TGME49_253470	0	0	0	0	3	1	0	0	0	6	0	0	2	0	0	8	8	4
TGME49_297500	0	0	0	0	1	0	0	0	0	0	0	0	2	0	0	1	3	0
TGME49_223420	0	0	0	0	13	1	8	3	1	2	4	3	2	2	6	13	14	11
TGME49_268890	0	0	0	0	0	0	0	0	0	0	1	0	2	0	2	5	0	3
TGME49_301420	0	0	0	0	2	2	0	0	3	0	2	0	2	0	2	1	4	7
TGME49_213350	0	0	0	0	1	0	0	0	0	0	0	0	2	0	0	11	7	1
TGME49_290600	0	0	0	0	0	0	0	0	0	0	0	0	2	0	0	3	0	0
TGME49_269460	0	0	0	0	8	6	0	0	0	0	1	0	2	0	11	33	21	24
TGME49_313910	0	0	0	0	5	0	1	0	0	0	0	0	2	0	3	31	20	13
TGME49_227000	0	0	0	0	5	2	0	0	1	0	0	0	2	0	7	14	18	49
TGME49_305520	0	0	0	0	0	0	0	0	0	0	0	0	2	0	0	7	7	3
TGME49_312050	0	0	0	0	0	0	0	0	0	0	0	0	2	0	0	10	6	1
TGME49_275350	0	0	0	0	4	1	5	1	0	0	1	2	2	0	4	16	13	7
TGME49_287500	0	0	0	0	3	5	0	0	0	0	5	0	2	0	3	8	10	6
TGME49_289330	0	0	0	0	1	0	0	0	0	0	0	0	2	0	2	13	15	8
TGME49_201700	0	0	0	0	5	2	7	0	0	0	1	0	2	1	1	4	6	6
TGME49_284620	0	0	0	0	7	2	5	0	0	1	0	0	2	0	7	17	9	8
TGME49_239410	0	0	0	0	3	1	2	0	0	0	0	0	2	0	2	8	5	5
TGME49_286630	0	0	0	0	1	0	0	0	0	0	0	0	1	0	0	7	3	0
TGME49_226250	0	0	0	0	2	1	3	0	0	1	0	0	1	0	3	16	5	8
TGME49_232780	0	0	0	0	10	3	0	0	0	0	4	1	1	0	8	27	19	14
TGME49_227360	0	0	0	0	4	1	1	1	1	1	3	1	1	0	2	3	8	8
TGME49_294610	0	0	0	0	33	17	2	0	8	27	7	0	1	0	9	22	78	35
TGME49_313010	0	0	0	0	0	0	5	0	0	2	0	0	1	0	0	12	7	4
TGME49_253140	0	0	0	0	4	3	0	0	0	0	0	0	1	0	18	39	18	20
TGME49_286750	0	0	0	0	1	0	0	0	0	0	0	0	1	0	0	2	3	2
TGME49_246590	0	0	0	0	1	1	0	0	0	0	0	0	1	0	2	11	4	8
TGME49_221380	0	0	0	0	1	0	0	0	0	0	2	0	1	0	2	3	4	3
TGME49_291180	0	0	0	0	17	8	8	0	0	0	1	0	1	0	10	99	102	24
TGME49_214970	0	0	0	0	28	13	3	0	0	0	3	0	1	0	12	27	57	28
TGME49_275670	0	0	0	0	2	2	0	0	2	2	0	0	1	0	4	5	4	7
TGME49_235160	0	0	0	0	1	1	0	0	0	0	1	0	1	0	0	4	21	3
TGME49_268330	0	0	0	0	3	1	0	0	0	0	0	0	1	0	6	39	38	16
TGME49_320020	0	0	0	0	0	0	1	0	0	2	0	0	1	0	0	4	3	3
TGME49_238190	0	0	0	0	2	0	0	0	0	0	0	0	1	0	0	5	5	4
TGME49_268570	0	0	0	0	4	1	0	0	0	0	1	0	1	0	0	0	7	4
TGME49_280660	0	0	0	0	0	0	0	1	0	0	0	0	1	0	0	11	3	0
TGME49_263090	0	0	0	0	0	0	1	0	0	0	1	0	1	0	1	3	3	1
TGME49_247510	0	0	0	0	0	0	0	0	0	2	3	0	1	0	2	10	3	2
TGME49_248390	0	0	0	0	3	1	1	0	6	2	3	1	1	0	4	2	6	9
TGME49_285210	0	0	0	0	2	0	0	0	0	0	0	0	1	0	6	11	11	8
TGME49_215980	0	0	0	0	0	0	0	0	0	0	0	0	1	0	0	2	2	0
TGME49_253430	0	0	0	0	3	1	2	0	1	1	0	1	1	0	1	4	7	5
TGME49_250700	0	0	0	0	3	1	1	0	0	0	1	0	1	0	3	17	20	9
TGME49_209420	0	0	0	0	3	1	2	0	0	0	1	0	1	0	2	4	3	3
TGME49_266070	0	0	0	0	0	0	0	0	1	0	0	0	1	0	0	5	3	0
TGME49_294360	0	0	0	0	18	9	1	0	0	0	3	2	1	0	3	10	36	22
TGME49_224070	0	0	0	0	1	0	0	0	0	0	0	0	1	0	18	40	10	15
TGME49_268950	0	0	0	0	11	2	0	0	0	0	1	0	1	0	2	4	35	21
TGME49_222220	0	0	0	0	6	3	0	0	7	18	1	0	1	0	3	5	20	7
TGME49_203390	0	0	0	0	4	1	3	0	0	0	1	0	1	1	0	7	14	5
TGME49_218720	0	0	0	0	0	0	0	0	0	0	0	0	1	0	2	15	4	11
TGME49_290670	0	0	0	0	0	0	0	0	0	0	1	0	1	0	2	11	6	4
TGME49_224520	0	0	0	0	2	0	0	0	0	0	0	0	1	0	3	6	4	5
TGME49_315510	0	0	0	0	1	0	0	0	2	0	0	0	1	0	3	2	4	7
TGME49_220860	0	0	0	0	1	2	0	0	0	0	1	0	1	0	2	5	4	3
TGME49_235970	0	0	0	0	1	0	1	1	1	0	1	1	1	0	1	6	4	2
TGME49_238040	0	0	0	0	0	0	0	0	0	0	0	0	1	0	0	4	6	2
TGME49_262620	0	0	0	0	0	1	0	1	1	0	0	0	1	0	1	4	2	4
TGME49_284560	0	0	0	0	0	0	2	0	0	1	0	1	1	1	1	2	2	3
TGME49_239260	0	0	0	0	1	0	1	0	1	1	1	2	1	1	1	0	1	1
TGME49_231080	0	0	0	0	1	0	0	0	0	0	0	0	1	0	0	3	3	1
TGME49_300120	0	0	0	0	3	2	3	0	0	0	1	0	1	0	1	9	14	7
TGME49_205380	0	0	0	0	5	0	3	0	0	0	1	1	1	0	1	6	14	9
TGME49_272475	0	0	0	0	5	2	4	0	1	1	1	0	1	0	3	15	3	3
TGME49_240600	0	0	0	0	1	0	0	0	0	0	0	0	1	0	0	7	1	0
TGME49_215380	0	0	0	0	2	1	0	0	0	0	0	0	1	0	0	5	14	6
TGME49_289690	0	0	0	0	0	2	3	0	2	4	0	2	1	0	0	2	4	3
TGME49_314100	0	0	0	0	1	0	0	0	0	0	0	0	1	0	2	9	3	2
TGME49_258580	0	0	0	0	0	0	0	0	0	0	0	0	1	0	0	3	2	0
TGME49_207060	0	0	0	0	2	0	2	0	0	0	0	0	1	0	0	3	10	2
TGME49_272400	0	0	0	0	0	0	0	0	0	0	0	0	1	0	1	3	2	2
TGME49_234420	0	0	0	0	0	0	0	0	0	0	0	0	1	0	0	2	0	0
TGME49_290620	0	0	0	0	0	0	0	0	0	0	0	0	1	0	5	17	15	20
TGME49_214270	0	0	0	0	0	0	0	0	0	0	0	0	0	0	0	16	16	3
TGME49_217890	0	0	0	0	3	0	0	0	0	0	0	0	0	0	0	5	7	4
TGME49_243200	0	0	0	0	51	22	13	3	8	17	1	4	0	0	5	10	47	22
TGME49_226960	0	0	0	0	3	1	2	1	2	2	0	2	0	1	0	15	27	14
TGME49_306430	0	0	0	0	3	1	0	0	0	0	0	0	0	0	8	30	18	12
TGME49_260000	0	0	0	0	1	0	0	0	0	0	0	0	0	0	0	0	0	2
TGME49_311860	0	0	0	0	0	0	0	0	0	0	0	0	0	0	0	2	6	1
TGME49_316650	0	0	0	0	0	0	0	0	0	0	0	0	0	0	0	0	1	2
TGME49_209000	0	0	0	0	0	0	0	0	0	0	0	0	0	0	0	3	3	0
TGME49_258540	0	0	0	0	4	1	0	0	0	0	0	0	0	0	29	79	41	28
TGME49_225340	0	0	0	0	0	0	0	0	0	0	0	0	0	0	0	0	0	7
TGME49_220470	0	0	0	0	0	0	0	0	0	0	0	0	0	0	8	30	0	6
TGME49_243210	0	0	0	0	0	0	0	0	0	0	0	0	0	0	4	12	0	4
TGME49_304630	0	0	0	0	0	0	0	0	0	0	0	0	0	1	2	44	11	2
TGME49_318440	0	0	0	0	1	1	0	0	0	0	0	0	0	0	8	38	38	20
TGME49_233220	0	0	0	0	0	0	0	0	0	0	2	0	0	0	19	51	1	23
TGME49_293190	0	0	0	0	1	1	0	0	0	0	1	0	0	0	1	1	3	1
TGME49_290920	0	0	0	0	2	1	0	0	3	5	0	0	0	0	2	6	3	5
TGME49_210700	0	0	0	0	0	0	0	0	0	0	0	0	0	0	0	33	12	0
TGME49_285230	0	0	0	0	0	0	0	0	0	0	0	0	0	0	0	1	3	1
TGME49_230160	0	0	0	0	0	0	0	0	0	2	0	0	0	0	0	6	1	0
TGME49_206380	0	0	0	0	0	0	0	0	0	0	0	0	0	0	1	9	5	4
TGME49_253170	0	0	0	0	0	0	0	0	0	0	0	0	0	0	2	6	0	0
TGME49_222070	0	0	0	0	1	1	0	0	0	0	0	0	0	0	0	2	5	0
TGME49_202120	0	0	0	0	1	0	0	0	0	0	0	0	0	0	1	5	3	4
TGME49_267050	0	0	0	0	0	0	0	0	0	0	0	0	0	0	0	2	3	1
TGME49_212840	0	0	0	0	0	0	0	0	0	0	0	0	0	0	0	4	5	1
TGME49_249390	0	0	0	0	7	4	1	0	0	0	1	0	0	0	3	16	18	15
TGME49_313240	0	0	0	0	0	0	0	0	0	0	0	0	0	0	0	3	0	1
TGME49_209600	0	0	0	0	0	0	0	0	0	0	0	0	0	0	0	8	4	2
TGME49_289600	0	0	0	0	2	0	0	0	0	0	0	0	0	0	1	3	4	3
TGME49_248700	0	0	0	0	1	0	0	0	4	9	0	0	0	0	1	6	6	5
TGME49_226910	0	0	0	0	0	0	0	0	0	0	0	0	0	0	0	0	8	0
TGME49_294670	0	0	0	0	2	0	0	0	0	0	0	0	0	0	0	7	10	8
TGME49_311430	0	0	0	0	1	0	0	0	0	0	0	0	0	0	0	3	3	1
TGME49_266060	0	0	0	0	1	1	1	0	0	1	1	0	0	0	1	5	5	4
TGME49_244120	0	0	0	0	3	0	0	0	0	0	0	0	0	0	0	2	32	8
TGME49_200280	0	0	0	0	2	0	0	0	0	0	0	0	0	0	3	6	4	3
TGME49_288800	0	0	0	0	0	0	2	0	0	0	0	1	0	0	2	6	3	3
TGME49_228120	0	0	0	0	0	0	0	0	0	0	0	0	0	0	0	0	8	2
TGME49_317705	0	0	0	0	1	0	0	0	0	0	0	0	0	0	0	3	0	0
TGME49_243780	0	0	0	0	1	0	0	0	0	0	0	0	0	0	0	0	3	2
TGME49_263520	0	0	0	0	8	4	1	0	2	1	1	0	0	0	3	6	15	8
TGME49_232250	0	0	0	0	3	0	2	0	0	0	0	0	0	0	0	4	6	2
TGME49_257470	0	0	0	0	0	1	0	0	0	0	0	0	0	0	8	42	27	23
TGME49_236970	0	0	0	0	0	0	0	0	0	0	0	0	0	0	0	0	9	2
TGME49_216260	0	0	0	0	2	0	0	0	0	0	0	0	0	0	0	7	10	2
TGME49_218300	0	0	0	0	0	0	0	0	0	0	0	0	0	0	0	5	3	3
TGME49_289910	0	0	0	0	0	0	0	0	0	0	0	0	0	0	0	0	4	0
TGME49_314780	0	0	0	0	5	2	0	0	0	0	0	0	0	0	5	28	27	15
TGME49_208050	0	0	0	0	4	1	0	0	0	0	0	0	0	0	0	2	19	4
TGME49_313780	0	0	0	0	0	0	0	0	0	0	0	0	0	0	1	0	1	3
TGME49_315760	0	0	0	0	0	0	0	0	0	0	0	0	0	0	0	0	4	0
TGME49_225260	0	0	0	0	0	0	0	0	0	0	0	0	0	0	0	3	5	3
TGME49_219710	0	0	0	0	7	4	0	0	0	0	0	0	0	0	4	19	33	16
TGME49_219860	0	0	0	0	1	0	0	0	0	0	0	0	0	0	2	6	7	8
TGME49_290640	0	0	0	0	0	0	0	0	0	0	0	0	0	0	0	0	6	2
TGME49_312530	0	0	0	0	1	0	0	0	0	0	0	0	0	0	0	0	4	3
TGME49_266630	0	0	0	0	0	0	0	0	2	0	0	0	0	0	2	1	5	20
TGME49_288830	0	0	0	0	0	0	0	0	0	0	1	0	0	0	2	6	2	1
TGME49_257560	0	0	0	0	0	0	0	0	0	0	0	0	0	0	0	0	2	0
TGME49_311770	0	0	0	0	10	7	0	0	0	3	0	0	0	0	10	20	39	26
TGME49_286580	0	0	0	0	6	2	0	0	2	7	0	0	0	0	1	9	40	11
TGME49_272290	0	0	0	0	3	0	2	0	0	0	0	1	0	0	2	5	2	2
TGME49_260825	0	0	0	0	2	0	0	0	1	0	0	0	0	0	1	1	2	2
TGME49_304710	0	0	0	0	1	0	0	0	0	0	0	0	0	0	1	2	1	2
TGME49_215260	0	0	0	0	0	0	0	0	0	0	0	0	0	0	0	3	5	1
TGME49_258470	0	0	0	0	0	0	0	0	6	4	0	0	0	0	1	3	4	2
TGME49_251690	0	0	0	0	0	0	0	0	0	0	0	0	0	0	0	2	4	1
TGME49_274130	0	0	0	0	1	2	0	0	0	0	0	0	0	0	1	20	14	6
TGME49_271250	0	0	0	0	0	0	0	0	0	0	0	0	0	0	1	5	3	1
TGME49_308890	0	0	0	0	0	0	0	0	0	0	0	0	0	0	0	0	2	0
TGME49_214600	0	0	0	0	0	0	0	0	0	0	0	0	0	0	0	0	4	0
TGME49_298630	0	0	0	0	0	0	0	0	0	0	0	0	0	0	0	2	2	1
TGME49_280410	0	0	0	0	0	0	0	0	0	0	0	0	0	0	0	1	3	2
TGME49_236840	0	0	0	0	0	1	0	0	0	0	0	0	0	0	0	1	4	2
TGME49_292950	0	0	0	0	17	11	3	0	8	18	1	0	0	0	15	38	58	28
TGME49_227610	0	0	0	0	6	2	0	0	0	0	0	0	0	0	13	61	58	25
TGME49_226660	0	0	0	0	30	12	0	1	0	0	1	0	0	0	1	4	94	8
TGME49_225270	0	0	0	0	0	0	0	0	0	0	0	0	0	0	26	81	0	31
TGME49_213392	0	0	0	0	7	6	2	0	0	0	0	0	0	0	15	58	32	22
TGME49_207370	0	0	0	0	6	3	2	0	0	0	0	0	0	0	14	46	23	22
TGME49_278870	0	0	0	0	3	3	1	0	3	5	0	0	0	0	13	47	31	25
TGME49_227450	0	0	0	0	2	4	0	0	0	0	0	0	0	0	8	41	32	20
TGME49_306190	0	0	0	0	8	5	4	1	14	21	0	0	0	0	3	8	14	11
TGME49_305340	0	0	0	0	11	4	0	0	0	0	0	0	0	0	1	5	51	20
TGME49_203150	0	0	0	0	0	0	0	0	0	0	0	0	0	0	16	46	7	16
TGME49_225745	0	0	0	0	0	0	0	0	0	0	0	0	0	0	0	61	22	0
TGME49_278130	0	0	0	0	3	1	0	0	0	0	0	0	0	0	17	21	5	14
TGME49_221660	0	0	0	0	10	3	0	0	0	0	0	0	0	0	0	0	47	16
TGME49_295850	0	0	0	0	0	1	0	0	0	0	0	0	0	0	5	29	31	12
TGME49_253750	0	0	0	0	4	4	0	0	0	0	0	0	0	0	0	1	46	19
TGME49_214090	0	0	0	0	5	0	0	0	0	0	0	0	0	0	5	24	36	11
TGME49_308860	0	0	0	0	7	2	0	0	4	7	0	0	0	0	5	9	18	12
TGME49_213388	0	0	0	0	1	1	0	0	0	0	0	0	0	0	12	29	13	15
TGME49_238400	0	0	0	0	0	0	0	0	0	0	0	0	0	0	7	38	8	12
TGME49_214880	0	0	0	0	5	6	0	0	4	11	1	0	0	0	6	9	13	11
TGME49_225020	0	0	0	0	9	2	0	0	3	0	0	0	0	0	2	1	5	37
TGME49_247050	0	0	0	0	0	0	0	0	0	0	0	0	0	0	5	25	7	6
TGME49_235470	0	0	0	0	5	5	1	0	0	1	4	0	0	0	7	10	13	12
TGME49_293730	0	0	0	0	3	2	0	1	8	24	0	0	0	1	1	8	9	3
TGME49_242830	0	0	0	0	1	1	1	0	0	0	0	0	0	0	5	25	18	14
TGME49_301410	0	0	0	0	4	0	10	0	0	0	0	0	0	0	4	18	14	8
TGME49_223390	0	0	0	0	5	0	0	0	0	0	0	0	0	0	0	3	42	8
TGME49_206450	0	0	0	0	2	0	0	0	0	0	0	0	0	0	11	30	16	8
TGME49_234270	0	0	0	0	2	3	0	0	0	0	0	0	0	0	4	9	8	30
TGME49_203780	0	0	0	0	7	4	0	0	0	0	0	0	0	0	0	1	31	19
TGME49_218960	0	0	0	0	3	3	0	0	0	0	0	0	0	0	3	7	28	14
TGME49_230000	0	0	0	0	0	0	0	0	0	0	0	0	0	0	1	33	17	2
TGME49_285500	0	0	0	0	1	2	0	0	0	0	0	0	0	0	6	27	15	6
TGME49_214840	0	0	0	0	4	2	0	0	0	0	0	0	0	0	0	1	34	12
TGME49_298020	0	0	0	0	2	4	0	0	0	0	0	0	0	0	1	1	30	13
TGME49_232080	0	0	0	0	0	0	0	0	0	0	0	0	0	0	2	31	12	2
TGME49_243920	0	0	0	0	2	1	0	0	0	0	0	0	0	0	3	15	13	8
TGME49_225690	0	0	0	0	1	3	0	0	0	0	0	0	0	0	6	9	17	15
TGME49_228750	0	0	0	0	3	1	0	0	0	0	0	0	0	0	2	14	17	11
TGME49_310950	0	0	0	0	9	2	0	0	0	0	0	0	0	0	0	1	25	13
TGME49_249440	0	0	0	0	6	3	0	0	0	0	0	0	0	0	1	6	22	10
TGME49_282070	0	0	0	0	9	5	2	0	1	2	0	0	0	0	4	3	14	6
TGME49_294730	0	0	0	0	4	0	6	1	0	0	0	0	0	0	2	9	18	14
TGME49_311400	0	0	0	0	3	0	1	0	0	0	0	0	0	0	0	5	21	12
TGME49_243250	0	0	0	0	0	0	0	0	4	0	0	0	0	0	0	0	7	32
TGME49_293220	0	0	0	0	0	0	0	0	0	0	0	0	0	0	10	22	0	9
TGME49_208400	0	0	0	0	0	0	0	0	0	0	0	0	0	0	2	29	12	7
TGME49_263540	0	0	0	0	0	0	0	0	0	0	0	0	0	0	5	16	5	9
TGME49_320030	0	0	0	0	2	1	0	0	3	0	0	0	0	0	3	2	4	23
TGME49_230210	0	0	0	0	5	3	0	0	5	8	0	0	0	0	2	5	18	6
TGME49_269010	0	0	0	0	10	2	0	0	0	0	1	0	0	0	3	4	16	12
TGME49_286920	0	0	0	0	8	0	0	0	0	0	0	0	0	0	0	0	23	9
TGME49_273560	0	0	0	0	1	2	0	0	0	0	0	0	0	0	1	10	25	10
TGME49_291950	0	0	0	0	10	2	0	0	0	0	0	0	0	0	0	2	13	13
TGME49_301250	0	0	0	0	0	1	0	0	0	0	0	0	0	0	8	20	2	12
TGME49_216470	0	0	0	0	0	0	0	0	0	0	0	0	0	0	8	18	0	8
TGME49_217510	0	0	0	0	1	0	0	0	6	9	0	0	0	0	0	12	6	4
TGME49_232550	0	0	0	0	4	4	1	0	0	0	0	0	0	0	1	0	18	10
TGME49_256030	0	0	0	0	4	0	0	0	3	0	0	0	0	0	1	4	8	15
TGME49_312300	0	0	0	0	0	1	0	0	0	0	0	0	0	0	5	33	0	8
TGME49_262390	0	0	0	0	3	0	0	0	0	0	0	0	0	0	4	14	9	10
TGME49_308060	0	0	0	0	0	0	0	0	0	0	0	0	0	0	5	25	0	7
TGME49_231970	0	0	0	0	2	0	0	0	0	0	0	0	0	0	0	2	31	5
TGME49_310190	0	0	0	0	0	0	0	0	0	0	0	0	0	0	2	20	15	6
TGME49_314265	0	0	0	0	1	1	0	0	0	0	0	0	0	0	4	13	5	8
TGME49_236040	0	0	0	0	4	1	3	1	0	0	0	1	0	0	1	7	13	9
TGME49_221280	0	0	0	0	0	0	0	0	0	0	0	0	0	0	6	9	10	10
TGME49_307040	0	0	0	0	0	0	0	0	0	0	0	0	0	0	0	7	29	7
TGME49_214140	0	0	0	0	3	0	0	0	0	0	0	0	0	0	0	0	29	9
TGME49_272520	0	0	0	0	2	1	0	0	2	9	0	0	0	0	2	9	10	7
TGME49_289650	0	0	0	0	2	1	1	0	0	0	0	0	0	0	2	9	11	6
TGME49_213610	0	0	0	0	0	0	0	0	0	0	0	0	0	0	8	22	3	7
TGME49_234280	0	0	0	0	2	2	0	0	0	0	0	0	0	0	2	9	10	6
TGME49_249710	0	0	0	0	1	1	3	0	0	0	0	1	0	0	7	19	2	8
TGME49_318710	0	0	0	0	5	2	1	0	0	0	0	0	0	0	3	9	9	7
TGME49_239400	0	0	0	0	1	2	0	0	0	6	0	0	0	0	1	11	9	9
TGME49_246720	0	0	0	0	1	1	0	0	1	0	0	0	0	0	2	4	9	16
TGME49_273050	0	0	0	0	3	0	0	0	0	0	0	0	0	0	5	9	8	10
TGME49_295680	0	0	0	0	3	3	0	0	0	0	0	0	0	0	0	0	22	5
TGME49_312140	0	0	0	0	1	0	0	0	0	0	0	0	0	0	5	15	10	9
TGME49_232440	0	0	0	0	2	1	3	0	0	0	2	0	0	0	3	12	6	6
TGME49_236560	0	0	0	0	1	2	0	0	0	0	0	0	0	0	1	19	7	6
TGME49_245640	0	0	0	0	0	2	0	0	5	0	1	0	0	0	2	2	2	11
TGME49_258710	0	0	0	0	0	0	0	0	0	0	0	0	0	0	9	10	3	9
TGME49_205130	0	0	0	0	3	0	2	0	0	0	0	0	0	0	1	10	14	9
TGME49_252210	0	0	0	0	0	2	0	0	0	0	0	0	0	0	3	13	8	6
TGME49_266830	0	0	0	0	0	0	0	0	0	0	0	0	0	0	0	15	12	8
TGME49_280560	0	0	0	0	0	0	0	0	0	0	0	0	0	0	3	24	1	2
TGME49_216030	0	0	0	0	0	0	0	0	0	0	0	0	0	0	4	26	3	4
TGME49_246010	0	0	0	0	0	0	0	0	0	0	0	0	0	0	4	22	0	6
TGME49_307860	0	0	0	0	0	0	0	0	0	0	0	0	0	0	2	25	3	3
TGME49_201120	0	0	0	0	0	0	0	0	0	0	0	0	0	0	9	17	0	7
TGME49_212780	0	0	0	0	0	0	0	0	0	0	0	0	0	0	6	20	3	6
TGME49_260580	0	0	0	0	3	2	0	0	0	2	0	0	0	0	2	1	15	6
TGME49_263200	0	0	0	0	2	0	0	0	0	0	0	0	0	0	1	0	1	19
TGME49_294630	0	0	0	0	0	0	0	0	0	0	0	0	0	0	1	10	6	9
TGME49_313100	0	0	0	0	1	1	0	0	0	0	0	0	0	0	6	13	5	7
TGME49_319640	0	0	0	0	0	0	0	0	0	0	0	0	0	0	2	20	2	4
TGME49_246690	0	0	0	0	6	1	0	0	0	0	0	0	0	0	0	3	11	8
TGME49_273460	0	0	0	0	0	0	0	0	0	0	2	0	0	0	5	7	11	8
TGME49_220360	0	0	0	0	0	0	0	0	0	0	0	0	0	0	6	21	2	5
TGME49_232150	0	0	0	0	0	1	0	0	0	0	1	0	0	0	1	8	6	3
TGME49_236240	0	0	0	0	0	0	0	0	0	0	0	0	0	0	7	15	0	7
TGME49_255190	0	0	0	0	0	1	0	0	0	0	0	0	0	0	2	7	6	7
TGME49_208340	0	0	0	0	0	0	0	0	0	0	0	0	0	0	1	7	6	17
TGME49_219260	0	0	0	0	0	0	0	0	0	0	0	0	0	0	4	22	0	2
TGME49_230140	0	0	0	0	0	0	0	0	0	0	0	0	0	0	0	22	7	3
TGME49_230690	0	0	0	0	3	1	0	0	0	0	0	0	0	0	2	9	7	8
TGME49_265850	0	0	0	0	1	0	0	0	0	0	0	0	0	0	2	16	4	5
TGME49_269260	0	0	0	0	0	0	0	0	0	0	0	0	0	0	7	16	0	5
TGME49_270770	0	0	0	0	4	2	0	0	0	0	0	0	0	0	0	0	14	6
TGME49_273800	0	0	0	0	0	0	0	0	0	0	0	0	0	0	2	12	9	4
TGME49_297180	0	0	0	0	2	1	0	0	1	0	0	0	0	0	3	7	4	15
TGME49_205150	0	0	0	0	0	0	0	0	0	0	0	0	0	0	2	12	2	2
TGME49_287970	0	0	0	0	2	0	0	0	0	0	0	0	0	0	4	1	13	5
TGME49_225560	0	0	0	0	0	0	0	0	0	0	0	0	0	0	4	7	10	7
TGME49_229640	0	0	0	0	2	0	0	0	0	1	0	0	0	0	1	7	12	6
TGME49_251500	0	0	0	0	3	0	0	0	0	0	1	0	0	0	2	11	7	4
TGME49_272640	0	0	0	0	1	0	0	0	0	0	0	0	0	0	2	14	10	6
TGME49_289050	0	0	0	0	0	0	0	0	0	0	0	0	0	0	0	18	7	4
TGME49_267370	0	0	0	0	0	1	0	0	0	0	0	0	0	0	1	1	0	19
TGME49_215150	0	0	0	0	0	0	0	0	0	0	1	0	0	0	0	0	23	5
TGME49_215700	0	0	0	0	0	0	0	0	0	0	0	0	0	0	0	16	11	1
TGME49_240410	0	0	0	0	0	0	0	0	0	0	0	0	0	0	8	15	2	2
TGME49_269770	0	0	0	0	2	0	0	0	0	0	0	0	0	0	1	1	15	5
TGME49_313370	0	0	0	0	0	1	0	0	0	0	0	0	0	0	4	8	8	7
TGME49_315700	0	0	0	0	3	2	0	0	0	0	0	0	0	0	3	2	7	4
TGME49_315860	0	0	0	0	0	1	0	0	0	0	0	0	0	0	0	18	6	0
TGME49_213660	0	0	0	0	1	0	0	0	0	0	0	0	0	0	4	8	9	2
TGME49_216670	0	0	0	0	0	0	0	0	0	0	0	0	0	0	0	6	10	4
TGME49_222400	0	0	0	0	2	0	2	0	1	6	0	0	0	0	1	9	5	4
TGME49_263320	0	0	0	0	1	3	0	0	7	0	0	5	0	0	2	0	5	6
TGME49_264090	0	0	0	0	0	0	2	0	0	0	0	0	0	0	0	6	12	5
TGME49_270865	0	0	0	0	0	0	0	0	0	0	0	0	0	0	0	8	10	3
TGME49_278205	0	0	0	0	0	0	0	0	0	0	0	0	0	0	3	17	0	2
TGME49_285650	0	0	0	0	1	4	0	0	0	0	0	0	0	0	2	3	11	5
TGME49_229180	0	0	0	0	0	0	0	0	0	0	0	0	0	0	3	20	0	1
TGME49_248680	0	0	0	0	1	2	0	0	0	0	0	0	0	0	0	0	18	6
TGME49_290170	0	0	0	0	2	1	15	2	0	0	0	0	0	0	0	2	0	0
TGME49_304670	0	0	0	0	2	1	0	0	0	0	0	0	0	0	2	9	5	4
TGME49_205320	0	0	0	0	1	1	1	0	0	1	1	0	0	0	1	5	6	6
TGME49_242790	0	0	0	0	3	0	0	0	0	0	0	0	0	0	0	5	11	6
TGME49_264890	0	0	0	0	0	2	0	0	0	0	0	0	0	0	0	0	13	7
TGME49_306220	0	0	0	0	2	2	0	0	0	0	0	0	0	0	0	1	10	4
TGME49_320160	0	0	0	0	1	1	0	0	0	0	0	0	0	0	0	0	15	3
TGME49_248290	0	0	0	0	0	0	0	0	0	0	0	0	0	0	0	0	3	0
TGME49_216580	0	0	0	0	1	1	0	0	0	0	0	0	0	0	0	0	16	7
TGME49_230400	0	0	0	0	0	0	0	0	0	0	0	0	0	0	0	4	9	5
TGME49_255895	0	0	0	0	1	1	0	0	1	0	0	0	0	0	2	0	1	13
TGME49_262950	0	0	0	0	0	0	0	0	0	0	0	0	0	0	4	14	0	5
TGME49_286590	0	0	0	0	2	1	0	0	0	0	0	0	0	0	5	1	8	5
TGME49_293540	0	0	0	0	2	0	0	0	0	0	0	0	0	0	1	3	2	13
TGME49_294860	0	0	0	0	0	1	0	0	0	2	0	0	0	0	0	3	10	4
TGME49_301010	0	0	0	0	0	0	0	0	0	0	0	0	0	0	3	16	0	5
TGME49_312280	0	0	0	0	4	0	0	0	0	0	0	0	0	0	0	0	17	5
TGME49_319900	0	0	0	0	0	0	0	0	2	4	0	0	0	0	0	0	12	2
TGME49_233720	0	0	0	0	0	1	3	0	0	1	0	0	0	0	2	5	6	2
TGME49_240650	0	0	0	0	0	0	0	0	0	0	0	0	0	0	1	11	7	1
TGME49_246170	0	0	0	0	0	0	0	0	0	0	0	0	0	0	0	0	17	2
TGME49_300260	0	0	0	0	2	1	0	0	0	0	1	0	0	0	2	4	6	3
TGME49_321450	0	0	0	0	1	0	0	0	0	0	0	0	0	0	0	0	16	3
TGME49_212770	0	0	0	0	3	1	0	0	0	1	0	0	0	0	0	1	13	3
TGME49_216620	0	0	0	0	0	0	0	0	0	0	0	0	0	0	0	17	7	1
TGME49_244460	0	0	0	0	1	0	0	0	0	0	0	0	0	0	1	7	8	6
TGME49_247700	0	0	0	0	0	0	0	0	0	0	0	0	0	0	0	0	17	3
TGME49_249180	0	0	0	0	0	0	0	0	0	0	0	0	0	0	0	3	12	3
TGME49_258210	0	0	0	0	1	0	0	0	0	0	0	0	0	0	2	6	7	5
TGME49_310900	0	0	0	0	0	0	0	0	0	0	0	0	0	0	1	6	12	4
TGME49_319930	0	0	0	0	0	0	0	0	0	0	0	0	0	0	5	13	0	8
TGME49_203540	0	0	0	0	2	1	3	0	0	0	0	0	0	0	1	6	3	2
TGME49_229650	0	0	0	0	0	0	2	0	0	0	0	0	0	0	1	6	5	2
TGME49_237210	0	0	0	0	1	2	0	0	0	0	0	0	0	0	2	3	4	1
TGME49_249810	0	0	0	0	0	0	0	0	0	0	0	0	0	0	3	9	7	3
TGME49_275310	0	0	0	0	3	2	0	0	0	0	0	0	0	0	0	0	12	6
TGME49_278530	0	0	0	0	1	0	1	0	0	0	0	0	0	0	0	5	2	5
TGME49_289080	0	0	0	0	0	1	1	0	0	0	0	0	0	0	0	8	5	4
TGME49_308870	0	0	0	0	3	1	0	0	0	0	0	0	0	0	0	2	8	6
TGME49_203820	0	0	0	0	0	0	0	0	0	0	0	0	0	0	2	7	3	2
TGME49_206300	0	0	0	0	1	0	0	0	0	0	0	0	0	0	1	11	5	5
TGME49_221390	0	0	0	0	0	0	0	0	0	0	0	0	0	0	1	8	3	6
TGME49_224700	0	0	0	0	0	0	0	0	0	0	0	0	0	0	3	1	0	17
TGME49_232350	0	0	0	0	1	0	0	2	0	0	0	0	0	0	0	4	7	2
TGME49_234470	0	0	0	0	1	2	0	0	0	0	0	0	0	0	2	4	4	4
TGME49_294220	0	0	0	0	0	0	0	0	0	0	0	0	0	0	4	9	3	4
TGME49_304650	0	0	0	0	1	0	0	0	0	0	0	0	0	0	0	3	7	2
TGME49_312200	0	0	0	0	1	0	0	0	0	0	0	0	0	0	4	11	3	3
TGME49_315080	0	0	0	0	0	0	0	0	0	0	0	0	0	0	4	9	0	6
TGME49_226990	0	0	0	0	0	0	0	0	0	0	0	0	0	0	0	0	2	15
TGME49_237280	0	0	0	0	0	0	0	0	0	0	0	0	0	0	2	12	0	2
TGME49_258410	0	0	0	0	2	0	0	0	0	0	0	0	0	0	1	5	9	2
TGME49_310270	0	0	0	0	3	1	0	0	0	0	0	0	0	0	0	0	12	0
TGME49_312230	0	0	0	0	1	0	0	0	0	0	0	0	0	0	0	0	12	3
TGME49_312622	0	0	0	0	1	1	0	0	0	4	0	0	0	0	1	5	8	1
TGME49_318140	0	0	0	0	2	2	0	0	0	0	0	0	0	0	0	0	10	3
TGME49_242260	0	0	0	0	0	0	0	0	0	0	0	0	0	0	5	4	2	6
TGME49_212880	0	0	0	0	0	0	0	0	0	0	0	0	0	0	0	6	2	4
TGME49_257520	0	0	0	0	0	0	0	0	0	0	0	0	0	0	2	10	0	2
TGME49_259200	0	0	0	0	0	0	0	0	0	0	0	0	0	0	1	3	6	2
TGME49_293170	0	0	0	0	0	0	0	0	0	0	0	0	0	0	1	6	3	4
TGME49_222380	0	0	0	0	0	0	5	0	0	0	0	0	0	0	0	10	7	0
TGME49_236850	0	0	0	0	0	1	0	0	0	0	0	0	0	0	1	1	12	5
TGME49_245680	0	0	0	0	0	0	2	1	1	2	0	1	0	0	1	1	2	3
TGME49_252880	0	0	0	0	0	0	0	0	0	0	0	0	0	0	0	0	0	16
TGME49_255880	0	0	0	0	1	1	0	0	0	0	0	0	0	0	2	8	6	4
TGME49_266990	0	0	0	0	0	0	0	0	0	0	0	0	0	0	2	8	3	3
TGME49_279320	0	0	0	0	0	0	0	0	0	0	0	0	0	0	0	6	4	2
TGME49_289510	0	0	0	0	0	1	0	0	0	0	0	0	0	0	0	5	6	3
TGME49_289770	0	0	0	0	0	0	0	0	0	0	0	0	0	0	3	15	0	0
TGME49_289990	0	0	0	0	1	0	0	0	0	0	0	0	0	0	1	4	0	5
TGME49_294620	0	0	0	0	0	0	0	0	0	0	0	0	0	0	1	9	8	3
TGME49_297340	0	0	0	0	0	0	0	0	0	0	0	0	0	0	0	0	16	5
TGME49_297420	0	0	0	0	0	0	0	0	0	0	0	0	0	0	0	1	14	5
TGME49_215890	0	0	0	0	0	0	0	0	0	0	0	0	0	0	0	17	1	1
TGME49_244840	0	0	0	0	4	1	0	0	0	0	0	0	0	0	0	0	7	5
TGME49_257680	0	0	0	0	1	3	0	0	0	0	0	0	0	0	3	4	6	3
TGME49_266030	0	0	0	0	1	0	0	0	0	0	0	0	0	0	0	0	8	7
TGME49_266080	0	0	0	0	1	1	0	0	0	0	0	0	0	0	3	9	4	4
TGME49_273370	0	0	0	0	0	0	0	0	0	0	0	0	0	0	2	7	5	2
TGME49_293320	0	0	0	0	1	1	0	0	0	0	0	0	0	0	0	1	13	3
TGME49_235690	0	0	0	0	2	1	0	0	2	3	0	0	0	0	1	2	4	3
TGME49_219700	0	0	0	0	0	0	0	0	0	0	0	0	0	0	0	4	6	2
TGME49_243440	0	0	0	0	1	1	0	0	0	0	0	0	0	0	0	0	9	4
TGME49_270530	0	0	0	0	0	0	1	0	0	1	0	0	0	0	1	5	6	6
TGME49_285250	0	0	0	0	2	0	0	0	0	0	0	0	0	0	0	2	8	4
TGME49_291020	0	0	0	0	0	0	0	0	0	0	0	0	0	0	2	12	0	1
TGME49_205650	0	0	0	0	3	0	0	0	0	0	0	0	0	0	0	0	11	3
TGME49_221522	0	0	0	0	0	0	0	0	0	0	0	0	0	0	0	8	4	1
TGME49_226680	0	0	0	0	2	0	0	0	0	0	0	0	0	0	0	7	3	3
TGME49_233190	0	0	0	0	1	1	0	0	0	0	0	0	0	0	0	1	7	6
TGME49_243460	0	0	0	0	0	0	0	0	0	0	0	0	0	0	0	0	11	6
TGME49_276170	0	0	0	0	0	0	0	0	0	0	0	0	0	0	1	5	6	1
TGME49_280770	0	0	0	0	0	0	0	0	0	0	0	0	0	0	0	0	9	7
TGME49_281440	0	0	0	0	0	0	0	0	0	0	0	0	0	0	3	6	0	2
TGME49_286600	0	0	0	0	1	0	0	0	0	0	0	0	0	0	0	3	9	4
TGME49_314530	0	0	0	0	0	0	0	0	0	0	0	0	0	0	0	4	8	4
TGME49_201380	0	0	0	0	1	0	0	0	0	0	0	0	0	0	1	4	1	6
TGME49_203120	0	0	0	0	0	1	0	0	0	0	0	0	0	0	2	5	5	2
TGME49_219790	0	0	0	0	1	2	0	0	0	0	0	0	0	0	0	0	8	5
TGME49_229490	0	0	0	0	0	0	0	0	0	0	0	0	0	0	2	7	3	3
TGME49_232280	0	0	0	0	0	0	0	0	0	0	0	0	0	0	1	6	2	4
TGME49_244500	0	0	0	0	0	0	0	0	0	0	0	0	0	0	0	1	11	1
TGME49_266640	0	0	0	0	0	0	0	0	0	0	0	0	0	0	1	7	7	3
TGME49_290660	0	0	0	0	0	0	0	0	0	0	0	0	0	0	0	3	2	5
TGME49_310130	0	0	0	0	0	0	0	0	0	0	0	0	0	0	1	6	1	4
TGME49_313360	0	0	0	0	0	0	0	0	0	0	0	0	0	0	1	5	3	1
TGME49_315270	0	0	0	0	1	0	0	0	0	0	0	0	0	0	0	7	4	5
TGME49_319710	0	0	0	0	0	0	0	0	0	0	0	0	0	0	1	7	7	1
TGME49_203240	0	0	0	0	2	0	0	0	0	0	0	0	0	0	0	3	5	4
TGME49_220900	0	0	0	0	1	1	0	0	0	0	0	0	0	0	2	3	5	4
TGME49_224260	0	0	0	0	0	0	0	0	0	0	0	0	0	0	0	0	10	1
TGME49_236910	0	0	0	0	4	2	0	0	0	0	0	0	0	0	0	0	3	4
TGME49_237220	0	0	0	0	0	0	0	0	0	0	0	0	0	0	0	2	6	3
TGME49_240980	0	0	0	0	0	0	0	0	0	0	0	0	0	0	0	12	5	1
TGME49_246100	0	0	0	0	1	1	1	0	0	0	0	0	0	0	1	4	4	3
TGME49_257350	0	0	0	0	0	0	0	0	0	0	0	0	0	0	0	4	6	4
TGME49_258240	0	0	0	0	0	0	0	0	0	0	0	0	0	0	0	0	11	2
TGME49_269730	0	0	0	0	4	0	0	0	0	0	0	0	0	0	0	3	1	1
TGME49_283550	0	0	0	0	0	0	0	0	0	0	0	0	0	0	0	3	5	2
TGME49_289680	0	0	0	0	1	0	1	0	1	0	1	0	0	1	1	5	1	1
TGME49_311140	0	0	0	0	0	0	0	0	0	0	0	0	0	0	1	5	3	0
TGME49_216790	0	0	0	0	0	0	0	0	0	0	0	0	0	0	1	6	2	3
TGME49_219460	0	0	0	0	0	1	0	0	0	0	0	0	0	0	0	3	6	2
TGME49_222960	0	0	0	0	0	0	1	0	0	0	0	0	0	0	2	6	2	2
TGME49_223840	0	0	0	0	1	0	0	0	0	0	0	0	0	0	0	0	9	2
TGME49_224060	0	0	0	0	0	0	0	0	0	0	0	0	0	0	0	9	2	1
TGME49_224190	0	0	0	0	0	0	0	0	0	0	0	0	0	0	2	9	0	0
TGME49_239800	0	0	0	0	0	0	0	0	3	5	0	0	0	0	0	0	2	2
TGME49_250790	0	0	0	0	0	0	0	0	0	0	0	0	0	0	1	11	1	3
TGME49_255450	0	0	0	0	3	1	0	0	0	0	0	0	0	0	1	0	5	1
TGME49_258070	0	0	0	0	0	0	0	0	0	0	0	0	0	0	1	3	1	0
TGME49_267510	0	0	0	0	1	0	0	0	0	0	0	0	0	0	0	2	5	5
TGME49_275490	0	0	0	0	0	0	0	0	0	0	0	0	0	0	0	0	11	2
TGME49_288600	0	0	0	0	1	1	0	0	0	0	0	0	0	0	1	4	4	3
TGME49_297120	0	0	0	0	0	1	0	0	0	0	0	0	0	0	3	0	5	8
TGME49_311880	0	0	0	0	0	0	0	0	0	0	0	0	0	0	1	8	0	2
TGME49_200330	0	0	0	0	1	1	0	0	0	0	0	0	0	0	0	4	0	3
TGME49_205500	0	0	0	0	0	0	0	0	0	0	0	0	0	0	0	0	8	3
TGME49_206580	0	0	0	0	0	0	0	0	0	0	0	0	0	0	0	8	0	3
TGME49_211350	0	0	0	0	0	0	0	0	0	0	0	0	0	0	2	10	2	3
TGME49_225960	0	0	0	0	0	0	0	0	0	0	0	0	0	0	1	6	1	2
TGME49_248120	0	0	0	0	0	0	0	0	0	0	0	0	0	0	0	0	8	2
TGME49_250840	0	0	0	0	0	0	0	0	0	0	0	0	0	0	0	1	1	10
TGME49_257550	0	0	0	0	4	0	0	0	0	0	0	0	0	0	0	0	8	3
TGME49_267580	0	0	0	0	0	0	0	0	0	0	0	0	0	0	1	3	7	4
TGME49_292200	0	0	0	0	0	0	0	0	0	0	0	0	0	0	0	0	8	3
TGME49_314430	0	0	0	0	1	0	1	1	0	0	0	0	0	0	1	5	1	1
TGME49_211630	0	0	0	0	0	0	0	0	0	0	0	0	0	0	1	7	2	1
TGME49_216730	0	0	0	0	0	0	0	0	0	0	0	0	0	0	0	6	4	1
TGME49_220370	0	0	0	0	0	0	0	0	0	0	1	0	0	0	0	0	0	10
TGME49_222050	0	0	0	0	0	0	0	0	0	0	0	0	0	0	2	9	0	1
TGME49_229260	0	0	0	0	1	0	0	0	0	0	0	0	0	0	0	0	11	1
TGME49_260240	0	0	0	0	0	0	1	0	0	0	1	0	0	0	1	4	3	2
TGME49_295360	0	0	0	0	2	1	0	0	2	1	0	0	0	0	2	2	3	2
TGME49_297690	0	0	0	0	0	0	0	0	0	0	0	0	0	0	0	0	9	3
TGME49_313340	0	0	0	0	0	0	0	0	0	0	0	0	0	0	1	10	0	0
TGME49_316680	0	0	0	0	0	0	0	0	0	0	0	0	0	0	0	3	4	2
TGME49_320300	0	0	0	0	1	0	0	0	0	0	0	0	0	0	0	0	9	2
TGME49_201760	0	0	0	0	1	0	0	0	0	0	0	0	0	0	1	3	4	5
TGME49_202070	0	0	0	0	0	0	0	0	0	0	0	0	0	0	0	5	2	0
TGME49_203910	0	0	0	0	0	0	0	0	0	0	0	0	0	0	3	9	0	0
TGME49_209200	0	0	0	0	0	0	0	0	0	0	0	0	0	0	0	1	1	4
TGME49_212800	0	0	0	0	0	0	0	0	0	0	0	0	0	0	0	0	1	5
TGME49_229930	0	0	0	0	1	0	1	0	0	0	0	0	0	0	0	3	3	5
TGME49_230860	0	0	0	0	0	0	0	0	0	0	0	0	0	0	0	6	2	2
TGME49_233010	0	0	0	0	1	0	0	0	0	0	0	0	0	0	1	2	4	4
TGME49_235020	0	0	0	0	0	0	0	0	0	0	0	0	0	0	0	8	0	0
TGME49_240220	0	0	0	0	0	0	0	0	0	0	0	0	0	0	0	1	6	2
TGME49_247000	0	0	0	0	1	0	0	0	0	0	0	0	0	0	1	3	4	2
TGME49_254650	0	0	0	0	0	0	0	0	0	0	0	0	0	0	2	8	0	1
TGME49_269990	0	0	0	0	0	0	0	0	0	0	0	0	0	0	0	7	5	3
TGME49_306020	0	0	0	0	0	0	0	0	0	0	0	0	0	0	1	8	0	0
TGME49_314970	0	0	0	0	0	0	0	0	0	0	0	0	0	0	0	8	2	1
TGME49_269980	0	0	0	0	1	0	0	0	0	0	0	0	0	0	0	1	2	2
TGME49_211730	0	0	0	0	0	0	0	0	0	0	0	0	0	0	0	0	7	2
TGME49_214820	0	0	0	0	2	1	0	0	0	0	0	0	0	0	0	0	7	4
TGME49_224870	0	0	0	0	0	0	0	0	0	0	0	0	0	0	0	6	3	0
TGME49_242415	0	0	0	0	0	0	0	0	0	0	0	0	0	0	0	0	8	0
TGME49_261500	0	0	0	0	1	1	1	0	0	0	0	0	0	0	0	1	5	4
TGME49_271380	0	0	0	0	0	0	0	0	0	0	0	0	0	0	2	6	2	3
TGME49_291680	0	0	0	0	0	0	0	0	0	0	0	0	0	0	0	5	1	5
TGME49_295620	0	0	0	0	2	2	0	0	0	0	0	0	0	0	1	3	3	3
TGME49_314700	0	0	0	0	0	0	0	0	0	0	0	0	0	0	0	0	11	3
TGME49_266690	0	0	0	0	0	0	0	0	0	0	0	0	0	0	0	0	0	2
TGME49_292130	0	0	0	0	0	0	1	1	2	2	0	1	0	0	0	0	0	1
TGME49_205220	0	0	0	0	0	0	0	0	0	0	0	0	0	0	0	0	6	2
TGME49_209500	0	0	0	0	0	0	0	0	0	0	0	0	0	0	0	0	8	4
TGME49_212140	0	0	0	0	1	0	0	0	0	0	0	0	0	0	0	0	8	1
TGME49_214320	0	0	0	0	0	0	0	0	0	0	0	0	0	0	2	6	1	2
TGME49_217050	0	0	0	0	1	1	0	0	0	0	0	0	0	0	0	0	5	3
TGME49_219250	0	0	0	0	0	0	0	0	0	0	0	0	0	0	1	6	0	1
TGME49_219440	0	0	0	0	0	0	0	0	0	0	0	0	0	0	0	0	6	2
TGME49_222240	0	0	0	0	1	0	0	0	0	0	0	0	0	0	1	6	1	1
TGME49_229280	0	0	0	0	0	0	0	0	0	0	0	0	0	0	0	4	1	6
TGME49_230960	0	0	0	0	0	1	0	0	0	0	0	0	0	0	1	2	3	4
TGME49_234230	0	0	0	0	0	0	0	0	0	0	0	0	0	0	0	0	5	4
TGME49_239820	0	0	0	0	0	0	0	0	0	0	0	0	0	0	0	4	3	4
TGME49_242330	0	0	0	0	0	0	0	0	0	0	1	0	0	0	0	4	2	2
TGME49_244110	0	0	0	0	0	0	0	0	0	0	0	0	0	0	3	3	2	2
TGME49_248740	0	0	0	0	0	0	0	0	0	4	0	0	0	0	0	0	4	3
TGME49_251630	0	0	0	0	0	0	0	0	0	0	0	0	0	0	3	4	1	3
TGME49_253700	0	0	0	0	0	0	0	0	0	0	0	0	0	0	1	9	0	2
TGME49_262040	0	0	0	0	0	0	0	0	0	0	0	0	0	0	0	4	5	3
TGME49_263510	0	0	0	0	0	0	0	0	0	0	0	0	0	0	1	5	2	2
TGME49_274120	0	0	0	0	0	0	0	0	0	0	0	0	0	0	0	1	1	8
TGME49_278975	0	0	0	0	1	1	0	0	0	5	0	0	0	0	0	1	2	1
TGME49_297650	0	0	0	0	0	0	0	0	0	0	0	0	0	0	1	9	0	1
TGME49_321440	0	0	0	0	0	0	0	0	0	0	0	0	0	0	0	0	7	1
TGME49_200460	0	0	0	0	0	0	1	0	0	0	0	0	0	0	0	5	1	1
TGME49_212090	0	0	0	0	0	0	0	0	0	0	0	0	0	0	1	5	3	0
TGME49_214300	0	0	0	0	0	0	0	0	0	0	0	0	0	0	1	8	0	1
TGME49_216860	0	0	0	0	0	0	0	0	0	0	0	0	0	0	0	6	3	2
TGME49_226340	0	0	0	0	0	0	0	0	0	0	0	0	0	0	0	6	4	1
TGME49_242290	0	0	0	0	3	1	1	0	0	0	0	0	0	0	0	4	3	0
TGME49_242670	0	0	0	0	0	0	0	0	0	0	0	0	0	0	2	7	0	2
TGME49_244100	0	0	0	0	0	0	0	0	0	0	0	0	0	0	0	1	7	0
TGME49_244700	0	0	0	0	0	0	0	0	0	0	0	0	0	0	2	4	1	2
TGME49_267710	0	0	0	0	0	0	0	0	0	0	0	0	0	0	0	4	9	0
TGME49_271930	0	0	0	0	1	0	0	0	0	1	0	0	0	0	0	2	4	0
TGME49_278830	0	0	0	0	0	0	0	0	0	0	0	0	0	0	0	3	2	0
TGME49_287480	0	0	0	0	0	0	0	0	0	0	0	0	0	0	0	0	7	0
TGME49_288360	0	0	0	0	1	0	0	1	0	0	0	0	0	0	0	1	6	2
TGME49_289980	0	0	0	0	0	0	0	0	0	0	0	0	0	0	0	0	5	3
TGME49_297530	0	0	0	0	0	0	0	0	0	0	0	0	0	0	0	1	3	2
TGME49_315720	0	0	0	0	0	0	0	0	0	0	0	0	0	0	2	6	0	2
TGME49_316730	0	0	0	0	0	0	0	0	0	0	0	0	0	0	0	4	2	1
TGME49_321600	0	0	0	0	0	0	0	0	0	0	0	0	0	0	0	0	5	1
TGME49_321680	0	0	0	0	0	0	0	0	0	0	0	0	0	0	0	2	3	2
TGME49_311920	0	0	0	0	0	0	0	0	0	0	0	0	0	0	0	2	1	2
TGME49_212220	0	0	0	0	0	0	0	0	0	0	0	0	0	0	0	0	3	2
TGME49_231790	0	0	0	0	0	0	0	0	0	0	0	0	0	0	0	5	4	2
TGME49_238050	0	0	0	0	0	0	0	0	0	0	0	0	0	0	0	5	1	2
TGME49_240380	0	0	0	0	0	0	0	0	0	0	0	0	0	0	0	4	0	2
TGME49_242090	0	0	0	0	0	0	0	0	0	0	0	0	0	0	2	3	0	3
TGME49_242700	0	0	0	0	0	0	0	0	0	0	0	0	0	0	1	5	0	0
TGME49_243540	0	0	0	0	1	0	0	0	0	0	0	0	0	0	0	0	5	1
TGME49_248270	0	0	0	0	0	0	0	0	0	0	0	0	0	0	1	4	1	2
TGME49_249250	0	0	0	0	0	0	1	0	0	3	0	0	0	0	0	0	0	0
TGME49_255300	0	0	0	0	1	0	0	0	0	0	0	0	0	0	0	0	4	0
TGME49_255870	0	0	0	0	1	0	0	0	0	0	0	0	0	0	0	0	4	3
TGME49_274190	0	0	0	0	1	0	0	0	0	0	0	0	0	0	0	3	4	1
TGME49_275802	0	0	0	0	0	0	0	0	0	0	0	0	0	0	0	4	4	0
TGME49_283860	0	0	0	0	0	0	0	0	0	0	0	0	0	0	0	0	0	5
TGME49_288540	0	0	0	0	0	0	0	0	0	0	0	0	0	0	3	6	0	2
TGME49_293360	0	0	0	0	0	0	0	0	0	1	0	0	0	0	0	1	6	1
TGME49_294640	0	0	0	0	1	0	0	0	0	0	0	0	0	0	0	0	5	4
TGME49_309220	0	0	0	0	0	0	0	0	0	0	0	0	0	0	0	4	3	3
TGME49_311310	0	0	0	0	0	0	0	0	0	0	0	0	0	0	0	4	4	2
TGME49_317720	0	0	0	0	0	0	0	0	0	0	0	0	0	0	0	3	3	1
TGME49_246950	0	0	0	0	0	0	0	0	0	0	0	0	0	0	1	2	3	3
TGME49_257090	0	0	0	0	0	0	0	0	0	0	0	0	0	0	1	1	3	2
TGME49_285660	0	0	0	0	0	0	0	0	0	0	0	0	0	0	0	2	3	2
TGME49_315280	0	0	0	0	1	0	0	0	0	0	0	0	0	0	2	0	1	3
TGME49_207390	0	0	0	0	0	0	0	0	0	0	0	0	0	0	1	5	0	1
TGME49_215440	0	0	0	0	0	0	0	0	0	0	0	0	0	0	1	6	0	0
TGME49_222350	0	0	0	0	1	0	0	0	0	0	0	0	0	0	0	0	0	3
TGME49_226390	0	0	0	0	0	0	0	0	0	0	0	0	0	0	1	3	2	1
TGME49_227900	0	0	0	0	0	0	0	0	0	0	0	0	0	0	0	0	5	3
TGME49_230220	0	0	0	0	0	0	0	0	0	0	0	0	0	0	0	1	4	0
TGME49_232830	0	0	0	0	0	0	0	0	0	0	0	0	0	8	0	2	0	0
TGME49_234250	0	0	0	0	0	0	0	0	0	0	0	0	0	0	0	0	0	7
TGME49_240710	0	0	0	0	1	0	0	0	0	0	0	0	0	0	0	1	5	2
TGME49_246340	0	0	0	0	0	0	0	0	0	0	0	0	0	0	0	5	2	2
TGME49_254420	0	0	0	0	0	0	0	0	0	0	0	0	0	0	0	6	1	0
TGME49_263000	0	0	0	0	0	0	0	0	0	0	0	0	0	0	0	5	1	1
TGME49_271090	0	0	0	0	0	0	0	0	0	0	0	0	0	0	1	0	1	7
TGME49_272350	0	0	0	0	0	0	1	0	0	0	1	0	0	0	1	5	1	2
TGME49_288740	0	0	0	0	1	0	0	0	0	0	0	0	0	0	0	1	5	3
TGME49_290200	0	0	0	0	0	0	0	0	0	0	0	0	0	0	0	3	3	2
TGME49_290605	0	0	0	0	0	0	0	0	0	0	0	0	0	0	0	3	3	0
TGME49_305180	0	0	0	0	0	0	0	0	0	0	0	0	0	0	1	5	0	0
TGME49_313410	0	0	0	0	0	0	0	0	0	0	0	0	0	0	0	1	7	1
TGME49_316340	0	0	0	0	0	0	0	0	2	4	0	0	0	0	0	2	2	0
TGME49_202690	0	0	0	0	0	0	0	0	0	0	0	0	0	0	1	2	1	0
TGME49_237820	0	0	0	0	0	0	0	0	1	1	0	0	0	0	0	2	3	2
TGME49_265250	0	0	0	0	0	0	0	0	0	0	0	0	0	0	0	1	0	2
TGME49_224160	0	0	0	0	0	0	0	0	0	0	0	0	0	0	1	3	1	0
TGME49_237110	0	0	0	0	0	0	0	0	0	0	0	0	0	0	0	0	2	2
TGME49_297870	0	0	0	0	3	1	0	0	0	0	0	0	0	0	0	0	1	1
TGME49_295710	0	0	0	0	1	0	0	0	0	0	0	0	0	0	0	2	2	2
TGME49_310450	0	0	0	0	0	0	0	0	0	0	0	0	0	0	0	0	2	0
TGME49_229630	0	0	0	0	1	0	0	0	0	0	0	0	0	0	0	3	1	1
TGME49_230230	0	0	0	0	2	0	0	0	0	0	0	0	0	0	1	3	2	2
TGME49_207460	0	0	0	0	0	0	0	0	0	0	0	0	0	0	1	2	0	0
TGME49_200450	0	0	0	0	0	0	0	0	0	0	0	0	0	0	2	3	1	2
TGME49_202680	0	0	0	0	0	0	0	0	0	0	0	0	0	0	0	7	0	0
TGME49_219500	0	0	0	0	0	0	0	0	0	0	0	0	0	0	0	0	1	7
TGME49_219590	0	0	0	0	0	0	0	0	0	0	0	0	0	0	0	3	6	1
TGME49_219850	0	0	0	0	0	0	0	0	0	0	0	0	0	0	0	6	1	0
TGME49_229000	0	0	0	0	0	0	0	0	0	0	0	0	0	0	1	3	3	0
TGME49_234200	0	0	0	0	0	0	0	0	0	0	0	0	0	0	1	2	1	3
TGME49_235620	0	0	0	0	1	1	0	0	0	0	0	0	0	0	0	0	3	2
TGME49_254690	0	0	0	0	0	0	0	0	0	0	0	0	0	0	0	0	4	2
TGME49_255740	0	0	0	0	0	0	0	0	0	0	0	0	0	0	0	4	1	0
TGME49_257330	0	0	0	0	0	0	0	0	0	0	0	0	0	0	1	4	1	2
TGME49_259070	0	0	0	0	0	0	0	0	0	0	0	0	0	0	1	4	3	0
TGME49_261050	0	0	0	0	0	0	1	0	0	0	0	0	0	0	1	0	2	5
TGME49_262610	0	0	0	0	0	0	0	0	0	0	0	0	0	0	1	6	0	1
TGME49_271880	0	0	0	0	0	0	0	0	0	0	0	0	0	0	0	1	0	3
TGME49_275990	0	0	0	0	2	0	0	0	0	0	0	0	0	0	0	0	4	0
TGME49_280590	0	0	0	0	0	1	0	0	0	0	0	0	0	0	0	1	5	1
TGME49_281650	0	0	0	0	0	0	0	0	0	0	0	0	0	0	0	0	0	4
TGME49_290630	0	0	0	0	0	0	0	0	0	0	0	0	0	0	0	0	6	0
TGME49_291880	0	0	0	0	0	0	0	0	0	0	0	0	0	0	0	0	0	5
TGME49_305610	0	0	0	0	0	0	0	0	0	0	0	0	0	0	0	0	4	5
TGME49_309370	0	0	0	0	0	0	0	0	0	0	0	0	0	0	0	1	4	0
TGME49_310670	0	0	0	0	0	0	0	0	0	0	0	0	0	0	0	3	1	1
TGME49_313400	0	0	0	0	0	0	0	0	0	0	0	0	0	0	0	4	1	2
TGME49_316770	0	0	0	0	0	2	0	0	0	0	0	0	0	0	1	0	0	3
TGME49_230420	0	0	0	0	0	0	0	0	0	0	0	0	0	0	0	1	3	2
TGME49_259550	0	0	0	0	0	0	0	0	0	0	0	0	0	0	1	3	2	1
TGME49_259630	0	0	0	0	0	0	0	0	0	3	0	0	0	0	0	1	3	0
TGME49_278660	0	0	0	0	0	0	0	0	0	0	0	0	0	0	0	2	4	1
TGME49_304760	0	0	0	0	0	1	0	0	0	0	0	0	0	0	0	1	1	2
TGME49_318510	0	0	0	0	0	0	0	0	0	0	0	0	0	0	0	1	4	3
TGME49_321560	0	0	0	0	3	0	0	0	0	0	0	0	0	0	0	2	2	3
TGME49_214440	0	0	0	0	0	0	2	0	0	0	0	0	0	0	0	2	2	1
TGME49_314540	0	0	0	0	0	0	0	0	0	0	1	0	0	0	0	1	1	2
TGME49_285220	0	0	0	0	0	0	0	0	0	0	0	0	0	0	0	0	1	3
TGME49_239050	0	0	0	0	0	0	0	0	0	0	0	0	0	0	0	1	2	1
TGME49_262670	0	0	0	0	0	0	1	0	1	2	0	1	0	0	0	1	1	1
TGME49_208540	0	0	0	0	0	0	0	0	0	0	0	0	0	0	1	0	2	1
TGME49_202770	0	0	0	0	0	0	0	0	0	0	0	0	0	0	0	0	6	1
TGME49_216900	0	0	0	0	0	0	0	0	0	0	0	0	0	0	0	0	5	2
TGME49_217540	0	0	0	0	0	0	0	0	0	0	0	0	0	0	0	2	3	3
TGME49_217600	0	0	0	0	0	0	0	0	0	0	0	0	0	0	0	4	3	0
TGME49_231210	0	0	0	0	0	0	0	0	0	0	0	0	0	0	1	4	3	1
TGME49_233520	0	0	0	0	0	0	0	0	0	0	0	0	0	0	0	0	3	1
TGME49_237520	0	0	0	0	1	0	0	0	0	0	0	0	0	0	0	0	5	2
TGME49_242070	0	0	0	0	0	0	0	0	0	0	0	0	0	0	0	5	1	0
TGME49_254300	0	0	0	0	0	0	0	0	0	0	0	0	0	0	0	0	4	1
TGME49_258050	0	0	0	0	0	0	0	0	0	0	0	0	0	0	0	0	4	0
TGME49_260420	0	0	0	0	0	0	0	0	0	0	0	0	0	0	0	0	1	6
TGME49_269330	0	0	0	0	0	0	0	0	0	0	0	0	0	0	0	0	1	5
TGME49_273870	0	0	0	0	0	0	0	0	0	0	0	0	0	0	0	0	6	0
TGME49_285200	0	0	0	0	0	0	0	0	0	0	0	0	0	0	0	0	3	2
TGME49_289710	0	0	0	0	0	0	0	0	0	0	0	0	0	0	0	0	7	2
TGME49_299210	0	0	0	0	0	0	0	0	0	0	0	0	0	0	0	0	5	1
TGME49_301120	0	0	0	0	0	0	0	0	0	0	0	0	0	0	0	8	0	0
TGME49_313020	0	0	0	0	0	0	0	0	0	0	0	0	0	0	1	3	0	1
TGME49_315950	0	0	0	0	0	1	0	0	0	0	0	0	0	0	0	0	3	3
TGME49_321340	0	0	0	0	0	0	0	0	0	0	0	0	0	0	1	4	0	1
TGME49_292080	0	0	0	0	0	0	0	0	0	0	0	0	0	0	0	2	3	0
TGME49_305450	0	0	0	0	0	0	0	0	0	0	0	0	0	0	0	4	3	0
TGME49_315150	0	0	0	0	0	0	0	0	0	0	0	0	0	0	0	3	1	1
TGME49_315770	0	0	0	0	0	0	0	0	0	0	0	0	0	0	0	2	0	1
TGME49_211690	0	0	0	0	0	0	0	0	0	0	0	0	0	0	0	3	0	0
TGME49_305240	0	0	0	0	0	0	0	0	0	0	0	0	0	0	0	0	2	1
TGME49_286160	0	0	0	0	0	0	0	0	0	0	0	0	0	0	0	2	3	1
TGME49_218730	0	0	0	0	0	0	0	0	0	0	0	0	0	0	1	2	0	0
TGME49_268182	0	0	0	0	0	0	0	0	0	0	0	0	0	0	1	2	0	0
TGME49_297720	0	0	0	0	0	0	0	0	0	0	0	0	0	0	0	2	1	2
TGME49_231000	0	0	0	0	0	0	0	0	0	0	0	0	0	0	0	2	2	1
TGME49_214350	0	0	0	0	1	1	0	0	0	0	1	0	0	0	1	2	0	2
TGME49_205550	0	0	0	0	0	0	0	0	0	0	0	0	0	0	0	2	0	1
TGME49_273500	0	0	0	0	1	0	0	0	0	0	0	0	0	0	1	0	2	2
TGME49_267080	0	0	0	0	0	0	0	0	0	0	1	0	0	0	0	2	0	2
TGME49_203710	0	0	0	0	0	0	0	0	0	0	0	0	0	0	0	0	3	0
TGME49_211600	0	0	0	0	0	0	0	0	0	0	0	0	0	0	0	4	0	0
TGME49_211680	0	0	0	0	0	0	0	0	0	0	0	0	0	0	0	5	1	0
TGME49_212250	0	0	0	0	0	0	0	0	0	0	0	0	0	0	0	4	0	0
TGME49_225310	0	0	0	0	0	0	0	0	0	0	0	0	0	0	0	3	3	0
TGME49_225500	0	0	0	0	0	0	0	0	0	0	0	0	0	0	0	5	0	0
TGME49_240050	0	0	0	0	0	0	0	0	0	0	0	0	0	0	0	2	5	1
TGME49_249360	0	0	0	0	0	0	0	0	0	0	0	0	0	0	0	0	4	1
TGME49_258080	0	0	0	0	0	0	0	0	0	0	0	0	0	0	0	5	1	0
TGME49_258832	0	0	0	0	0	0	0	0	0	0	0	0	0	0	0	4	1	0
TGME49_260670	0	0	0	0	0	0	0	0	0	0	0	0	0	0	1	3	1	2
TGME49_267800	0	0	0	0	0	0	0	0	0	0	0	0	0	0	0	2	4	0
TGME49_272710	0	0	0	0	0	0	0	0	0	0	0	0	0	0	0	0	3	0
TGME49_278490	0	0	0	0	0	0	0	0	0	0	0	0	0	0	0	0	3	0
TGME49_305940	0	0	0	0	1	0	0	0	0	0	0	0	0	0	0	0	3	1
TGME49_306060	0	0	0	0	0	0	0	0	0	0	0	0	0	0	0	3	1	0
TGME49_205010	0	0	0	0	0	0	0	0	0	0	0	0	0	0	0	0	2	3
TGME49_226730	0	0	0	0	0	0	0	0	0	0	0	0	0	0	0	3	0	0
TGME49_248510	0	0	0	0	0	0	0	0	0	0	0	0	0	0	0	3	0	0
TGME49_252220	0	0	0	0	1	0	0	0	0	0	0	0	0	0	0	2	0	1
TGME49_294840	0	0	0	0	0	0	0	0	0	0	0	0	0	0	0	2	0	1
TGME49_312600	0	0	0	0	0	0	0	0	0	0	0	0	0	0	0	3	2	1
TGME49_292170	0	0	0	0	0	0	0	0	0	0	0	0	0	0	3	1	0	2
TGME49_235740	0	0	0	0	0	1	0	0	0	0	0	0	0	0	0	0	2	1
TGME49_240630	0	0	0	0	2	0	0	0	0	0	0	0	0	0	0	0	2	2
TGME49_226470	0	0	0	0	0	0	0	0	0	0	0	0	0	0	0	1	1	2
TGME49_239770	0	0	0	0	1	0	0	0	0	1	0	0	0	0	0	2	2	1
TGME49_313210	0	0	0	0	0	0	0	0	0	0	0	0	0	0	0	0	0	2
TGME49_203690	0	0	0	0	0	0	0	0	0	0	0	0	0	0	0	0	5	1
TGME49_206590	0	0	0	0	0	0	0	0	0	0	0	0	0	0	0	3	0	1
TGME49_210781	0	0	0	0	0	0	0	0	0	0	0	0	0	0	0	0	6	0
TGME49_216960	0	0	0	0	0	0	0	0	0	0	0	0	0	0	0	4	1	1
TGME49_224540	0	0	0	0	0	0	0	0	0	0	0	0	0	0	0	0	0	4
TGME49_229790	0	0	0	0	0	0	0	0	0	0	0	0	0	0	0	0	6	1
TGME49_235170	0	0	0	0	0	0	0	0	0	0	0	0	0	0	0	0	3	2
TGME49_246460	0	0	0	0	0	0	0	0	0	0	0	0	0	0	0	6	0	0
TGME49_251840	0	0	0	0	0	0	0	0	0	0	0	0	0	0	0	3	0	0
TGME49_256900	0	0	0	0	0	0	0	0	0	0	0	0	0	0	0	0	3	0
TGME49_258170	0	0	0	0	1	0	0	0	0	0	0	0	0	0	0	0	5	0
TGME49_263500	0	0	0	0	0	0	0	0	0	0	0	0	0	0	0	4	2	0
TGME49_264870	0	0	0	0	0	0	0	0	0	0	0	0	0	0	0	6	0	1
TGME49_294200	0	0	0	0	0	0	0	0	0	0	0	0	0	0	0	4	0	0
TGME49_294350	0	0	0	0	0	0	0	0	0	0	0	0	0	0	0	1	3	1
TGME49_297745	0	0	0	0	0	0	0	0	0	0	0	0	0	0	0	0	5	0
TGME49_299190	0	0	0	0	0	0	0	0	0	0	0	0	0	0	0	0	0	4
TGME49_299250	0	0	0	0	0	0	0	0	0	0	0	0	0	0	0	0	3	2
TGME49_306000	0	0	0	0	0	0	0	0	0	0	0	0	0	0	0	0	3	1
TGME49_308010	0	0	0	0	0	0	2	0	0	0	0	0	0	0	0	0	0	0
TGME49_238250	0	0	0	0	0	0	0	0	2	0	0	2	0	0	0	0	0	0
TGME49_250690	0	0	0	0	0	0	0	0	0	0	0	0	0	0	0	3	2	1
TGME49_255220	0	0	0	0	0	0	0	0	0	0	0	0	0	0	0	0	2	0
TGME49_260500	0	0	0	0	0	0	0	0	1	3	0	0	0	0	0	0	0	0
TGME49_271290	0	0	0	0	2	0	0	0	0	0	0	0	0	0	0	0	4	1
TGME49_226870	0	0	0	0	1	0	0	0	0	0	0	0	0	0	1	0	1	2
TGME49_244880	0	0	0	0	0	0	0	0	0	0	0	0	0	0	0	1	2	0
TGME49_277000	0	0	0	0	0	0	0	0	0	0	0	0	0	0	0	3	1	3
TGME49_321410	0	0	0	0	0	0	0	0	0	0	0	0	0	0	0	0	2	0
TGME49_234450	0	0	0	0	0	0	0	0	0	0	0	0	0	0	0	2	3	1
TGME49_249270	0	0	0	0	0	0	0	0	0	0	0	0	0	0	1	2	1	0
TGME49_250060	0	0	0	0	0	0	0	0	0	0	0	0	0	0	0	0	2	0
TGME49_211340	0	0	0	0	0	0	0	0	0	0	0	0	0	0	0	2	2	0
TGME49_310170	0	0	0	0	0	0	0	0	0	0	0	0	0	0	0	0	1	2
TGME49_238895	0	0	0	0	0	0	0	0	0	0	0	0	0	0	0	0	1	3
TGME49_207640	0	0	0	0	0	0	0	0	0	0	0	0	0	0	0	1	2	2
TGME49_209250	0	0	0	0	0	0	0	0	0	0	0	0	0	0	0	1	2	2
TGME49_202190	0	0	0	0	0	0	0	0	0	0	0	0	0	0	0	1	2	0
TGME49_307760	0	0	0	0	0	0	0	0	0	0	0	0	0	0	2	1	1	0
TGME49_271350	0	0	0	0	0	0	0	0	0	0	0	0	0	0	0	1	2	1
TGME49_206690	0	0	0	0	0	0	0	0	0	0	0	0	0	0	0	1	2	2
TGME49_264430	0	0	0	0	0	0	0	0	0	0	0	0	0	0	0	0	2	2
TGME49_213040	0	0	0	0	0	0	0	0	0	0	0	0	0	0	0	0	0	5
TGME49_214560	0	0	0	0	0	0	0	0	0	0	0	0	0	0	0	0	4	0
TGME49_215420	0	0	0	0	0	0	0	0	0	0	0	0	0	0	0	5	0	0
TGME49_219120	0	0	0	0	0	0	0	0	0	0	0	0	0	0	0	4	0	0
TGME49_220090	0	0	0	0	0	0	0	0	0	0	0	0	0	0	0	4	0	1
TGME49_229140	0	0	0	0	0	0	0	0	0	0	0	0	0	0	0	1	3	1
TGME49_235420	0	0	0	0	0	0	0	0	0	0	0	0	0	0	0	0	4	1
TGME49_247470	0	0	0	0	0	0	0	0	0	0	0	0	0	0	0	0	1	3
TGME49_265520	0	0	0	0	0	0	0	0	0	0	0	0	0	0	0	4	0	0
TGME49_289190	0	0	0	0	0	0	0	0	0	0	0	0	0	0	0	0	5	0
TGME49_313930	0	0	0	0	0	0	0	0	0	0	0	0	0	0	0	3	0	0
TGME49_318260	0	0	0	0	0	0	0	0	0	0	0	0	0	0	0	0	4	1
TGME49_321500	0	0	0	0	0	0	0	0	1	0	0	0	0	0	0	1	0	4
TGME49_208842	0	0	0	0	0	0	0	0	0	0	0	0	0	0	0	3	0	0
TGME49_214210	0	0	0	0	0	0	0	0	0	0	0	0	0	0	0	0	3	1
TGME49_230880	0	0	0	0	0	0	0	0	0	0	0	0	0	0	0	0	3	0
TGME49_257300	0	0	0	0	0	0	0	0	0	0	0	0	0	0	0	0	0	3
TGME49_318310	0	0	0	0	0	0	0	0	0	0	0	0	0	0	0	0	3	0
TGME49_226350	0	0	0	0	0	0	0	0	0	0	0	0	0	0	0	0	3	1
TGME49_226460	0	0	0	0	0	0	0	0	0	0	0	0	0	0	0	2	0	0
TGME49_244690	0	0	0	0	0	0	0	0	0	0	0	0	0	0	0	0	2	0
TGME49_255340	0	0	0	0	0	0	0	0	0	0	0	0	0	0	0	0	2	0
TGME49_200400	0	0	0	0	0	0	0	0	0	0	0	0	0	0	0	0	1	2
TGME49_224240	0	0	0	0	0	0	0	0	0	0	0	0	0	0	0	1	2	2
TGME49_239870	0	0	0	0	0	0	0	0	0	0	0	0	0	0	0	1	3	1
TGME49_270940	0	0	0	0	0	0	0	0	0	0	0	0	0	0	1	2	1	0
TGME49_293000	0	0	0	0	0	0	0	0	0	0	0	0	0	0	0	0	2	0
TGME49_233905	0	0	0	0	0	0	0	0	0	0	0	0	0	0	0	0	2	0
TGME49_265090	0	0	0	0	0	0	0	0	0	0	0	0	0	0	0	0	2	0
TGME49_268870	0	0	0	0	0	0	0	0	0	0	0	0	0	0	0	1	2	1
TGME49_257430	0	0	0	0	0	0	0	0	0	0	0	0	0	0	0	0	1	2
TGME49_232560	0	0	0	0	0	0	0	0	0	0	0	0	0	0	0	0	0	3
TGME49_239620	0	0	0	0	0	0	0	0	0	0	0	0	0	0	0	2	0	0
TGME49_272770	0	0	0	0	0	0	0	0	0	0	0	0	0	0	1	2	0	2
TGME49_242660	0	0	0	0	0	0	0	0	0	0	0	0	0	0	0	2	0	1
TGME49_274060	0	0	0	0	0	0	0	0	0	0	0	0	0	0	1	2	1	1
TGME49_215170	0	0	0	0	1	0	0	0	0	0	0	0	0	0	1	0	2	1
TGME49_259260	0	0	0	0	1	0	0	0	0	0	0	0	0	0	0	1	2	1
TGME49_313430	0	0	0	0	0	0	0	0	0	0	0	0	0	0	0	0	2	1
TGME49_284050	0	0	0	0	0	0	0	0	0	0	0	0	0	0	0	0	2	1
TGME49_227420	0	0	0	0	0	0	0	0	0	0	0	0	0	0	0	2	1	0
TGME49_225990	0	0	0	0	0	0	0	0	0	0	0	0	0	0	0	2	0	0
TGME49_230890	0	0	0	0	0	0	0	0	0	0	0	0	0	0	0	0	1	2
TGME49_307810	0	0	0	0	0	1	0	0	0	0	0	0	0	0	1	2	1	1
TGME49_232230	0	0	0	0	0	0	0	0	0	1	0	0	0	0	0	1	2	2
TGME49_301440	0	0	0	0	0	0	0	0	0	0	0	0	0	0	0	2	0	3
TGME49_318570	0	0	0	0	0	0	0	0	0	0	0	0	0	0	1	1	1	2
TGME49_202840	0	0	0	0	0	0	0	0	0	0	0	0	0	0	0	3	0	0
TGME49_219170	0	0	0	0	0	0	0	0	1	3	0	0	0	0	0	0	0	1
TGME49_219630	0	0	0	0	0	0	0	0	0	0	0	0	0	0	0	3	0	0
TGME49_220390	0	0	0	0	0	0	0	0	0	0	0	0	0	0	1	3	0	1
TGME49_222900	0	0	0	0	0	0	0	0	0	0	0	0	0	0	0	1	3	0
TGME49_224620	0	0	0	0	0	0	0	0	0	0	0	0	0	0	0	3	0	0
TGME49_226950	0	0	0	0	0	0	0	0	0	0	0	0	0	0	0	5	0	0
TGME49_233160	0	0	0	0	0	0	0	0	0	0	0	0	0	0	0	0	4	0
TGME49_252990	0	0	0	0	0	0	0	0	0	0	0	0	0	0	0	0	0	4
TGME49_267660	0	0	0	0	0	0	0	0	0	0	0	0	0	0	0	0	4	0
TGME49_275650	0	0	0	0	0	0	0	0	0	0	0	0	0	0	0	0	3	1
TGME49_278450	0	0	0	0	0	0	0	0	0	0	0	0	0	0	0	0	0	3
TGME49_309380	0	0	0	0	0	0	0	0	0	0	0	0	0	0	0	0	0	4
TGME49_312830	0	0	0	0	0	0	0	0	0	0	0	0	0	0	0	0	3	1
TGME49_318470	0	0	0	0	0	0	0	0	0	0	0	0	0	0	0	0	3	0
TGME49_320550	0	0	0	0	0	0	0	0	0	0	0	0	0	0	0	4	0	0
TGME49_218230	0	0	0	0	0	0	0	0	0	0	0	0	0	0	0	0	3	1
TGME49_223410	0	0	0	0	0	0	0	0	0	0	0	0	0	0	0	3	0	0
TGME49_243430	0	0	0	0	0	0	0	0	0	0	0	0	0	0	0	3	2	0
TGME49_246120	0	0	0	0	0	0	0	0	0	0	0	0	0	0	0	4	0	0
TGME49_251620	0	0	0	0	0	0	0	0	0	0	0	0	0	0	0	0	2	0
TGME49_255250	0	0	0	0	0	0	0	0	0	0	0	0	0	0	0	0	3	0
TGME49_265360	0	0	0	0	0	0	0	0	0	0	0	0	0	0	0	3	0	0
TGME49_286790	0	0	0	0	0	0	0	0	0	0	0	0	0	0	0	0	3	0
TGME49_314810	0	0	0	0	0	0	0	0	1	0	0	0	0	0	0	0	0	2
TGME49_227650	0	0	0	0	0	0	0	0	0	0	0	0	0	0	0	0	3	0
TGME49_209108	0	0	0	0	0	0	0	0	0	0	0	0	0	0	0	2	0	0
TGME49_204060	0	0	0	0	0	0	0	0	0	0	0	0	0	0	0	2	0	0
TGME49_202980	0	0	0	0	0	0	0	0	0	0	0	0	0	0	0	0	2	0
TGME49_233020	0	0	0	0	0	0	0	0	0	0	0	0	0	0	0	3	0	0
TGME49_233080	0	0	0	0	0	0	0	0	0	0	0	0	0	0	0	0	2	0
TGME49_280610	0	0	0	0	0	0	0	0	0	0	0	0	0	0	0	2	0	0
TGME49_309210	0	0	0	0	0	0	0	0	0	0	0	0	0	0	0	2	0	0
TGME49_212960	0	0	0	0	1	1	0	0	0	0	0	0	0	0	0	0	2	0
TGME49_314070	0	0	0	0	0	0	0	0	0	0	0	0	0	0	0	1	2	0
TGME49_205558	0	0	0	0	1	0	0	0	0	0	0	0	0	0	0	2	1	1
TGME49_289970	0	0	0	0	0	0	0	0	3	0	0	1	0	0	0	0	0	1
TGME49_248640	0	0	0	0	0	0	0	0	0	0	0	0	0	0	0	2	0	0
TGME49_254370	0	0	0	0	0	0	0	0	0	0	0	0	0	0	0	2	0	0
TGME49_306300	0	0	0	0	0	0	0	0	0	0	0	0	0	0	0	0	2	0
TGME49_233120	0	0	0	0	0	0	0	0	0	0	0	0	0	0	0	0	2	1
TGME49_214240	0	0	0	0	0	0	0	0	0	0	0	1	0	0	0	0	2	0
TGME49_262410	0	0	0	0	0	0	0	0	0	0	0	0	0	0	0	2	0	0
TGME49_286190	0	0	0	0	0	0	0	0	0	0	0	0	0	0	1	0	0	2
TGME49_216080	0	0	0	0	0	0	0	0	0	0	0	0	0	0	0	1	1	2
TGME49_215100	0	0	0	0	0	0	0	0	0	0	0	0	0	0	1	2	0	1
TGME49_234640	0	0	0	0	0	0	0	0	0	0	0	0	0	0	0	2	0	0
TGME49_320000	0	0	0	0	0	0	0	0	0	0	0	0	0	0	0	2	1	1
TGME49_201230	0	0	0	0	0	0	0	0	0	0	0	0	0	0	0	0	0	4
TGME49_213790	0	0	0	0	0	0	0	0	0	0	0	0	0	0	0	3	1	0
TGME49_224880	0	0	0	0	0	0	0	0	0	0	0	0	0	0	0	0	3	1
TGME49_267330	0	0	0	0	0	0	0	0	0	0	0	0	0	0	0	4	0	0
TGME49_289880	0	0	0	0	0	0	0	0	0	0	0	0	0	0	0	3	0	0
TGME49_305820	0	0	0	0	0	0	0	0	0	0	0	0	0	0	0	4	0	0
TGME49_306400	0	0	0	0	0	0	0	0	0	0	0	0	0	0	0	0	3	1
TGME49_306490	0	0	0	0	0	0	0	0	0	0	0	0	0	0	0	3	0	0
TGME49_310000	0	0	0	0	0	0	0	0	0	0	0	0	0	0	0	4	0	0
TGME49_313570	0	0	0	0	0	0	0	0	0	0	0	0	0	0	0	4	0	0
TGME49_205750	0	0	0	0	0	0	0	0	0	0	0	0	0	0	0	0	3	0
TGME49_214575	0	0	0	0	0	0	0	0	0	0	0	0	0	0	0	3	1	0
TGME49_214750	0	0	0	0	0	0	0	0	0	0	0	0	0	0	0	2	0	0
TGME49_217700	0	0	0	0	0	0	0	0	0	0	0	0	0	0	0	0	3	0
TGME49_221460	0	0	0	0	0	0	0	0	0	0	0	0	0	0	0	3	0	0
TGME49_227850	0	0	0	0	0	0	0	0	0	0	0	0	0	0	0	0	3	0
TGME49_257020	0	0	0	0	0	0	0	0	0	0	0	0	0	0	0	0	3	0
TGME49_264440	0	0	0	0	0	0	0	0	0	0	0	0	0	0	0	3	0	0
TGME49_265330	0	0	0	0	0	0	0	0	0	0	0	0	0	0	0	3	1	0
TGME49_293550	0	0	0	0	0	0	0	0	0	0	0	0	0	0	0	0	0	3
TGME49_305190	0	0	0	0	0	0	0	0	0	0	0	0	0	0	0	3	0	0
TGME49_306960	0	0	0	0	0	0	0	0	0	0	0	0	0	0	0	0	3	0
TGME49_310640	0	0	0	0	0	0	0	0	0	0	0	0	0	0	0	1	3	0
TGME49_206670	0	0	0	0	0	0	0	0	0	0	0	0	0	0	0	0	3	1
TGME49_247330	0	0	0	0	0	0	0	0	0	0	0	0	0	0	0	0	2	0
TGME49_262933	0	0	0	0	0	0	0	0	0	0	0	0	0	0	0	0	0	2
TGME49_297210	0	0	0	0	0	0	0	0	0	0	0	0	0	0	0	2	0	0
TGME49_259660	0	0	0	0	0	0	0	0	0	0	0	0	0	0	0	2	2	0
TGME49_221870	0	0	0	0	0	0	0	0	0	0	0	0	0	0	0	2	0	1
TGME49_236570	0	0	0	0	0	0	0	0	0	0	0	0	0	0	0	0	2	2
TGME49_227030	0	0	0	0	0	0	0	0	0	1	0	0	0	0	0	2	0	0
TGME49_253600	0	0	0	0	0	0	0	0	0	0	0	0	0	0	0	0	0	2
TGME49_267540	0	0	0	0	0	0	0	0	0	0	0	0	0	0	1	2	0	0
TGME49_277760	0	0	0	0	0	0	0	0	0	0	0	0	0	0	0	2	0	0
TGME49_214620	0	0	0	0	0	0	0	0	0	0	0	0	0	0	0	2	0	0
TGME49_223920	0	0	0	0	0	0	0	0	0	0	0	0	0	0	0	2	0	1
TGME49_289820	0	0	0	0	0	0	0	0	0	0	0	0	0	0	0	0	1	2
TGME49_293050	0	0	0	0	0	0	0	0	0	0	0	0	0	0	0	2	2	0
TGME49_265450	0	0	0	0	0	0	0	0	0	0	0	0	0	0	0	2	0	0
TGME49_216240	0	0	0	0	0	0	0	0	0	0	0	0	0	0	0	1	2	1
TGME49_310820	0	0	0	0	0	0	0	0	0	0	0	0	0	0	0	0	2	1
TGME49_294770	0	0	0	0	0	0	0	0	0	0	0	0	0	0	0	2	0	0
TGME49_257080	0	0	0	0	0	0	0	0	0	0	0	0	0	0	0	2	0	0
TGME49_265110	0	0	0	0	0	0	0	0	0	0	0	0	0	0	0	0	2	0
TGME49_246800	0	0	0	0	1	0	0	0	0	0	0	0	0	0	0	0	2	1
TGME49_232430	0	0	0	0	0	0	0	0	0	0	0	0	0	0	0	0	0	2
TGME49_226430	0	0	0	0	0	0	1	0	0	0	0	0	0	0	0	2	1	0
TGME49_314740	0	0	0	0	0	0	0	0	0	0	0	0	0	0	0	0	2	1
TGME49_299810	0	0	0	0	0	0	0	0	0	0	0	0	0	0	0	0	2	1
TGME49_238510	0	0	0	0	0	0	0	0	0	0	0	0	0	0	0	0	1	2
TGME49_222230	0	0	0	0	0	0	0	0	0	0	0	0	0	0	0	2	0	0
TGME49_201790	0	0	0	0	0	0	0	0	0	0	0	0	0	0	0	0	2	0
TGME49_313140	0	0	0	0	0	0	0	0	0	0	0	0	0	0	0	2	1	0
TGME49_246740	0	0	0	0	0	0	0	0	0	0	0	0	0	0	0	0	3	0
TGME49_211040	0	0	0	0	0	0	0	0	0	0	0	0	0	0	0	2	0	0
TGME49_241840	0	0	0	0	0	0	0	0	0	0	0	0	0	0	0	2	0	0
TGME49_284645	0	0	0	0	0	0	0	0	0	0	0	0	0	0	0	2	0	0
TGME49_235490	0	0	0	0	0	0	0	0	0	0	0	0	0	0	0	2	0	0
TGME49_234505	0	0	0	0	0	0	0	0	0	0	0	0	0	0	0	0	2	0
TGME49_216650	0	0	0	0	0	0	0	0	0	0	0	0	0	0	0	2	0	0
TGME49_234900	0	0	0	0	0	0	0	0	0	0	0	0	0	0	0	0	2	0
TGME49_245580	0	0	0	0	0	0	0	0	0	0	0	0	0	0	0	0	2	0
TGME49_211020	0	0	0	0	0	0	0	0	0	0	0	0	0	0	0	0	2	0
TGME49_264030	0	0	0	0	0	0	0	0	0	0	0	0	0	0	0	0	2	0
TGME49_205670	0	0	0	0	0	0	0	0	0	0	0	0	0	0	0	0	2	0
TGME49_219190	0	0	0	0	0	0	0	0	0	0	0	0	0	0	0	2	1	0
TGME49_291930	0	0	0	0	2	0	0	0	0	0	0	0	0	0	0	0	1	0
TGME49_228230	0	0	0	0	0	0	0	0	0	0	0	0	0	0	0	0	2	0
TGME49_310070	0	0	0	0	0	0	0	0	0	0	0	0	0	0	0	2	0	0
TGME49_314410	0	0	0	0	0	0	0	0	0	0	0	0	0	0	0	0	2	0
TGME49_214110	0	0	0	0	0	0	0	0	0	0	0	0	0	0	0	2	0	0
TGME49_299970	0	0	0	0	0	0	0	0	1	2	0	0	0	0	0	0	0	0
TGME49_250800	0	0	0	0	0	0	0	0	0	0	0	0	0	0	0	0	2	1
TGME49_265010	0	0	0	0	0	0	0	0	0	0	0	0	0	0	0	0	2	0
TGME49_249620	0	0	0	0	0	0	0	0	0	0	0	0	0	0	0	0	2	0
TGME49_283510	0	0	0	0	0	0	0	0	0	0	0	0	0	0	0	0	2	0
TGME49_217870	0	0	0	0	0	0	0	0	0	0	0	0	0	0	0	2	1	0
TGME49_313290	0	0	0	0	0	0	0	0	0	0	0	0	0	0	0	3	0	0
TGME49_209190	0	0	0	0	0	0	0	0	0	0	0	0	0	0	0	0	2	0
TGME49_215230	0	0	0	0	0	1	0	0	0	0	0	0	0	0	0	0	2	0
TGME49_263580	0	0	0	0	0	0	0	0	0	0	0	0	0	0	0	0	1	2
TGME49_226040	0	0	0	0	0	0	0	0	0	0	0	0	0	0	0	0	0	2
TGME49_252290	0	0	0	0	0	0	0	0	0	0	0	0	0	0	0	0	1	2
TGME49_237410	0	0	0	0	0	0	0	0	0	0	0	0	0	0	0	2	0	0
TGME49_267720	0	0	0	0	0	0	0	0	0	0	0	0	0	0	0	2	0	0
TGME49_244720	0	0	0	0	0	0	0	0	0	0	0	0	0	0	0	2	0	0
TGME49_232060	0	0	0	0	0	0	0	0	0	0	0	0	0	0	0	0	2	0
TGME49_265870	0	0	0	0	0	0	0	0	0	0	0	0	0	0	0	0	2	1
TGME49_311070	0	0	0	0	0	0	0	0	0	0	0	0	0	0	0	2	0	0
TGME49_202870	0	0	0	0	0	0	0	0	0	0	0	0	0	0	0	0	2	0
TGME49_223910	0	0	0	0	0	0	0	0	0	0	0	0	0	0	0	2	0	0
TGME49_244680	0	0	0	0	0	0	0	0	0	0	0	0	0	0	0	0	2	0
TGME49_249580	0	0	0	0	0	0	0	0	0	0	0	0	0	0	0	2	0	0
TGME49_262700	0	0	0	0	0	0	0	0	0	0	0	0	0	0	0	0	2	0
TGME49_263440	0	0	0	0	0	0	0	0	0	0	0	0	0	0	0	0	2	0
TGME49_271060	0	0	0	0	0	0	0	0	0	0	0	0	0	0	0	2	0	0
TGME49_320600	0	0	0	0	0	0	0	0	0	0	0	0	0	0	0	2	0	0
TGME49_299100	0	0	0	0	0	0	0	0	0	0	0	0	0	0	0	2	0	0
TGME49_228710	0	0	0	0	0	0	0	0	0	0	0	0	0	0	0	0	2	0
TGME49_293470	0	0	0	0	0	0	0	0	0	0	0	0	0	0	0	2	0	0
TGME49_253880	0	0	0	0	0	0	0	0	0	0	0	0	0	0	0	2	0	0
TGME49_226290	0	0	0	0	0	0	0	0	0	0	0	0	0	0	0	0	0	2
TGME49_279360	0	0	0	0	0	0	0	0	0	0	0	0	0	0	0	0	2	0
TGME49_210380	0	0	0	0	0	0	0	0	0	0	0	0	0	0	0	2	0	0
TGME49_300330	0	0	0	0	0	0	0	0	0	0	0	0	0	0	0	0	2	0
TGME49_218590	0	0	0	0	0	0	0	0	0	0	0	0	0	0	0	2	0	0
TGME49_280800	0	0	0	0	0	0	0	0	0	0	0	0	0	0	0	0	2	0
TGME49_305480	0	0	0	0	0	0	0	0	0	0	0	0	0	0	0	2	0	0
TGME49_255890	0	0	0	0	0	0	0	0	0	0	0	0	0	0	0	0	2	1
TGME49_305560	0	0	0	0	1	0	0	0	0	0	0	0	0	0	1	5	4	3
TGME49_224980	0	0	0	0	0	0	0	0	0	0	0	0	0	0	0	3	2	1
TGME49_239300	0	0	0	0	5	8	0	0	0	0	0	0	0	0	2	2	5	25
TGME49_247600	0	0	0	0	1	1	0	0	0	0	0	0	0	0	1	5	5	3
TGME49_320080	0	0	0	0	11	11	10	1	0	1	0	0	0	0	15	31	33	20
