# Supplementary material for: The Toxoplasma micropore mediates endocytosis for selective nutrient salvage from host cell compartments
Source: Nat Commun. 2023 Feb 22;14:977. doi: 10.1038/s41467-023-36571-4 (PMC9947163; doi:10.1038/s41467-023-36571-4)
Supplement: Supplementary file 26 — Supplementary Data 21 [file 41467_2023_36571_MOESM26_ESM.xlsx]

## Sheet: Supplementary Data 21
Supplementary Data 21. Mass-spectrometry datasets of the proximity labeling analysis and the KEGG enrichment analysis.
Pathway	GeneRatio	BgRatio	Result count	Result gene list	P-value	Benjamini
Citrate cycle (TCA cycle)	9/370	22/2335	9	TGME49_288500/TGME49_268890/TGME49_290600/TGME49_272290/TGME49_289650/TGME49_223840/TGME49_226730/TGME49_267330/TGME49_313140	0.00415392	0.0440316
Arginine biosynthesis	3/370	4/2335	3	TGME49_293180/TGME49_249390/TGME49_264030	0.0139408	0.113671
Pyrimidine metabolism	8/370	21/2335	8	TGME49_216810/TGME49_207060/TGME49_215260/TGME49_249180/TGME49_294640/TGME49_299210/TGME49_239620/TGME49_310640	0.0112134	0.0990513
Alanine, aspartate and glutamate metabolism	6/370	12/2335	6	TGME49_293180/TGME49_253430/TGME49_249390/TGME49_215260/TGME49_288740/TGME49_264030	0.0060046	0.0578625
Glutathione metabolism	7/370	18/2335	7	TGME49_290670/TGME49_207060/TGME49_278830/TGME49_294640/TGME49_294200/TGME49_309210/TGME49_313140	0.0154669	0.117107
Glyoxylate and dicarboxylate metabolism	5/370	11/2335	5	TGME49_268890/TGME49_232250/TGME49_266640/TGME49_301120/TGME49_226730	0.0196696	0.134725
Nitrogen metabolism	2/370	2/2335	2	TGME49_293180/TGME49_249390	0.0250519	0.139763
