# Supplementary material for: The Toxoplasma micropore mediates endocytosis for selective nutrient salvage from host cell compartments
Source: Nat Commun. 2023 Feb 22;14:977. doi: 10.1038/s41467-023-36571-4 (PMC9947163; doi:10.1038/s41467-023-36571-4)
Supplement: Supplementary file 28 — Source Data [file 41467_2023_36571_MOESM28_ESM.xlsx]

## Sheet: Fig. 1a-b
Vacuole	EPS15-Ty/AP2μ-HA	EPS15-Ty/AP2αn-HA	EPS15-Ty/AP2σ -HA	EPS15-Ty/HA-AP2αc	EPS15-Ty/HA-K13	EPS15-Ty/HA-PPG1	EPS15-Ty/UBP1-HA	EPS15-Ty/MPP1-HA	EPS15-Ty/MPP2-HA
1	0.944	0.948	0.916	0.846	0.907	0.896	0.905	0.898	0.927
2	0.858	0.95	0.921	0.89	0.915	0.885	0.922	0.862	0.968
3	0.915	0.933	0.892	0.899	0.905	0.914	0.912	0.909	0.901
4	0.956	0.976	0.952	0.832	0.861	0.942	0.856	0.865	0.865
5	0.846	0.895	0.853	0.893	0.952	0.826	0.965	0.892	0.942
6	0.966	0.92	0.91	0.923	0.923	0.912	0.902	0.952	0.901
mean	0.914167	0.937	0.907333	0.878333	0.9105	0.895833	0.910333	0.896333	0.917333
SD Value	0.0512422	0.0278568	0.0330192	0.0344601	0.0296361	0.0392857	0.0351492	0.0329889	0.03617
	Raw data of pearson corelation coefficient for the co-localization of micropore proteins with EPS15 shown in Figure 1a and 1b

## Sheet: Fig. 1f
			Neck diameter	Depth	dense ring diameter	dense ring length	dense ring thickness
		1	67.1053	107.943	167.391	54.0287	50.1427
		2	78.791	113.719	178.011	55.714	49.61
		3	122.695	196.249	231.249	76.42	54.2767
		4	65.513	123.693	149.452	62.097	41.9695
		5	92.65	117.047	182.964	66.483	45.157
		6	73.756	126.301	142.899	74.431	34.5715
		7	58.311	128.39	152.473	90.355	47.081
		8	63.8959	122.476	170.855	69.3333	67.3664
		9	68.469	144.679	167.451	80.895	49.491
		10	61.612	118.878	169.859	75.313	54.1235
		11	72.111	116.103	189.737	58	58.813
		12	73.348	121.655	192.354	75.153	59.503
		13	68.819	126.254	191.207	80.722	61.194
		14	78	121.078	182.472	69.857	52.236
		15	58.856	109.836	158.493	58.549	49.8185
		16	59.666	119.365	147.648	66.272	43.991
		17	66.121	130.384	160.611	84.38	47.245
		18	107.201	134.833	208.019	64.405	50.409
		19	50.12	120.017	176.647	75.392	63.2635
		20	67.676	118.271	144.222	53.666	38.273
		21	66.121	128.25	174.103	68.118	53.991
		22	68.352	103.726	168.655	61.982	50.1513
		23	79.649	105.785	182.571	61.351	51.461
		24	62.097	119.549	147.321	56.321	42.612
			Fig. 1f. Measurements (in nanometer) of the micropore from TEM analysis.

## Sheet:  Fig 2e and 2f
		Plaque numbers for the lines used in the main figures
		TIR1 -AA	TIR1 +IAA	EPS15-AID -IAA	EPS15-AID +IAA	AID-K13 -IAA	AID-K13 +IAA	tKD -IAA	tKD +IAA
	Experiment 1	98	90	109	16	60	0	89	0
		82	92	86	8	68	0	96	0
		76	80	95	10	75	0	75	0
	Experiment 2	106	65	72	9	93	0	56	0
		65	60	70	21	95	0	62	0
		89	71	60	13	86	0	76	0
	Experiment 3	80	86	86	7	81	0	85	0
		60	89	90	6	76	0	70	0
		96	79	85	16	82	0	71	0
		Plaque sizes for the lines used in the main figures
		TIR1 -AA	TIR1 +IAA	EPS-AID -IAA	EPS15-AID +IAA	AID-K13 -IAA	AID-K13 +IAA	tKD -IAA	tKD +IAA
	biological replicate 1	98.36	105.64	126.2	9.51	102.56	0	115.26	0
		78.52	79.98	115.21	5.62	78.45	0	45.62	0
		84.2	89.26	125.28	5.62	89.65	0	56.96	0
		79.85	82.84	114.69	9.56	84.52	0	98.56	0
		102.78	97.45	112.78	9.25	89.26	0	84.51	0
		99.69	105.1	102.62	2.15	85.62	0	85.26	0
		82.36	118.25	98.95	5.48	95.62	0	85.62	0
		95.98	82.95	113.86	8.12	78.62	0	78.41	0
		115.45	97.75	104.62	4.62	89.45	0	98.52	0
		106.45	100.62	95.12	5.1	98.26	0	89.62	0
		110.21	97.78	92.78	6.6	78.95	0	76.52	0
		85.6	89.85	97.84	1.51	95.35	0	95.85	0
		103	117.31	105.1	1.5	112.03	0	69.84	0
		115	105.62	120	2.2	75.4	0	85.12	0
		86.62	97.6	120.25	5.1	65.28	0	94.85	0
		86.35	105.6	110.6	9.41	95.62	0	102.3	0
		115.9	89.52	97.95	12.2	69.85	0	87.41	0
		105.6	77.65	67.84	10.1	95.74	0	56.85	0
	biological replicate 2	118.02	78.69	97.4	11.5	87.56	0	92	0
		79.52	98.65	91.41	4.1	84.51	0	58.94	0
		69.54	67.52	68.54	6.54	62.125	0	82.1	0
		89.65	86.56	85.36	5.95	89.52	0	78.56	0
		85.62	102.62	95.62	4.59	95.62	0	98.41	0
		110.25	78.95	78.12	2.56	71.52	0	84.62	0
		82.26	102.52	85.62	8.52	65.95	0	65.84	0
		78.56	112.05	97.14	4.51	84.52	0	78.52	0
		56.62	98.52	84.12	4.58	75.62	0	58.68	0
		78.51	95.26	56.21	7.82	89.56	0	85.64	0
		95.62	85.62	95.62	9.25	78.54	0	70.12	0
		89.62	95.62	92.21	5.62	68.95	0	73.25	0
		86.26	96.58	87.95	3.2	95.26	0	95.14	0
		98.65	89.56	88.51	5.2	78.45	0	55.16	0
		87.95	88.95	62.51	6.48	77.15	0	84.51	0
		98.62	98.52	86.6	1.52	81.25	0	95.62	0
		85.64	102.6	92.48	1.54	58.95	0	58.64	0
		45.6	121.3	109.54	6.52	78.95	0	58.95	0
	biological replicate 3	102.12	76.25	79.2	4.85	69.24	0	84.36	0
		106.58	78.65	114.5	9.54	60.14	0	75.94	0
		94.62	98.65	102.85	4.51	74.58	0	89.45	0
		78.95	86.84	79.56	2.84	85.68	0	87.38	0
		84.26	97.86	94.16	8.95	71.26	0	82.27	0
		94.12	103.52	99.84	7.48	71.17	0	78.45	0
		86.53	97.84	82.64	3.84	86.52	0	74.85	0
		100.65	82.62	104.68	6.12	82.45	0	67.54	0
		86.59	84.56	115.62	5.79	69.84	0	72.64	0
		94.51	79.52	107.62	6.12	56.84	0	84.59	0
		78.65	72.68	100.45	4.15	62.58	0	68.12	0
		97.65	68.65	136.47	7.21	85.45	0	84.94	0
		86	109.62	98.7	8.51	78.56	0	79.82	0
		78.65	105.65	90.12	8.54	95.56	0	88.74	0
		65.98	95.62	79.54	1.2	78	0	99.52	0
		80.25	98.27	110.1	2.9	84.26	0	78.26	0
		78.9	89.56	85.12	3.45	45.1	0	58.54	0
		98.65	78.95	99.85	2.85	68.5	0	51.2	0

## Sheet: Fig 2g
	TIR1 -IAA	-IAA
		experiment 1			experiment 2			experiment 3
	1	16	17	19	10	26	15	8	8	26	0.0707965	0.0691057	0.0701107	0.0446429	0.0909091	0.075	0.0437158	0.0340426	0.0855263
	2	36	40	49	32	46	33	29	48	52	0.159292	0.162602	0.180812	0.142857	0.160839	0.165	0.15847	0.204255	0.171053
	4	38	45	59	46	49	32	26	49	45	0.168142	0.182927	0.217712	0.205357	0.171329	0.16	0.142077	0.208511	0.148026
	8	122	127	133	126	146	108	115	121	156	0.539823	0.51626	0.490775	0.5625	0.51049	0.54	0.628415	0.514894	0.513158
	16	14	17	11	10	19	12	5	9	25	0.0619469	0.0691057	0.0405904	0.0446429	0.0664336	0.06	0.0273224	0.0382979	0.0822368
	32										0	0	0	0	0	0	0	0	0
	64										0	0	0	0	0	0	0	0	0
	TOTAL	226	246	271	224	286	200	183	235	304	1	1	1	1	1	1	1	1	1
	TIR1 +IAA	+IAA
		experiment 1			experiment 2			experiment 3
	1	23	23	16	9	19	29	20	16	17	0.0982906	0.0836364	0.0723982	0.0393013	0.0766129	0.118852	0.0829876	0.0675105	0.0862944
	2	40	35	31	46	32	25	36	20	27	0.17094	0.127273	0.140271	0.200873	0.129032	0.102459	0.149378	0.0843882	0.137056
	4	45	51	41	36	59	67	53	51	48	0.192308	0.185455	0.18552	0.157205	0.237903	0.27459	0.219917	0.21519	0.243655
	8	115	150	118	126	123	98	112	132	95	0.491453	0.545455	0.533937	0.550218	0.495968	0.401639	0.46473	0.556962	0.482234
	16	11	16	15	12	15	25	20	18	10	0.0470085	0.0581818	0.0678733	0.0524017	0.0604839	0.102459	0.0829876	0.0759494	0.0507614
	32										0	0	0	0	0	0	0	0	0
	64										0	0	0	0	0	0	0	0	0
	TOTAL	234	275	221	229	248	244	241	237	197	1	1	1	1	1	1	1	1	1
	EPS15-AID -IAA	-IAA
		experiment 1			experiment 2			experiment 3
	1	21	20	20	15	12	25	15	21	22	0.083004	0.0930233	0.0847458	0.0688073	0.0487805	0.103734	0.0724638	0.0871369	0.0986547
	2	30	15	23	20	36	21	32	26	20	0.118577	0.0697674	0.0974576	0.0917431	0.146341	0.0871369	0.154589	0.107884	0.0896861
	4	84	58	69	64	75	62	55	56	62	0.332016	0.269767	0.292373	0.293578	0.304878	0.257261	0.2657	0.232365	0.278027
	8	113	110	116	109	114	125	98	126	110	0.44664	0.511628	0.491525	0.5	0.463415	0.518672	0.47343	0.522822	0.493274
	16	5	12	8	10	9	8	7	12	9	0.0197628	0.055814	0.0338983	0.0458716	0.0365854	0.033195	0.0338164	0.0497925	0.0403587
	32										0	0	0	0	0	0	0	0	0
	64										0	0	0	0	0	0	0	0	0
	TOTAL	253	215	236	218	246	241	207	241	223	1	1	1	1	1	1	1	1	1
	EPS15-AID +IAA	+IAA
		experiment 1			experiment 2			experiment 3
	1	20	22	24	19	12	26	15	19	29	0.0847458	0.103286	0.097561	0.0859729	0.0547945	0.0988593	0.078125	0.108571	0.130045
	2	33	30	36	28	32	35	27	35	26	0.139831	0.140845	0.146341	0.126697	0.146119	0.13308	0.140625	0.2	0.116592
	4	119	109	129	132	143	156	115	102	136	0.504237	0.511737	0.52439	0.597285	0.652968	0.593156	0.598958	0.582857	0.609865
	8	64	52	57	42	32	46	35	19	32	0.271186	0.244131	0.231707	0.190045	0.146119	0.174905	0.182292	0.108571	0.143498
	16	0	0	0	0	0	0				0	0	0	0	0	0	0	0	0
	32										0	0	0	0	0	0	0	0	0
	64										0	0	0
	TOTAL	236	213	246	221	219	263	192	175	223	1	1	1	1	1	1	1	1	1
	AID-K13	-IAA
		experiment 1			experiment 2			experiment 3
	1	29	25	27	15	19	26	27	9	18	0.109434	0.0865052	0.105058	0.0545455	0.0742188	0.0952381	0.0940767	0.0466321	0.0775862
	2	57	50	42	56	46	55	57	36	49	0.215094	0.17301	0.163424	0.203636	0.179688	0.201465	0.198606	0.186528	0.211207
	4	59	79	74	69	72	74	58	43	51	0.222642	0.273356	0.287938	0.250909	0.28125	0.271062	0.202091	0.222798	0.219828
	8	110	120	105	125	114	112	130	97	102	0.415094	0.415225	0.40856	0.454545	0.445312	0.410256	0.452962	0.502591	0.439655
	16	10	15	9	10	5	6	15	8	12	0.0377358	0.0519031	0.0350195	0.0363636	0.0195312	0.021978	0.0522648	0.0414508	0.0517241
	32										0	0	0
	64										0	0	0
	TOTAL	265	289	257	275	256	273	287	193	232	1	1	1	1	1	1	1	1	1
	AID-K13	+IAA
		experiment 1			experiment 2			experiment 3
	1	23	20	21	19	15	12	25	17	22	0.0962343	0.0913242	0.0917031	0.0778689	0.0746269	0.0634921	0.0996016	0.0779817	0.105263
	2	86	72	87	96	74	56	85	87	73	0.359833	0.328767	0.379913	0.393443	0.368159	0.296296	0.338645	0.399083	0.349282
	4	112	117	110	121	106	112	126	102	100	0.468619	0.534247	0.480349	0.495902	0.527363	0.592593	0.501992	0.46789	0.478469
	8	18	10	11	8	6	9	15	12	14	0.0753138	0.0456621	0.0480349	0.0327869	0.0298507	0.047619	0.059761	0.0550459	0.0669856
	16	0	0	0	0	0	0	0	0	0	0	0	0	0	0	0	0	0	0
	32										0	0	0	0	0	0	0	0	0
	64										0	0	0
	TOTAL	239	219	229	244	201	189	251	218	209	1	1	1	1	1	1	1	1	1
	tKD -IAA	-IAA
		experiment 1			experiment 2			experiment 3
	1	23	24	24	19	25	22	20	10	17	0.0858209	0.083045	0.0816327	0.0781893	0.105932	0.0894309	0.0793651	0.044843	0.0867347
	2	42	41	38	42	26	39	56	46	26	0.156716	0.141869	0.129252	0.17284	0.110169	0.158537	0.222222	0.206278	0.132653
	4	90	89	115	76	85	62	46	56	36	0.335821	0.307958	0.391156	0.312757	0.360169	0.252033	0.18254	0.251121	0.183673
	8	112	126	114	102	98	116	125	109	112	0.41791	0.435986	0.387755	0.419753	0.415254	0.471545	0.496032	0.488789	0.571429
	16	1	9	3	4	2	7	5	2	5	0.00373134	0.0311419	0.0102041	0.0164609	0.00847458	0.0284553	0.0198413	0.00896861	0.0255102
	32										0	0	0
	64										0	0	0
	TOTAL	268	289	294	243	236	246	252	223	196	1	1	1	1	1	1	1	1	1
	tKD +IAA	+IAA
		experiment 1			experiment 2			experiment 3
	1	21	36	30	36	23	26	25	36	28	0.113514	0.171429	0.146341	0.169014	0.116162	0.145251	0.108696	0.165899	0.134615
	2	81	85	90	92	86	79	95	112	102	0.437838	0.404762	0.439024	0.431925	0.434343	0.441341	0.413043	0.516129	0.490385
	4	77	84	76	79	85	65	98	58	68	0.416216	0.4	0.370732	0.370892	0.429293	0.363128	0.426087	0.267281	0.326923
	8	6	5	9	6	4	9	12	11	10	0.0324324	0.0238095	0.0439024	0.028169	0.020202	0.0502793	0.0521739	0.0506912	0.0480769
	16	0	0	0	0	0	0	0	0	0	0	0	0	0	0	0	0	0	0
	32										0	0	0	0	0	0	0	0	0
	64										0	0	0	0	0	0	0	0	0
	TOTAL	185	210	205	213	198	179	230	217	208	1	1	1	1	1	1	1	1	1

## Sheet: Fig. 3a
TIR1 -IAA
	total	GFP+	GFP+/total		EPS15-AID -IAA	total	GFP+	GFP+/total		K13 -IAA	total	GFP+	ratio		tKD -IAA	total	GFP+	GFP+/total
experiment 1	178	26	0.146067		experiment 1	157	23	0.146497		experiment 1	102	18	0.176471		experiment 1	177	32	0.180791
	167	25	0.149701			178	29	0.162921			131	24	0.183206			158	21	0.132911
	95	15	0.157895			143	28	0.195804			105	16	0.152381			114	18	0.157895
experiment 2	132	21	0.159091		experiment 2	131	21	0.160305		experiment 2	107	20	0.186916		experiment 2	123	20	0.162602
	141	24	0.170213			184	30	0.163043			95	15	0.157895			190	26	0.136842
	220	32	0.145455			164	25	0.152439			112	18	0.160714			117	22	0.188034
experiment 3	277	48	0.173285		experiment 3	84	10	0.119048		experiment 3	186	28	0.150538		experiment 3	107	16	0.149533
	135	22	0.162963			109	21	0.192661			142	21	0.147887			86	16	0.186047
	286	42	0.146853			180	22	0.122222			128	20	0.15625			125	19	0.152
TIR1 +IAA			GFP+/total		ESP15-AID +IAA	total	GFP+	GFP+/total		K13 +IAA	total	GFP+	ratio		tKD+IAA	total	GFP+	GFP+/total
experiment 1	135	20	0.148148		experiment 1	256	3	0.0117188		experiment 1	105	3	0.0285714		experiment 1	114	2	0.0175439
	110	18	0.163636			133	4	0.0300752			107	2	0.0186916			117	1	0.00854701
	237	32	0.135021			95	5	0.0526316			125	4	0.032			142	2	0.0140845
experiment 2	204	38	0.186275		experiment 2	160	8	0.05		experiment 2	189	5	0.026455		experiment 2	185	5	0.027027
	249	36	0.144578			140	6	0.0428571			110	2	0.0181818			152	3	0.0197368
	113	16	0.141593			186	11	0.0591398			179	3	0.0167598			225	3	0.0133333
experiment 3	155	25	0.16129		experiment 3	82	3	0.0365854		experiment 3	215	5	0.0232558		experiment 3	142	2	0.0140845
	209	30	0.143541			102	4	0.0392157			162	3	0.0185185			102	1	0.00980392
	259	37	0.142857			126	6	0.047619			112	1	0.00892857			168	4	0.0238095

## Sheet: Fig. 3b
Experiment 1			Experiment 2					Experiment 3			Experiment 4

## Sheet: Fig.3c
		experiment 1	hr	band intensity-AID-K13	band intensity-actin	AID-K13/actin	normalized to the non-induced
			0	0.637679	0.552523	1.15412	1
			2	0.0587511	0.544568	0.107886	0.0934787
			4	0.0815567	0.58369	0.139726	0.121067
			6	0.0403011	0.692823	0.0581694	0.0504015
		experiment 2	0	0.660989	0.748936	0.882571	1
			2	0.0636	0.778322	0.0817142	0.0925866
			4	0.0344889	0.744889	0.0463007	0.0524612
			6	0.00287778	0.691689	0.00416051	0.00471408
		experiment 3	0	0.986222	0.153744	6.41469	1
			2	0.0998222	0.168867	0.59113	0.0921527
			4	0.0659222	0.138678	0.475363	0.0741054
			6	0.0248333	0.204122	0.121659	0.0189657
		experiment 4	0	1.4086	0.514411	2.73828	1
			2	0.01567	0.489378	0.0320203	0.0116936
			4	0.111459	0.618589	0.180182	0.0658013
			6	0.0813244	0.559333	0.145395	0.0530972
				Shown are the band intensities with deduction of the background intensities on the blots.

## Sheet: Fig. 3e
							without GFP	with GFP	Total parasites	Ratio	%
				Experiment 1	0 hr		256	6	262	0.0229008	2.29008
					2 hrs	IAA -	356	16	372	0.0430108	4.30108
						IAA +	464	11	475	0.0231579	2.31579
					4 hr	IAA-	276	16	292	0.0547945	5.47945
						IAA+	570	10	580	0.0172414	1.72414
					6 hr	IAA-	296	22	310	0.0709677	7.09677
						IAA+	774	17	789	0.0215463	2.15463
							without GFP	with GFP	Total parasites
				Experiment 2	0 hr		382	3	385	0.00779221	0.779221
					2 hrs	IAA -	321	14	335	0.041791	4.1791
						IAA +	475	6	481	0.012474	1.2474
					4 hr	IAA-	612	31	643	0.0482115	4.82115
						IAA+	275	7	277	0.0252708	2.52708
					6 hr	IAA-	499	26	515	0.0504854	5.04854
						IAA+	670	9	679	0.0132548	1.32548
							without GFP	with GFP	Total parasites
				Experiment 2	0 hr		216	3	219	0.0136986	1.36986
					2 hrs	IAA -	421	21	442	0.0475113	4.75113
						IAA +	378	10	388	0.0257732	2.57732
					4 hr	IAA-	369	19	391	0.0485934	4.85934
						IAA+	458	14	470	0.0297872	2.97872
					6 hr	IAA-	378	25	400	0.0625	6.25
						IAA+	489	17	499	0.0340681	3.40681

## Sheet: Fig. 3g
	experiment 1
		TIR1	0 h	24 h	36 h
		Biotinylated protein bands	1.56	1.84	1.47
		actin band	2.21	2.54	2.24
		Ratio	0.705882	0.724409	0.65625
		normalized to 0 h	1	1.02625	0.929687
		EPS15	0 h	24 h	36 h
		Biotinylated protein bands	3.115	0.463	0.423
		actin band	3.185	2.301	1.654
		Ratio	0.978022	0.201217	0.255744
		normalized to 0 h	1	0.205739	0.261491
		AID-K13	0 h	24 h	36 h
		Biotinylated protein bands	1.623	0.381	0.28
		actin band	1.059	1.204	1.791
		Ratio	1.53258	0.316445	0.156337
		normalized to 0 h	1	0.206479	0.102009
		tKD	0 h	24 h	36 h
		Biotinylated protein bands	1.61	0.351	0.322
		actin band	1.641	1.892	2.063
		Ratio	0.981109	0.185518	0.156083
		normalized to 0 h	1	0.18909	0.159089
	experiment 2
		TIR1	0 h	24 h	36 h
		Biotinylated protein bands	2.48	2.62	2.76
		actin band	1.98	2.21	2.28
		Ratio	1.25253	1.18552	1.21053
		normalized to 0 h	1	0.946504	0.966469
		EPS15	0 h	24 h	36 h
		Biotinylated protein bands	2.56	0.89	0.46
		actin band	2.21	2.31	1.95
		Ratio	1.15837	0.385281	0.235897
		normalized to 0 h	1	0.332606	0.203646
		AID-K13	0 h	24 h	36 h
		Biotinylated protein bands	2.74	0.85	0.56
		actin band	1.56	1.87	1.58
		Ratio	1.75641	0.454545	0.35443
		normalized to 0 h	1	0.258792	0.201792
		tKD	0 h	24 h	36 h
		Biotinylated protein bands	2.48	0.68	0.42
		actin band	1.98	2.32	2.063
		Ratio	1.25253	0.293103	0.203587
		normalized to 0 h	1	0.23401	0.162541
	experiment 3
		TIR1	0 h	24 h	36 h
		Biotinylated protein bands	1.84	1.69	1.92
		actin band	1.97	1.64	1.76
		Ratio	0.93401	1.03049	1.09091
		normalized to 0 h	1	1.10329	1.16798
		EPS15	0 h	24 h	36 h
		Biotinylated protein bands	2.8	0.89	0.56
		actin band	2.4	2.8	2.6
		Ratio	1.16667	0.317857	0.215385
		normalized to 0 h	1	0.272449	0.184615
		AID-K13	0 h	24 h	36 h
		Biotinylated protein bands	3.02	0.72	0.42
		actin band	2.67	2.36	2.52
		Ratio	1.13109	0.305085	0.166667
		normalized to 0 h	1	0.269727	0.147351
		tKD	0 h	24 h	36 h
		Biotinylated protein bands	2.24	0.56	0.46
		actin band	2.46	2.51	2.87
		Ratio	0.910569	0.223108	0.160279
		normalized to 0 h	1	0.24502	0.17602

## Sheet: Fig. 3i
		TIR1										EPS15-AID
		experient 1			experiment 2			experiment 3				experient 1			experiment 2			experiment 3
		0h	24h	36h	0h	24h	36h	0h	24h	36h		0h	24h	36h	0h	24h	36h	0h	24h	36h
		754.154	784.57	895.567	289.654	895.657	784.654	458.956	740.562	587.569		646.211	45.3287	58.331	576.396	64.6649	58.658	863.585	114.16	114.592
		622.028	958.875	784.85	652.314	558.562	856.526	950.241	542.025	502.657		422.025	38.5208	61.8279	532.951	62.276	59.8958	988.453	112.024	114.543
		576.286	650.657	485.745	706.241	425.625	752.325	745.624	625.024	625.24		575.596	25.9159	55.2269	569.755	64.0938	51.6424	863.821	116.29	114.099
		658.613	745.658	458.569	584.654	456.624	456.254	552.321	587.202	559.658		582.566	38.625	27.3534	443.495	64.4514	45.5122	894.688	118.616	116.634
		760.465	485.65	587.569	358.956	563.604	558.254	421.206	232.568	984.621		493.588	18.8086	57.0509	429.191	56.9566	54.375	1027.63	110.467	115.538
		488.478	741.526	887.599	587.125	495.654	569.65	526.326	524.266	865.024		596.247	69.0664	47.054	413.21	51.25	48.2413	1026.85	118.476	116.51
		487.568	784.59	489.564	265.409	895.652	595.023	570.266	632.201	541.025		905.624	25.365	26.0285	856.269	125.026	25.624	856.265	56.2545	102.365
		587.541	480.652	580.587	548.569	789.458	256.952	854.265	589.65	556.201		785.658	78.6595	80.2541	954.264	110.254	84.2156	945.265	150.265	80.3654
		869.657	587.685	856.987	526.365	542.254	885.62	906.258	456.259	358.567		895.265	48.5695	56.0285	853.269	250.254	92.3265	225.265	110.255	105.658
		874.587	569.854	587.487	260.324	756.241	452.265	541.215	589.652	564.544		856.625	69.5214	90.1256	568.695	154.254	57.0215	456.587	50.265	55.957
		852.24	309.654	856.265	587.569	564.259	441.257	852.201	254.026	667.457		452.326	98.2654	80.4584	805.265	205.262	52.265	560.258	152.251	156.352
		458.855	587.957	854.857	569.658	265.324	554.054	236.025	557.564	587.125		558.254	125.264	94.2541	850.268	87.584	50.2541	587.242	178.202	56.26
		568.845	987.562	568.745	895.623	487.524	456.624	560.254	526.25	521.033		597.957	170.25	74.2654	855.205	90.2014	60.1458	602.58	150.266	39.658
		968.59	853.654	768.125	458.562	357.504	556.234	687.025	587.458	580.265		869.653	115.254	145.265	942.025	78.254	45.0254	950.652	125.255	145.658
		789.659	587.568	521.515	480.125	256.34	452.326	568.205	594.265	478.564		502.254	45.2605	52.264	562.264	95.245	110.254	856.321	187.652	115.685
		458.785	921.625	428.561	658.236	458.241	426.625	210.265	445.687	589.103		509.658	50.2547	152.365	854.254	45.0254	108.653	554.026	114.361	107.65
	mean	673.522	689.859	663.287	526.837	548.033	565.915	602.541	530.291	598.041		640.594	66.4331	72.3845	691.674	100.316	62.7569	766.218	122.816	103.595
	normalized	1	1.02426	0.984804	1	1.04023	1.07418	1	0.880092	0.992532		1	0.103705	0.112996	1	0.145033	0.0907319	1	0.160289	0.135204
		AID-K13										tKD
		experient 1			experiment 2			experiment 3				experient 1			experiment 2			experiment 3
		0h	24h	36h	0h	24h	36h	0h	24h	36h		0h	24h	36h	0h	24h	36h	0h	24h	36h
		595.652	78.9541	36.3659	634.249	74.0278	66.6736	895.57	114.266	112.366		646.211	45.3287	58.331	495.526	20.5741	22.7909	930.821	59.9444	42.5816
		850.56	36.3659	69.3659	706.86	64.0469	65.1024	950.26	79.584	50.1246		422.025	38.5208	61.8279	334.434	20.5934	9.3341	863.648	56.5729	44.5139
		856.261	62.0254	90.264	760.576	65.4219	60.8333	558.624	95.6254	95.6241		575.596	25.9159	55.2269	491.998	23.186	20.7593	113.658	49.0747	41.7691
		460.26	84.6589	110.254	702.991	60.7448	68.4844	594.265	125.685	85.6584		582.566	38.625	27.3534	359.702	24.1088	20.5965	933.007	48.7378	43.1753
		740.257	115.025	109.65	519.98	62.9236	69.6233	950.254	112.203	110.256		493.588	18.8086	57.0509	391.461	26.341	26.8272	943.323	47.375	40.0191
		856.26	48.6235	156.36	507.694	61.783	60.0208	854.501	45.289	105.266		596.247	69.0664	47.054	321.515	22.4051	26.1443	983.323	45.8958	42.7396
		405.624	105.365	56.2548	981.254	115.26	48.5219	556.202	185.024	95.2658		905.624	25.365	26.0285	695.569	26.56	58.5955	885.521	44.2562	65.369
		580.32	110.563	58.2652	502.628	145.266	89.2684	885.624	122.568	45.2105		785.658	78.6595	80.2541	584.595	69.5848	58.2541	485.266	69.3695	102.367
		775.624	48.3956	85.6258	954.265	125.624	85.2652	540.257	48.521	95.0248		895.265	48.5695	56.0285	840.257	85.457	52.2541	956.266	97.2658	110.256
		456.562	90.256	45.628	507.258	110.257	89.2685	856.201	85.2657	52.2654		856.625	69.5214	90.1256	458.025	35.2654	55.2545	885.254	55.2546	56.3625
		885.62	115.628	110.257	554.26	104.569	115.264	454.056	48.6254	55.2548		452.326	98.2654	80.4584	520.266	25.2658	57.2545	251.254	102.367	52.365
		445.261	156.327	152.326	841.269	52.2457	145.265	881.201	45.5017	95.254		558.254	125.264	94.2541	950.241	54.2158	95.6258	547.251	105.365	55.0265
		750.629	114.569	110.255	950.265	87.4562	112.366	562.365	54.2658	58.5624		597.957	170.25	74.2654	556.024	69.6584	25.2654	508.628	58.5214	76.2065
		963.265	85.6241	158.256	507.569	94.2512	105.624	436.957	45.684	47.256		869.653	115.254	145.265	526.24	57.4581	65.3626	556.266	115.623	85.6245
		504.268	65.327	115.362	854.269	92.221	110.256	854.26	76.2541	104.256		502.254	45.2605	52.264	874.025	55.2658	25.3241	510.265	45.2106	70.1259
		558.629	65.2015	107.266	552.262	45.62	86.5627	451.256	85.6254	95.2541		509.658	50.2547	152.365	562.366	85.624	26.658	950.266	55.2105	25.3608
	mean	667.816	86.4318	98.2348	689.853	85.1073	86.15	705.116	85.6242	81.4312		640.594	66.4331	72.3845	560.14	43.8477	40.3938	706.501	66.0028	59.6164
	ratio	1	0.129425	0.147099	1	0.12337	0.124882	1	0.121433	0.115486		1	0.103705	0.112996	1	0.0782799	0.0721137	1	0.093422	0.0843826

[truncated: 22 more sheets: Fig. 3k, Fig.5b, Fig. 5c, Fig. 6a, Fig.6d, Fig. 6e, Fig. 7b, Fig. 7d, Suppl Fig. 5b, Suppl Fig. 5c, Suppl Fig. 6a, Suppl. Fig. 6c, Suppl Fig. 6g, Suppl Fig 6h, Suppl Fig 8a, Suppl Fig 8b, Suppl Fig. 8c, Suppl Fig. 8e, Suppl Fig.10-TIR1, Suppl Fig. 10-EPS15-AID …]
